# Supplementary material for: Thiazol-2-ylidenes as N-Heterocyclic carbene ligands with enhanced electrophilicity for transition metal catalysis
Source: Commun Chem. 2022 May 6;5:60. doi: 10.1038/s42004-022-00675-7 (PMC9814509; doi:10.1038/s42004-022-00675-7)
Supplement: Supplementary file 3 — Supplementary Data 1 [file 42004_2022_675_MOESM3_ESM.cif]

data_sust_2937_0m
_audit_creation_date               2021-05-28
_audit_creation_method
;
Olex2 1.2
(compiled 2018.05.29 svn.r3508 for OlexSys, GUI svn.r5506)
;
_shelx_SHELXL_version_number       '2014/7'
_audit_contact_author_address      ?
_audit_contact_author_email        ?
_audit_contact_author_name         ''
_audit_contact_author_phone        ?
_publ_contact_author_id_orcid      ?
_publ_section_references
;
Dolomanov, O.V., Bourhis, L.J., Gildea, R.J, Howard, J.A.K. & Puschmann, H.
 (2009), J. Appl. Cryst. 42, 339-341.

Sheldrick, G.M. (2015). Acta Cryst. A71, 3-8.

Sheldrick, G.M. (2015). Acta Cryst. C71, 3-8.
;
_chemical_name_common              ?
_chemical_name_systematic          ?
_chemical_formula_moiety           'C34 H46 Ag N2 S2, Cl O4'
_chemical_formula_sum              'C34 H46 Ag Cl N2 O4 S2'
_chemical_formula_weight           754.17
_chemical_melting_point            ?
loop_
  _atom_type_symbol
  _atom_type_description
  _atom_type_scat_dispersion_real
  _atom_type_scat_dispersion_imag
  _atom_type_scat_source
 'C' 'C' 0.0033 0.0016 'International Tables Vol C Tables 4.2.6.8 and 6.1.1.4'
 'H' 'H' 0.0000 0.0000 'International Tables Vol C Tables 4.2.6.8 and 6.1.1.4'
 'Ag' 'Ag' -0.8971 1.1015
 'International Tables Vol C Tables 4.2.6.8 and 6.1.1.4'
 'Cl' 'Cl' 0.1484 0.1585 'International Tables Vol C Tables 4.2.6.8 and 6.1.1.4'
 'N' 'N' 0.0061 0.0033 'International Tables Vol C Tables 4.2.6.8 and 6.1.1.4'
 'S' 'S' 0.1246 0.1234 'International Tables Vol C Tables 4.2.6.8 and 6.1.1.4'
 'O' 'O' 0.0106 0.0060 'International Tables Vol C Tables 4.2.6.8 and 6.1.1.4'

_shelx_space_group_comment
;
The symmetry employed for this shelxl refinement is uniquely defined
by the following loop, which should always be used as a source of
symmetry information in preference to the above space-group names.
They are only intended as comments.
;
_space_group_crystal_system        'monoclinic'
_space_group_IT_number             14
_space_group_name_H-M_alt          'P 1 21/c 1'
_space_group_name_Hall             '-P 2ybc'
loop_
  _space_group_symop_operation_xyz
 'x, y, z'
 '-x, y+1/2, -z+1/2'
 '-x, -y, -z'
 'x, -y-1/2, z-1/2'

_cell_length_a                     9.4811(4)
_cell_length_b                     19.0223(9)
_cell_length_c                     20.5566(10)
_cell_angle_alpha                  90
_cell_angle_beta                   96.456(2)
_cell_angle_gamma                  90
_cell_volume                       3683.9(3)
_cell_formula_units_Z              4
_cell_measurement_reflns_used      9367
_cell_measurement_temperature      273(2)
_cell_measurement_theta_max        27.47
_cell_measurement_theta_min        2.41
_shelx_estimated_absorpt_T_max     0.934
_shelx_estimated_absorpt_T_min     0.920
_exptl_absorpt_coefficient_mu      0.770
_exptl_absorpt_correction_T_max    0.7456
_exptl_absorpt_correction_T_min    0.6308
_exptl_absorpt_correction_type     'none'
_exptl_absorpt_process_details
;
SADABS-2016/2 (Bruker,2016/2) was used for absorption correction.
wR2(int) was 0.0574 before and 0.0456 after correction.
The Ratio of minimum to maximum transmission is 0.8460.
The \l/2 correction factor is Not present.
;
_exptl_absorpt_special_details     ?
_exptl_crystal_colour              ?
_exptl_crystal_density_diffrn      1.360
_exptl_crystal_density_meas        ?
_exptl_crystal_density_method      ?
_exptl_crystal_description         block
_exptl_crystal_F_000               1568
_exptl_crystal_size_max            0.11
_exptl_crystal_size_mid            0.1
_exptl_crystal_size_min            0.09
_exptl_transmission_factor_max     ?
_exptl_transmission_factor_min     ?
_diffrn_reflns_av_R_equivalents    0.0271
_diffrn_reflns_av_unetI/netI       0.0206
_diffrn_reflns_Laue_measured_fraction_full  0.999
_diffrn_reflns_Laue_measured_fraction_max  0.999
_diffrn_reflns_limit_h_max         10
_diffrn_reflns_limit_h_min         -11
_diffrn_reflns_limit_k_max         22
_diffrn_reflns_limit_k_min         -22
_diffrn_reflns_limit_l_max         24
_diffrn_reflns_limit_l_min         -22
_diffrn_reflns_number              32295
_diffrn_reflns_point_group_measured_fraction_full  0.999
_diffrn_reflns_point_group_measured_fraction_max  0.999
_diffrn_reflns_theta_full          25.009
_diffrn_reflns_theta_max           25.009
_diffrn_reflns_theta_min           2.362
_diffrn_ambient_temperature        273.15
_diffrn_detector_area_resol_mean   ?
_diffrn_measured_fraction_theta_full  0.999
_diffrn_measured_fraction_theta_max  0.999
_diffrn_measurement_device_type    'Bruker APEX-II CCD'
_diffrn_measurement_method         '\f and \w scans'
_diffrn_radiation_type             MoK\a
_diffrn_radiation_wavelength       0.71073
_diffrn_source                     ?
_diffrn_standards_number           0
_reflns_Friedel_coverage           0.000
_reflns_Friedel_fraction_full      .
_reflns_Friedel_fraction_max       .
_reflns_number_gt                  5766
_reflns_number_total               6494
_reflns_special_details
;
 Reflections were merged by SHELXL according to the crystal
 class for the calculation of statistics and refinement.
 
 _reflns_Friedel_fraction is defined as the number of unique
 Friedel pairs measured divided by the number that would be
 possible theoretically, ignoring centric projections and
 systematic absences.
;
_reflns_threshold_expression       'I > 2\s(I)'
_computing_cell_refinement         'SAINT V8.40B (?, 2016)'
_computing_data_collection         ?
_computing_data_reduction          'SAINT V8.40B (?, 2016)'
_computing_molecular_graphics      'Olex2 (Dolomanov et al., 2009)'
_computing_publication_material    'Olex2 (Dolomanov et al., 2009)'
_computing_structure_refinement    'ShelXL (Sheldrick, 2015)'
_computing_structure_solution      'ShelXT (Sheldrick, 2015)'
_refine_diff_density_max           0.439
_refine_diff_density_min           -0.732
_refine_diff_density_rms           0.138
_refine_ls_extinction_coef         .
_refine_ls_extinction_method       none
_refine_ls_goodness_of_fit_ref     1.131
_refine_ls_hydrogen_treatment      constr
_refine_ls_matrix_type             full
_refine_ls_number_parameters       446
_refine_ls_number_reflns           6494
_refine_ls_number_restraints       177
_refine_ls_R_factor_all            0.0391
_refine_ls_R_factor_gt             0.0325
_refine_ls_restrained_S_all        1.151
_refine_ls_shift/su_max            0.001
_refine_ls_shift/su_mean           0.000
_refine_ls_structure_factor_coef   Fsqd
_refine_ls_weighting_details      
 'w=1/[\s^2^(Fo^2^)+(0.0522P)^2^+1.8745P] where P=(Fo^2^+2Fc^2^)/3'
_refine_ls_weighting_scheme        calc
_refine_ls_wR_factor_gt            0.0900
_refine_ls_wR_factor_ref           0.0990
_refine_special_details            ?
_olex2_refinement_description
;
1. Fixed Uiso
 At 1.2 times of:
  All C(H) groups
 At 1.5 times of:
  All C(H,H,H) groups
2. Restrained distances
 O2A-O4A
 2.35 with sigma of 0.02
3. Rigid bond restraints
 Cl1, O1, O2, O3, O4, O1A, O2A, O3A, O4A
 with sigma for 1-2 distances of 0.01 and sigma for 1-3 distances of 0.01
4. Uiso/Uaniso restraints and constraints
Cl1 \\sim O1 \\sim O2 \\sim O3 \\sim O4 \\sim O1A \\sim O2A \\sim O3A \\sim
O4A: within 2A with sigma of 0.04 and sigma for terminal atoms of 0.08
Uanis(O3A) \\sim Ueq, Uanis(Cl1) \\sim Ueq, Uanis(O4) \\sim Ueq, Uanis(O1)
\\sim Ueq, Uanis(O3) \\sim Ueq, Uanis(O2) \\sim Ueq, Uanis(O2A) \\sim Ueq,
Uanis(O1A) \\sim Ueq, Uanis(O4A) \\sim Ueq: with sigma of 0.01 and sigma for
terminal atoms of 0.02
5. Others
 Sof(O1A)=Sof(O2A)=Sof(O3A)=Sof(O4A)=1-FVAR(1)
 Sof(O1)=Sof(O2)=Sof(O3)=Sof(O4)=FVAR(1)
6.a Ternary CH refined with riding coordinates:
 C2(H2), C11(H11), C19(H19), C28(H28)
6.b Aromatic/amide H refined with riding coordinates:
 C4(H4), C5(H5), C6(H6), C22(H22), C23(H23), C24(H24)
6.c Idealised Me refined as rotating group:
 C1(H1A,H1B,H1C), C3(H3A,H3B,H3C), C10(H10A,H10B,H10C), C12(H12A,H12B,H12C),
 C14(H14A,H14B,H14C), C17(H17A,H17B,H17C), C18(H18A,H18B,H18C), C20(H20A,H20B,
 H20C), C27(H27A,H27B,H27C), C29(H29A,H29B,H29C), C31(H31A,H31B,H31C), C34(H34A,
 H34B,H34C)
;
_atom_sites_solution_hydrogens     geom
_atom_sites_solution_primary       dual
_atom_sites_solution_secondary     ?
loop_
  _atom_site_label
  _atom_site_type_symbol
  _atom_site_fract_x
  _atom_site_fract_y
  _atom_site_fract_z
  _atom_site_U_iso_or_equiv
  _atom_site_adp_type
  _atom_site_occupancy
  _atom_site_site_symmetry_order
  _atom_site_calc_flag
  _atom_site_refinement_flags_posn
  _atom_site_refinement_flags_adp
  _atom_site_refinement_flags_occupancy
  _atom_site_disorder_assembly
  _atom_site_disorder_group
 Ag1 Ag 0.61719(2) 0.28206(2) 0.48143(2) 0.04307(9) Uani 1 1 d . . . . .
 S1 S 0.27313(8) 0.32322(4) 0.48536(4) 0.05116(19) Uani 1 1 d . . . . .
 S2 S 0.86717(9) 0.31784(4) 0.38347(4) 0.05049(19) Uani 1 1 d . . . . .
 N1 N 0.4337(2) 0.33209(12) 0.58710(11) 0.0395(5) Uani 1 1 d . . . . .
 N2 N 0.8588(2) 0.19804(12) 0.42823(11) 0.0371(5) Uani 1 1 d . . . . .
 C1 C 0.4772(6) 0.1839(3) 0.7388(2) 0.0990(15) Uani 1 1 d . . . . .
 H1A H 0.5644 0.1646 0.7596 0.148 Uiso 1 1 calc GR . . . .
 H1B H 0.4055 0.1481 0.7347 0.148 Uiso 1 1 calc GR . . . .
 H1C H 0.4473 0.2218 0.7649 0.148 Uiso 1 1 calc GR . . . .
 C2 C 0.5000(4) 0.21148(16) 0.67099(18) 0.0570(8) Uani 1 1 d . . . . .
 H2 H 0.4070 0.2253 0.6491 0.068 Uiso 1 1 calc R . . . .
 C3 C 0.5565(4) 0.15383(18) 0.6304(2) 0.0749(11) Uani 1 1 d . . . . .
 H3A H 0.5667 0.1715 0.5874 0.112 Uiso 1 1 calc GR . . . .
 H3B H 0.4915 0.1150 0.6270 0.112 Uiso 1 1 calc GR . . . .
 H3C H 0.6472 0.1385 0.6509 0.112 Uiso 1 1 calc GR . . . .
 C4 C 0.7202(3) 0.27836(17) 0.71499(16) 0.0528(8) Uani 1 1 d . . . . .
 H4 H 0.7458 0.2407 0.7427 0.063 Uiso 1 1 calc R . . . .
 C5 C 0.8077(3) 0.33618(18) 0.71578(15) 0.0544(8) Uani 1 1 d . . . . .
 H5 H 0.8925 0.3366 0.7433 0.065 Uiso 1 1 calc R . . . .
 C6 C 0.7716(3) 0.39377(17) 0.67621(15) 0.0520(7) Uani 1 1 d . . . . .
 H6 H 0.8314 0.4326 0.6780 0.062 Uiso 1 1 calc R . . . .
 C7 C 0.6472(3) 0.39393(15) 0.63406(14) 0.0435(6) Uani 1 1 d . . . . .
 C8 C 0.5627(3) 0.33373(14) 0.63307(13) 0.0387(6) Uani 1 1 d . . . . .
 C9 C 0.5943(3) 0.27541(15) 0.67344(14) 0.0445(6) Uani 1 1 d . . . . .
 C10 C 0.5880(6) 0.5232(2) 0.6331(3) 0.0957(15) Uani 1 1 d . . . . .
 H10A H 0.5182 0.5138 0.6624 0.143 Uiso 1 1 calc GR . . . .
 H10B H 0.5572 0.5619 0.6051 0.143 Uiso 1 1 calc GR . . . .
 H10C H 0.6768 0.5348 0.6580 0.143 Uiso 1 1 calc GR . . . .
 C11 C 0.6071(3) 0.45810(16) 0.59152(17) 0.0557(8) Uani 1 1 d . . . . .
 H11 H 0.5156 0.4482 0.5659 0.067 Uiso 1 1 calc R . . . .
 C12 C 0.7151(4) 0.4715(2) 0.54347(19) 0.0698(10) Uani 1 1 d . . . . .
 H12A H 0.8028 0.4870 0.5669 0.105 Uiso 1 1 calc GR . . . .
 H12B H 0.6796 0.5070 0.5127 0.105 Uiso 1 1 calc GR . . . .
 H12C H 0.7310 0.4288 0.5204 0.105 Uiso 1 1 calc GR . . . .
 C13 C 0.4387(3) 0.31136(15) 0.52536(14) 0.0414(6) Uani 1 1 d . . . . .
 C14 C 0.2892(4) 0.3790(2) 0.67240(17) 0.0712(10) Uani 1 1 d . . . . .
 H14A H 0.3186 0.3411 0.7018 0.107 Uiso 1 1 calc GR . . . .
 H14B H 0.1918 0.3903 0.6760 0.107 Uiso 1 1 calc GR . . . .
 H14C H 0.3475 0.4194 0.6835 0.107 Uiso 1 1 calc GR . . . .
 C15 C 0.3045(3) 0.35732(16) 0.60441(15) 0.0465(7) Uani 1 1 d . . . . .
 C16 C 0.2025(3) 0.35730(16) 0.55263(15) 0.0487(7) Uani 1 1 d . . . . .
 C17 C 0.0547(3) 0.3847(2) 0.5494(2) 0.0689(10) Uani 1 1 d . . . . .
 H17A H 0.0386 0.4181 0.5143 0.103 Uiso 1 1 calc GR . . . .
 H17B H 0.0413 0.4073 0.5900 0.103 Uiso 1 1 calc GR . . . .
 H17C H -0.0112 0.3465 0.5418 0.103 Uiso 1 1 calc GR . . . .
 C18 C 0.4797(4) 0.1361(3) 0.3718(2) 0.0865(12) Uani 1 1 d . . . . .
 H18A H 0.4246 0.1005 0.3903 0.130 Uiso 1 1 calc GR . . . .
 H18B H 0.4368 0.1476 0.3286 0.130 Uiso 1 1 calc GR . . . .
 H18C H 0.4831 0.1774 0.3988 0.130 Uiso 1 1 calc GR . . . .
 C19 C 0.6303(3) 0.10896(18) 0.36828(15) 0.0555(8) Uani 1 1 d . . . . .
 H19 H 0.6828 0.1458 0.3479 0.067 Uiso 1 1 calc R . . . .
 C20 C 0.6285(5) 0.0444(2) 0.3249(2) 0.0902(13) Uani 1 1 d . . . . .
 H20A H 0.7234 0.0267 0.3250 0.135 Uiso 1 1 calc GR . . . .
 H20B H 0.5912 0.0566 0.2810 0.135 Uiso 1 1 calc GR . . . .
 H20C H 0.5699 0.0088 0.3413 0.135 Uiso 1 1 calc GR . . . .
 C21 C 0.7071(3) 0.09518(15) 0.43613(14) 0.0453(6) Uani 1 1 d . . . . .
 C22 C 0.6683(4) 0.03871(17) 0.47310(17) 0.0575(8) Uani 1 1 d . . . . .
 H22 H 0.5951 0.0093 0.4560 0.069 Uiso 1 1 calc R . . . .
 C23 C 0.7367(4) 0.02563(17) 0.53457(18) 0.0626(9) Uani 1 1 d . . . . .
 H23 H 0.7073 -0.0117 0.5590 0.075 Uiso 1 1 calc R . . . .
 C24 C 0.8484(4) 0.06734(17) 0.56045(16) 0.0571(8) Uani 1 1 d . . . . .
 H24 H 0.8954 0.0568 0.6015 0.069 Uiso 1 1 calc R . . . .
 C25 C 0.8912(3) 0.12461(16) 0.52606(14) 0.0458(7) Uani 1 1 d . . . . .
 C26 C 0.8177(3) 0.13743(14) 0.46458(13) 0.0387(6) Uani 1 1 d . . . . .
 C27 C 0.9637(5) 0.2128(2) 0.6124(2) 0.0765(11) Uani 1 1 d . . . . .
 H27A H 0.8810 0.2398 0.5973 0.115 Uiso 1 1 calc GR . . . .
 H27B H 1.0385 0.2439 0.6296 0.115 Uiso 1 1 calc GR . . . .
 H27C H 0.9415 0.1811 0.6462 0.115 Uiso 1 1 calc GR . . . .
 C28 C 1.0113(3) 0.17104(18) 0.55582(15) 0.0549(8) Uani 1 1 d . . . . .
 H28 H 1.0342 0.2044 0.5222 0.066 Uiso 1 1 calc R . . . .
 C29 C 1.1446(5) 0.1289(3) 0.5779(3) 0.1036(16) Uani 1 1 d . . . . .
 H29A H 1.1306 0.1027 0.6166 0.155 Uiso 1 1 calc GR . . . .
 H29B H 1.2235 0.1603 0.5873 0.155 Uiso 1 1 calc GR . . . .
 H29C H 1.1638 0.0970 0.5438 0.155 Uiso 1 1 calc GR . . . .
 C30 C 0.7912(3) 0.25943(15) 0.43133(13) 0.0401(6) Uani 1 1 d . . . . .
 C31 C 1.0511(4) 0.1292(2) 0.38341(18) 0.0652(9) Uani 1 1 d . . . . .
 H31A H 1.1010 0.1174 0.4252 0.098 Uiso 1 1 calc GR . . . .
 H31B H 1.1179 0.1352 0.3520 0.098 Uiso 1 1 calc GR . . . .
 H31C H 0.9862 0.0921 0.3693 0.098 Uiso 1 1 calc GR . . . .
 C32 C 0.9711(3) 0.19554(16) 0.38903(13) 0.0428(6) Uani 1 1 d . . . . .
 C33 C 0.9903(3) 0.25806(17) 0.36084(13) 0.0465(7) Uani 1 1 d . . . . .
 C34 C 1.1001(4) 0.2773(2) 0.31590(18) 0.0712(11) Uani 1 1 d . . . . .
 H34A H 1.0559 0.2796 0.2716 0.107 Uiso 1 1 calc GR . . . .
 H34B H 1.1735 0.2423 0.3191 0.107 Uiso 1 1 calc GR . . . .
 H34C H 1.1407 0.3222 0.3285 0.107 Uiso 1 1 calc GR . . . .
 Cl1 Cl 0.92088(15) 0.46413(5) 0.25919(6) 0.0915(3) Uani 1 1 d . U . . .
 O1 O 0.8578(7) 0.4008(4) 0.2450(4) 0.097(2) Uani 0.682(8) 1 d . U P A 1
 O2 O 1.0542(7) 0.4605(5) 0.2262(3) 0.162(3) Uani 0.682(8) 1 d . U P A 1
 O3 O 0.8404(13) 0.5178(4) 0.2230(3) 0.163(4) Uani 0.682(8) 1 d . U P A 1
 O4 O 0.9423(9) 0.4804(4) 0.3232(4) 0.101(2) Uani 0.682(8) 1 d . U P A 1
 O1A O 1.000(2) 0.4585(9) 0.3292(8) 0.101(5) Uani 0.318(8) 1 d . U P A 2
 O2A O 0.7557(16) 0.4598(8) 0.2789(10) 0.169(6) Uani 0.318(8) 1 d D U P A 2
 O3A O 0.9431(15) 0.5241(8) 0.2425(8) 0.114(5) Uani 0.318(8) 1 d . U P A 2
 O4A O 0.933(2) 0.3994(10) 0.2418(11) 0.146(7) Uani 0.318(8) 1 d D U P A 2

loop_
  _atom_site_aniso_label
  _atom_site_aniso_U_11
  _atom_site_aniso_U_22
  _atom_site_aniso_U_33
  _atom_site_aniso_U_23
  _atom_site_aniso_U_13
  _atom_site_aniso_U_12
 Ag1 0.04421(14) 0.04393(14) 0.04199(14) 0.00026(9) 0.00898(9) 0.00647(9)
 S1 0.0420(4) 0.0612(5) 0.0476(4) -0.0025(3) -0.0065(3) 0.0035(3)
 S2 0.0630(5) 0.0444(4) 0.0456(4) 0.0066(3) 0.0128(3) -0.0072(3)
 N1 0.0331(11) 0.0420(12) 0.0427(12) -0.0019(10) 0.0007(9) 0.0073(9)
 N2 0.0353(11) 0.0398(12) 0.0370(11) 0.0000(9) 0.0075(9) -0.0021(9)
 C1 0.111(4) 0.095(3) 0.096(3) 0.024(3) 0.032(3) -0.020(3)
 C2 0.0483(18) 0.0498(18) 0.072(2) 0.0103(15) 0.0022(15) 0.0022(14)
 C3 0.079(3) 0.0473(19) 0.098(3) -0.0055(19) 0.006(2) -0.0047(18)
 C4 0.0532(18) 0.0568(19) 0.0463(17) 0.0067(14) -0.0037(14) 0.0135(15)
 C5 0.0477(17) 0.067(2) 0.0448(17) -0.0050(15) -0.0105(13) 0.0081(15)
 C6 0.0458(16) 0.0503(17) 0.0578(18) -0.0067(14) -0.0034(14) -0.0040(13)
 C7 0.0413(15) 0.0424(15) 0.0461(15) -0.0007(12) 0.0014(12) 0.0059(12)
 C8 0.0319(13) 0.0457(15) 0.0375(14) -0.0025(11) 0.0001(10) 0.0076(11)
 C9 0.0416(15) 0.0467(16) 0.0454(16) 0.0001(12) 0.0058(12) 0.0076(12)
 C10 0.123(4) 0.052(2) 0.117(4) 0.010(2) 0.035(3) 0.028(2)
 C11 0.0472(17) 0.0452(17) 0.072(2) 0.0098(15) -0.0032(15) 0.0042(13)
 C12 0.072(2) 0.062(2) 0.076(2) 0.0198(19) 0.0078(19) 0.0068(18)
 C13 0.0368(14) 0.0421(15) 0.0442(15) -0.0010(12) -0.0009(11) 0.0035(12)
 C14 0.055(2) 0.100(3) 0.060(2) -0.020(2) 0.0096(16) 0.0205(19)
 C15 0.0372(15) 0.0497(16) 0.0530(17) -0.0033(13) 0.0069(12) 0.0071(12)
 C16 0.0372(15) 0.0497(17) 0.0581(18) 0.0012(14) 0.0007(13) 0.0052(12)
 C17 0.0399(17) 0.080(2) 0.086(3) 0.001(2) -0.0001(16) 0.0155(16)
 C18 0.067(2) 0.099(3) 0.088(3) 0.007(2) -0.013(2) 0.007(2)
 C19 0.0570(19) 0.0572(19) 0.0503(17) 0.0053(15) -0.0022(14) -0.0184(15)
 C20 0.114(4) 0.087(3) 0.067(3) -0.014(2) 0.000(2) -0.014(3)
 C21 0.0452(16) 0.0434(15) 0.0488(16) 0.0021(13) 0.0117(12) -0.0023(12)
 C22 0.0611(19) 0.0461(17) 0.066(2) 0.0067(15) 0.0105(16) -0.0112(15)
 C23 0.079(2) 0.0424(17) 0.068(2) 0.0181(16) 0.0173(18) -0.0012(16)
 C24 0.068(2) 0.0539(19) 0.0486(17) 0.0115(15) 0.0040(15) 0.0092(16)
 C25 0.0478(16) 0.0447(16) 0.0456(16) 0.0015(13) 0.0086(13) 0.0060(12)
 C26 0.0404(14) 0.0358(14) 0.0417(14) 0.0025(11) 0.0122(11) 0.0037(11)
 C27 0.098(3) 0.070(2) 0.062(2) -0.0088(18) 0.013(2) -0.021(2)
 C28 0.0533(18) 0.065(2) 0.0457(17) 0.0033(14) 0.0009(14) -0.0018(15)
 C29 0.065(3) 0.117(4) 0.120(4) -0.014(3) -0.030(3) 0.013(3)
 C30 0.0432(15) 0.0399(14) 0.0378(14) 0.0017(11) 0.0068(11) 0.0013(12)
 C31 0.057(2) 0.076(2) 0.066(2) 0.0001(18) 0.0211(16) 0.0167(17)
 C32 0.0361(14) 0.0560(17) 0.0370(14) -0.0065(13) 0.0070(11) -0.0029(12)
 C33 0.0412(15) 0.0637(19) 0.0352(14) -0.0006(13) 0.0070(11) -0.0117(13)
 C34 0.062(2) 0.102(3) 0.053(2) 0.0067(18) 0.0218(17) -0.019(2)
 Cl1 0.1422(11) 0.0541(5) 0.0783(7) -0.0106(5) 0.0124(7) -0.0174(6)
 O1 0.111(4) 0.087(4) 0.088(3) -0.002(3) -0.005(3) -0.048(4)
 O2 0.123(5) 0.219(8) 0.160(6) -0.055(5) 0.081(4) -0.067(5)
 O3 0.293(10) 0.111(5) 0.091(4) 0.035(4) 0.045(5) 0.086(6)
 O4 0.137(6) 0.087(5) 0.076(4) -0.010(3) 0.004(3) -0.004(4)
 O1A 0.143(11) 0.082(9) 0.076(6) 0.009(6) -0.003(7) -0.057(9)
 O2A 0.127(7) 0.134(10) 0.249(14) 0.011(10) 0.039(8) -0.012(7)
 O3A 0.113(8) 0.094(6) 0.127(9) 0.053(7) -0.013(7) -0.022(7)
 O4A 0.213(15) 0.091(7) 0.130(10) -0.048(8) 0.006(11) 0.040(10)

_geom_special_details
;
 All esds (except the esd in the dihedral angle between two l.s. planes)
 are estimated using the full covariance matrix.  The cell esds are taken
 into account individually in the estimation of esds in distances, angles
 and torsion angles; correlations between esds in cell parameters are only
 used when they are defined by crystal symmetry.  An approximate (isotropic)
 treatment of cell esds is used for estimating esds involving l.s. planes.
;
loop_
  _geom_bond_atom_site_label_1
  _geom_bond_atom_site_label_2
  _geom_bond_distance
  _geom_bond_site_symmetry_2
  _geom_bond_publ_flag
 Ag1 C13 2.082(3) . ?
 Ag1 C30 2.086(3) . ?
 S1 C13 1.703(3) . ?
 S1 C16 1.729(3) . ?
 S2 C30 1.697(3) . ?
 S2 C33 1.731(3) . ?
 N1 C8 1.459(3) . ?
 N1 C13 1.335(3) . ?
 N1 C15 1.399(3) . ?
 N2 C26 1.451(3) . ?
 N2 C30 1.337(4) . ?
 N2 C32 1.406(3) . ?
 C1 H1A 0.9600 . ?
 C1 H1B 0.9600 . ?
 C1 H1C 0.9600 . ?
 C1 C2 1.528(5) . ?
 C2 H2 0.9800 . ?
 C2 C3 1.512(5) . ?
 C2 C9 1.507(4) . ?
 C3 H3A 0.9600 . ?
 C3 H3B 0.9600 . ?
 C3 H3C 0.9600 . ?
 C4 H4 0.9300 . ?
 C4 C5 1.377(5) . ?
 C4 C9 1.388(4) . ?
 C5 H5 0.9300 . ?
 C5 C6 1.384(4) . ?
 C6 H6 0.9300 . ?
 C6 C7 1.383(4) . ?
 C7 C8 1.396(4) . ?
 C7 C11 1.525(4) . ?
 C8 C9 1.398(4) . ?
 C10 H10A 0.9600 . ?
 C10 H10B 0.9600 . ?
 C10 H10C 0.9600 . ?
 C10 C11 1.527(5) . ?
 C11 H11 0.9800 . ?
 C11 C12 1.522(5) . ?
 C12 H12A 0.9600 . ?
 C12 H12B 0.9600 . ?
 C12 H12C 0.9600 . ?
 C14 H14A 0.9600 . ?
 C14 H14B 0.9600 . ?
 C14 H14C 0.9600 . ?
 C14 C15 1.479(4) . ?
 C15 C16 1.355(4) . ?
 C16 C17 1.490(4) . ?
 C17 H17A 0.9600 . ?
 C17 H17B 0.9600 . ?
 C17 H17C 0.9600 . ?
 C18 H18A 0.9600 . ?
 C18 H18B 0.9600 . ?
 C18 H18C 0.9600 . ?
 C18 C19 1.528(5) . ?
 C19 H19 0.9800 . ?
 C19 C20 1.517(5) . ?
 C19 C21 1.522(4) . ?
 C20 H20A 0.9600 . ?
 C20 H20B 0.9600 . ?
 C20 H20C 0.9600 . ?
 C21 C22 1.389(4) . ?
 C21 C26 1.397(4) . ?
 C22 H22 0.9300 . ?
 C22 C23 1.376(5) . ?
 C23 H23 0.9300 . ?
 C23 C24 1.381(5) . ?
 C24 H24 0.9300 . ?
 C24 C25 1.384(4) . ?
 C25 C26 1.394(4) . ?
 C25 C28 1.515(4) . ?
 C27 H27A 0.9600 . ?
 C27 H27B 0.9600 . ?
 C27 H27C 0.9600 . ?
 C27 C28 1.519(5) . ?
 C28 H28 0.9800 . ?
 C28 C29 1.522(5) . ?
 C29 H29A 0.9600 . ?
 C29 H29B 0.9600 . ?
 C29 H29C 0.9600 . ?
 C31 H31A 0.9600 . ?
 C31 H31B 0.9600 . ?
 C31 H31C 0.9600 . ?
 C31 C32 1.484(4) . ?
 C32 C33 1.344(4) . ?
 C33 C34 1.512(4) . ?
 C34 H34A 0.9600 . ?
 C34 H34B 0.9600 . ?
 C34 H34C 0.9600 . ?
 Cl1 O1 1.362(6) . ?
 Cl1 O2 1.501(6) . ?
 Cl1 O3 1.431(7) . ?
 Cl1 O4 1.344(8) . ?
 Cl1 O1A 1.549(16) . ?
 Cl1 O2A 1.663(14) . ?
 Cl1 O3A 1.217(12) . ?
 Cl1 O4A 1.290(16) . ?

loop_
  _geom_angle_atom_site_label_1
  _geom_angle_atom_site_label_2
  _geom_angle_atom_site_label_3
  _geom_angle
  _geom_angle_site_symmetry_1
  _geom_angle_site_symmetry_3
  _geom_angle_publ_flag
 C13 Ag1 C30 175.03(10) . . ?
 C13 S1 C16 94.72(14) . . ?
 C30 S2 C33 93.94(14) . . ?
 C13 N1 C8 120.3(2) . . ?
 C13 N1 C15 118.0(2) . . ?
 C15 N1 C8 121.5(2) . . ?
 C30 N2 C26 120.8(2) . . ?
 C30 N2 C32 117.0(2) . . ?
 C32 N2 C26 122.2(2) . . ?
 H1A C1 H1B 109.5 . . ?
 H1A C1 H1C 109.5 . . ?
 H1B C1 H1C 109.5 . . ?
 C2 C1 H1A 109.5 . . ?
 C2 C1 H1B 109.5 . . ?
 C2 C1 H1C 109.5 . . ?
 C1 C2 H2 107.4 . . ?
 C3 C2 C1 110.5(3) . . ?
 C3 C2 H2 107.4 . . ?
 C9 C2 C1 113.0(3) . . ?
 C9 C2 H2 107.4 . . ?
 C9 C2 C3 111.0(3) . . ?
 C2 C3 H3A 109.5 . . ?
 C2 C3 H3B 109.5 . . ?
 C2 C3 H3C 109.5 . . ?
 H3A C3 H3B 109.5 . . ?
 H3A C3 H3C 109.5 . . ?
 H3B C3 H3C 109.5 . . ?
 C5 C4 H4 119.5 . . ?
 C5 C4 C9 121.0(3) . . ?
 C9 C4 H4 119.5 . . ?
 C4 C5 H5 119.5 . . ?
 C4 C5 C6 121.1(3) . . ?
 C6 C5 H5 119.5 . . ?
 C5 C6 H6 119.8 . . ?
 C7 C6 C5 120.5(3) . . ?
 C7 C6 H6 119.8 . . ?
 C6 C7 C8 117.1(3) . . ?
 C6 C7 C11 120.1(3) . . ?
 C8 C7 C11 122.9(2) . . ?
 C7 C8 N1 117.7(2) . . ?
 C7 C8 C9 123.9(2) . . ?
 C9 C8 N1 118.4(2) . . ?
 C4 C9 C2 121.3(3) . . ?
 C4 C9 C8 116.4(3) . . ?
 C8 C9 C2 122.3(3) . . ?
 H10A C10 H10B 109.5 . . ?
 H10A C10 H10C 109.5 . . ?
 H10B C10 H10C 109.5 . . ?
 C11 C10 H10A 109.5 . . ?
 C11 C10 H10B 109.5 . . ?
 C11 C10 H10C 109.5 . . ?
 C7 C11 C10 111.4(3) . . ?
 C7 C11 H11 107.6 . . ?
 C10 C11 H11 107.6 . . ?
 C12 C11 C7 111.3(3) . . ?
 C12 C11 C10 111.0(3) . . ?
 C12 C11 H11 107.6 . . ?
 C11 C12 H12A 109.5 . . ?
 C11 C12 H12B 109.5 . . ?
 C11 C12 H12C 109.5 . . ?
 H12A C12 H12B 109.5 . . ?
 H12A C12 H12C 109.5 . . ?
 H12B C12 H12C 109.5 . . ?
 S1 C13 Ag1 125.17(15) . . ?
 N1 C13 Ag1 127.51(19) . . ?
 N1 C13 S1 106.90(19) . . ?
 H14A C14 H14B 109.5 . . ?
 H14A C14 H14C 109.5 . . ?
 H14B C14 H14C 109.5 . . ?
 C15 C14 H14A 109.5 . . ?
 C15 C14 H14B 109.5 . . ?
 C15 C14 H14C 109.5 . . ?
 N1 C15 C14 121.1(3) . . ?
 C16 C15 N1 111.6(3) . . ?
 C16 C15 C14 127.3(3) . . ?
 C15 C16 S1 108.8(2) . . ?
 C15 C16 C17 128.3(3) . . ?
 C17 C16 S1 122.9(2) . . ?
 C16 C17 H17A 109.5 . . ?
 C16 C17 H17B 109.5 . . ?
 C16 C17 H17C 109.5 . . ?
 H17A C17 H17B 109.5 . . ?
 H17A C17 H17C 109.5 . . ?
 H17B C17 H17C 109.5 . . ?
 H18A C18 H18B 109.5 . . ?
 H18A C18 H18C 109.5 . . ?
 H18B C18 H18C 109.5 . . ?
 C19 C18 H18A 109.5 . . ?
 C19 C18 H18B 109.5 . . ?
 C19 C18 H18C 109.5 . . ?
 C18 C19 H19 107.5 . . ?
 C20 C19 C18 110.7(3) . . ?
 C20 C19 H19 107.5 . . ?
 C20 C19 C21 111.8(3) . . ?
 C21 C19 C18 111.6(3) . . ?
 C21 C19 H19 107.5 . . ?
 C19 C20 H20A 109.5 . . ?
 C19 C20 H20B 109.5 . . ?
 C19 C20 H20C 109.5 . . ?
 H20A C20 H20B 109.5 . . ?
 H20A C20 H20C 109.5 . . ?
 H20B C20 H20C 109.5 . . ?
 C22 C21 C19 120.4(3) . . ?
 C22 C21 C26 116.6(3) . . ?
 C26 C21 C19 122.9(3) . . ?
 C21 C22 H22 119.5 . . ?
 C23 C22 C21 121.1(3) . . ?
 C23 C22 H22 119.5 . . ?
 C22 C23 H23 119.6 . . ?
 C22 C23 C24 120.7(3) . . ?
 C24 C23 H23 119.6 . . ?
 C23 C24 H24 119.6 . . ?
 C23 C24 C25 120.8(3) . . ?
 C25 C24 H24 119.6 . . ?
 C24 C25 C26 117.1(3) . . ?
 C24 C25 C28 120.2(3) . . ?
 C26 C25 C28 122.7(3) . . ?
 C21 C26 N2 118.3(2) . . ?
 C25 C26 N2 118.1(2) . . ?
 C25 C26 C21 123.6(3) . . ?
 H27A C27 H27B 109.5 . . ?
 H27A C27 H27C 109.5 . . ?
 H27B C27 H27C 109.5 . . ?
 C28 C27 H27A 109.5 . . ?
 C28 C27 H27B 109.5 . . ?
 C28 C27 H27C 109.5 . . ?
 C25 C28 C27 109.9(3) . . ?
 C25 C28 H28 108.0 . . ?
 C25 C28 C29 112.0(3) . . ?
 C27 C28 H28 108.0 . . ?
 C27 C28 C29 110.8(3) . . ?
 C29 C28 H28 108.0 . . ?
 C28 C29 H29A 109.5 . . ?
 C28 C29 H29B 109.5 . . ?
 C28 C29 H29C 109.5 . . ?
 H29A C29 H29B 109.5 . . ?
 H29A C29 H29C 109.5 . . ?
 H29B C29 H29C 109.5 . . ?
 S2 C30 Ag1 124.18(15) . . ?
 N2 C30 Ag1 127.9(2) . . ?
 N2 C30 S2 107.91(19) . . ?
 H31A C31 H31B 109.5 . . ?
 H31A C31 H31C 109.5 . . ?
 H31B C31 H31C 109.5 . . ?
 C32 C31 H31A 109.5 . . ?
 C32 C31 H31B 109.5 . . ?
 C32 C31 H31C 109.5 . . ?
 N2 C32 C31 120.0(3) . . ?
 C33 C32 N2 111.4(3) . . ?
 C33 C32 C31 128.6(3) . . ?
 C32 C33 S2 109.7(2) . . ?
 C32 C33 C34 127.9(3) . . ?
 C34 C33 S2 122.5(3) . . ?
 C33 C34 H34A 109.5 . . ?
 C33 C34 H34B 109.5 . . ?
 C33 C34 H34C 109.5 . . ?
 H34A C34 H34B 109.5 . . ?
 H34A C34 H34C 109.5 . . ?
 H34B C34 H34C 109.5 . . ?
 O1 Cl1 O2 103.5(4) . . ?
 O1 Cl1 O3 108.8(6) . . ?
 O3 Cl1 O2 103.0(5) . . ?
 O4 Cl1 O1 115.4(5) . . ?
 O4 Cl1 O2 114.2(5) . . ?
 O4 Cl1 O3 110.9(4) . . ?
 O1A Cl1 O2A 98.0(10) . . ?
 O3A Cl1 O1A 104.3(9) . . ?
 O3A Cl1 O2A 108.3(9) . . ?
 O3A Cl1 O4A 142.5(13) . . ?
 O4A Cl1 O1A 98.3(12) . . ?
 O4A Cl1 O2A 97.7(10) . . ?

_shelx_res_file
;
    sust_2937_0m.res created by SHELXL-2014/7

TITL sust_2937_0m_a.res in P2(1)/c
REM Old TITL SUST_2937_0m in P2(1)/c
REM SHELXT solution in P2(1)/c
REM R1 0.126, Rweak 0.009, Alpha 0.041, Orientation as input
REM Formula found by SHELXT: C37 Ag N2 S3
CELL 0.71073 9.4811 19.0223 20.5566 90 96.456 90
ZERR 4 0.0004 0.0009 0.001 0 0.002 0
LATT 1
SYMM -X,0.5+Y,0.5-Z
SFAC C H Ag Cl N S O
UNIT 136 184 4 4 8 8 16
DFIX 2.35 O2A O4A
DELU Cl1 > O4A
SIMU Cl1 > O4A
ISOR 0.01 0.02 O3A Cl1 O4 O1 O3 O2 O2A O1A O4A

L.S. 24
PLAN  20
SIZE 0.11 0.1 0.09
TEMP 0
BOND $H
list 4
fmap 2
acta
OMIT -3 50.02
REM <olex2.extras>
REM <HklSrc "%.\\SUST_2937_0m.hkl">
REM </olex2.extras>

WGHT    0.052200    1.874500
FVAR       0.25169   0.68214
AG1   3    0.617193    0.282064    0.481426    11.00000    0.04421    0.04393 =
         0.04199    0.00026    0.00898    0.00647
S1    6    0.273129    0.323222    0.485362    11.00000    0.04202    0.06124 =
         0.04759   -0.00255   -0.00647    0.00350
S2    6    0.867169    0.317838    0.383468    11.00000    0.06303    0.04441 =
         0.04555    0.00665    0.01284   -0.00718
N1    5    0.433727    0.332093    0.587102    11.00000    0.03311    0.04198 =
         0.04272   -0.00187    0.00069    0.00732
N2    5    0.858785    0.198037    0.428230    11.00000    0.03533    0.03983 =
         0.03700    0.00004    0.00747   -0.00209
C1    1    0.477172    0.183933    0.738841    11.00000    0.11120    0.09478 =
         0.09569    0.02388    0.03244   -0.02000
AFIX 137
H1A   2    0.564393    0.164586    0.759568    11.00000   -1.50000
H1B   2    0.405474    0.148076    0.734657    11.00000   -1.50000
H1C   2    0.447318    0.221832    0.764929    11.00000   -1.50000
AFIX   0
C2    1    0.499983    0.211476    0.670991    11.00000    0.04832    0.04984 =
         0.07180    0.01032    0.00223    0.00219
AFIX  13
H2    2    0.406952    0.225337    0.649123    11.00000   -1.20000
AFIX   0
C3    1    0.556522    0.153829    0.630384    11.00000    0.07864    0.04729 =
         0.09780   -0.00552    0.00559   -0.00471
AFIX 137
H3A   2    0.566740    0.171459    0.587407    11.00000   -1.50000
H3B   2    0.491502    0.114970    0.627030    11.00000   -1.50000
H3C   2    0.647213    0.138464    0.650939    11.00000   -1.50000
AFIX   0
C4    1    0.720219    0.278362    0.714990    11.00000    0.05318    0.05681 =
         0.04629    0.00675   -0.00368    0.01353
AFIX  43
H4    2    0.745794    0.240723    0.742703    11.00000   -1.20000
AFIX   0
C5    1    0.807745    0.336184    0.715777    11.00000    0.04768    0.06714 =
         0.04478   -0.00503   -0.01052    0.00809
AFIX  43
H5    2    0.892531    0.336559    0.743342    11.00000   -1.20000
AFIX   0
C6    1    0.771605    0.393770    0.676208    11.00000    0.04580    0.05026 =
         0.05775   -0.00672   -0.00337   -0.00402
AFIX  43
H6    2    0.831434    0.432631    0.677980    11.00000   -1.20000
AFIX   0
C7    1    0.647170    0.393930    0.634061    11.00000    0.04127    0.04242 =
         0.04611   -0.00066    0.00144    0.00594
C8    1    0.562722    0.333729    0.633066    11.00000    0.03194    0.04567 =
         0.03752   -0.00255    0.00014    0.00758
C9    1    0.594346    0.275406    0.673441    11.00000    0.04160    0.04667 =
         0.04542    0.00010    0.00584    0.00765
C10   1    0.588043    0.523190    0.633130    11.00000    0.12325    0.05184 =
         0.11667    0.01038    0.03454    0.02757
AFIX 137
H10A  2    0.518186    0.513811    0.662380    11.00000   -1.50000
H10B  2    0.557220    0.561911    0.605120    11.00000   -1.50000
H10C  2    0.676767    0.534771    0.658046    11.00000   -1.50000
AFIX   0
C11   1    0.607058    0.458102    0.591525    11.00000    0.04723    0.04524 =
         0.07238    0.00980   -0.00318    0.00419
AFIX  13
H11   2    0.515645    0.448233    0.565946    11.00000   -1.20000
AFIX   0
C12   1    0.715086    0.471478    0.543471    11.00000    0.07192    0.06169 =
         0.07559    0.01983    0.00779    0.00685
AFIX 137
H12A  2    0.802799    0.487021    0.566946    11.00000   -1.50000
H12B  2    0.679624    0.507027    0.512741    11.00000   -1.50000
H12C  2    0.730966    0.428823    0.520421    11.00000   -1.50000
AFIX   0
C13   1    0.438704    0.311360    0.525362    11.00000    0.03680    0.04206 =
         0.04422   -0.00098   -0.00090    0.00351
C14   1    0.289247    0.378953    0.672395    11.00000    0.05485    0.09955 =
         0.06000   -0.01982    0.00959    0.02050
AFIX 137
H14A  2    0.318566    0.341127    0.701757    11.00000   -1.50000
H14B  2    0.191801    0.390339    0.676030    11.00000   -1.50000
H14C  2    0.347485    0.419431    0.683513    11.00000   -1.50000
AFIX   0
C15   1    0.304486    0.357322    0.604411    11.00000    0.03716    0.04973 =
         0.05297   -0.00329    0.00687    0.00713
C16   1    0.202527    0.357303    0.552628    11.00000    0.03722    0.04965 =
         0.05808    0.00118    0.00072    0.00517
C17   1    0.054660    0.384734    0.549415    11.00000    0.03995    0.07955 =
         0.08559    0.00096   -0.00007    0.01548
AFIX 137
H17A  2    0.038621    0.418078    0.514308    11.00000   -1.50000
H17B  2    0.041318    0.407302    0.590044    11.00000   -1.50000
H17C  2   -0.011204    0.346491    0.541825    11.00000   -1.50000
AFIX   0
C18   1    0.479694    0.136139    0.371836    11.00000    0.06704    0.09938 =
         0.08824    0.00725   -0.01305    0.00689
AFIX 137
H18A  2    0.424560    0.100497    0.390301    11.00000   -1.50000
H18B  2    0.436788    0.147581    0.328596    11.00000   -1.50000
H18C  2    0.483115    0.177409    0.398846    11.00000   -1.50000
AFIX   0
C19   1    0.630308    0.108964    0.368276    11.00000    0.05703    0.05721 =
         0.05031    0.00533   -0.00216   -0.01839
AFIX  13
H19   2    0.682817    0.145792    0.347928    11.00000   -1.20000
AFIX   0
C20   1    0.628541    0.044355    0.324919    11.00000    0.11433    0.08742 =
         0.06660   -0.01392    0.00037   -0.01398
AFIX 137
H20A  2    0.723442    0.026733    0.325006    11.00000   -1.50000
H20B  2    0.591193    0.056636    0.281044    11.00000   -1.50000
H20C  2    0.569868    0.008814    0.341273    11.00000   -1.50000
AFIX   0
C21   1    0.707059    0.095176    0.436128    11.00000    0.04516    0.04336 =
         0.04884    0.00213    0.01166   -0.00226
C22   1    0.668349    0.038709    0.473098    11.00000    0.06115    0.04614 =
         0.06611    0.00671    0.01050   -0.01123
AFIX  43
H22   2    0.595069    0.009252    0.456036    11.00000   -1.20000
AFIX   0
C23   1    0.736653    0.025630    0.534568    11.00000    0.07944    0.04242 =
         0.06804    0.01806    0.01727   -0.00119
AFIX  43
H23   2    0.707251   -0.011707    0.558956    11.00000   -1.20000
AFIX   0
C24   1    0.848394    0.067338    0.560449    11.00000    0.06823    0.05393 =
         0.04860    0.01148    0.00400    0.00925
AFIX  43
H24   2    0.895416    0.056811    0.601455    11.00000   -1.20000
AFIX   0
C25   1    0.891191    0.124613    0.526064    11.00000    0.04784    0.04468 =
         0.04563    0.00150    0.00861    0.00603
C26   1    0.817737    0.137429    0.464577    11.00000    0.04043    0.03576 =
         0.04171    0.00253    0.01220    0.00371
C27   1    0.963710    0.212821    0.612433    11.00000    0.09838    0.06969 =
         0.06241   -0.00875    0.01284   -0.02069
AFIX 137
H27A  2    0.880965    0.239823    0.597255    11.00000   -1.50000
H27B  2    1.038547    0.243902    0.629633    11.00000   -1.50000
H27C  2    0.941529    0.181139    0.646184    11.00000   -1.50000
AFIX   0
C28   1    1.011330    0.171040    0.555819    11.00000    0.05332    0.06459 =
         0.04572    0.00325    0.00087   -0.00180
AFIX  13
H28   2    1.034237    0.204408    0.522235    11.00000   -1.20000
AFIX   0
C29   1    1.144591    0.128871    0.577918    11.00000    0.06517    0.11682 =
         0.11959   -0.01430   -0.02977    0.01265
AFIX 137
H29A  2    1.130609    0.102684    0.616597    11.00000   -1.50000
H29B  2    1.223450    0.160312    0.587327    11.00000   -1.50000
H29C  2    1.163757    0.097021    0.543767    11.00000   -1.50000
AFIX   0
C30   1    0.791228    0.259430    0.431327    11.00000    0.04316    0.03990 =
         0.03776    0.00169    0.00680    0.00135
C31   1    1.051088    0.129199    0.383412    11.00000    0.05710    0.07564 =
         0.06613    0.00008    0.02111    0.01669
AFIX 137
H31A  2    1.100981    0.117437    0.425237    11.00000   -1.50000
H31B  2    1.117883    0.135176    0.352044    11.00000   -1.50000
H31C  2    0.986185    0.092059    0.369319    11.00000   -1.50000
AFIX   0
C32   1    0.971054    0.195539    0.389029    11.00000    0.03612    0.05603 =
         0.03696   -0.00646    0.00703   -0.00286
C33   1    0.990347    0.258061    0.360837    11.00000    0.04124    0.06372 =
         0.03524   -0.00061    0.00696   -0.01174
C34   1    1.100140    0.277293    0.315895    11.00000    0.06155    0.10238 =
         0.05321    0.00669    0.02184   -0.01894
AFIX 137
H34A  2    1.055884    0.279634    0.271590    11.00000   -1.50000
H34B  2    1.173500    0.242272    0.319101    11.00000   -1.50000
H34C  2    1.140728    0.322180    0.328466    11.00000   -1.50000
AFIX   0

CL1   4    0.920875    0.464131    0.259194    11.00000    0.14219    0.05412 =
         0.07834   -0.01059    0.01239   -0.01743
PART 1
O1    7    0.857767    0.400812    0.244959    21.00000    0.11131    0.08691 =
         0.08806   -0.00216   -0.00498   -0.04819
O2    7    1.054173    0.460508    0.226212    21.00000    0.12265    0.21892 =
         0.16004   -0.05460    0.08113   -0.06662
O3    7    0.840371    0.517769    0.223020    21.00000    0.29287    0.11078 =
         0.09121    0.03476    0.04529    0.08560
O4    7    0.942323    0.480410    0.323177    21.00000    0.13728    0.08745 =
         0.07633   -0.01005    0.00400   -0.00432
PART 0
PART 2
O1A   7    0.999789    0.458513    0.329187   -21.00000    0.14257    0.08167 =
         0.07632    0.00935   -0.00344   -0.05729
O2A   7    0.755693    0.459806    0.278937   -21.00000    0.12711    0.13398 =
         0.24885    0.01076    0.03896   -0.01223
O3A   7    0.943138    0.524083    0.242451   -21.00000    0.11335    0.09425 =
         0.12737    0.05274   -0.01345   -0.02161
O4A   7    0.932570    0.399442    0.241795   -21.00000    0.21342    0.09138 =
         0.13005   -0.04826    0.00597    0.03964
HKLF 4

REM  sust_2937_0m_a.res in P2(1)/c
REM R1 =  0.0325 for    5766 Fo > 4sig(Fo)  and  0.0391 for all    6494 data
REM    446 parameters refined using    177 restraints

END

WGHT      0.0522      1.8745

REM Highest difference peak  0.439,  deepest hole -0.732,  1-sigma level  0.138
Q1    1   1.0945  0.2360  0.2764  11.00000  0.05    0.44
Q2    1   0.0758  0.4404  0.5574  11.00000  0.05    0.40
Q3    1   0.6335  0.2772  0.7074  11.00000  0.05    0.40
Q4    1   0.7120  0.5126  0.5161  11.00000  0.05    0.38
Q5    1   0.3963  0.2285  0.7369  11.00000  0.05    0.38
Q6    1   0.6858  0.2593  0.7389  11.00000  0.05    0.37
Q7    1   0.7283  0.0198  0.4965  11.00000  0.05    0.36
Q8    1   0.6931  0.4623  0.5010  11.00000  0.05    0.34
Q9    1   0.6909  0.0406  0.5060  11.00000  0.05    0.34
Q10   1   0.8140  0.0355  0.5343  11.00000  0.05    0.34
Q11   1   0.7408  0.2602  0.7112  11.00000  0.05    0.34
Q12   1   0.8311  0.4773  0.3337  11.00000  0.05    0.34
Q13   1   0.4979  0.1809  0.7223  11.00000  0.05    0.33
Q14   1   0.6667  0.0779  0.4584  11.00000  0.05    0.33
Q15   1   0.0670  0.5016  0.5101  11.00000  0.05    0.33
Q16   1   0.4737  0.2164  0.7122  11.00000  0.05    0.33
Q17   1   0.5432  0.2663  0.6893  11.00000  0.05    0.33
Q18   1   0.8721  0.4582  0.2865  11.00000  0.05    0.33
Q19   1   0.5718  0.2993  0.6693  11.00000  0.05    0.32
Q20   1   0.4837  0.2068  0.7711  11.00000  0.05    0.32
;
_shelx_res_checksum                52377
_shelx_hkl_file
;
   2   0   0  296.17    8.20
  -2   0   0  313.17    7.60
  -2   0   0  326.47    8.20
  -2   0   0  313.47    8.20
   2   0   0  310.27    8.00
   2   0   0  315.37    7.60
  -2   0   0  303.57    8.00
   3   0   0  401.46    9.80
   3   0   0  378.06   10.50
  -3   0   0  405.86   10.60
  -3   0   0  397.56   10.40
  -3   0   0  400.96    9.80
  -3   0   0  398.06   10.60
   3   0   0  397.16   10.40
  -4   0   0  869.71   22.10
  -4   0   0  852.21   21.80
  -4   0   0  851.01   20.90
   4   0   0  886.11   21.00
  -4   0   0  848.12   22.00
  -5   0   0  257.27    7.70
   5   0   0  258.77    6.60
  -5   0   0  250.27    6.50
  -5   0   0  261.67    8.00
  -6   0   0  107.59    4.50
  -6   0   0   99.69    2.80
  -6   0   0  100.99    4.10
  -7   0   0   33.50    2.40
  -7   0   0   28.80    2.60
  -8   0   0  182.98    7.20
  -8   0   0  180.38    6.70
  -9   0   0  165.98    6.70
  -9   0   0  176.08    7.50
 -10   0   0   19.70    3.00
 -10   0   0   18.40    2.50
 -11   0   0    8.10    2.30
 -11   0   0    5.30    2.00
 -12   0   0   42.20    3.80
 -12   0   0   43.10    4.40
  -2  -1   0  484.25   12.30
   2  -1   0  491.65   11.70
  -2  -1   0  490.15   12.20
   2  -1   0  489.25   12.20
   2  -1   0  458.35   12.60
   2  -1   0  478.65   12.30
  -2  -1   0  478.45   11.90
  -2   1   0  480.95   12.30
   2   1   0  491.45   12.50
   2   1   0  483.25   12.20
   2   1   0  479.85   12.30
  -2   1   0  496.25   12.20
  -2   1   0  485.65   12.30
   2   1   0  487.35   12.10
   3  -1   0 1618.54   38.00
  -3  -1   0 1573.94   38.20
  -3  -1   0 1553.44   38.90
  -3  -1   0 1609.44   38.70
   3  -1   0 1556.24   38.60
  -3   1   0 1555.84   38.90
  -3   1   0 1556.54   38.60
   3   1   0 1622.54   38.20
   3   1   0 1585.64   38.60
  -3   1   0 1583.44   38.90
   3   1   0 1598.24   38.80
   4  -1   0  240.58    6.00
  -4  -1   0  234.18    6.90
  -4  -1   0  237.18    6.20
  -4  -1   0  236.38    7.20
  -4   1   0  245.78    7.20
  -4   1   0  228.28    6.80
  -4   1   0  231.58    7.10
   4   1   0  246.88    6.20
  -5  -1   0  975.90   23.90
  -5  -1   0  968.60   25.30
   5  -1   0  987.20   23.60
  -5  -1   0  944.51   25.00
  -5   1   0  987.30   25.10
  -5   1   0  954.50   25.20
  -5   1   0  993.60   25.30
   5   1   0 1005.20   23.90
  -6  -1   0  598.34   15.50
  -6  -1   0  642.04   17.40
  -6  -1   0  630.24   16.90
  -6   1   0  656.53   17.50
  -6   1   0  591.54   17.10
  -6   1   0  644.14   16.90
  -7  -1   0  286.47    9.30
  -7  -1   0  280.17    8.70
  -7  -1   0  263.47    7.00
  -7   1   0  275.97    9.20
  -7   1   0  269.57    8.60
  -8  -1   0   25.50    2.40
  -8  -1   0   27.50    2.80
  -8   1   0   25.40    2.40
  -8   1   0   28.60    2.80
  -9  -1   0   44.40    3.20
  -9  -1   0   50.59    3.90
  -9   1   0   41.20    3.20
  -9   1   0   47.20    3.50
 -10  -1   0   10.10    2.10
 -10  -1   0    9.40    2.30
 -10   1   0   11.10    2.30
 -10   1   0    8.40    2.00
 -11  -1   0   60.99    4.80
 -11  -1   0   51.99    4.00
 -11   1   0   67.79    4.90
 -11   1   0   55.59    4.00
 -12  -1   0   16.60    3.60
 -12  -1   0   13.40    2.70
 -12   1   0   13.20    2.70
 -12   1   0   13.60    3.00
  -1  -2   0 1136.29   27.40
  -1  -2   0 1123.09   27.40
  -1   2   0 1156.78   27.90
  -1   2   0 1126.69   27.50
   1   2   0 1112.19   27.40
  -2  -2   0  301.07    7.70
  -2  -2   0  290.27    7.80
   2  -2   0  309.77    7.80
   2  -2   0  282.57    8.00
   2  -2   0  295.37    7.80
  -2  -2   0  288.27    7.50
   2   2   0  297.77    7.80
  -2   2   0  291.07    7.80
  -2   2   0  290.97    7.70
   2   2   0  284.67    7.80
   2   2   0  300.37    7.60
   3  -2   0    2.70    0.60
  -3  -2   0    2.10    0.40
  -3  -2   0    1.80    0.60
  -3  -2   0    1.50    0.50
   3   2   0    2.50    0.40
   3   2   0    2.10    0.60
   3   2   0    1.40    0.50
  -3   2   0    1.70    0.60
  -3   2   0    1.10    0.50
  -4  -2   0  232.68    6.90
  -4  -2   0  235.68    6.30
  -4  -2   0  243.08    7.20
  -4   2   0  235.08    7.10
  -4   2   0  227.48    7.10
  -4   2   0  235.28    6.90
   4   2   0  246.08    6.40
  -5  -2   0  568.54   15.60
  -5  -2   0  560.94   14.30
  -5   2   0  584.54   15.60
  -5   2   0  547.85   15.50
   5   2   0  584.64   14.40
  -6  -2   0    7.60    1.60
  -6  -2   0    7.00    1.10
  -6  -2   0    8.90    1.50
  -6   2   0    4.90    1.20
  -6   2   0    6.50    1.30
  -6   2   0    6.60    1.40
  -7  -2   0   11.10    1.80
  -7  -2   0   16.80    2.00
  -7  -2   0   17.00    1.20
  -7   2   0   13.10    2.10
  -7   2   0   14.70    2.00
  -7   2   0   15.00    1.90
  -8  -2   0  194.78    5.50
  -8  -2   0  213.58    8.00
  -8  -2   0  212.98    7.50
  -8   2   0  217.18    8.00
  -8   2   0  201.58    7.30
  -9  -2   0   58.39    4.10
  -9  -2   0   60.09    3.70
  -9   2   0   56.89    4.00
  -9   2   0   59.09    3.70
 -10  -2   0   20.80    2.80
 -10  -2   0   15.10    2.60
 -10   2   0   20.80    3.10
 -10   2   0   20.90    2.70
 -11  -2   0    3.40    1.80
 -11  -2   0    3.20    1.90
 -11   2   0    2.00    1.70
 -11   2   0    4.60    2.30
 -12  -2   0   26.80    4.10
 -12  -2   0   18.60    3.00
 -12   2   0   16.10    3.30
   0  -3   0    1.30    0.30
   1  -3   0   23.10    0.90
  -1  -3   0   24.10    1.00
  -1  -3   0   24.10    1.10
   1  -3   0   22.00    1.00
  -1  -3   0   23.90    1.10
  -1   3   0   24.20    1.10
   1   3   0   23.20    1.00
   1   3   0   21.40    1.10
  -1   3   0   24.00    1.10
   2  -3   0  440.76   11.80
  -2  -3   0  461.85   11.80
  -2  -3   0  463.25   11.70
   2  -3   0  458.55   11.70
  -2  -3   0  461.55   11.70
   2  -3   0  452.65   11.70
   2   3   0  468.15   11.70
  -2   3   0  446.76   11.80
   2   3   0  450.65   11.70
  -2   3   0  460.65   11.70
   2   3   0  466.65   11.70
  -3  -3   0  483.45   12.70
   3  -3   0  479.35   12.70
  -3  -3   0  528.95   12.80
  -3  -3   0  489.15   12.90
  -3   3   0  481.05   12.90
   3   3   0  494.05   12.50
   3   3   0  474.65   12.60
  -3   3   0  472.95   12.70
   4  -3   0   38.50    1.30
  -4  -3   0   35.70    2.10
  -4  -3   0   36.00    1.60
  -4  -3   0   37.80    1.90
  -4   3   0   42.60    2.00
   4   3   0   38.30    1.70
  -4   3   0   39.00    2.10
  -4   3   0   34.50    2.10
   5  -3   0   12.20    0.70
  -5  -3   0   12.50    1.60
  -5  -3   0   13.50    1.20
  -5  -3   0   10.20    1.00
  -5   3   0    9.60    1.50
  -5   3   0   13.80    1.60
  -5   3   0   12.70    1.30
   5   3   0   12.70    1.10
  -6  -3   0  338.47   10.50
  -6  -3   0  344.87   10.00
  -6  -3   0  325.57    9.00
  -6   3   0  345.27   10.50
  -6   3   0  347.37   10.40
  -6   3   0  329.87    9.90
  -7  -3   0   49.60    3.00
  -7  -3   0   56.69    2.20
  -7  -3   0   57.19    3.40
  -7   3   0   56.59    3.10
  -7   3   0   59.39    3.30
  -7   3   0   59.59    3.50
  -8  -3   0   75.89    4.00
  -8  -3   0   79.69    4.50
  -8  -3   0   71.09    2.60
  -8   3   0   68.29    3.80
  -8   3   0   82.09    4.30
  -9  -3   0    3.80    1.80
  -9  -3   0   10.70    1.00
  -9  -3   0    7.20    1.90
  -9   3   0    7.10    1.90
  -9   3   0    7.90    2.00
 -10  -3   0   17.60    2.60
 -10  -3   0   15.20    2.80
 -10   3   0   14.80    2.50
 -11  -3   0   33.40    3.30
 -11  -3   0   43.80    4.00
 -11   3   0   34.20    3.50
 -12  -3   0   20.80    3.70
 -12  -3   0   15.70    2.80
 -12   3   0   11.20    2.60
   0  -4   0  254.97    6.80
   0  -4   0  244.38    6.40
   0   4   0  242.18    6.40
  -1  -4   0  132.49    3.70
  -1  -4   0  127.79    4.30
   1  -4   0  134.19    3.60
  -1   4   0  133.19    3.60
   1   4   0  134.89    3.70
  -1   4   0  139.39    3.90
   1   4   0  141.39    4.10
   1   4   0  126.89    3.90
  -2  -4   0  225.98    6.10
  -2  -4   0  214.58    6.00
   2  -4   0  212.88    5.90
   2  -4   0  205.48    6.10
  -2  -4   0  221.88    6.10
  -2   4   0  216.28    5.90
   2   4   0  211.78    6.00
  -2   4   0  223.28    6.20
   2   4   0  218.88    6.10
   2   4   0  215.28    6.00
  -3  -4   0  667.63   17.60
  -3  -4   0  676.93   17.50
  -3  -4   0  674.73   17.30
  -3   4   0  697.93   17.50
  -3   4   0  691.13   17.70
   3   4   0  702.43   17.40
  -4  -4   0  248.58    7.70
  -4  -4   0  264.57    7.60
  -4  -4   0  247.38    7.20
   4   4   0  264.67    7.30
  -4   4   0  265.77    7.60
  -5  -4   0  285.07    8.60
  -5  -4   0  285.87    8.90
  -5  -4   0  282.37    8.00
   5  -4   0  293.17    7.50
  -5   4   0  300.57    8.80
  -5   4   0  298.37    9.10
  -6  -4   0   88.89    4.20
   6  -4   0   88.49    2.50
  -6  -4   0   93.69    3.60
  -6  -4   0   86.79    3.80
   6  -4   0   86.69    2.70
  -6   4   0   88.29    4.10
  -6   4   0   89.89    4.20
  -7  -4   0   31.50    2.40
  -7  -4   0   31.30    2.60
  -7   4   0   34.00    2.70
  -7   4   0   36.60    2.60
  -8  -4   0  135.09    5.60
  -8  -4   0  143.19    6.20
  -8   4   0  142.29    6.00
  -8   4   0  123.39    5.80
  -9  -4   0   46.80    3.80
  -9  -4   0   41.70    2.10
  -9  -4   0   43.90    3.60
  -9   4   0   44.10    3.50
 -10  -4   0   30.10    3.40
 -10  -4   0   24.80    3.50
 -10   4   0   27.80    3.00
 -11  -4   0    3.30    1.90
 -11  -4   0    0.20    1.50
 -11   4   0    0.20    1.70
 -12  -4   0    0.80    2.20
 -12  -4   0    0.40    1.70
 -12   4   0    1.60    1.90
   0  -5   0    0.80    0.50
   0  -5   0    1.50    0.40
   0   5   0    0.90    0.40
   1  -5   0 2600.44   62.59
   1  -5   0 2697.43   63.09
   1  -5   0 2565.24   62.89
  -1  -5   0 2581.14   62.79
  -1   5   0 2570.54   62.99
   1   5   0 2561.84   62.79
  -1   5   0 2673.63   62.69
  -2  -5   0  959.70   24.20
  -2  -5   0  984.30   24.00
   2  -5   0  950.90   23.80
  -2  -5   0  939.61   24.10
  -2   5   0  986.70   23.80
   2   5   0  982.40   24.20
   2   5   0  963.30   24.10
  -2   5   0  965.10   24.20
   2   5   0  950.70   23.90
  -3  -5   0   17.60    1.20
  -3  -5   0   15.90    1.20
  -3  -5   0   19.40    1.30
  -3   5   0   17.50    1.40
   3   5   0   18.50    1.30
  -3   5   0   16.50    1.20
  -4  -5   0   99.59    3.90
  -4  -5   0   96.19    3.70
  -4   5   0  106.19    3.80
   4   5   0  100.59    3.60
  -5  -5   0   47.60    2.50
   5  -5   0   53.89    1.90
  -5  -5   0   48.90    2.70
  -5   5   0   49.20    2.80
  -5   5   0   47.80    2.60
   6  -5   0   86.89    2.70
   6  -5   0   91.29    2.70
  -6  -5   0   89.99    3.90
  -6  -5   0   80.39    4.10
  -6   5   0   88.59    4.30
  -6   5   0   93.69    4.00
  -7  -5   0   48.90    3.40
  -7  -5   0   48.20    3.00
  -7   5   0   55.19    3.60
  -7   5   0   49.20    3.10
  -8  -5   0   69.49    3.80
  -8  -5   0   65.59    4.20
  -8   5   0   64.69    6.00
  -8   5   0   57.79    3.80
  -9  -5   0    3.70    1.60
  -9  -5   0    1.20    1.70
  -9   5   0   -0.20    1.40
  -9   5   0    1.50    1.40
 -10  -5   0   28.40    2.90
 -10  -5   0   28.90    3.80
 -10   5   0   30.70    3.20
 -11  -5   0   25.90    3.50
 -11  -5   0   24.60    3.60
 -11   5   0   21.30    3.30
   0  -6   0  749.62   19.00
   0  -6   0  745.23   18.60
   0   6   0  734.03   18.50
  -1  -6   0    1.60    0.40
   1  -6   0    0.90    0.40
   1  -6   0    1.10    0.30
  -1  -6   0    1.00    0.50
   1  -6   0    0.40    0.50
  -1   6   0    0.60    0.30
  -1   6   0    1.00    0.40
  -2  -6   0   11.90    0.90
   2  -6   0   11.60    0.90
  -2  -6   0   12.80    1.10
   2  -6   0    9.40    1.00
  -2   6   0   11.20    1.10
  -2   6   0   11.90    0.80
  -3  -6   0  312.17    8.80
  -3  -6   0  304.67    8.80
  -3   6   0  313.57    8.50
  -3   6   0  312.07    8.90
  -4  -6   0  232.38    7.10
  -4  -6   0  216.18    7.20
  -4   6   0  229.98    7.30
  -4   6   0  239.78    7.00
  -5  -6   0  118.89    4.80
  -5  -6   0  120.59    4.60
   5  -6   0  126.09    3.90
  -5   6   0  131.99    5.10
  -5   6   0  132.79    4.70
  -6  -6   0    3.50    1.20
  -6  -6   0    3.00    1.00
   6  -6   0    4.50    0.70
  -6   6   0    3.20    1.10
  -6   6   0    3.00    1.40
   7  -6   0  138.19    3.90
  -7  -6   0  139.89    6.00
  -7  -6   0  134.59    5.50
   7  -6   0  142.29    3.90
  -7   6   0  137.59    5.60
  -7   6   0  146.39    6.10
  -8  -6   0   31.60    2.80
  -8  -6   0   25.60    5.00
  -8   6   0   26.50    2.70
  -8   6   0   33.20    3.40
  -9  -6   0    7.30    1.70
  -9  -6   0    7.00    2.10
  -9   6   0   10.50    2.10
  -9   6   0    6.70    1.90
 -10  -6   0   13.00    2.70
 -10  -6   0   16.30    2.50
 -10   6   0   14.80    2.60
 -11  -6   0    7.10    2.30
 -11  -6   0    6.30    2.30
 -11   6   0    6.60    2.40
   0  -7   0    0.30    0.40
   0  -7   0    1.20    0.40
   0   7   0    0.40    0.40
   1  -7   0    0.40    0.50
  -1  -7   0    0.30    0.30
  -1  -7   0    0.90    0.50
  -1  -7   0    1.10    0.40
   1  -7   0    0.20    0.30
  -1   7   0    0.60    0.50
   1   7   0    1.50    0.50
   2  -7   0  772.62   19.50
  -2  -7   0  778.32   20.10
  -2  -7   0  782.22   19.70
  -2   7   0  794.12   19.50
  -2   7   0  771.62   20.00
   2   7   0  783.02   19.60
  -3  -7   0  185.88    6.30
  -3  -7   0  173.68    5.60
  -3   7   0  173.48    5.80
  -3   7   0  183.68    5.40
  -4  -7   0   49.30    2.50
   4  -7   0   53.29    2.40
  -4   7   0   57.09    2.50
  -4   7   0   58.99    3.00
  -5  -7   0   29.80    2.30
  -5  -7   0   41.20    2.40
   5  -7   0   34.70    1.80
  -5   7   0   35.80    2.60
  -5   7   0   36.70    2.20
  -6  -7   0    9.10    1.70
  -6  -7   0   12.70    1.70
   6  -7   0   12.40    1.10
   6  -7   0   12.20    1.10
  -6   7   0   15.50    2.30
  -6   7   0   11.80    1.70
  -7  -7   0   19.90    2.70
   7  -7   0   21.40    1.30
  -7  -7   0   21.30    2.20
  -7   7   0   18.80    2.50
  -7   7   0   23.00    2.30
  -8  -7   0    0.10    1.60
  -8  -7   0   -0.40    1.30
  -8   7   0    2.00    1.40
  -8   7   0    3.90    1.70
  -9  -7   0    2.30    1.40
  -9  -7   0    2.90    2.00
  -9   7   0    2.50    1.40
  -9   7   0    3.20    1.70
 -10  -7   0    8.10    2.00
 -10  -7   0    7.90    2.50
 -10   7   0    7.20    2.00
 -11  -7   0   -0.10    1.60
 -11  -7   0    5.40    2.40
 -11   7   0   -1.60    1.50
   0  -8   0   41.20    1.80
   0  -8   0   40.50    2.10
   0   8   0   43.20    1.90
   1  -8   0   15.10    1.00
  -1  -8   0   13.40    1.00
  -1  -8   0   15.00    1.30
  -1   8   0   15.80    1.20
   1   8   0   12.90    1.00
   2  -8   0   47.30    1.90
  -2  -8   0   62.09    3.70
  -2  -8   0   46.20    2.10
  -2   8   0   46.20    2.40
   2   8   0   47.30    2.00
  -2   8   0   50.49    2.00
  -3  -8   0   24.40    1.70
  -3  -8   0   19.60    1.50
  -3   8   0   20.00    1.40
  -4  -8   0   15.00    1.60
  -4  -8   0   15.40    1.50
  -4   8   0   15.40    1.90
  -4   8   0   15.20    1.40
  -5  -8   0   15.70    2.00
  -5  -8   0   18.30    1.70
  -5   8   0   19.00    2.10
  -5   8   0   16.10    1.60
  -6  -8   0    3.10    1.00
  -6  -8   0   -0.50    1.10
  -6   8   0   -1.60    1.20
  -6   8   0    0.70    0.90
  -7  -8   0   66.99    4.20
   7  -8   0   70.89    2.70
   7  -8   0   72.29    2.70
  -7  -8   0   70.69    3.90
  -7   8   0   74.69    3.90
  -7   8   0   71.69    4.20
  -8  -8   0   26.30    3.00
   8  -8   0   21.30    1.20
   8  -8   0   18.70    1.10
  -8  -8   0   19.10    2.80
  -8   8   0   20.10    2.60
  -8   8   0   20.90    2.90
  -9  -8   0    0.30    1.50
  -9  -8   0   -0.30    1.30
  -9   8   0    2.10    1.60
  -9   8   0    0.20    1.30
 -10  -8   0   18.30    3.20
 -10  -8   0   17.70    3.00
 -10   8   0   17.60    3.00
 -10   8   0   19.10    2.80
 -11  -8   0   -0.50    1.60
 -11  -8   0    1.10    2.30
   0  -9   0    0.10    0.50
   0   9   0    3.70    0.70
  -1  -9   0   12.90    1.10
  -1  -9   0   16.90    1.40
   1  -9   0   13.50    0.90
   1   9   0   11.70    1.00
  -1   9   0   12.80    1.20
  -2  -9   0   31.40    1.70
  -2  -9   0   29.40    1.90
   2  -9   0   27.90    1.50
  -2   9   0   32.20    1.90
   2   9   0   28.70    1.60
  -2   9   0   29.30    1.50
  -3  -9   0   49.60    2.50
  -3  -9   0   59.29    2.90
  -3   9   0   56.89    2.80
  -3   9   0   56.69    2.40
   3   9   0   52.69    2.30
  -4  -9   0    3.60    1.00
  -4  -9   0    1.20    0.80
  -4   9   0    2.50    0.90
  -4   9   0    1.90    1.00
  -5  -9   0  172.28    6.30
  -5  -9   0  179.98    6.30
  -5   9   0  172.18    5.90
  -5   9   0  174.08    6.50
  -6  -9   0    3.50    1.10
  -6  -9   0    2.20    1.20
  -6   9   0    4.70    1.30
  -6   9   0    2.90    1.40
  -7  -9   0   -0.40    1.40
  -7  -9   0    0.50    1.20
   7  -9   0   -0.40    0.70
  -7   9   0   -0.20    1.30
  -7   9   0   -0.50    1.10
   8  -9   0    5.10    0.90
  -8  -9   0    7.70    1.90
   8  -9   0    4.40    0.80
  -8  -9   0    6.60    2.10
  -8   9   0    6.90    1.70
  -8   9   0    5.80    1.90
  -9  -9   0   28.40    3.30
  -9  -9   0   26.10    3.30
  -9   9   0   25.00    3.40
  -9   9   0   22.70    2.90
 -10  -9   0   -1.00    1.90
 -10  -9   0    0.20    1.60
 -10   9   0    3.50    1.80
 -10   9   0    2.40    2.10
 -11  -9   0    8.10    4.40
 -11  -9   0    4.20    1.90
 -11   9   0    4.60    2.10
   0 -10   0   78.99    3.40
   0 -10   0   71.29    2.60
   0  10   0   75.69    2.90
  -1 -10   0   33.30    2.10
  -1 -10   0   30.40    1.60
   1 -10   0   28.70    1.40
   1  10   0   32.80    1.70
  -1  10   0   31.00    1.80
   2 -10   0    0.60    0.50
  -2 -10   0    0.70    0.60
  -2 -10   0    0.40    0.50
   2  10   0    1.00    0.60
  -2  10   0    1.10    0.80
  -2  10   0    0.40    0.50
  -3 -10   0   31.10    2.10
  -3 -10   0   30.30    1.90
   3  10   0   31.40    1.80
  -3  10   0   34.30    1.80
  -3  10   0   31.90    2.20
  -4 -10   0  108.79    4.30
  -4 -10   0  108.09    4.50
  -4  10   0  111.99    4.00
  -4  10   0  102.49    4.50
  -5 -10   0    1.30    1.10
  -5 -10   0    0.50    0.90
  -5  10   0    0.30    0.80
  -5  10   0    0.50    1.00
  -6 -10   0   -0.20    1.00
  -6 -10   0   -0.40    0.80
  -6  10   0    0.20    0.90
  -6  10   0    0.10    1.10
  -7 -10   0    1.70    1.80
   7 -10   0    1.90    1.00
  -7 -10   0    5.00    1.50
  -7  10   0    4.20    1.40
   8 -10   0   80.79    3.20
  -8 -10   0   85.69    4.70
  -8 -10   0   96.19    5.20
  -8  10   0   90.49    5.10
  -8  10   0   77.39    4.30
  -9 -10   0   17.10    2.80
  -9 -10   0   13.30    2.40
  -9  10   0   13.90    2.10
  -9  10   0   11.40    2.50
 -10 -10   0    1.90    2.30
 -10 -10   0    9.70    2.30
 -10  10   0   13.80    2.50
 -10  10   0    9.60    2.70
 -11 -10   0    1.70    1.70
 -11 -10   0    1.00    2.40
 -11  10   0   -0.20    1.70
   0 -11   0    0.80    0.70
   0 -11   0    1.70    0.50
   0  11   0   -1.10    0.40
   1 -11   0  389.96   10.40
  -1 -11   0  408.46   11.70
  -1 -11   0  409.36   10.70
   1  11   0  397.46   10.90
  -1  11   0  395.16   11.10
  -2 -11   0  158.78    5.10
  -2 -11   0  160.48    5.80
   2 -11   0  152.18    5.80
  -2  11   0  162.68    5.60
   2  11   0  161.68    5.10
  -3 -11   0   81.79    3.80
  -3 -11   0   74.79    3.20
   3  11   0   69.69    3.00
  -3  11   0   73.09    2.90
  -3  11   0   71.69    3.50
  -4 -11   0   90.89    4.20
  -4 -11   0   81.59    3.80
  -4  11   0   87.79    3.50
  -4  11   0   79.79    4.00
   4  11   0   92.79    3.50
  -5 -11   0   33.50    2.60
  -5 -11   0   32.30    2.60
  -5  11   0   33.10    2.80
  -5  11   0   29.50    2.20
  -6 -11   0   41.30    3.00
  -6 -11   0   43.50    2.90
  -6  11   0   41.90    2.70
  -6  11   0   40.10    3.00
  -7 -11   0  102.39    5.10
  -7 -11   0   99.69    7.10
  -7  11   0  107.79    5.60
  -7  11   0   98.89    4.60
  -8 -11   0    7.80    1.90
  -8 -11   0    2.90    1.60
  -8  11   0    3.10    1.40
  -8  11   0    3.10    1.60
  -9 -11   0   25.00    3.20
   9 -11   0   17.20    1.30
  -9 -11   0   17.20    2.80
  -9  11   0   17.60    2.50
  -9  11   0   24.30    3.70
 -10 -11   0   14.30    2.60
 -10 -11   0   13.70    3.00
 -10  11   0   21.80    3.50
 -10  11   0   17.70    2.70
   0 -12   0  647.14   16.90
   0 -12   0  681.13   18.30
   0  12   0  672.33   17.50
  -1 -12   0   26.20    1.50
  -1 -12   0   28.60    2.20
   1 -12   0   25.10    1.40
   1  12   0   26.20    1.70
  -1  12   0   26.50    2.10
  -2 -12   0   52.79    3.10
  -2 -12   0   51.09    2.50
  -2  12   0   55.29    2.90
   2  12   0   51.49    2.50
  -3 -12   0  184.68    6.80
  -3 -12   0  188.78    6.80
  -3  12   0  194.28    6.70
   3  12   0  189.48    6.00
  -3  12   0  193.38    5.90
  -4 -12   0  361.96   10.90
  -4 -12   0  343.97   10.20
  -4  12   0  321.97   10.50
   4  12   0  327.47    9.80
  -4  12   0  342.87    9.70
  -5 -12   0   25.50    2.40
  -5 -12   0   20.00    2.20
  -5  12   0   23.70    1.90
   5  12   0   24.60    2.00
  -5  12   0   20.00    2.50
  -6 -12   0    5.10    1.60
  -6 -12   0    6.80    1.60
  -6  12   0    7.20    1.90
  -6  12   0    3.50    1.00
  -7 -12   0  111.09    5.40
  -7 -12   0  114.99    5.60
  -7  12   0  109.99    5.80
  -7  12   0  120.39    5.10
   8 -12   0   53.59    3.00
  -8 -12   0   54.59    4.00
  -8 -12   0   50.29    3.80
  -8  12   0   50.39    3.50
  -8  12   0   46.20    3.90
  -9 -12   0   48.60    4.10
   9 -12   0   50.59    2.40
  -9 -12   0   46.30    3.80
  -9  12   0   55.99    3.70
  -9  12   0   48.20    4.20
 -10 -12   0    4.30    2.20
 -10 -12   0    4.60    2.40
 -10  12   0    4.10    2.60
 -10  12   0    5.40    1.70
   0 -13   0   -0.50    0.70
   0  13   0    0.70    0.70
  -1 -13   0   49.80    2.20
  -1 -13   0   50.59    3.10
   1  13   0   48.10    2.40
  -1  13   0   48.60    2.60
  -2 -13   0  476.55   13.10
  -2 -13   0  496.55   14.20
  -2  13   0  473.05   13.60
   2  13   0  492.55   13.20
  -3 -13   0  120.19    5.30
  -3 -13   0  132.99    4.80
  -3  13   0  123.59    5.10
   3  13   0  128.99    4.60
  -4 -13   0   14.20    2.20
  -4 -13   0   14.20    1.90
  -4  13   0   13.80    2.10
  -4  13   0   11.90    1.70
  -5 -13   0   11.00    1.80
  -5 -13   0   10.60    1.90
   5  13   0   11.50    1.60
  -5  13   0   15.40    2.20
  -5  13   0   11.80    1.50
  -6 -13   0  106.79    5.20
  -6 -13   0  109.69    5.10
   6  13   0  101.29    4.40
  -6  13   0  100.19    4.40
  -7 -13   0   82.79    4.60
  -7  13   0   77.99    4.00
  -7  13   0   71.59    4.60
   8 -13   0   30.40    2.40
  -8 -13   0   35.10    3.30
  -8 -13   0   43.60    3.60
  -8  13   0   40.10    3.60
  -8  13   0   30.90    3.40
  -9 -13   0    3.60    2.20
  -9 -13   0    5.70    2.00
  -9  13   0    6.80    1.90
  -9  13   0    5.00    2.40
 -10 -13   0   31.20    3.80
 -10 -13   0   28.00    4.00
 -10  13   0   37.60    3.60
 -10  13   0   48.10    6.00
   0 -14   0   16.80    2.20
   0  14   0   15.00    1.50
   1 -14   0  255.37    8.90
  -1 -14   0  280.17    9.10
  -1 -14   0  269.17    7.60
  -1  14   0  257.77    8.20
   1  14   0  264.37    8.00
  -2 -14   0   11.10    1.80
  -2 -14   0   11.00    1.40
   2  14   0    9.40    1.40
  -2  14   0   11.10    1.70
  -3 -14   0   16.20    1.80
  -3 -14   0   12.90    2.10
  -3  14   0   11.90    2.00
   3  14   0   15.20    1.70
  -4 -14   0  105.09    4.60
  -4 -14   0  106.39    5.10
   4  14   0  110.59    4.30
  -4  14   0  107.99    4.90
  -5 -14   0  176.38    8.00
  -5 -14   0  170.88    6.40
  -5  14   0  166.28    5.80
  -5  14   0  160.08    6.70
   5  14   0  164.58    5.90
  -6 -14   0    0.00    1.20
  -6 -14   0    1.90    1.10
   6  14   0    2.50    1.10
  -6  14   0    2.00    1.30
  -6  14   0    0.90    0.80
  -7 -14   0   49.90    3.80
  -7 -14   0   52.19    3.90
  -7  14   0   48.00    3.90
  -7  14   0   51.59    3.20
   7  14   0   54.89    3.20
  -8 -14   0   15.60    2.80
  -8 -14   0   16.80    2.70
   8 -14   0   13.70    1.90
  -8  14   0    9.90    2.50
  -9 -14   0   42.50    3.90
   9 -14   0   45.00    2.70
  -9 -14   0   43.90    4.10
  -9  14   0   49.50    4.60
  -9  14   0   45.80    3.40
 -10 -14   0   12.50    2.90
 -10 -14   0   13.10    2.80
 -10  14   0   14.20    2.50
 -10  14   0   19.90    3.60
   0 -15   0    2.30    1.30
   0  15   0    0.10    0.80
  -1 -15   0   72.79    4.00
   1 -15   0   72.99    4.00
  -1 -15   0   69.09    2.90
  -1  15   0   71.69    3.40
   1  15   0   61.89    3.10
  -2 -15   0  421.56   11.80
  -2 -15   0  432.76   13.20
  -2  15   0  425.26   12.60
  -3 -15   0   27.20    2.70
  -3 -15   0   26.20    2.10
   3  15   0   27.10    1.90
  -3  15   0   23.40    2.30
  -4 -15   0    0.30    1.30
  -4 -15   0   -1.00    0.90
   4  15   0   -0.70    0.70
  -4  15   0    0.60    1.20
  -5 -15   0    3.00    1.50
  -5 -15   0    4.50    1.50
  -5  15   0    5.00    1.20
   5  15   0    4.50    1.20
  -5  15   0    5.10    1.60
  -6 -15   0   59.19    3.90
  -6 -15   0   64.29    3.80
  -6  15   0   57.49    4.00
   6  15   0   57.49    3.30
  -6  15   0   53.49    3.10
  -7 -15   0   39.30    3.40
  -7 -15   0   40.60    3.60
  -7  15   0   35.90    2.80
  -7  15   0   36.90    3.40
   7  15   0   39.80    2.80
  -8 -15   0   33.60    3.40
  -8 -15   0   32.30    3.40
   8  15   0   36.30    3.00
  -8  15   0   32.90    4.20
  -8  15   0   33.60    3.30
  -9 -15   0    4.80    2.30
   9 -15   0    4.40    1.30
  -9 -15   0    1.70    1.80
   9  15   0    3.10    1.80
  -9  15   0    1.10    1.40
  -9  15   0    2.70    2.00
   0 -16   0  293.67   10.00
   0  16   0  286.17    8.90
  -1 -16   0  234.58    8.60
  -1 -16   0  230.08    6.90
   1 -16   0  214.98    8.30
   1  16   0  230.58    7.30
  -1  16   0  232.38    7.60
  -2 -16   0    3.90    1.20
   2  16   0    1.90    1.10
  -2  16   0    5.50    1.60
  -3 -16   0  163.68    5.80
  -3 -16   0  159.38    6.80
  -3  16   0  158.78    6.30
   3  16   0  153.78    5.50
  -4 -16   0   99.09    5.20
  -4 -16   0   97.29    4.40
   4  16   0   98.99    4.10
  -4  16   0   96.99    4.80
  -5 -16   0   63.99    3.60
  -5 -16   0   65.99    4.20
   5  16   0   60.09    3.30
  -5  16   0   70.49    4.20
  -5  16   0   64.29    3.30
  -6 -16   0   28.80    3.50
  -6 -16   0   26.20    2.60
  -6  16   0   19.40    2.90
  -6  16   0   24.50    2.20
   6  16   0   19.80    2.20
  -7 -16   0   33.80    3.40
  -7 -16   0   35.10    3.70
  -7  16   0   32.60    2.60
  -7  16   0   34.20    3.50
   7  16   0   32.50    2.60
  -8 -16   0   10.80    2.40
  -8 -16   0   12.20    2.60
  -8  16   0    6.50    1.80
  -8  16   0   13.20    2.80
   8  16   0   12.70    2.20
  -9 -16   0   29.40    3.90
  -9 -16   0   32.90    3.70
   9 -16   0   29.60    2.90
   9  16   0   35.10    3.20
  -9  16   0   33.70    3.10
   0 -17   0    2.10    1.30
   0  17   0    0.60    0.90
  -1 -17   0  145.89    4.90
  -1 -17   0  141.19    6.30
   1 -17   0  144.99    6.40
   1  17   0  143.79    5.30
  -1  17   0  141.59    5.60
  -2 -17   0  370.26   11.20
   2 -17   0  352.06   12.00
  -2 -17   0  349.17   12.00
  -2  17   0  384.66   11.40
   2  17   0  359.06   10.60
  -3 -17   0  107.89    4.50
  -3 -17   0  106.29    5.50
  -3  17   0  106.39    5.00
   3  17   0  110.79    4.40
  -4 -17   0    3.70    1.30
  -4 -17   0    2.60    1.50
   4  17   0    1.90    1.10
  -4  17   0    1.00    1.30
  -5 -17   0    2.70    1.40
  -5 -17   0    2.10    1.30
  -5  17   0    3.50    1.60
   5  17   0    5.00    1.30
  -6 -17   0   80.29    4.90
  -6 -17   0   87.49    4.70
   6  17   0   76.89    3.90
  -6  17   0   73.19    4.70
  -6  17   0   87.89    4.00
  -7 -17   0   33.30    4.00
  -7 -17   0   32.80    3.30
  -7  17   0   28.40    2.60
   7  17   0   29.20    2.60
  -7  17   0   33.30    4.00
  -8 -17   0    3.30    2.00
  -8 -17   0    5.00    2.20
  -8  17   0    5.70    2.50
  -8  17   0    4.00    1.50
   8  17   0    2.80    1.50
   0 -18   0   69.69    4.40
   0 -18   0   55.79    2.60
   0  18   0   62.49    3.30
  -1 -18   0  155.08    6.70
   1 -18   0  136.89    6.40
  -1 -18   0  144.39    4.90
  -1  18   0  145.69    5.70
   1  18   0  147.39    5.40
  -2 -18   0    6.30    1.20
   2 -18   0    5.00    1.70
  -2 -18   0    2.60    1.40
  -2  18   0    3.50    1.60
   2  18   0    4.80    1.30
  -3 -18   0   48.70    3.80
  -3 -18   0   47.20    2.80
  -3  18   0   45.00    3.30
   3  18   0   47.80    2.80
  -4 -18   0   51.19    4.00
  -4 -18   0   52.89    3.20
  -4  18   0   57.49    4.30
   4  18   0   53.19    3.00
  -5 -18   0   68.49    4.50
  -5 -18   0   69.29    3.80
   5  18   0   63.49    3.40
  -5  18   0   66.59    4.30
  -6 -18   0   11.60    2.30
  -6  18   0   11.10    2.60
   6  18   0   11.60    1.90
  -7 -18   0    3.30    1.80
  -7 -18   0    7.60    2.30
  -7  18   0    1.60    1.80
   7  18   0    3.00    1.50
  -7  18   0    3.30    1.30
  -8 -18   0   20.80    3.10
  -8  18   0   13.60    2.20
  -8  18   0   25.60    3.90
   8  18   0   19.00    2.60
   0 -19   0    0.40    1.40
   0 -19   0    0.60    0.70
   0  19   0    0.50    1.00
  -1 -19   0    3.80    1.00
   1 -19   0    3.90    1.60
  -1 -19   0    5.40    1.60
   1  19   0    3.30    1.30
  -1  19   0    4.40    1.40
  -2 -19   0   57.49    2.90
  -2 -19   0   59.49    4.10
   2 -19   0   59.39    4.30
  -2  19   0   54.19    3.60
   2  19   0   55.89    3.10
  -3 -19   0   22.20    2.10
  -3 -19   0   22.10    3.00
  -3  19   0   24.90    2.70
   3  19   0   24.40    2.10
  -4 -19   0   29.80    2.40
  -4 -19   0   26.10    3.40
   4  19   0   26.60    2.30
  -4  19   0   27.50    2.90
  -5 -19   0   18.80    2.30
  -5 -19   0   18.00    2.90
  -5  19   0   23.70    3.00
   5  19   0   18.80    2.10
  -6 -19   0   21.00    3.30
  -6 -19   0   24.00    2.60
  -6  19   0   25.60    3.60
   6  19   0   22.70    2.20
  -7 -19   0   24.70    3.10
  -7 -19   0   23.40    3.60
   7  19   0   23.60    2.40
  -7  19   0   21.80    3.70
   0 -20   0   88.39    5.10
   0 -20   0   88.99    3.40
   0  20   0   86.49    4.10
   1 -20   0    7.60    2.10
  -1 -20   0   10.80    1.60
  -1 -20   0    6.90    2.00
   1  20   0   11.60    1.80
  -1  20   0   14.60    2.00
  -2 -20   0    2.80    1.60
   2 -20   0    0.20    1.30
  -2 -20   0    0.90    1.00
   2  20   0    1.80    1.10
  -2  20   0   -0.50    1.30
  -3 -20   0    4.50    1.30
   3 -20   0    3.70    1.80
  -3 -20   0    4.60    1.70
  -3  20   0    2.20    1.40
   3  20   0    3.00    1.20
  -4 -20   0   21.50    2.20
  -4 -20   0   15.30    2.80
  -4  20   0   23.60    3.00
  -5 -20   0    3.00    1.60
  -5 -20   0    2.80    1.40
  -5  20   0    2.20    1.60
   5  20   0    3.70    1.40
  -6 -20   0   24.70    3.00
  -6 -20   0   20.20    3.30
   6  20   0   25.30    2.50
  -6  20   0   17.80    3.20
  -7 -20   0    6.10    1.90
  -7 -20   0    3.40    2.30
   7  20   0    3.40    1.70
  -7  20   0    5.70    2.40
   0 -21   0    0.50    0.80
   0 -21   0    0.80    1.50
   0  21   0    1.80    1.20
  -1 -21   0    5.40    2.00
   1 -21   0    9.50    2.50
   1 -21   0    8.00    1.20
  -1  21   0    8.40    1.70
   1  21   0    8.90    1.60
  -2 -21   0    1.50    1.10
   2 -21   0   -1.40    1.50
  -2 -21   0    1.60    1.60
  -2  21   0   -0.40    1.20
   2  21   0   -0.20    1.20
   3 -21   0   35.10    3.80
  -3 -21   0   31.10    2.50
  -3 -21   0   37.90    3.50
   3  21   0   31.40    2.50
  -3  21   0   32.90    3.10
   4 -21   0   -0.30    1.40
  -4 -21   0    0.00    1.50
  -4 -21   0    2.40    1.40
  -4  21   0    0.60    1.70
   4  21   0   -0.10    1.20
  -5 -21   0    5.70    1.70
  -5 -21   0    2.50    1.70
  -5  21   0    4.40    1.70
   5  21   0    4.70    1.50
  -6 -21   0   -0.20    1.80
  -6 -21   0    4.10    1.90
  -6  21   0    1.10    1.90
   6  21   0    3.50    1.70
   0 -22   0   21.70    3.30
   0 -22   0   16.90    1.70
   0  22   0   20.20    2.30
   1 -22   0   -0.30    1.40
  -1 -22   0   -0.50    1.50
  -1  22   0    1.10    1.30
   1  22   0    1.00    1.30
  -2 -22   0    2.10    1.10
   2 -22   0    0.20    1.70
  -2 -22   0    2.80    1.80
   2  22   0    2.40    1.40
  -2  22   0   -1.20    1.40
   3 -22   0    0.50    1.70
  -3 -22   0    2.40    1.60
  -3 -22   0   -0.80    1.20
  -3  22   0    3.20    1.70
  -4 -22   0    6.10    1.60
   4 -22   0    8.20    3.90
  -4  22   0    2.70    1.80
   4  22   0    2.10    1.40
  -5 -22   0    0.00    1.40
  -5 -22   0    1.20    1.90
  -5  22   0    2.40    1.90
   5  22   0   -1.50    1.50
   0 -23   0   -0.60    1.30
   0  23   0    0.60    1.30
  -1 -23   0    0.60    1.90
   1 -23   0    0.10    1.70
   1  23   0    0.80    1.40
  -1  23   0    1.10    1.30
  -2 -23   0    0.10    1.10
  -2  23   0   -0.80    1.30
   2  23   0   -1.00    1.20
  -3 -23   0    2.30    1.70
   3 -23   0    2.60    2.20
  -3 -23   0    2.80    1.30
  -3  23   0   -2.50    1.60
   3  23   0    0.40    1.40
  -4 -23   0    2.90    1.60
  -4 -23   0    3.20    2.10
   4 -23   0    2.80    2.40
   4  23   0    2.70    1.60
  -4  23   0    3.50    1.90
   0 -24   0    2.40    1.90
   1 -24   0   -1.90    1.70
  -1 -24   0   -0.70    1.80
   1  24   0    1.80    1.50
  -1  24   0    1.40    1.60
  -2 -24   0    7.00    2.20
   2 -24   0    2.50    2.10
   2  24   0    2.60    1.70
  -2  24   0    5.50    1.90
 -12   0   1    1.00    1.90
 -12   0   1    3.30    2.10
 -11   0   1    0.30    1.40
 -11   0   1    0.50    1.70
 -10   0   1   -0.30    1.30
 -10   0   1   -0.20    1.20
  -9   0   1    1.40    1.20
  -9   0   1   -2.10    1.30
  -8   0   1    1.20    1.20
  -8   0   1    0.40    1.10
  -7   0   1    1.10    0.90
  -7   0   1   -1.30    1.00
  -6   0   1    0.20    0.90
  -6   0   1    0.70    0.90
  -6   0   1   -1.60    0.50
  -5   0   1    0.80    0.70
  -5   0   1    0.50    0.70
  -4   0   1    0.70    0.50
  -4   0   1   -0.10    0.50
  -4   0   1   -0.70    0.50
  -3   0   1    2.30    0.60
  -3   0   1    0.70    0.10
   3   0  -1    0.10    0.40
   3   0  -1    0.80    0.40
  -3   0   1   -0.10    0.40
  -3   0   1    0.10    0.40
   2   0  -1   -0.10    0.30
  -2   0   1    0.50    0.40
  -2   0   1    0.20    0.30
  -2   0   1    0.40    0.40
   2   0  -1    0.50    0.40
   2   0  -1   -0.10    0.40
  -1   0   1    0.00    0.10
  -1   0   1    0.10    0.20
  -1   0  -1    1.30    0.20
  -1   0  -1    0.80    0.20
  -2   0  -1    0.30    0.30
   2   0   1    1.20    0.50
  -2   0  -1    0.80    0.40
   2   0   1    0.80    0.30
  -2   0  -1    0.20    0.30
   2   0   1    1.00    0.30
   2   0   1    0.70    0.40
   3   0   1    1.00    0.30
   3   0   1    0.60    0.40
  -3   0  -1    1.30    0.50
  -3   0  -1    1.00    0.30
  -3   0  -1    0.80    0.40
   4   0   1    1.20    0.30
  -4   0  -1    1.30    0.70
  -4   0  -1    0.50    0.30
  -4   0  -1    1.40    0.60
  -5   0  -1    1.50    0.70
  -5   0  -1    0.30    0.80
   5   0   1    0.10    0.30
  -5   0  -1    0.20    0.40
   6   0   1    0.40    0.40
  -6   0  -1   -1.30    0.70
  -6   0  -1   -0.80    0.80
  -6   0  -1    0.40    0.30
  -7   0  -1   -0.10    0.80
  -7   0  -1    0.60    1.00
   7   0   1    0.40    0.40
  -8   0  -1   -1.10    1.00
  -8   0  -1   -0.50    1.00
  -9   0  -1    1.30    1.60
  -9   0  -1    3.70    1.50
 -10   0  -1    4.00    1.60
 -10   0  -1   -0.30    1.30
 -11   0  -1    1.80    1.50
 -11   0  -1   -1.40    1.60
 -12   0  -1    3.50    1.90
 -12   0  -1   -3.50    2.00
 -12  -1   1    8.90    2.40
 -12  -1   1    6.00    3.00
 -12   1   1    6.90    2.70
 -12   1   1    7.30    2.40
 -11  -1   1    0.40    1.40
 -11  -1   1    3.20    2.00
 -11   1   1    0.80    1.40
 -11   1   1   -2.40    1.90
 -10  -1   1    1.30    1.60
 -10  -1   1    1.10    1.30
 -10   1   1    0.50    1.40
 -10   1   1    0.00    1.30
  -9  -1   1    8.70    2.20
  -9  -1   1   11.70    1.90
  -9   1   1   12.20    2.40
  -9   1   1   16.40    2.30
  -8  -1   1    3.40    1.30
  -8  -1   1    0.90    1.40
  -8   1   1   -0.60    1.00
  -8   1   1    0.90    1.20
  -7  -1   1    0.90    1.00
  -7  -1   1    1.30    0.90
  -7   1   1    1.60    1.00
  -7   1   1    2.20    1.40
  -7   1   1    3.40    1.10
  -6  -1   1  198.58    6.50
  -6  -1   1  192.18    5.10
  -6  -1   1  194.58    6.90
  -6   1   1  201.28    6.90
  -6   1   1  206.78    6.60
  -6   1   1  193.38    6.80
  -5  -1   1  129.99    3.50
  -5  -1   1  133.19    4.90
  -5  -1   1  124.09    4.60
  -5   1   1  130.79    4.90
  -5   1   1  127.49    4.70
  -5   1   1  130.19    4.80
  -4  -1   1   89.99    2.50
  -4  -1   1   86.19    3.30
  -4  -1   1   87.49    3.20
  -4  -1   1   86.29    3.40
  -4   1   1   86.99    3.20
  -4   1   1   86.99    3.40
  -3  -1   1  457.15   11.90
   3  -1  -1  416.36   11.80
   3  -1  -1  434.66   12.10
   3  -1  -1  447.86   11.70
  -3  -1   1  456.45   11.70
  -3  -1   1  452.05   11.10
  -3  -1   1  469.45   11.80
  -3   1   1  453.25   11.80
   3   1  -1  456.35   11.70
  -3   1   1  448.06   11.70
   3   1  -1  453.65   11.70
  -3   1   1  451.85   11.80
  -2  -1   1 1061.09   25.60
  -2  -1   1 1074.29   26.10
  -2  -1   1 1065.29   26.00
   2  -1  -1 1059.39   26.40
   2  -1  -1 1125.09   26.20
  -2  -1   1 1079.89   26.00
  -2   1   1 1030.20   26.00
   2   1  -1 1050.59   26.10
   2   1  -1 1037.90   26.10
   2   1  -1 1049.00   25.90
  -2   1   1 1045.40   26.00
  -2   1   1 1063.29   26.00
  -1   1   1  174.48    4.70
  -1   1   1  195.38    5.00
  -1  -1  -1  502.45   12.20
  -1   1  -1  474.85   12.20
  -1   1  -1  506.95   12.30
   2  -1   1 1577.44   37.70
   2  -1   1 1566.44   38.10
  -2  -1  -1 1571.84   37.80
  -2  -1  -1 1565.54   38.10
   2  -1   1 1572.54   37.90
   2  -1   1 1530.35   38.10
  -2  -1  -1 1553.74   37.90
   2   1   1 1556.84   37.80
   2   1   1 1570.04   37.80
  -2   1  -1 1578.34   38.10
  -2   1  -1 1594.94   38.20
   2   1   1 1537.55   38.10
  -2   1  -1 1558.94   37.70
  -2   1  -1 1576.84   37.90
  -3  -1  -1    1.80    0.40
  -3  -1  -1    1.40    0.40
   3  -1   1    1.10    0.30
   3  -1   1    1.40    0.40
  -3  -1  -1    0.30    0.50
   3   1   1    0.50    0.40
  -3   1  -1    1.20    0.60
  -3   1  -1    0.60    0.30
  -3   1  -1    0.20    0.40
   3   1   1    0.60    0.30
  -3   1  -1    0.60    0.30
   4  -1   1  102.49    2.90
  -4  -1  -1  102.19    3.00
  -4  -1  -1   95.29    3.70
  -4  -1  -1  104.49    3.50
  -4   1  -1   97.49    3.40
  -4   1  -1  101.69    3.80
   4   1   1   99.99    3.00
  -4   1  -1   96.19    3.70
  -4   1  -1  100.09    2.90
  -5  -1  -1    1.90    0.70
  -5  -1  -1    0.50    1.00
   5  -1   1    1.60    0.40
  -5  -1  -1    1.60    0.50
  -5   1  -1    1.70    0.90
   5   1   1    0.60    0.50
  -5   1  -1    2.00    0.80
  -6  -1  -1   18.40    1.70
   6  -1   1   17.90    0.90
  -6  -1  -1   18.50    2.20
  -6  -1  -1   19.40    1.10
   6   1   1   18.40    1.10
  -6   1  -1   18.10    1.70
  -6   1  -1   26.80    2.30
  -7  -1  -1    2.10    1.30
  -7  -1  -1    2.80    1.00
   7  -1   1    2.20    0.40
  -7  -1  -1    0.60    0.50
  -7   1  -1    2.50    1.00
   7   1   1    2.40    0.50
  -7   1  -1    0.40    1.10
  -8  -1  -1   -0.20    1.10
  -8  -1  -1    0.70    0.50
  -8  -1  -1    1.50    1.30
  -8   1  -1    2.30    1.50
  -8   1  -1    1.10    1.20
  -9  -1  -1    2.00    1.50
  -9  -1  -1    5.70    1.60
  -9   1  -1    2.40    1.50
  -9   1  -1    6.90    2.00
 -10  -1  -1    0.20    1.60
 -10  -1  -1    2.40    1.40
 -10   1  -1    1.60    1.30
 -10   1  -1    0.00    1.20
 -11  -1  -1    0.10    1.40
 -11  -1  -1    2.00    1.90
 -11   1  -1    1.80    1.70
 -11   1  -1   -1.10    1.30
 -12  -1  -1    1.90    1.90
 -12  -1  -1    0.80    2.30
 -12   1  -1    0.30    2.10
 -12  -2   1   18.00    3.30
 -12  -2   1   17.10    3.00
 -12   2   1   13.70    3.10
 -11  -2   1    7.20    2.40
 -11  -2   1    7.00    2.00
 -11   2   1    6.20    2.00
 -11   2   1    8.90    2.60
 -10  -2   1    1.20    1.40
 -10  -2   1    0.00    1.40
 -10   2   1   -0.10    1.20
 -10   2   1    1.10    1.30
  -9  -2   1   26.10    2.70
  -9  -2   1   28.60    3.40
  -9   2   1   26.90    3.20
  -9   2   1   26.00    2.70
  -8  -2   1   50.29    3.30
  -8  -2   1   56.19    3.80
  -8   2   1   42.80    3.30
  -8   2   1   51.09    3.30
  -8   2   1   58.79    3.60
  -7  -2   1  107.19    4.70
  -7  -2   1   93.39    4.20
  -7  -2   1   91.09    2.80
  -7   2   1   88.99    4.40
  -7   2   1   95.79    4.20
  -7   2   1   91.99    4.40
  -6  -2   1  162.78    6.00
  -6  -2   1  153.78    4.40
  -6  -2   1  157.58    5.50
  -6   2   1  160.88    5.60
  -6   2   1  151.48    5.80
  -6   2   1  147.29    5.70
  -5  -2   1   37.70    1.50
  -5  -2   1   34.90    2.30
  -5  -2   1   39.10    2.20
  -5   2   1   41.40    2.20
  -5   2   1   32.00    2.30
  -5   2   1   36.20    2.30
  -4  -2   1    1.10    0.70
  -4  -2   1    0.50    0.50
  -4  -2   1    1.70    0.40
  -4   2   1    1.10    0.70
  -4   2   1    2.20    0.80
  -4   2   1    1.30    0.60
   3  -2  -1 1164.98   27.20
   3  -2  -1 1043.70   28.00
  -3  -2   1 1135.59   27.60
   3  -2  -1 1145.09   28.10
  -3  -2   1 1103.99   28.20
  -3  -2   1 1142.79   28.00
   3   2  -1 1123.69   27.90
  -3   2   1 1139.19   28.20
  -3   2   1 1168.28   28.10
  -3   2   1 1145.99   28.10
  -2  -2   1  746.83   18.60
   2  -2  -1  770.62   18.70
   2  -2  -1  756.52   18.80
  -2  -2   1  768.32   18.30
   2  -2  -1  765.22   18.00
   2  -2  -1  724.33   18.60
  -2  -2   1  741.33   18.50
   2   2  -1  716.63   18.50
   2   2  -1  698.63   18.50
  -2   2   1  744.13   18.50
  -2   2   1  749.82   18.50
  -2   2   1  746.63   18.60
   2   2  -1  758.92   18.40
  -1   2   1 1440.66   41.20
  -1   2   1 1985.20   41.20
   0   2   1  117.79    3.20
   0   2  -1  104.19    2.80
  -1  -2  -1   22.60    0.90
  -1  -2  -1   18.40    0.80
  -1  -2  -1   23.40    1.00
  -1   2  -1   21.40    0.90
  -1   2  -1   22.30    1.00
   1   2   1   22.90    0.90
   1   2   1   20.40    0.90
  -2  -2  -1  225.38    6.20
  -2  -2  -1  228.08    6.20
   2  -2   1  236.38    6.40
   2  -2   1  238.58    6.20
   2  -2   1  245.38    6.10
  -2  -2  -1  233.38    6.40
   2  -2   1  234.08    6.40
   2   2   1  233.48    6.20
  -2   2  -1  230.08    6.40
   2   2   1  233.68    6.20
   2   2   1  225.18    6.30
  -2   2  -1  240.98    6.50
   3  -2   1   12.50    0.90
  -3  -2  -1   13.20    1.10
  -3  -2  -1   12.80    1.00
  -3  -2  -1   12.00    0.80
   3  -2   1   12.40    0.70
   3   2   1   11.60    0.80
  -3   2  -1   13.80    1.20
  -3   2  -1   11.60    0.90
   3   2   1   12.90    0.90
  -3   2  -1   13.10    1.00
  -4  -2  -1  272.27    7.60
  -4  -2  -1  261.67    7.90
   4  -2   1  271.57    6.90
  -4   2  -1  273.57    7.90
  -4   2  -1  252.37    7.90
  -4   2  -1  271.97    7.60
   4   2   1  266.37    7.20
  -5  -2  -1  399.66   10.60
  -5  -2  -1  411.06   11.30
   5  -2   1  409.46   10.30
  -5  -2  -1  411.06   11.80
  -5   2  -1  408.46   11.30
  -5   2  -1  413.86   11.80
  -5   2  -1  406.86   11.70
   5   2   1  421.46   10.80
  -6  -2  -1  159.98    5.60
  -6  -2  -1  162.28    4.70
  -6  -2  -1  162.98    6.10
   6  -2   1  155.58    4.30
  -6   2  -1  154.18    5.90
  -6   2  -1  164.98    5.50
   6   2   1  162.98    4.80
  -6   2  -1  159.78    6.00
  -7  -2  -1   29.20    1.50
  -7  -2  -1   33.10    2.60
  -7  -2  -1   28.40    2.20
  -7   2  -1   28.60    2.40
  -7   2  -1   32.30    2.20
   7   2   1   33.60    1.60
  -8  -2  -1   10.40    1.00
  -8  -2  -1   10.20    1.80
  -8  -2  -1    7.30    2.00
  -8   2  -1    9.50    2.00
  -8   2  -1   11.50    1.80
  -9  -2  -1   28.40    2.60
  -9  -2  -1   21.90    2.90
  -9   2  -1   25.00    2.60
  -9   2  -1   29.60    3.00
 -10  -2  -1   -0.60    1.20
 -10  -2  -1    1.60    1.40
 -10   2  -1    0.20    1.20
 -10   2  -1    0.50    1.20
 -11  -2  -1    0.60    1.90
 -11  -2  -1    2.40    1.60
 -11   2  -1    1.90    1.80
 -12  -2  -1    8.50    3.00
 -12  -2  -1    7.20    2.10
 -12   2  -1    7.00    2.30
 -12  -3   1   21.60    3.70
 -12  -3   1   26.60    3.50
 -12   3   1   22.50    3.80
 -11  -3   1   14.30    2.90
 -11  -3   1   15.40    2.60
 -11   3   1   13.50    2.80
 -10  -3   1    0.30    1.50
 -10  -3   1    1.30    1.60
 -10   3   1    2.00    1.50
 -10   3   1    1.90    1.40
  -9  -3   1   15.90    3.50
  -9  -3   1   13.50    2.40
  -9   3   1   16.30    2.50
  -9   3   1   18.70    3.50
  -8  -3   1   55.69    3.30
  -8  -3   1   48.60    3.60
  -8  -3   1   52.19    2.70
  -8   3   1   51.09    3.30
  -8   3   1   46.20    3.30
  -8   3   1   52.09    3.60
  -7  -3   1    2.40    1.10
  -7  -3   1    1.40    1.10
  -7  -3   1    2.30    0.60
  -7   3   1    2.70    1.20
  -7   3   1    0.90    1.10
  -7   3   1    2.20    1.10
  -6  -3   1  237.38    8.20
  -6  -3   1  259.17    7.90
  -6  -3   1  246.58    6.80
  -6   3   1  244.78    8.00
  -6   3   1  250.87    7.80
  -6   3   1  245.28    8.20
  -5  -3   1    4.50    1.10
  -5  -3   1    5.10    1.10
  -5  -3   1    3.50    0.70
  -5   3   1    3.20    0.90
  -5   3   1    2.90    1.10
  -5   3   1    4.20    1.10
  -4  -3   1  308.97    9.00
  -4  -3   1  306.27    8.80
   4  -3  -1  320.97    7.90
   4  -3  -1  311.87    7.80
  -4   3   1  315.17    8.80
  -4   3   1  300.97    9.00
  -4   3   1  318.87    8.90
   3  -3  -1  328.57    8.20
   3  -3  -1  316.57    8.80
  -3  -3   1  324.77    9.00
  -3  -3   1  324.57    8.50
  -3  -3   1  321.57    8.80
   3   3  -1  325.87    8.70
  -3   3   1  326.07    8.80
  -3   3   1  326.07    9.00
   2  -3  -1 2527.55   60.69
   2  -3  -1 2459.55   60.69
  -2  -3   1 2495.75   60.69
   2  -3  -1 2557.04   60.29
   2  -3  -1 2573.64   60.89
  -2  -3   1 2531.65   60.59
   2   3  -1 2444.46   60.69
   2   3  -1 2448.66   60.69
  -2   3   1 2561.54   60.49
   1  -3  -1 1452.15   35.00
   1  -3  -1 1276.27   35.00
   1  -3  -1 1477.55   34.70
  -1   3   1 1454.85   35.10
   1   3  -1 1459.85   35.10
  -1   3   1 1515.35   35.00
  -1   3   1 1471.55   34.70
   0  -3   1  727.63   16.40
   0   3   1  624.44   16.70
   1  -3   1  818.62   20.40
  -1  -3  -1  839.22   20.30
   1  -3   1  828.42   20.40
  -1  -3  -1  850.31   20.60
  -1  -3  -1  825.72   20.50
  -1   3  -1  823.52   20.40
   1   3   1  831.52   20.60
   1   3   1  841.62   20.50
   1   3   1  827.12   20.30
  -1   3  -1  848.62   20.50
  -2  -3  -1   58.99    2.20
  -2  -3  -1   59.59    2.10
   2  -3   1   57.79    2.20
   2  -3   1   56.49    2.10
  -2  -3  -1   60.49    2.10
   2   3   1   59.69    2.10
  -2   3  -1   60.89    2.10
   2   3   1   58.99    2.10
  -2   3  -1   61.49    2.30
   2   3   1   56.89    2.30
  -3  -3  -1  102.79    3.30
   3  -3   1   99.69    3.30
  -3  -3  -1   97.09    3.50
   3  -3   1  103.79    3.00
  -3  -3  -1   99.89    3.20
   3   3   1  100.09    3.30
   3   3   1  105.19    3.30
  -3   3  -1  102.09    3.60
  -3   3  -1  104.09    3.50
   4  -3   1  103.89    3.10
  -4  -3  -1   94.69    3.80
  -4  -3  -1  104.59    3.60
  -4  -3  -1   99.59    3.30
  -4   3  -1  104.69    3.90
  -4   3  -1  105.39    3.80
   4   3   1  103.69    3.40
   5  -3   1  108.29    3.20
  -5  -3  -1  103.79    3.50
  -5  -3  -1  101.09    4.30
  -5  -3  -1  111.19    5.50
   5   3   1  107.69    3.60
  -5   3  -1  105.99    4.40
  -5   3  -1  108.99    4.50
  -5   3  -1  105.59    4.20
  -6  -3  -1   62.69    3.00
  -6  -3  -1   55.39    2.30
  -6  -3  -1   57.79    3.30
   6  -3   1   56.99    1.90
  -6   3  -1   60.89    3.20
  -6   3  -1   55.49    3.30
   6   3   1   54.89    2.40
  -6   3  -1   56.99    2.90
  -7  -3  -1   10.30    1.10
  -7  -3  -1    7.50    1.70
  -7  -3  -1    5.40    1.30
  -7   3  -1    7.30    1.40
  -7   3  -1    9.50    1.80
  -8  -3  -1   15.60    2.50
  -8  -3  -1   14.60    2.10
  -8  -3  -1   12.80    1.30
  -8   3  -1   12.30    1.90
  -9  -3  -1   36.00    3.40
  -9  -3  -1   28.40    2.70
  -9  -3  -1   30.00    1.70
  -9   3  -1   39.70    3.50
 -10  -3  -1    0.10    1.20
 -10  -3  -1   -1.10    1.50
 -10   3  -1   -1.30    1.30
 -11  -3  -1    4.00    1.80
 -11  -3  -1    1.80    2.20
 -11   3  -1   -1.20    1.40
 -12  -3  -1    6.80    2.10
 -12  -3  -1    5.70    2.80
 -12   3  -1    5.90    2.40
 -12  -4   1   13.20    2.60
 -12  -4   1   11.50    3.30
 -12   4   1   13.60    3.20
 -11  -4   1   20.10    3.10
 -11   4   1   26.70    3.50
 -10  -4   1   17.10    2.90
 -10  -4   1   15.80    2.60
 -10   4   1   14.30    2.40
  -9  -4   1   18.80    3.10
  -9  -4   1   16.50    1.50
  -9  -4   1   20.00    2.90
  -9   4   1   22.80    2.90
  -9   4   1   19.40    2.80
  -8  -4   1   42.30    2.00
  -8  -4   1   51.49    3.30
  -8  -4   1   45.70    3.40
  -8   4   1   45.60    3.20
  -8   4   1   47.70    3.60
  -7  -4   1   59.69    2.40
  -7  -4   1   56.09    3.20
  -7  -4   1   51.19    3.40
  -7   4   1   60.29    3.50
  -7   4   1   58.89    3.40
  -6  -4   1  120.49    5.10
  -6  -4   1  123.89    4.80
  -6  -4   1  119.19    4.00
  -6   4   1  129.99    5.00
  -6   4   1  118.89    5.00
  -5  -4   1  403.96   11.10
   5  -4  -1  432.96   10.50
  -5  -4   1  401.56   12.00
   5  -4  -1  421.76   10.50
  -5  -4   1  438.76   11.90
  -5   4   1  421.66   12.20
  -5   4   1  434.56   12.10
  -4  -4   1    1.10    0.50
  -4  -4   1    1.10    0.70
  -4  -4   1    1.10    0.80
   4  -4  -1    0.30    0.40
  -4   4   1    0.30    0.60
  -4   4   1    0.30    0.70
   3  -4  -1  588.04   15.60
  -3  -4   1  611.24   15.80
  -3  -4   1  616.24   15.60
   3  -4  -1  628.74   15.30
  -3  -4   1  607.14   15.90
  -3   4   1  595.54   16.00
   3   4  -1  634.84   15.60
  -3   4   1  619.44   15.70
  -2  -4   1  338.87    8.90
   2  -4  -1  320.27    8.90
  -2  -4   1  329.47    8.90
   2  -4  -1  326.17    9.00
   2  -4  -1  347.07    8.70
  -2  -4   1  340.97    8.90
   2   4  -1  337.37    9.00
  -2   4   1  335.97    9.00
  -2   4   1  335.37    8.70
   1  -4  -1 1111.79   26.30
   1  -4  -1 1120.39   26.70
  -1  -4   1 1084.39   26.80
   1  -4  -1 1098.69   26.70
  -1   4   1 1077.89   26.70
   1   4  -1 1046.80   26.70
  -1   4   1 1112.49   26.80
  -1   4   1 1034.20   26.30
   1   4  -1 1110.89   26.40
   0  -4  -1    2.40    0.60
   0  -4  -1    3.60    0.50
   0  -4   1    2.80    0.40
   0  -4   1    2.20    0.40
   0   4   1    5.80    0.70
   0   4   1    3.30    0.50
   1  -4   1   45.10    1.60
   1  -4   1   45.10    1.80
  -1  -4  -1   45.60    1.90
  -1  -4  -1   44.90    1.80
  -1  -4  -1   43.10    1.60
   1   4   1   42.40    1.90
  -1   4  -1   46.90    1.70
   1   4   1   44.20    1.90
   1   4   1   44.80    1.50
  -1   4  -1   47.40    1.60
   1   4   1   45.70    1.70
  -2  -4  -1  372.06    9.80
   2  -4   1  364.86    9.80
  -2  -4  -1  369.46    9.70
  -2  -4  -1  371.76    9.70
   2  -4   1  362.66    9.70
  -2   4  -1  374.26    9.80
   2   4   1  387.26    9.90
   2   4   1  364.66    9.70
  -2   4  -1  368.16    9.60
   2   4   1  356.56    9.60
  -3  -4  -1  621.04   16.50
  -3  -4  -1  627.74   16.30
  -3  -4  -1  626.84   16.30
   3   4   1  639.24   16.30
  -3   4  -1  665.93   16.50
  -3   4  -1  649.04   16.60
  -4  -4  -1   53.89    2.30
  -4  -4  -1   55.09    2.70
  -4  -4  -1   58.59    2.50
   4  -4   1   59.99    2.10
  -4   4  -1   60.69    2.70
  -4   4  -1   56.59    2.80
   4   4   1   53.99    2.30
  -5  -4  -1  538.55   14.60
   5  -4   1  552.34   13.80
  -5  -4  -1  525.25   15.00
  -5   4  -1  548.75   15.00
  -5   4  -1  539.95   15.10
   5   4   1  563.94   14.40
  -6  -4  -1  400.26   11.40
  -6  -4  -1  385.26   11.90
   6  -4   1  403.76   10.10
  -6   4  -1  393.86   11.70
  -6   4  -1  386.56   11.90
   6   4   1  401.46   10.80
  -7  -4  -1  126.69    5.00
  -7  -4  -1  127.09    5.50
  -7   4  -1  131.99    5.60
  -7   4  -1  124.29    5.40
  -8  -4  -1   42.30    2.90
  -8  -4  -1   34.10    3.00
  -8   4  -1   39.30    3.10
  -9  -4  -1    8.20    1.80
  -9  -4  -1    5.70    1.90
  -9   4  -1    4.80    1.90
 -10  -4  -1    6.10    2.30
 -10  -4  -1    4.50    1.60
 -10   4  -1    4.50    1.70
 -11  -4  -1   13.90    2.50
 -11  -4  -1   13.40    3.10
 -11   4  -1   14.40    3.00
 -12  -4  -1   21.50    3.20
 -12  -4  -1   20.70    3.70
 -12   4  -1   20.40    3.40
 -12  -5   1   19.90    3.00
 -12  -5   1   18.70    3.70
 -12   5   1   22.50    3.70
 -11  -5   1    7.30    2.40
 -11  -5   1   16.60    3.10
 -11   5   1   12.40    2.80
 -10  -5   1   13.80    2.20
 -10  -5   1   15.60    2.90
 -10   5   1   12.20    2.20
  -9  -5   1   41.20    3.70
  -9  -5   1   47.80    3.50
  -9   5   1   42.40    3.70
  -9   5   1   51.99    3.60
  -8  -5   1   55.69    3.90
  -8  -5   1   65.49    3.70
  -8   5   1   61.09    3.70
  -8   5   1   54.89    3.80
  -7  -5   1    1.90    1.30
  -7  -5   1    3.00    1.30
  -7   5   1    0.60    1.20
  -7   5   1    3.70    1.40
  -6  -5   1   51.69    3.20
   6  -5  -1   53.99    1.70
   6  -5  -1   54.19    1.70
  -6  -5   1   57.09    3.00
  -6   5   1   53.69    2.90
  -6   5   1   45.70    3.10
  -5  -5   1   36.40    2.20
  -5  -5   1   30.60    2.30
   5  -5  -1   34.90    1.40
  -5   5   1   30.40    2.30
  -5   5   1   35.30    2.20
   4  -5  -1  898.61   21.70
  -4  -5   1  863.01   22.70
  -4   5   1  873.91   22.40
   3  -5  -1   64.49    2.40
  -3  -5   1   64.99    2.50
  -3  -5   1   60.09    2.60
  -3   5   1   64.09    2.70
  -3   5   1   64.59    2.40
   2  -5  -1    6.00    0.80
  -2  -5   1    5.40    0.70
  -2  -5   1    4.00    0.80
  -2  -5   1    5.70    0.80
  -2   5   1    4.30    0.50
   1  -5  -1  940.41   23.60
  -1  -5   1  956.60   23.80
   1  -5  -1  955.60   23.00
   1  -5  -1  950.10   23.60
  -1  -5   1  965.30   23.70
   1   5  -1  963.90   23.20
  -1   5   1  949.40   23.60
   1   5  -1  921.31   23.60
   0  -5   1 3082.49   80.99
   0  -5  -1 3020.90   82.59
   0   5  -1 3164.28   80.99
   0   5   1 3036.00   82.39
  -1  -5  -1 1335.17   32.70
   1  -5   1 1321.17   32.40
   1  -5   1 1305.37   32.50
  -1  -5  -1 1332.67   32.80
  -1  -5  -1 1322.47   32.30
   1   5   1 1300.37   32.50
  -1   5  -1 1316.17   32.50
  -1   5  -1 1364.76   32.40
   1   5   1 1387.06   32.90
   1   5   1 1315.17   32.60
   2  -5   1  135.29    4.10
  -2  -5  -1  139.79    4.20
  -2  -5  -1  137.19    4.40
  -2  -5  -1  142.89    4.30
  -2   5  -1  137.79    4.30
  -2   5  -1  140.89    4.10
   2   5   1  133.09    4.40
   2   5   1  138.69    4.20
   2   5   1  135.59    4.10
  -3  -5  -1   13.10    1.20
  -3  -5  -1   14.50    1.20
   3   5   1   16.40    1.30
  -3   5  -1   16.40    1.20
  -3   5  -1   15.90    1.40
  -4  -5  -1  953.60   24.30
  -4  -5  -1  931.11   24.50
   4   5   1  969.30   24.30
  -4   5  -1  934.11   25.40
  -4   5  -1  996.30   24.50
  -5  -5  -1  251.87    7.80
  -5  -5  -1  251.57    8.20
   5  -5   1  263.77    7.10
  -5   5  -1  260.37    8.00
   5   5   1  266.47    7.70
  -5   5  -1  256.07    8.30
  -6  -5  -1  229.58    7.40
   6  -5   1  226.08    6.30
  -6  -5  -1  218.58    7.80
  -6   5  -1  229.78    8.00
   6   5   1  238.98    7.10
  -6   5  -1  228.88    7.60
  -7  -5  -1   32.20    2.80
  -7  -5  -1   34.90    2.60
   7  -5   1   33.20    1.40
   7  -5   1   32.90    1.40
  -7   5  -1   33.60    2.70
  -7   5  -1   36.50    3.10
  -8  -5  -1  163.88    6.40
  -8  -5  -1  160.68    7.80
  -8   5  -1  178.38    6.90
  -9  -5  -1   98.99    5.60
  -9  -5  -1  103.79    5.20
  -9   5  -1  115.09    5.50
 -10  -5  -1    8.30    2.10
 -10  -5  -1    8.80    2.40
 -10   5  -1    8.10    2.00
 -11  -5  -1   21.30    3.30
 -11  -5  -1   17.10    2.60
 -11  -6   1   67.39    5.20
 -11  -6   1   63.09    4.40
 -11   6   1   65.49    4.80
 -10  -6   1   56.29    4.40
 -10  -6   1   54.29    3.90
 -10   6   1   64.89    4.40
 -10   6   1   65.69    4.70
  -9  -6   1   -2.10    1.30
  -9  -6   1    0.30    1.40
  -9   6   1    0.90    1.50
  -9   6   1   -0.10    1.50
  -8  -6   1    8.80    1.90
  -8  -6   1   10.00    3.30
  -8   6   1    8.20    1.80
  -7  -6   1   61.29    3.80
  -7  -6   1   56.69    3.40
  -7   6   1   56.99    3.60
  -7   6   1   56.49    3.40
   6  -6  -1  367.36    9.40
  -6  -6   1  373.76   10.90
   6  -6  -1  352.66    9.40
  -6  -6   1  359.36   11.20
  -6   6   1  368.56   10.90
  -6   6   1  363.56   11.30
  -5  -6   1   66.59    3.10
   5  -6  -1   76.69    2.70
  -5  -6   1   63.09    3.30
  -5   6   1   66.59    3.40
  -5   6   1   62.09    3.10
   4  -6  -1   78.49    2.70
  -4  -6   1   72.59    3.20
  -4  -6   1   73.29    3.80
  -4   6   1   80.29    3.10
  -4   6   1   75.69    3.40
   3  -6  -1  332.97    9.00
  -3  -6   1  326.57    9.30
   3  -6  -1  335.67    9.00
  -3  -6   1  328.67    9.30
  -3   6   1  347.07    9.00
  -3   6   1  319.17    9.40
  -2  -6   1 1591.74   39.40
  -2  -6   1 1596.94   39.60
   2  -6  -1 1644.74   39.40
  -2   6   1 1594.34   39.60
  -2   6   1 1606.24   39.00
   1  -6  -1  119.99    3.80
   1  -6  -1  119.29    3.30
  -1  -6   1  120.39    4.00
   1  -6  -1  122.29    4.00
  -1   6   1  124.19    3.30
   1   6  -1  119.79    3.50
  -1   6   1  122.59    3.90
   0  -6  -1 1523.45   39.50
   0  -6   1 1637.34   39.50
   0  -6  -1 1548.74   39.20
   0  -6   1 1630.94   39.00
   0   6  -1 1628.54   38.90
   0   6   1 1660.83   39.60
   0   6   1 1610.24   39.20
   1  -6   1 1417.96   35.10
  -1  -6  -1 1485.85   35.50
  -1  -6  -1 1447.96   34.90
   1  -6   1 1366.96   35.20
   1   6   1 1484.55   35.60
  -1   6  -1 1421.46   35.10
  -1   6  -1 1434.76   35.00
   1   6   1 1422.26   35.10
   2  -6   1  272.57    7.70
  -2  -6  -1  285.87    7.80
  -2  -6  -1  288.07    8.00
   2   6   1  279.47    7.70
   2   6   1  289.47    8.20
  -2   6  -1  286.77    7.70
  -2   6  -1  290.77    8.00
  -3  -6  -1  526.35   14.00
  -3  -6  -1  522.45   14.00
  -3   6  -1  539.05   13.80
   3   6   1  522.05   14.10
  -3   6  -1  531.75   14.20
  -4  -6  -1    2.00    0.70
  -4   6  -1    0.50    0.60
   4   6   1    0.30    0.70
  -4   6  -1    1.50    0.90
  -5  -6  -1  323.17    9.40
  -5  -6  -1  306.17    9.60
   5  -6   1  323.37    8.60
   5   6   1  308.77    9.20
  -5   6  -1  321.27    9.80
  -5   6  -1  313.37    9.40
   6  -6   1  301.87    8.10
  -6  -6  -1  285.67    9.50
  -6  -6  -1  288.17    9.10
  -6   6  -1  294.77    9.30
   6   6   1  304.17    8.90
  -6   6  -1  304.47    9.80
  -7  -6  -1  357.36   11.70
  -7  -6  -1  373.66   11.30
   7  -6   1  376.16    9.70
  -7   6  -1  367.46   11.90
  -7   6  -1  367.96   11.40
  -8  -6  -1   18.60    2.50
  -8   6  -1   19.00    2.70
  -8   6  -1   24.20    2.60
  -9  -6  -1    4.10    1.70
  -9  -6  -1    1.30    1.70
  -9   6  -1    1.10    1.20
 -10  -6  -1   35.50    3.00
 -10  -6  -1   31.00    3.40
 -10   6  -1   34.60    3.20
 -11  -6  -1   65.59    4.50
 -11  -6  -1   68.29    5.30
 -11   6  -1   70.09    5.00
 -11  -7   1    4.20    2.20
 -11  -7   1    4.10    2.00
 -11   7   1   10.30    2.50
 -10  -7   1   22.00    3.50
 -10  -7   1   11.40    2.40
 -10   7   1   13.90    2.80
 -10   7   1   15.40    2.50
  -9  -7   1   44.50    3.70
  -9  -7   1   43.10    3.40
  -9   7   1   46.80    3.50
  -9   7   1   50.79    3.80
  -8  -7   1  145.59    6.10
  -8  -7   1  138.09    7.40
  -8   7   1  142.39    6.40
  -8   7   1  148.29    6.10
   7  -7  -1   75.39    2.40
   7  -7  -1   73.49    2.40
  -7  -7   1   76.29    3.90
  -7  -7   1   70.99    4.20
  -7   7   1   70.69    3.80
  -7   7   1   77.49    4.30
   6  -7  -1   11.30    1.00
  -6  -7   1   11.40    1.70
  -6  -7   1    8.60    1.80
  -6   7   1   10.40    1.60
  -6   7   1   10.90    1.80
   5  -7  -1  165.38    5.10
  -5  -7   1  167.28    5.90
  -5  -7   1  161.58    6.00
  -5   7   1  173.38    6.30
  -5   7   1  179.48    5.80
  -4  -7   1 1058.39   28.30
   4  -7  -1 1073.69   26.70
  -4  -7   1 1039.30   27.30
  -4   7   1 1085.49   27.00
  -4   7   1 1096.89   27.70
  -3  -7   1   86.39    3.30
   3  -7  -1   79.09    3.30
   3  -7  -1   91.49    3.50
  -3  -7   1   74.39    3.60
  -3   7   1   84.79    3.50
  -3   7   1   87.79    3.00
   2  -7  -1   53.19    2.00
  -2  -7   1   55.19    2.50
  -2  -7   1   52.59    2.30
  -2   7   1   53.49    1.90
  -2   7   1   53.49    2.40
   2   7  -1   53.69    2.00
  -1  -7   1 1241.08   30.20
   1  -7  -1 1200.28   29.30
  -1  -7   1 1175.88   29.70
   1   7  -1 1199.68   29.50
  -1   7   1 1218.58   30.00
   0  -7   1 1043.00   25.60
   0  -7   1 1053.69   26.10
   0  -7  -1 1036.60   25.80
   0   7  -1 1033.40   25.50
   0   7   1 1014.80   25.70
  -1  -7  -1  328.17    8.50
   1  -7   1  322.67    8.60
  -1  -7  -1  328.07    9.10
  -1  -7  -1  318.87    8.80
   1  -7   1  322.47    8.70
  -1   7  -1  336.37    8.80
   1   7   1  331.97    9.30
   1   7   1  319.57    8.80
   2  -7   1   18.40    1.20
  -2  -7  -1   17.70    1.20
  -2  -7  -1   21.80    1.40
   2   7   1   18.60    1.50
   2   7   1   20.60    1.30
  -2   7  -1   18.40    1.40
  -2   7  -1   21.40    1.20
  -3  -7  -1  206.08    6.40
  -3  -7  -1  217.98    6.60
  -3   7  -1  207.58    6.60
   3   7   1  211.38    6.70
  -3   7  -1  214.48    6.30
  -4  -7  -1  395.06   12.40
  -4  -7  -1  407.66   11.60
  -4   7  -1  427.76   11.50
  -4   7  -1  431.66   12.00
   4   7   1  418.96   11.80
  -5  -7  -1  593.14   16.40
  -5  -7  -1  589.94   16.70
   5   7   1  608.14   16.50
  -5   7  -1  634.74   16.50
  -5   7  -1  615.54   17.00
  -6  -7  -1  137.59    5.20
  -6  -7  -1  132.89    5.50
   6  -7   1  140.19    4.40
  -6   7  -1  136.09    5.70
  -6   7  -1  128.49    5.20
  -7  -7  -1   54.49    3.30
   7  -7   1   49.90    2.20
  -7  -7  -1   49.80    3.50
   7  -7   1   49.60    2.10
  -7   7  -1   57.39    3.80
  -7   7  -1   56.79    3.30
   8  -7   1  133.09    4.00
   8  -7   1  126.69    3.90
  -8  -7  -1  137.29    5.70
  -8  -7  -1  138.09    7.10
  -8   7  -1  148.59    6.50
  -8   7  -1  143.69    6.00
  -9  -7  -1   73.59    4.20
  -9  -7  -1   76.99    4.80
  -9   7  -1   76.99    4.70
  -9   7  -1   73.49    4.50
 -10  -7  -1   20.50    3.50
 -10  -7  -1   18.20    2.80
 -10   7  -1   14.40    2.60
 -11  -7  -1    6.90    2.30
 -11  -7  -1    6.50    2.00
 -11   7  -1    9.40    2.60
 -11  -8   1   15.80    3.20
 -11  -8   1   18.70    2.90
 -11   8   1   22.30    3.10
 -10  -8   1   75.79    5.30
 -10  -8   1   67.79    4.50
 -10   8   1   73.99    4.70
 -10   8   1   71.89    5.00
  -9  -8   1    2.00    1.70
  -9  -8   1    2.70    1.80
  -9   8   1    7.20    2.00
  -9   8   1    3.40    1.50
  -8  -8   1   10.50    2.30
  -8   8   1   11.70    1.90
  -8   8   1   10.40    2.20
  -7  -8   1  138.09    5.70
  -7  -8   1  133.79    6.00
   7  -8  -1  141.69    4.30
   7  -8  -1  137.09    4.20
  -7   8   1  139.39    6.20
  -7   8   1  142.69    5.60
  -6  -8   1  147.49    6.00
  -6  -8   1  153.78    5.80
   6  -8  -1  146.89    4.70
  -6   8   1  151.58    6.20
  -6   8   1  153.88    5.60
  -5  -8   1  123.09    4.80
  -5  -8   1  112.09    4.70
  -5   8   1  115.19    4.90
  -5   8   1  126.29    4.50
  -4  -8   1   52.59    2.80
  -4  -8   1   56.49    2.80
  -4   8   1   55.09    2.90
  -4   8   1   56.99    2.50
  -3  -8   1  395.96   11.30
  -3  -8   1  399.56   11.10
  -3   8   1  409.26   10.70
   2  -8  -1 1740.23   42.30
  -2  -8   1 1776.72   45.70
  -2  -8   1 1738.93   42.80
   2   8  -1 1751.72   42.50
  -2   8   1 1732.43   42.30
  -2   8   1 1718.03   43.10
   1  -8  -1 1323.47   31.70
  -1  -8   1 1337.97   32.80
  -1  -8   1 1295.17   32.00
  -1   8   1 1282.27   32.40
   1   8  -1 1290.07   32.00
   0  -8   1   14.60    1.30
   0  -8   1   13.20    1.00
   0   8  -1   14.40    1.00
   0   8   1   13.10    1.10
  -1  -8  -1  426.06   11.80
   1  -8   1  434.66   11.30
  -1  -8  -1  440.06   12.00
  -1  -8  -1  439.36   11.20
  -1   8  -1  435.66   11.50
   1   8   1  437.76   11.60
   1   8   1  437.36   12.10
  -2  -8  -1 1686.73   41.00
  -2  -8  -1 1657.33   40.40
   2  -8   1 1598.94   40.30
   2   8   1 1588.34   41.70
   2   8   1 1636.44   40.50
  -2   8  -1 1667.73   40.70
  -2   8  -1 1680.93   40.30
  -3  -8  -1   15.00    1.30
  -3  -8  -1   15.50    1.40
   3   8   1   14.20    1.70
  -3   8  -1   16.70    2.00
  -3   8  -1   14.90    1.20
  -4  -8  -1  112.19    4.40
  -4  -8  -1  121.79    5.10
  -4   8  -1  115.59    4.20
  -4   8  -1  117.29    4.60
   4   8   1  113.59    4.50
  -5  -8  -1   16.40    1.70
  -5  -8  -1   15.20    1.90
  -5   8  -1   19.60    2.00
  -5   8  -1   20.80    1.80
  -6  -8  -1  343.17   11.10
   6  -8   1  362.36   10.00
  -6  -8  -1  364.76   10.90
  -6   8  -1  357.36   10.90
  -6   8  -1  375.36   11.60
  -7  -8  -1  180.58    6.80
   7  -8   1  184.88    5.70
  -7  -8  -1  192.08    7.50
  -7   8  -1  193.98    7.00
  -7   8  -1  187.98    7.50
   8  -8   1    7.40    1.00
   8  -8   1    5.50    0.80
  -8  -8  -1    6.20    2.00
  -8  -8  -1    4.10    1.50
  -8   8  -1    3.90    1.70
  -8   8  -1    6.70    1.90
  -9  -8  -1   -0.10    1.70
  -9  -8  -1    1.50    1.50
  -9   8  -1    1.40    1.40
  -9   8  -1    2.20    1.50
 -10  -8  -1   25.00    3.20
 -10  -8  -1   23.80    3.50
 -10   8  -1   18.80    2.90
 -11  -8  -1   34.70    3.40
 -11  -8  -1   27.80    3.90
 -11   8  -1   31.30    3.90
 -11  -9   1    3.40    3.60
 -11  -9   1    3.40    1.90
 -11   9   1    0.50    1.80
 -11   9   1    1.00    2.10
 -10  -9   1    5.20    1.90
 -10  -9   1    6.20    2.50
 -10   9   1    6.00    1.80
 -10   9   1    5.70    2.20
  -9  -9   1   43.20    3.50
  -9  -9   1   49.99    4.10
  -9   9   1   46.00    3.90
  -9   9   1   40.70    3.30
  -8  -9   1   74.99    4.40
   8  -9  -1   77.29    2.60
  -8  -9   1   84.49    4.90
  -8   9   1   86.09    5.00
  -8   9   1   72.69    4.00
  -7  -9   1   86.59    4.40
   7  -9  -1   92.99    3.40
  -7  -9   1   97.99    4.90
  -7   9   1   97.29    5.00
  -7   9   1   95.49    4.40
  -6  -9   1   13.50    1.90
  -6  -9   1   14.80    2.10
  -6   9   1   16.80    1.70
  -6   9   1   14.30    2.20
  -5  -9   1  440.86   13.00
  -5  -9   1  432.36   13.00
  -5   9   1  443.06   13.30
  -5   9   1  471.65   12.60
  -4  -9   1  404.86   11.70
  -4  -9   1  411.36   11.70
  -4   9   1  390.96   11.80
  -4   9   1  406.06   11.10
  -3  -9   1  334.17    9.60
  -3  -9   1  338.17    9.90
  -3   9   1  339.17    9.10
   3   9  -1  337.57    9.10
  -3   9   1  328.87    9.90
  -2  -9   1   36.20    2.10
  -2  -9   1   32.70    1.80
   2  -9  -1   32.40    1.50
  -2   9   1   29.70    1.90
   2   9  -1   30.80    1.50
  -2   9   1   31.40    1.40
  -1  -9   1  388.26   10.40
  -1  -9   1  401.06   11.20
   1  -9  -1  396.26   10.00
   1   9  -1  388.36   10.30
  -1   9   1  393.46   10.80
   0  -9   1  206.88    6.40
   0  -9   1  195.48    5.70
   0   9  -1  189.18    5.60
   0   9   1  187.18    5.80
  -1  -9  -1  169.38    4.90
   1  -9   1  169.88    5.00
  -1  -9  -1  180.28    5.80
   1   9   1  178.68    5.40
  -1   9  -1  165.48    5.30
  -2  -9  -1   26.10    1.70
  -2  -9  -1   22.10    1.40
  -2   9  -1   24.90    1.50
   2   9   1   25.30    1.60
  -2   9  -1   23.10    1.60
  -3  -9  -1  371.56   10.20
  -3  -9  -1  359.16   10.50
  -3   9  -1  361.16   10.00
  -3   9  -1  366.26   10.60
   3   9   1  362.66   10.10
  -4  -9  -1  415.16   12.00
  -4  -9  -1  422.96   11.90
  -4   9  -1  415.76   11.60
  -4   9  -1  427.26   12.30
  -5  -9  -1  391.76   11.60
  -5  -9  -1  389.16   11.70
  -5   9  -1  396.66   11.40
  -5   9  -1  403.06   12.10
  -6  -9  -1   25.00    2.10
  -6  -9  -1   26.00    2.40
  -6   9  -1   23.80    2.50
  -6   9  -1   29.10    2.30
   7  -9   1  176.88    5.70
  -7  -9  -1  178.78    7.20
  -7  -9  -1  174.88    6.70
  -7   9  -1  189.68    6.90
  -7   9  -1  183.18    7.60
   8  -9   1   50.89    2.30
  -8  -9  -1   58.09    4.00
  -8   9  -1   51.49    3.40
  -8   9  -1   54.49    4.00
  -9  -9  -1   28.70    3.00
  -9  -9  -1   30.20    3.40
  -9   9  -1   33.00    3.40
  -9   9  -1   27.40    2.80
 -10  -9  -1   20.90    3.00
 -10  -9  -1   21.70    3.60
 -10   9  -1   22.10    3.10
 -11  -9  -1    0.50    1.80
 -11   9  -1   -1.00    1.80
 -11 -10   1    9.80    2.60
 -11 -10   1    8.00    3.20
 -11  10   1    6.80    2.50
 -11  10   1   10.60    2.60
 -10 -10   1   73.19    5.30
 -10 -10   1   70.79    4.60
 -10  10   1   67.69    4.40
 -10  10   1   53.09    4.70
  -9 -10   1    0.80    1.40
  -9 -10   1    2.10    1.40
  -9  10   1    1.60    1.40
  -9  10   1    2.50    1.90
  -8 -10   1   65.39    4.50
   8 -10  -1   75.09    3.10
  -8 -10   1   72.69    4.30
   8 -10  -1   74.49    2.80
  -8  10   1   79.39    4.80
  -8  10   1   73.19    4.00
  -7 -10   1   55.19    3.70
  -7 -10   1   63.89    3.70
  -7  10   1   57.09    3.30
  -7  10   1   55.19    5.80
  -6 -10   1  206.18    7.50
  -6 -10   1  200.98    7.60
  -6  10   1  214.88    7.10
  -6  10   1  218.58    8.00
  -5 -10   1    7.00    1.50
  -5 -10   1    6.30    1.50
  -5  10   1    7.20    1.30
  -5  10   1    7.20    1.50
  -4 -10   1   11.20    1.60
  -4 -10   1   10.10    1.40
  -4  10   1   10.90    1.80
   4  10  -1   12.10    1.20
  -4  10   1   10.70    1.20
  -3 -10   1  128.89    4.90
  -3 -10   1  126.99    4.60
  -3  10   1  125.69    4.80
  -3  10   1  128.29    4.10
   3  10  -1  124.59    4.20
  -2 -10   1 1498.75   37.80
  -2 -10   1 1495.55   37.10
   2 -10  -1 1469.85   36.50
   2  10  -1 1518.95   36.80
  -1 -10   1  206.58    6.20
  -1 -10   1  224.38    7.00
  -1  10   1  212.88    6.60
   1  10  -1  219.98    6.20
   0 -10  -1    1.70    0.60
   0 -10   1    1.70    0.60
   0 -10   1    3.10    1.00
   0  10  -1    1.50    0.60
   0  10   1    2.20    0.70
  -1 -10  -1  477.15   11.80
   1 -10   1  430.86   11.90
  -1 -10  -1  457.85   12.80
   1  10   1  450.35   12.30
  -1  10  -1  464.75   12.30
  -2 -10  -1  422.26   11.80
  -2 -10  -1  407.56   11.00
  -2  10  -1  404.26   11.40
   2  10   1  404.86   11.20
  -3 -10  -1  155.38    5.10
  -3 -10  -1  146.39    5.40
  -3  10  -1  146.29    4.80
  -3  10  -1  145.99    5.30
   3  10   1  150.58    5.00
  -4 -10  -1   21.40    1.90
  -4 -10  -1   19.40    1.80
  -4  10  -1   21.20    2.10
  -5 -10  -1    2.40    1.10
  -5 -10  -1    4.50    1.20
  -5  10  -1    4.50    1.30
  -5  10  -1    4.20    1.10
  -6 -10  -1   48.40    3.10
  -6 -10  -1   48.70    3.20
  -6  10  -1   49.70    2.90
  -6  10  -1   45.10    3.40
  -7 -10  -1  198.18    7.70
   7 -10   1  197.48    6.30
  -7 -10  -1  191.88    7.30
  -7  10  -1  197.48    7.20
  -7  10  -1  204.08    9.10
   8 -10   1   33.00    1.90
  -8 -10  -1   35.20    3.00
  -8 -10  -1   33.90    3.30
  -8  10  -1   26.50    3.00
  -8  10  -1   41.00    3.50
  -9 -10  -1   16.60    2.80
   9 -10   1   10.90    1.10
  -9 -10  -1   17.60    2.60
  -9  10  -1   12.60    2.80
  -9  10  -1   11.50    2.20
 -10 -10  -1   42.50    4.30
 -10 -10  -1   34.40    3.50
 -10  10  -1   40.50    3.80
 -10  10  -1   49.40    4.50
 -11 -10  -1   20.70    3.20
 -11 -10  -1   19.20    4.00
 -11  10  -1   22.80    3.30
 -11 -11   1    1.90    1.90
 -10 -11   1   32.60    4.00
 -10 -11   1   33.00    4.20
 -10  11   1   31.20    4.30
 -10  11   1   34.10    3.40
  -9 -11   1   32.20    3.60
   9 -11  -1   24.90    1.40
  -9 -11   1   29.20    3.40
  -9  11   1   28.10    2.70
  -9  11   1   30.10    3.80
  -8 -11   1   16.70    2.70
   8 -11  -1   15.50    1.60
  -8 -11   1   16.80    2.50
  -8  11   1   19.40    3.00
  -8  11   1   18.70    2.50
  -7 -11   1   12.10    2.20
  -7 -11   1    7.40    2.10
  -7  11   1   11.30    1.90
  -7  11   1   12.40    2.20
  -6 -11   1    2.10    1.30
  -6 -11   1    3.80    1.50
  -6  11   1    3.50    1.20
  -6  11   1    2.70    1.30
  -5 -11   1  503.95   14.80
  -5 -11   1  523.95   15.00
  -5  11   1  509.55   15.10
  -5  11   1  518.65   14.10
  -4 -11   1   42.20    2.70
  -4 -11   1   43.50    2.70
  -4  11   1   43.50    2.90
  -4  11   1   40.50    2.20
   4  11  -1   42.00    2.20
  -3 -11   1  236.28    7.80
  -3  11   1  229.78    6.70
  -3  11   1  236.48    7.70
   3  11  -1  232.88    6.90
  -2 -11   1    9.60    1.50
   2 -11  -1    9.50    0.80
  -2 -11   1   12.30    1.30
   2  11  -1   11.10    1.10
  -2  11   1    9.30    1.40
   1 -11  -1  156.38    4.50
  -1 -11   1  158.78    5.70
  -1  11   1  159.18    5.30
   1  11  -1  153.88    4.80
   0 -11  -1   64.09    2.30
   0 -11   1   63.19    3.10
   0 -11  -1   67.49    3.20
   0  11   1   60.19    2.80
   0  11  -1   66.79    2.70
  -1 -11  -1  171.78    6.00
  -1 -11  -1  171.68    5.00
  -1  11  -1  168.38    5.50
   1  11   1  173.28    5.50
  -2 -11  -1   32.90    1.80
  -2 -11  -1   34.50    2.30
   2  11   1   29.10    1.80
  -3 -11  -1  303.07    9.60
  -3 -11  -1  313.57    9.10
  -3  11  -1  316.17    9.50
  -3  11  -1  313.57    8.90
   3  11   1  307.17    9.00
  -4 -11  -1  242.58    8.30
  -4 -11  -1  258.77    8.00
  -4  11  -1  252.27    8.30
  -4  11  -1  255.57    8.40
  -5 -11  -1  119.69    5.10
  -5 -11  -1  109.09    4.80
  -5  11  -1  118.59    4.60
  -5  11  -1  116.39    5.20
  -6 -11  -1   24.10    2.30
  -6 -11  -1   31.70    2.70
  -6  11  -1   32.10    2.80
  -6  11  -1   28.10    2.40
  -7 -11  -1   79.99    4.50
  -7 -11  -1   76.79    5.00
   7 -11   1   74.19    3.40
  -7  11  -1   70.99    4.50
  -7  11  -1   77.99    4.00
   8 -11   1   65.59    3.10
  -8 -11  -1   62.89    4.40
  -8 -11  -1   54.89    3.80
  -8  11  -1   63.79    4.50
  -8  11  -1   58.59    5.40
  -9 -11  -1   30.90    3.80
  -9 -11  -1   29.40    3.00
   9 -11   1   26.90    1.70
  -9  11  -1   38.30    3.80
  -9  11  -1   26.10    2.90
 -10 -11  -1   44.50    4.50
 -10 -11  -1   42.30    3.80
 -10  11  -1   52.39    4.00
 -10  11  -1   51.99    4.50
 -10 -12   1    7.00    2.50
 -10 -12   1    9.10    2.60
 -10  12   1   11.00    2.40
 -10  12   1   12.00    3.50
   9 -12  -1   -0.60    0.70
  -9  12   1   -0.80    1.20
  -9  12   1   -2.90    1.40
  -8 -12   1   30.00    3.30
  -8 -12   1   30.60    3.20
   8 -12  -1   28.10    2.60
  -8  12   1   28.20    3.20
  -8  12   1   30.70    2.70
  -7 -12   1   29.60    2.90
  -7 -12   1   29.00    2.90
  -7  12   1   27.60    2.40
  -7  12   1   29.90    3.20
  -6 -12   1   36.30    3.00
  -6 -12   1   35.50    2.80
  -6  12   1   39.90    3.30
  -6  12   1   36.40    2.50
  -5 -12   1    3.20    1.20
  -5 -12   1    4.70    1.60
  -5  12   1    3.70    1.00
  -5  12   1    7.70    1.50
  -4 -12   1    9.40    1.60
  -4 -12   1    8.00    1.50
  -4  12   1    7.50    1.50
  -4  12   1    8.00    1.10
   4  12  -1    9.10    1.30
  -3 -12   1   12.10    1.80
  -3 -12   1   13.30    1.60
  -3  12   1   12.90    1.10
   3  12  -1   10.90    1.20
  -3  12   1   11.40    1.70
  -2 -12   1  437.76   11.90
  -2 -12   1  424.26   12.70
   2 -12  -1  421.36   11.20
  -2  12   1  435.46   12.30
   2  12  -1  438.16   11.60
   1 -12  -1  171.18    4.90
  -1 -12   1  175.38    6.30
   1  12  -1  172.08    5.30
  -1  12   1  173.38    5.80
   0 -12  -1   10.80    0.90
   0 -12   1   12.70    1.70
   0 -12  -1   12.60    1.70
   0  12   1   11.60    1.40
   0  12  -1   11.50    1.20
  -1 -12  -1   43.00    2.70
  -1 -12  -1   46.30    2.00
   1  12   1   47.90    2.40
  -1  12  -1   49.30    2.50
  -2 -12  -1  511.95   13.60
  -2 -12  -1  519.65   14.70
   2  12   1  512.55   13.90
  -2  12  -1  507.65   14.20
  -3 -12  -1  173.88    5.70
  -3 -12  -1  162.88    6.30
   3  12   1  179.48    5.80
  -3  12  -1  171.98    6.20
  -3  12  -1  172.18    5.60
  -4 -12  -1   -0.30    0.90
  -4 -12  -1    2.30    1.30
  -4  12  -1    2.00    1.20
  -4  12  -1    0.50    0.80
   4  12   1    2.00    0.90
  -5 -12  -1   61.29    3.40
  -5 -12  -1   54.99    3.30
   5  12   1   54.09    3.00
  -5  12  -1   52.59    2.90
  -5  12  -1   56.39    3.40
  -6 -12  -1   66.09    3.80
  -6 -12  -1   64.69    3.80
  -6  12  -1   61.89    4.00
  -6  12  -1   66.29    3.40
  -7 -12  -1  127.69    5.90
  -7 -12  -1  122.59    5.60
  -7  12  -1  115.09    5.10
  -7  12  -1  113.89    6.00
  -8 -12  -1   38.50    3.20
  -8 -12  -1   33.90    3.50
   8 -12   1   33.40    2.30
  -8  12  -1   46.20    5.70
  -8  12  -1   32.40    3.30
  -9 -12  -1    3.80    1.80
   9 -12   1    4.60    1.00
  -9 -12  -1    1.60    1.60
  -9  12  -1    0.60    1.60
  -9  12  -1    0.50    1.70
 -10 -12  -1   22.30    3.50
 -10 -12  -1   27.40    3.60
 -10  12  -1   29.00    4.80
 -10  12  -1   23.60    3.10
 -10 -13   1    5.90    2.20
 -10 -13   1   11.80    2.80
 -10  13   1    8.20    3.20
 -10  13   1    9.30    2.10
   9 -13  -1    0.20    0.90
  -9 -13   1    3.50    1.80
  -9 -13   1   -1.40    1.50
  -9  13   1    0.70    1.70
  -9  13   1    1.30    1.40
  -8 -13   1    7.30    2.00
  -8 -13   1    7.10    2.20
  -8  13   1    6.20    1.50
  -8  13   1    5.10    1.90
  -7 -13   1   -0.60    1.40
  -7 -13   1    3.50    1.60
  -7  13   1    1.20    1.20
  -7  13   1    2.20    1.60
  -6 -13   1   12.60    2.20
  -6 -13   1    8.50    1.80
   6  13  -1    9.10    1.50
  -6  13   1   11.40    1.60
  -5 -13   1   46.70    3.10
  -5 -13   1   37.00    2.90
   5  13  -1   39.40    2.60
  -5  13   1   39.90    2.40
  -5  13   1   45.40    3.20
  -4 -13   1  116.09    5.20
  -4 -13   1  115.99    4.80
   4  13  -1  109.69    4.20
  -4  13   1  110.19    4.10
  -4  13   1  119.39    5.10
  -3 -13   1    0.70    1.10
  -3 -13   1    2.40    1.00
  -3  13   1    1.60    1.10
   3  13  -1    4.00    0.90
   2 -13  -1   86.89    3.00
  -2 -13   1   90.29    3.50
  -2 -13   1   89.09    4.30
  -2  13   1   87.39    3.90
   2  13  -1   83.29    3.30
   1 -13  -1   51.89    2.00
  -1 -13   1   54.69    3.20
   1  13  -1   58.09    2.50
  -1  13   1   52.49    2.80
   0 -13   1   89.09    4.10
   0 -13  -1   78.99    2.80
   0 -13  -1   85.69    4.10
   0  13   1   81.29    3.80
   0  13  -1   81.09    3.30
  -1 -13  -1   24.90    1.50
   1 -13   1   22.00    2.00
  -1 -13  -1   25.40    2.10
   1  13   1   24.20    1.80
  -2 -13  -1  123.49    5.10
  -2 -13  -1  125.19    4.20
   2  13   1  117.69    4.40
  -2  13  -1  116.09    4.70
  -3 -13  -1   87.89    4.30
  -3 -13  -1   94.19    4.30
  -3  13  -1   94.39    4.20
  -4 -13  -1    7.90    1.50
  -4 -13  -1    6.40    1.60
   4  13   1    7.40    1.40
  -4  13  -1    5.50    1.20
  -4  13  -1    7.00    1.60
  -5 -13  -1   81.29    4.00
  -5 -13  -1   72.59    4.10
  -5  13  -1   76.59    3.60
  -5  13  -1   78.89    4.30
   5  13   1   83.09    3.80
  -6 -13  -1   21.80    2.40
  -6 -13  -1   22.60    3.30
  -6  13  -1   17.10    2.10
   6  13   1   19.00    2.20
  -7 -13  -1   14.50    2.40
  -7 -13  -1   11.80    2.50
  -7  13  -1   15.90    2.60
  -7  13  -1   13.40    2.10
   8 -13   1   12.80    1.70
  -8 -13  -1   12.60    2.60
  -8 -13  -1    8.70    2.20
  -8  13  -1   10.40    2.50
  -8  13  -1   13.50    2.20
  -9 -13  -1   10.70    2.20
  -9 -13  -1   13.00    2.60
   9 -13   1   10.70    1.60
  -9  13  -1   13.10    2.40
  -9  13  -1   13.40    2.90
 -10 -13  -1    9.50    2.40
 -10 -13  -1    9.00    2.70
 -10  13  -1   11.70    3.30
 -10  13  -1    8.80    2.20
 -10 -14   1   -2.00    2.40
 -10 -14   1   -0.70    2.00
 -10  14   1    0.00    1.70
 -10  14   1    2.50    2.30
  -9 -14   1    2.40    2.00
   9 -14  -1    3.30    1.10
  -9 -14   1   -2.00    1.60
  -9  14   1    2.80    2.00
  -9  14   1    2.20    1.50
  -8 -14   1    3.50    1.80
  -8 -14   1    1.30    1.60
  -8  14   1    2.50    2.00
  -8  14   1    1.40    1.30
  -7 -14   1    3.30    1.70
  -7 -14   1    2.40    1.50
  -7  14   1    0.30    1.10
   7  14  -1    2.00    1.30
  -7  14   1    0.10    1.60
  -6 -14   1   30.60    2.80
  -6 -14   1   34.90    3.00
  -6  14   1   31.30    3.10
   6  14  -1   30.60    2.40
  -6  14   1   27.60    2.20
  -5 -14   1   18.30    2.70
  -5 -14   1   14.60    2.10
  -5  14   1    9.70    1.40
  -5  14   1   12.40    2.20
   5  14  -1   14.90    1.50
  -4 -14   1    6.30    1.50
  -4 -14   1    6.80    1.90
  -4  14   1    5.90    1.10
  -4  14   1    8.30    1.80
   4  14  -1    8.90    1.30
  -3 -14   1   15.30    2.40
  -3 -14   1   12.40    1.70
   3  14  -1   14.10    1.40
  -3  14   1   13.90    2.00
   2 -14  -1   14.60    1.20
  -2 -14   1   13.60    1.60
  -2 -14   1   12.10    1.90
  -2  14   1   16.00    2.00
   2  14  -1   17.40    1.40
   1 -14  -1   14.40    1.10
  -1 -14   1   19.30    2.00
  -1  14   1   16.70    1.90
   1  14  -1   17.60    1.50
   0 -14   1    2.50    1.10
   0 -14  -1    0.80    0.50
   0 -14  -1   -0.20    0.80
   0  14   1    0.80    0.70
   0  14  -1    1.30    0.70
   1 -14   1   37.80    2.70
  -1 -14  -1   38.70    1.90
  -1 -14  -1   37.90    2.80
  -1  14  -1   39.50    2.40
   1  14   1   39.40    2.30
  -2 -14  -1    0.00    0.70
  -2 -14  -1    1.40    1.20
  -2  14  -1    1.00    1.00
   2  14   1    0.10    0.80
  -3 -14  -1   62.19    3.50
  -3 -14  -1   58.69    3.60
  -3  14  -1   58.09    3.30
   3  14   1   55.39    2.90
  -4 -14  -1    6.30    1.70
  -4 -14  -1    7.80    1.50
  -4  14  -1    7.30    1.70
   4  14   1    6.40    1.40
  -4  14  -1   10.40    1.50
  -5 -14  -1    0.40    1.10
   5  14   1   -0.10    0.90
  -5  14  -1    0.30    0.90
  -5  14  -1    2.00    1.40
  -6 -14  -1   26.10    2.80
  -6 -14  -1   29.00    2.60
  -6  14  -1   26.00    2.20
   6  14   1   27.60    2.30
  -6  14  -1   23.70    2.50
  -7 -14  -1    7.90    2.40
  -7 -14  -1    8.20    2.10
  -7  14  -1    5.10    2.00
  -7  14  -1    8.30    1.80
   7  14   1    6.20    1.60
  -8 -14  -1    9.60    2.20
  -8 -14  -1    9.80    2.40
   8 -14   1    8.90    1.60
  -8  14  -1    6.60    1.60
  -8  14  -1    4.10    1.90
   9 -14   1   -2.80    1.00
  -9 -14  -1    0.30    1.50
  -9 -14  -1    1.10    1.90
  -9  14  -1    0.30    1.30
  -9  14  -1   -1.10    1.70
 -10 -14  -1   -2.00    1.50
 -10 -14  -1    1.50    2.10
 -10  14  -1    0.90    2.40
 -10  14  -1    2.10    1.70
  -9 -15   1    2.90    2.10
  -9 -15   1    3.60    1.90
  -9  15   1    4.50    1.70
  -9  15   1    6.00    2.50
   9  15  -1   -0.40    1.40
  -8 -15   1    6.60    2.00
  -8 -15   1   -0.20    1.70
   8  15  -1    1.20    1.40
  -8  15   1    2.40    1.60
  -8  15   1    0.60    1.30
  -7 -15   1    4.00    1.70
  -7 -15   1    6.10    2.00
  -7  15   1    6.70    1.50
  -7  15   1    5.10    1.70
  -6 -15   1    7.10    2.10
  -6 -15   1    8.10    2.10
  -6  15   1    6.40    2.10
   6  15  -1    8.20    1.40
  -6  15   1    9.00    1.50
  -5 -15   1   18.80    2.30
  -5 -15   1   12.80    2.30
  -5  15   1   12.80    2.50
   5  15  -1   15.20    1.70
  -5  15   1   12.30    1.60
  -4 -15   1    4.10    1.60
  -4 -15   1    1.80    1.10
  -4  15   1    2.00    1.10
  -3 -15   1    0.10    1.20
  -3 -15   1   -1.00    0.80
   3  15  -1   -0.20    0.60
  -3  15   1    2.10    1.10
  -2 -15   1   80.59    4.00
  -2 -15   1   82.19    4.40
   2  15  -1   82.39    3.30
  -2  15   1   76.09    3.90
   1 -15  -1    1.30    1.20
   1 -15  -1    0.20    0.60
  -1 -15   1    0.80    0.70
  -1 -15   1    0.60    1.10
  -1  15   1    1.60    1.10
   1  15  -1    0.80    0.80
   0 -15  -1  146.99    6.10
   0 -15   1  146.89    6.00
   0 -15  -1  147.89    4.50
   0 -15  -1  135.49    4.40
   0  15  -1  144.69    5.10
   0  15   1  149.29    5.40
  -1 -15  -1    7.30    1.60
  -1 -15  -1    5.70    0.90
   1 -15   1    7.30    1.80
  -1  15  -1    7.80    1.30
   1  15   1    7.40    1.40
  -2 -15  -1   43.20    2.40
  -2 -15  -1   43.80    3.10
  -2  15  -1   49.10    3.00
   2  15   1   45.50    2.60
  -3 -15  -1   63.09    3.10
  -3 -15  -1   68.39    3.90
   3  15   1   68.09    3.30
  -3  15  -1   63.49    3.60
  -4 -15  -1   12.80    1.80
   4  15   1   15.70    2.00
  -4  15  -1   16.30    2.30
  -5 -15  -1    6.10    1.70
  -5 -15  -1    5.20    1.30
   5  15   1    4.20    1.30
  -5  15  -1    4.80    1.20
  -5  15  -1    7.30    1.80
  -6 -15  -1    1.80    1.30
  -6 -15  -1    3.30    1.40
   6  15   1    2.10    1.10
  -6  15  -1    4.50    1.90
  -6  15  -1    3.50    1.20
  -7 -15  -1   10.70    2.30
  -7 -15  -1    5.40    1.80
  -7  15  -1    6.70    2.20
   7  15   1    9.10    1.90
  -7  15  -1    8.70    1.60
  -8 -15  -1   -1.90    1.70
  -8 -15  -1   -0.10    1.70
   8 -15   1    1.30    1.40
  -8  15  -1    2.50    2.10
   8  15   1   -0.30    1.30
  -8  15  -1   -2.80    1.20
  -9 -15  -1    6.20    2.40
  -9 -15  -1   10.20    2.60
   9 -15   1    6.50    1.60
  -9  15  -1    8.10    2.60
   9  15   1    7.30    1.90
  -9  15  -1    8.30    2.00
   9 -16  -1   -0.90    1.40
  -9 -16   1   -0.70    2.00
  -9 -16   1   -2.00    1.70
  -9  16   1   -1.10    1.30
  -9  16   1   -0.20    3.50
   9  16  -1    1.10    1.50
  -8 -16   1    1.70    1.60
  -8 -16   1    1.90    2.00
   8  16  -1    1.90    1.40
  -8  16   1    0.50    1.30
  -8  16   1    5.60    2.20
  -7 -16   1    2.00    1.50
  -7 -16   1    1.30    1.60
  -7  16   1    0.10    1.00
   7  16  -1    1.80    1.30
  -7  16   1    0.80    1.50
  -6 -16   1   -1.90    1.00
  -6 -16   1   -0.30    1.30
  -6  16   1    1.90    1.00
   6  16  -1   -0.20    1.00
  -6  16   1   -1.70    1.50
  -5 -16   1    2.10    1.30
  -5 -16   1    0.00    1.30
  -5  16   1    2.30    1.30
  -5  16   1    2.60    1.00
  -4 -16   1   37.30    2.70
  -4 -16   1   37.60    3.30
   4  16  -1   38.40    2.30
  -4  16   1   36.80    3.10
  -3 -16   1    9.30    2.30
  -3 -16   1   12.70    1.80
  -3  16   1   11.40    1.90
  -2 -16   1   26.40    2.10
  -2  16   1   26.30    2.40
  -1 -16   1   36.40    2.30
  -1 -16   1   35.10    2.90
   1 -16  -1   36.20    1.80
   1 -16  -1   38.20    3.10
  -1  16   1   36.40    2.70
   1  16  -1   40.40    2.30
   0 -16  -1    1.60    0.60
   0 -16  -1    0.10    1.20
   0 -16   1    1.70    1.30
   0  16   1   -0.30    0.90
   0  16  -1    1.80    1.00
  -1 -16  -1  100.49    5.00
  -1 -16  -1   98.09    3.50
   1 -16   1   89.09    4.80
   1  16   1   91.79    4.00
  -1  16  -1   93.89    4.10
  -2 -16  -1   29.70    2.10
   2 -16   1   29.10    3.10
  -2 -16  -1   36.80    5.20
   2  16   1   31.90    2.30
  -2  16  -1   28.40    2.40
  -3 -16  -1    0.70    1.20
  -3 -16  -1    0.70    0.90
   3  16   1   -0.90    0.90
  -3  16  -1   -1.20    1.10
  -4 -16  -1   23.00    3.00
  -4 -16  -1   22.40    2.20
   4  16   1   21.30    2.00
  -4  16  -1   24.90    2.60
  -5 -16  -1   16.00    2.20
  -5 -16  -1   13.20    2.30
   5  16   1   13.90    2.00
  -5  16  -1   15.10    3.80
  -5  16  -1   10.00    1.60
  -6 -16  -1    5.40    1.90
  -6 -16  -1    8.60    2.00
   6  16   1    7.50    1.50
  -6  16  -1    5.50    1.40
  -6  16  -1    7.50    2.10
  -7 -16  -1   12.30    2.60
  -7 -16  -1   12.10    2.30
  -7  16  -1    7.60    2.30
   7  16   1    5.30    1.50
  -7  16  -1   10.30    1.90
   8 -16   1    4.80    1.60
  -8 -16  -1    0.40    1.60
  -8 -16  -1    3.50    1.90
  -8  16  -1    0.00    1.10
   8  16   1    1.10    1.40
  -8  16  -1    3.60    1.90
  -9 -16  -1    0.50    1.60
  -9 -16  -1    2.40    2.20
   9 -16   1    0.50    1.50
   9  16   1    2.70    1.70
  -9  16  -1    0.00    1.60
  -8 -17   1    0.40    1.70
  -8 -17   1    1.10    1.70
   8  17  -1   -1.60    1.30
  -8  17   1    3.80    2.10
  -7 -17   1   29.00    3.70
  -7 -17   1   24.90    3.30
  -7  17   1   20.80    2.30
   7  17  -1   22.00    2.40
  -7  17   1   23.60    3.30
  -6 -17   1    5.50    1.80
   6  17  -1    4.80    1.40
  -6  17   1    5.30    1.30
  -6  17   1    5.90    2.10
  -5 -17   1   31.50    3.20
  -5 -17   1   34.80    2.80
   5  17  -1   30.80    2.30
  -5  17   1   28.40    2.90
  -4 -17   1   13.00    2.40
  -4 -17   1   14.30    2.00
  -4  17   1   13.30    2.60
   4  17  -1   14.90    1.60
  -3 -17   1   29.20    3.10
  -3 -17   1   30.80    2.40
  -3  17   1   27.10    2.70
   3  17  -1   28.60    2.10
  -2 -17   1    2.60    1.20
  -2 -17   1    1.60    1.50
  -2  17   1    3.50    1.30
   2  17  -1    4.10    1.10
   1 -17  -1    3.40    1.70
  -1 -17   1    2.00    1.10
   1 -17  -1    3.00    1.20
   1  17  -1    3.30    1.10
  -1  17   1    3.50    1.30
   0 -17  -1   22.20    2.80
   0 -17   1   20.90    2.70
   0 -17  -1   22.20    1.50
   0  17   1   22.80    2.20
   0  17  -1   23.50    2.00
  -1 -17  -1    7.40    1.90
   1 -17   1    5.70    1.70
  -1 -17  -1    7.30    1.10
  -1  17  -1    9.10    1.70
   1  17   1   10.00    1.60
  -2 -17  -1   11.80    2.30
  -2 -17  -1    9.60    1.40
   2 -17   1    8.90    1.90
  -2  17  -1   10.50    1.90
   2  17   1   10.40    1.70
  -3 -17  -1    8.90    1.40
  -3 -17  -1    7.90    2.10
   3  17   1    5.80    1.30
  -3  17  -1    8.50    1.80
  -4 -17  -1   37.50    3.30
  -4 -17  -1   41.50    2.70
   4  17   1   37.80    2.70
  -4  17  -1   41.00    3.20
  -5 -17  -1    2.80    1.30
  -5 -17  -1    4.10    1.80
   5  17   1    2.90    1.40
  -5  17  -1    5.80    1.80
  -6 -17  -1   -0.80    1.30
  -6 -17  -1    3.20    1.60
   6  17   1   -0.70    1.10
  -6  17  -1    1.40    1.70
  -6  17  -1    0.10    1.00
  -7 -17  -1   15.40    2.70
  -7 -17  -1   14.80    2.80
   7  17   1   18.50    2.40
  -7  17  -1   13.30    2.80
  -7  17  -1   18.80    2.40
  -8 -17  -1    8.40    2.50
  -8 -17  -1    7.00    2.10
  -8  17  -1    6.00    1.60
  -8  17  -1    8.40    2.20
  -8 -18   1    6.20    2.20
  -8 -18   1    7.60    3.50
   8  18  -1    3.70    1.70
  -8  18   1    6.40    2.40
  -7 -18   1    7.30    2.30
  -7 -18   1   12.80    2.50
  -7  18   1    5.50    1.40
   7  18  -1    9.10    1.70
  -7  18   1    6.30    2.40
  -6 -18   1   21.30    3.20
  -6 -18   1   20.90    2.80
   6  18  -1   21.40    2.20
  -6  18   1   15.50    2.80
  -5 -18   1    1.90    1.70
  -5 -18   1   -1.10    1.10
  -5  18   1    0.60    1.40
   5  18  -1   -0.30    0.90
  -4 -18   1    2.50    1.20
  -4 -18   1    2.20    1.70
   4  18  -1    1.10    1.00
  -4  18   1    3.50    1.50
  -3 -18   1    1.80    1.00
  -3 -18   1   -0.50    1.10
  -3  18   1    1.40    1.10
   3  18  -1    2.50    1.10
   2 -18  -1  125.89    6.10
  -2 -18   1  122.29    4.70
  -2 -18   1  124.49    6.00
   2  18  -1  113.79    4.50
  -2  18   1  119.39    5.30
  -1 -18   1    8.10    1.80
  -1 -18   1   11.40    1.70
   1 -18  -1   15.70    2.50
   1  18  -1   11.50    1.60
  -1  18   1    9.40    1.80
   0 -18   1   -0.30    1.10
   0 -18  -1   -0.70    1.00
   0 -18  -1    1.90    0.70
   0  18  -1    1.00    1.00
   0  18   1   -0.20    1.10
  -1 -18  -1    7.80    2.00
  -1 -18  -1   15.10    1.40
   1 -18   1   11.20    2.20
  -1  18  -1   10.50    1.70
   1  18   1   11.90    1.80
  -2 -18  -1   16.70    1.70
  -2 -18  -1   17.40    2.70
   2 -18   1   18.70    2.70
  -2  18  -1   16.30    2.20
   2  18   1   18.20    2.20
  -3 -18  -1   10.50    1.60
  -3 -18  -1   10.10    2.30
  -3  18  -1   10.10    1.90
   3  18   1   12.10    1.80
  -4 -18  -1    1.60    1.10
  -4 -18  -1    2.50    1.50
   4  18   1    3.60    1.30
  -5 -18  -1    0.40    1.10
  -5 -18  -1    0.90    1.20
  -5  18  -1    0.30    1.40
   5  18   1    1.80    1.00
  -6 -18  -1    4.30    2.00
  -6 -18  -1    2.30    1.40
   6  18   1    3.20    1.20
  -6  18  -1    2.10    1.70
  -7 -18  -1   33.50    3.30
  -7 -18  -1   35.60    4.40
  -7  18  -1   31.40    4.00
   7  18   1   31.90    2.90
  -7  18  -1   27.80    2.70
  -8 -18  -1    1.50    1.90
  -8 -18  -1   -1.00    1.90
  -8  18  -1   -0.60    1.50
  -8  18  -1    1.50    1.80
   8  18   1   -1.30    2.70
  -7 -19   1   12.70    2.80
  -7 -19   1   14.30    2.70
  -7  19   1   12.60    2.70
   7  19  -1   13.20    2.00
  -7  19   1   12.70    1.90
  -6 -19   1    0.30    1.50
  -6 -19   1    0.10    1.60
   6  19  -1    0.90    1.20
  -6  19   1   -1.10    1.50
  -5 -19   1   30.20    3.80
  -5 -19   1   28.70    2.70
   5  19  -1   28.60    2.30
  -5  19   1   21.20    3.00
  -4 -19   1   39.90    3.70
  -4 -19   1   39.50    2.70
   4  19  -1   35.70    2.50
  -4  19   1   42.30    3.50
  -3 -19   1    8.10    2.20
  -3 -19   1   12.10    1.80
   3  19  -1   11.80    1.70
  -2 -19   1    8.10    2.10
   2 -19  -1    5.90    1.80
  -2 -19   1   12.30    1.70
  -2  19   1   10.60    2.00
   2  19  -1    7.20    1.40
  -1 -19   1   56.49    2.90
  -1 -19   1   61.09    4.20
   1 -19  -1   57.49    2.30
   1 -19  -1   59.59    4.30
   1  19  -1   58.19    3.20
  -1  19   1   65.09    3.60
   0 -19  -1    7.50    2.10
   0 -19  -1    6.30    1.00
   0 -19   1    4.90    1.90
   0  19   1    6.60    1.50
   0  19  -1    5.80    1.40
  -1 -19  -1    0.80    0.80
  -1 -19  -1    1.20    1.30
   1 -19   1    2.50    1.60
  -1  19  -1   -0.10    1.00
   1  19   1    1.40    1.00
   2 -19   1   20.20    3.10
  -2 -19  -1   14.30    2.40
   2  19   1   21.60    2.20
  -2  19  -1   21.90    2.50
  -3 -19  -1   25.90    3.30
   3 -19   1   27.10    3.40
  -3 -19  -1   23.70    2.10
  -3  19  -1   20.80    2.70
   3  19   1   27.00    2.30
  -4 -19  -1   22.30    2.30
  -4 -19  -1   17.80    2.90
   4  19   1   25.60    2.20
  -4  19  -1   22.80    2.90
  -5 -19  -1   10.20    1.80
  -5 -19  -1   15.80    2.70
   5  19   1   10.00    1.80
  -5  19  -1    9.80    2.30
  -6 -19  -1    3.50    1.80
   6  19   1    0.30    1.30
  -6  19  -1   -0.40    1.80
  -7 -19  -1   21.60    2.80
  -7 -19  -1   19.30    3.30
  -7  19  -1   23.00    3.50
   7  19   1   17.30    2.40
  -7 -20   1    4.10    2.30
  -7 -20   1    3.70    1.90
  -7  20   1    5.00    2.20
   7  20  -1    3.00    1.70
  -6 -20   1   11.80    2.50
  -6 -20   1   14.90    2.30
   6  20  -1   16.30    2.10
  -6  20   1   13.40    2.90
  -5 -20   1    8.70    1.90
  -5 -20   1   11.00    2.70
  -5  20   1    8.50    2.10
   5  20  -1    8.00    1.60
  -4 -20   1    2.50    1.30
  -4 -20   1    0.90    1.50
   4  20  -1    1.70    1.20
  -4  20   1    3.40    1.60
  -3 -20   1    1.20    1.20
  -3 -20   1   -1.20    1.40
   3 -20  -1    5.10    1.90
  -3  20   1    1.90    1.60
   3  20  -1    0.10    1.10
   2 -20  -1   82.39    5.30
  -2 -20   1   80.39    5.10
  -2 -20   1   79.49    3.70
   2  20  -1   78.79    3.70
  -2  20   1   84.39    4.50
   1 -20  -1   66.99    2.60
  -1 -20   1   66.19    4.60
  -1 -20   1   68.19    3.30
   1 -20  -1   73.89    4.70
   1  20  -1   72.89    3.50
  -1  20   1   70.49    3.90
   0 -20   1    8.10    2.30
   0 -20  -1   10.40    1.10
   0 -20  -1    6.90    2.00
   0  20   1   11.10    1.70
   0  20  -1    9.60    1.70
  -1 -20  -1    3.00    1.70
  -1 -20  -1    2.30    0.80
   1 -20   1    3.80    1.70
  -1  20  -1    2.80    1.30
   1  20   1    2.90    1.20
  -2 -20  -1   64.79    4.50
   2 -20   1   69.79    4.70
  -2  20  -1   65.69    3.80
   2  20   1   60.39    3.30
   3 -20   1    9.10    2.20
  -3 -20  -1    9.60    2.30
  -3 -20  -1    9.90    1.50
   3  20   1   11.20    1.80
  -4 -20  -1   -1.30    1.10
  -4 -20  -1    2.70    1.60
  -4  20  -1    0.60    1.50
   4  20   1    1.30    1.30
  -5 -20  -1   10.00    1.90
  -5 -20  -1    2.70    1.90
   5  20   1    6.60    1.60
  -5  20  -1    6.40    2.10
  -6 -20  -1   29.90    4.10
  -6 -20  -1   38.60    3.10
  -6  20  -1   28.30    3.80
   6  20   1   28.20    2.70
  -7 -20  -1    6.70    2.30
  -7 -20  -1    2.30    1.70
   7  20   1    3.20    1.80
  -7  20  -1    7.40    2.30
  -6 -21   1    0.20    1.70
  -6 -21   1    0.10    1.50
   6  21  -1    0.40    1.50
  -6  21   1    3.30    1.90
  -5 -21   1    8.70    2.80
  -5 -21   1   14.50    2.50
  -5  21   1    9.10    2.30
   5  21  -1   12.30    1.90
  -4 -21   1   22.90    2.40
  -4 -21   1   21.90    3.30
   4  21  -1   26.40    2.30
  -4  21   1   16.00    2.50
  -3 -21   1   25.30    2.30
  -3 -21   1   29.70    3.90
   3 -21  -1   38.70    3.80
   3  21  -1   29.80    2.30
  -3  21   1   25.90    2.80
   2 -21  -1    0.20    1.60
  -2 -21   1    0.30    1.00
  -2 -21   1    1.50    1.50
   2 -21  -1    0.50    0.70
   2  21  -1    2.00    1.20
  -2  21   1    2.10    1.40
  -1 -21   1   46.20    2.70
   1 -21  -1   46.10    1.90
   1 -21  -1   45.90    3.80
  -1 -21   1   41.90    3.70
   1  21  -1   45.40    2.90
  -1  21   1   45.00    3.20
   0 -21   1   35.30    3.50
   0 -21  -1   39.70    3.50
   0 -21   1   36.70    2.40
   0 -21  -1   35.10    1.80
   0  21   1   38.00    2.90
   0  21  -1   34.70    2.70
  -1 -21  -1   31.90    3.50
  -1 -21  -1   36.30    2.00
   1 -21   1   37.10    3.50
  -1  21  -1   39.30    2.90
   1  21   1   34.90    2.70
  -2 -21  -1    1.70    1.40
   2 -21   1    0.50    1.50
  -2  21  -1    3.30    1.50
   2  21   1    1.80    1.20
  -3 -21  -1   16.20    3.00
   3 -21   1   16.70    3.10
  -3 -21  -1   18.30    2.10
  -3  21  -1   15.20    2.30
   3  21   1   21.00    2.30
   4 -21   1   38.60    4.00
  -4 -21  -1   39.00    3.70
  -4 -21  -1   37.70    2.70
  -4  21  -1   34.40    3.40
   4  21   1   35.80    2.80
  -5 -21  -1   17.60    3.10
  -5 -21  -1   18.70    2.40
   5  21   1   14.50    2.10
  -5  21  -1   17.50    2.70
  -6 -21  -1    1.10    2.20
  -6 -21  -1    4.90    1.60
   6  21   1    2.80    1.70
  -6  21  -1    2.00    1.90
  -5 -22   1    4.30    2.00
  -5 -22   1    5.50    2.10
   5  22  -1    6.00    1.80
  -5  22   1    5.30    2.20
  -4 -22   1    2.10    1.40
   4  22  -1    3.20    1.40
  -4  22   1    3.20    1.70
  -3 -22   1   25.40    2.40
  -3 -22   1   23.70    3.60
   3 -22  -1   21.40    3.40
   3  22  -1   26.20    2.40
  -3  22   1   19.80    2.70
  -2 -22   1   37.60    2.60
   2 -22  -1   35.20    3.70
  -2 -22   1   36.40    3.60
   2  22  -1   38.30    2.70
  -2  22   1   42.00    3.30
   1 -22  -1    9.70    2.20
  -1 -22   1    6.20    1.30
  -1 -22   1    6.70    2.10
   1  22  -1    7.60    1.70
   0 -22   1    5.60    2.00
   0 -22  -1    5.00    2.20
   0 -22  -1    5.00    1.10
   0 -22   1    7.70    1.50
   0  22  -1    8.70    1.70
   0  22   1    5.80    1.60
  -1 -22  -1   21.40    1.70
  -1 -22  -1   20.20    3.20
   1 -22   1   26.50    3.60
  -1  22  -1   24.50    2.70
   1  22   1   22.70    2.30
   2 -22   1   34.60    4.20
  -2 -22  -1   37.70    3.70
  -2  22  -1   33.20    3.40
   2  22   1   32.10    2.80
  -3 -22  -1   38.30    2.60
  -3 -22  -1   43.80    4.20
   3 -22   1   44.50    4.30
   3  22   1   40.60    2.90
  -3  22  -1   42.70    3.50
   4 -22   1    3.80    2.60
  -4 -22  -1    7.40    3.80
  -4 -22  -1    8.90    1.80
  -4  22  -1    8.30    2.10
   4  22   1    9.20    1.80
  -5 -22  -1   17.00    2.30
  -5 -22  -1   11.10    2.70
   5 -22   1   11.40    2.50
   5  22   1   10.50    2.10
  -5  22  -1   19.10    3.10
   4 -23  -1   19.50    3.50
  -4 -23   1   20.50    3.60
  -4 -23   1   22.90    2.60
   4  23  -1   17.30    2.20
  -4  23   1   22.70    3.30
   3 -23  -1   13.40    2.90
  -3 -23   1    8.00    2.40
  -3 -23   1   16.00    2.00
   3  23  -1   16.30    2.10
  -3  23   1   11.80    2.40
  -2 -23   1   -0.30    1.20
  -2 -23   1   -0.10    2.90
   2 -23  -1    0.80    2.30
   2  23  -1   -0.60    1.20
  -2  23   1   -0.40    1.50
   1 -23  -1   16.50    3.30
  -1 -23   1   16.30    1.80
  -1 -23   1   16.20    3.50
  -1  23   1   12.90    2.20
   1  23  -1   13.10    2.00
   0 -23   1   40.40    3.90
   0 -23  -1   43.50    3.90
   0 -23   1   35.30    3.20
   0  23  -1   40.50    3.10
  -1 -23  -1   25.00    4.00
   1 -23   1   22.80    3.30
   1  23   1   26.50    2.70
  -1  23  -1   24.40    3.00
   2  23   1    1.40    1.30
  -2  23  -1    1.00    1.50
   3 -23   1    2.10    1.80
  -3 -23  -1    2.80    1.20
  -3 -23  -1    5.10    2.20
  -3  23  -1    0.90    1.50
   3  23   1    0.20    1.30
  -4 -23  -1   32.90    2.60
  -4 -23  -1   29.40    4.00
   4 -23   1   30.70    4.10
   4  23   1   29.70    2.90
  -4  23  -1   33.00    3.40
  -2 -24   1   15.60    3.10
   2 -24  -1   16.40    3.10
  -2  24   1   13.30    2.40
   2  24  -1   14.10    2.10
   1 -24  -1    3.60    2.20
  -1 -24   1    8.40    2.60
  -1  24   1    7.40    1.90
   1  24  -1   11.10    2.00
   0 -24   1    0.50    1.90
   0 -24  -1    1.70    1.90
   0  24  -1    0.20    1.50
   0  24   1   -0.80    1.40
  -1 -24  -1    5.50    2.40
   1 -24   1    3.90    2.40
  -1  24  -1    3.70    1.70
  -2 -24  -1   12.20    2.90
   2 -24   1   12.40    2.80
   2  24   1   12.90    2.10
  -2  24  -1   13.60    2.30
 -12   0   2   41.80    3.90
 -12   0   2   38.90    4.20
 -11   0   2   50.89    4.10
 -11   0   2   49.30    4.40
 -10   0   2   19.80    3.00
 -10   0   2   21.30    2.80
  -9   0   2   73.09    4.40
  -8   0   2  298.67    9.80
  -8   0   2  305.47   10.30
  -7   0   2   31.50    2.50
  -7   0   2   33.00    2.60
  -7   0   2   26.80    2.30
  -6   0   2    3.30    1.10
  -6   0   2    2.20    0.90
  -6   0   2    1.50    1.00
  -5   0   2   69.39    3.20
  -5   0   2   72.89    3.10
  -5   0   2   62.29    3.30
  -4   0   2  245.78    7.20
  -4   0   2  230.28    7.00
  -4   0   2  238.88    7.00
  -3   0   2  897.91   21.00
  -3   0   2  872.71   21.90
   3   0  -2  850.81   21.80
  -3   0   2  879.81   21.90
  -3   0   2  885.51   22.00
   3   0  -2  861.81   21.90
  -2   0   2  269.77    7.10
   2   0  -2  273.77    7.20
  -2   0   2  266.07    7.10
  -2   0   2  263.67    7.10
   2   0  -2  263.47    7.50
   2   0  -2  269.87    7.10
  -1   0   2  198.28    5.00
   2   0   2 1604.64   39.10
  -2   0  -2 1590.24   38.80
   2   0   2 1609.04   38.70
  -2   0  -2 1591.54   38.70
   2   0   2 1624.44   38.80
  -2   0  -2 1609.04   39.10
  -3   0  -2  540.25   13.80
   3   0   2  546.15   13.90
  -3   0  -2  554.44   13.90
  -3   0  -2  545.95   14.40
   3   0   2  565.94   13.80
  -4   0  -2  760.42   19.10
   4   0   2  773.72   18.80
  -4   0  -2  734.43   18.70
  -4   0  -2  739.83   19.60
   4   0   2  766.82   19.20
   5   0   2 1279.77   31.00
  -5   0  -2 1266.77   32.20
  -5   0  -2 1245.18   31.50
  -6   0  -2   37.00    2.60
  -6   0  -2   33.00    1.70
  -6   0  -2   32.20    2.20
   6   0   2   35.00    1.60
   7   0   2   10.90    1.00
  -7   0  -2   15.80    1.50
  -7   0  -2   13.40    1.70
  -7   0  -2   10.00    1.80
  -8   0  -2   52.59    3.20
   8   0   2   48.90    1.90
  -8   0  -2   55.59    3.60
  -9   0  -2  180.08    6.80
  -9   0  -2  181.98    7.60
 -10   0  -2   -0.50    1.30
 -10   0  -2   -1.00    1.20
 -11   0  -2    1.30    1.50
 -11   0  -2   -2.20    1.60
 -12   0  -2   15.90    3.20
 -12   0  -2   10.60    2.50
 -12  -1   2   14.00    2.80
 -12  -1   2    9.70    2.80
 -12   1   2    7.80    3.40
 -12   1   2    9.00    2.50
 -11  -1   2   59.89    4.20
 -11  -1   2   58.49    4.60
 -11   1   2   57.99    4.60
 -11   1   2   53.49    4.00
 -10  -1   2   27.90    3.10
 -10  -1   2   37.70    3.20
 -10   1   2   37.40    3.20
 -10   1   2   33.60    3.20
  -9  -1   2   39.90    3.50
  -9  -1   2   48.90    5.10
  -9   1   2   36.60    4.90
  -9   1   2   47.40    3.70
  -8  -1   2   85.19    4.30
  -8  -1   2   83.19    4.50
  -8   1   2   76.19    4.30
  -8   1   2   80.69    4.40
  -8   1   2   79.59    4.20
  -7  -1   2  182.38    6.70
  -7  -1   2  173.28    6.40
  -7   1   2  179.78    6.70
  -7   1   2  169.58    6.50
  -7   1   2  169.98    6.30
  -6  -1   2  246.68    7.70
  -6  -1   2  238.58    7.90
  -6  -1   2  229.18    7.60
  -6   1   2  245.18    7.90
  -6   1   2  242.88    7.60
  -6   1   2  220.88    7.60
  -5  -1   2  683.73   18.30
  -5  -1   2  675.93   18.00
  -5  -1   2  685.83   18.00
  -5  -1   2  677.43   16.60
  -5   1   2  684.23   18.00
  -5   1   2  676.43   18.90
  -5   1   2  698.73   18.30
  -4  -1   2   75.09    2.10
  -4  -1   2   73.09    2.90
  -4  -1   2   74.59    2.90
  -4   1   2   72.49    2.90
  -4   1   2   71.09    2.90
  -4   1   2   69.49    2.90
  -3  -1   2 1258.87   30.00
  -3  -1   2 1275.57   29.40
   3  -1  -2 1203.28   30.10
  -3  -1   2 1261.47   30.30
   3  -1  -2 1141.79   30.10
   3  -1  -2 1134.29   30.00
  -3  -1   2 1232.98   30.10
   3   1  -2 1166.38   30.00
  -3   1   2 1223.38   30.10
   3   1  -2 1227.68   29.90
  -3   1   2 1244.38   30.10
  -3   1   2 1232.28   30.10
  -2  -1   2  612.64   15.50
  -2  -1   2  623.14   15.60
   2  -1  -2  617.14   15.50
   2  -1  -2  594.84   15.60
   2  -1  -2  629.94   15.00
  -2  -1   2  631.24   15.40
   2   1  -2  618.84   15.60
   2   1  -2  615.84   15.30
   2   1  -2  620.24   15.60
  -2   1   2  623.64   15.50
  -2   1   2  629.64   15.60
  -2   1   2  617.74   15.50
   1  -1  -2  226.48    6.10
  -1  -1   2  239.18    6.00
  -1   1   2  232.98    6.10
   1   1  -2  233.78    6.10
  -1   1   2  241.08    6.10
  -1  -1  -2 1267.57   34.20
  -1  -1  -2 1489.55   34.60
  -1  -1  -2 1480.95   34.50
  -1   1  -2 1496.25   34.50
   1   1   2 1404.16   34.30
   2  -1   2  798.42   19.60
   2  -1   2  837.82   20.10
   2  -1   2  795.22   20.00
  -2  -1  -2  788.22   19.70
  -2  -1  -2  788.42   19.60
  -2  -1  -2  787.02   19.90
   2  -1   2  799.62   19.70
   2   1   2  810.92   19.80
  -2   1  -2  810.92   19.60
  -2   1  -2  799.02   19.60
   2   1   2  798.12   19.60
   2   1   2  803.32   20.00
  -2   1  -2  794.52   20.00
   3  -1   2 1221.78   30.00
  -3  -1  -2 1217.58   30.00
   3  -1   2 1264.67   29.90
  -3  -1  -2 1217.68   29.90
  -3  -1  -2 1218.88   30.50
  -3   1  -2 1219.78   29.80
  -3   1  -2 1207.98   30.40
  -3   1  -2 1248.38   30.00
   3   1   2 1200.68   30.00
   3   1   2 1238.48   30.00
  -4  -1  -2  434.36   11.50
   4  -1   2  435.06   11.10
  -4  -1  -2  423.66   12.00
   4  -1   2  451.15   12.00
  -4   1  -2  435.46   12.00
  -4   1  -2  428.36   11.00
  -4   1  -2  421.76   11.40
   4   1   2  459.45   12.00
   4   1   2  425.06   11.20
  -5  -1  -2  594.74   15.50
  -5  -1  -2  605.94   16.70
  -5  -1  -2  616.84   16.10
   5  -1   2  631.34   15.50
  -5   1  -2  635.24   16.10
  -5   1  -2  621.14   16.70
  -5   1  -2  597.24   15.40
   5   1   2  613.64   15.60
  -6  -1  -2  567.74   15.00
   6  -1   2  557.54   14.00
  -6  -1  -2  560.54   15.70
  -6  -1  -2  533.65   14.10
   6   1   2  556.54   14.20
  -6   1  -2  558.04   15.70
  -6   1  -2  550.64   15.00
  -7  -1  -2  187.38    6.30
  -7  -1  -2  176.68    5.30
  -7  -1  -2  175.08    6.80
   7  -1   2  188.78    5.20
  -7   1  -2  185.68    6.30
  -7   1  -2  188.38    7.00
   7   1   2  192.38    5.40
  -8  -1  -2   81.69    3.00
   8  -1   2   88.99    2.70
  -8  -1  -2   94.39    4.30
  -8  -1  -2   94.39    4.90
  -8   1  -2   88.89    4.70
  -8   1  -2   92.99    4.20
   8   1   2   93.49    3.10
  -9  -1  -2    1.40    1.40
  -9  -1  -2    2.50    1.70
  -9   1  -2    0.60    1.40
  -9   1  -2    1.40    1.70
 -10  -1  -2   19.20    3.00
 -10  -1  -2   23.80    2.60
 -10   1  -2   21.40    3.10
 -10   1  -2   24.60    2.80
 -11  -1  -2   42.80    4.30
 -11  -1  -2   43.90    3.40
 -11   1  -2   41.90    4.10
 -11   1  -2   41.60    3.40
 -12  -1  -2   51.49    4.20
 -12  -1  -2   45.00    4.80
 -12   1  -2   52.89    4.60
 -12  -2   2   27.70    4.20
 -12  -2   2   25.90    3.50
 -12   2   2   31.70    4.80
 -11  -2   2   27.60    3.80
 -11  -2   2   19.90    3.00
 -11   2   2   21.70    3.20
 -11   2   2   25.40    3.20
 -10  -2   2   13.60    2.40
 -10  -2   2   15.40    2.60
 -10   2   2   11.40    2.40
 -10   2   2   13.90    2.30
  -9  -2   2   18.60    2.70
  -9  -2   2   20.60    3.20
  -9   2   2   24.00    2.60
  -9   2   2   17.60    3.10
  -8  -2   2  207.58    7.90
  -8  -2   2  206.88    7.50
  -8   2   2  201.98    7.40
  -8   2   2  194.78    7.60
  -8   2   2  206.38    7.70
  -7  -2   2   92.19    4.50
  -7  -2   2   94.69    4.30
  -7  -2   2   89.29    2.60
  -7   2   2   88.29    4.30
  -7   2   2   96.69    4.30
  -7   2   2   92.39    4.50
  -6  -2   2   60.09    2.00
  -6  -2   2   62.99    3.20
  -6  -2   2   58.19    3.30
  -6   2   2   60.89    3.00
  -6   2   2   58.89    3.20
  -6   2   2   57.19    3.20
  -5  -2   2  209.98    5.60
  -5  -2   2  205.28    6.80
  -5  -2   2  214.38    6.70
  -5   2   2  211.88    6.90
  -5   2   2  209.38    6.60
  -5   2   2  199.78    6.70
  -4  -2   2 1653.43   39.80
  -4  -2   2 1608.74   39.90
  -4  -2   2 1610.64   38.90
  -4  -2   2 1604.14   39.60
  -4   2   2 1589.74   39.70
  -4   2   2 1588.94   39.80
  -4   2   2 1584.84   39.80
  -3  -2   2  493.35   12.90
  -3  -2   2  501.25   12.40
  -3  -2   2  501.85   12.70
  -3  -2   2  489.45   13.00
   3  -2  -2  493.45   12.00
   3  -2  -2  475.75   12.80
  -3   2   2  506.85   13.00
  -3   2   2  511.45   12.90
   3   2  -2  487.45   12.70
  -3   2   2  492.65   13.00
  -2  -2   2  281.47    7.10
  -2  -2   2  271.07    7.40
   2  -2  -2  275.27    6.90
   2  -2  -2  273.17    7.40
   2  -2  -2  283.67    7.40
  -2  -2   2  269.47    7.40
   2  -2  -2  277.47    7.20
   2   2  -2  263.57    7.30
  -2   2   2  270.17    7.20
  -2   2   2  280.67    7.40
   2   2  -2  271.47    7.00
  -2   2   2  276.47    7.40
   2   2  -2  270.47    7.40
   1  -2  -2  675.63   15.80
  -1  -2   2  639.34   15.40
   1  -2  -2  643.84   15.70
  -1   2   2  629.14   15.70
   1   2  -2  638.04   15.80
  -1   2   2  628.94   15.90
  -1   2   2  620.14   15.50
   0  -2  -2   -0.10    0.10
  -1  -2  -2  185.48    4.80
   1  -2   2  159.68    4.90
  -1  -2  -2  186.28    4.90
  -1  -2  -2  191.58    5.10
  -1   2  -2  198.28    5.10
   1   2   2  191.18    4.90
  -1   2  -2  193.58    5.10
   1   2   2  189.68    4.90
   2  -2   2  201.08    5.60
   2  -2   2  203.68    5.40
  -2  -2  -2  199.28    5.60
   2  -2   2  202.98    5.30
   2  -2   2  196.58    5.60
  -2  -2  -2  197.58    5.30
  -2  -2  -2  194.98    5.40
  -2   2  -2  196.78    5.60
   2   2   2  196.98    5.30
  -2   2  -2  193.98    5.60
   2   2   2  203.98    5.50
   2   2   2  188.88    5.50
  -3  -2  -2  166.68    4.90
  -3  -2  -2  162.58    5.20
  -3  -2  -2  168.58    5.10
   3  -2   2  173.68    4.90
   3  -2   2  171.28    4.70
  -3   2  -2  172.98    5.30
  -3   2  -2  166.58    4.80
   3   2   2  172.88    4.90
   3   2   2  168.88    4.90
  -3   2  -2  169.68    5.20
  -4  -2  -2  250.97    7.00
  -4  -2  -2  245.58    6.80
   4  -2   2  247.48    6.60
  -4  -2  -2  237.58    7.40
  -4   2  -2  238.18    7.40
  -4   2  -2  243.58    7.40
   4   2   2  244.98    6.80
  -4   2  -2  252.47    7.00
  -5  -2  -2  942.41   24.00
   5  -2   2  969.40   23.30
  -5  -2  -2  915.41   23.50
  -5  -2  -2  949.90   24.70
   5   2   2  932.21   23.60
  -5   2  -2  951.40   24.50
  -5   2  -2  942.31   23.90
   6  -2   2  144.39    4.20
  -6  -2  -2  148.29    5.70
  -6  -2  -2  135.39    4.40
  -6  -2  -2  140.89    5.10
   6   2   2  152.68    4.60
  -6   2  -2  146.29    5.60
  -6   2  -2  139.79    5.00
   7  -2   2    7.90    0.80
  -7  -2  -2    8.90    1.40
  -7  -2  -2    9.80    1.80
  -7  -2  -2    8.70    1.00
  -7   2  -2    6.00    1.30
  -7   2  -2    9.70    1.80
   7   2   2    9.50    1.10
  -8  -2  -2   43.80    3.00
  -8  -2  -2   42.10    2.00
  -8  -2  -2   49.60    3.60
  -8   2  -2   47.50    3.50
   8   2   2   47.80    2.10
  -8   2  -2   48.40    3.00
  -9  -2  -2  128.19    6.30
  -9  -2  -2  122.79    5.30
  -9  -2  -2  118.69    3.90
  -9   2  -2  122.69    5.30
  -9   2  -2  133.99    6.10
 -10  -2  -2   -3.80    1.40
 -10  -2  -2   -0.50    1.10
 -10   2  -2   -0.60    1.10
 -11  -2  -2    1.70    1.60
 -11  -2  -2   -0.80    1.60
 -11   2  -2    0.70    1.50
 -12  -2  -2   10.30    2.90
 -12  -2  -2   12.90    2.70
 -12   2  -2   14.10    2.70
 -12  -3   2    8.20    2.50
 -12  -3   2    6.30    2.10
 -12   3   2    2.80    2.60
 -11  -3   2   28.20    3.40
 -11  -3   2   25.40    3.50
 -11   3   2   29.60    3.90
 -10  -3   2   21.70    3.10
 -10  -3   2   31.20    3.10
 -10   3   2   27.20    3.00
 -10   3   2   28.30    2.90
  -9  -3   2    5.90    1.80
  -9  -3   2    7.60    2.10
  -9   3   2    8.30    2.00
  -9   3   2    5.60    1.70
  -9   3   2    5.60    1.90
  -8  -3   2   22.00    2.50
  -8  -3   2   16.10    1.00
  -8  -3   2   19.30    2.60
  -8   3   2   17.30    2.40
  -8   3   2   18.90    2.40
  -8   3   2   18.70    2.70
  -7  -3   2  159.58    5.50
  -7  -3   2  170.88    6.50
  -7  -3   2  168.98    6.20
  -7   3   2  162.98    6.30
  -7   3   2  155.18    6.30
  -7   3   2  168.58    6.20
  -6  -3   2  375.96   12.10
  -6  -3   2  462.45   12.80
  -6  -3   2  450.75   13.10
  -6   3   2  463.05   12.90
  -6   3   2  470.95   12.80
  -6   3   2  451.25   13.00
  -5  -3   2  215.68    6.90
  -5  -3   2  219.88    7.20
  -5   3   2  216.58    7.60
  -5   3   2  219.08    7.10
  -5   3   2  210.68    6.80
  -4  -3   2    2.40    0.90
   4  -3  -2    1.70    0.30
  -4  -3   2    1.20    0.70
  -4  -3   2    1.70    0.60
  -4   3   2    1.00    0.70
  -4   3   2    2.30    0.70
  -4   3   2    0.70    0.50
   3  -3  -2 1574.84   40.00
  -3  -3   2 1598.04   40.20
  -3  -3   2 1670.63   39.80
  -3  -3   2 1604.54   40.30
   3  -3  -2 1661.93   39.40
  -3   3   2 1723.83   40.20
   3   3  -2 1649.63   39.80
  -3   3   2 1615.14   40.00
  -3   3   2 1617.14   40.30
   2  -3  -2   67.69    2.20
   2  -3  -2   66.79    2.10
   2  -3  -2   66.69    2.40
   2  -3  -2   65.39    2.40
  -2  -3   2   65.79    2.40
  -2  -3   2   66.29    2.40
  -2   3   2   66.79    2.50
  -2   3   2   66.99    2.10
   2   3  -2   65.19    2.00
  -2   3   2   65.09    2.20
  -1  -3   2    2.10    0.40
   1  -3  -2    2.40    0.30
   1  -3  -2    2.70    0.40
  -1   3   2    2.10    0.30
   1   3  -2    1.70    0.40
  -1   3   2    2.10    0.50
  -1   3   2    2.00    0.40
   0  -3  -2  550.84   13.50
   0  -3  -2  545.25   12.90
   0  -3  -2  500.65   13.50
   0  -3   2  516.95   13.40
   0  -3   2  548.95   13.10
   0   3  -2  544.65   13.10
   0   3   2  555.64   13.60
   0   3  -2  538.55   13.40
   0   3   2  542.95   13.60
   1  -3   2 1279.67   31.00
  -1  -3  -2 1259.57   30.90
  -1  -3  -2 1277.37   31.20
   1  -3   2 1245.88   31.30
  -1  -3  -2 1284.27   31.00
  -1   3  -2 1299.67   31.00
   1   3   2 1298.37   31.20
   1   3   2 1270.87   30.90
   1   3   2 1270.57   30.90
  -1   3  -2 1257.37   31.00
   2  -3   2  522.65   13.50
  -2  -3  -2  537.85   13.40
   2  -3   2  515.15   13.40
  -2  -3  -2  519.25   13.40
  -2  -3  -2  521.85   13.20
  -2   3  -2  538.35   13.50
   2   3   2  526.55   13.30
  -2   3  -2  539.25   13.50
   2   3   2  514.85   13.40
   2   3   2  521.75   13.50
  -3  -3  -2  827.42   21.30
  -3  -3  -2  828.52   21.00
  -3  -3  -2  818.42   20.90
   3  -3   2  854.61   20.80
   3  -3   2  838.52   21.00
   3   3   2  838.52   21.00
   3   3   2  834.32   21.10
  -3   3  -2  866.71   21.30
  -3   3  -2  852.41   21.40
  -4  -3  -2  271.57    8.20
  -4  -3  -2  277.47    7.70
   4  -3   2  286.87    7.40
  -4  -3  -2  266.97    7.60
   4   3   2  271.57    7.60
  -4   3  -2  269.97    8.20
  -4   3  -2  275.77    8.10
  -5  -3  -2   30.20    1.70
  -5  -3  -2   31.60    2.20
   5  -3   2   32.20    1.50
  -5  -3  -2   33.20    1.90
   5   3   2   34.00    1.80
  -5   3  -2   33.70    2.20
  -5   3  -2   32.60    2.40
   6  -3   2  530.85   13.40
  -6  -3  -2  521.25   14.40
  -6  -3  -2  503.65   15.00
   6   3   2  530.85   13.90
  -6   3  -2  536.65   15.00
   7  -3   2  102.19    3.10
  -7  -3  -2  101.19    4.30
  -7  -3  -2   98.39    4.80
  -7   3  -2  103.99    4.70
   7   3   2  107.59    3.70
  -8  -3  -2   20.00    2.40
  -8  -3  -2   15.30    2.20
   8   3   2   16.10    1.40
  -8   3  -2   20.70    2.70
  -9  -3  -2   18.80    2.40
  -9  -3  -2   22.70    3.00
  -9   3  -2   21.40    2.90
 -10  -3  -2   14.40    2.80
 -10  -3  -2   15.30    2.50
 -10   3  -2   15.00    2.50
 -11  -3  -2   18.10    2.70
 -11  -3  -2   15.30    2.90
 -11   3  -2   21.00    3.50
 -12  -3  -2   26.20    3.40
 -12  -3  -2   24.50    4.00
 -12   3  -2   27.70    3.80
 -12  -4   2    6.80    2.40
 -12  -4   2    4.80    2.00
 -12   4   2    4.80    3.00
 -11  -4   2   -0.80    1.50
 -11  -4   2    0.30    1.70
 -11   4   2   -1.10    1.60
 -10  -4   2    1.90    1.70
 -10  -4   2    3.00    1.70
 -10   4   2    7.20    2.00
  -9  -4   2    3.60    1.50
  -9  -4   2    2.80    0.80
  -9  -4   2    2.20    1.70
  -9   4   2    3.20    1.50
  -9   4   2    2.30    1.50
  -8  -4   2   31.60    2.90
  -8  -4   2   33.00    2.80
  -8  -4   2   27.60    1.60
  -8   4   2   36.60    2.90
  -8   4   2   32.20    2.80
  -8   4   2   32.30    3.00
  -7  -4   2   26.20    1.50
  -7  -4   2   30.20    2.60
  -7  -4   2   28.70    2.50
  -7   4   2   29.70    2.40
  -7   4   2   28.60    2.30
  -7   4   2   26.20    2.40
  -6  -4   2   43.60    2.00
  -6  -4   2   51.09    2.90
  -6  -4   2   43.60    2.90
  -6   4   2   43.80    2.90
  -6   4   2   49.40    2.80
  -6   4   2   46.80    2.80
  -5  -4   2  430.46   11.60
  -5  -4   2  442.16   12.40
  -5  -4   2  425.76   12.60
  -5   4   2  438.86   12.60
  -5   4   2  449.95   12.40
  -5   4   2  475.05   14.90
   4  -4  -2  430.16   10.70
  -4  -4   2  432.16   11.30
  -4  -4   2  427.56   11.90
  -4  -4   2  437.06   12.00
  -4   4   2  421.86   11.90
  -4   4   2  428.26   11.70
   3  -4  -2  587.54   14.50
   3  -4  -2  584.74   14.90
  -3  -4   2  593.24   14.90
  -3  -4   2  589.94   15.20
  -3  -4   2  565.04   15.20
  -3   4   2  575.74   15.30
  -3   4   2  589.94   14.90
   3   4  -2  576.74   14.70
   2  -4  -2  165.48    5.30
   2  -4  -2  169.38    4.70
  -2  -4   2  172.88    5.00
  -2  -4   2  165.98    4.90
   2  -4  -2  169.38    4.60
  -2   4   2  163.28    4.60
  -2   4   2  173.98    4.70
   2   4  -2  160.68    4.90
  -2   4   2  167.88    5.00
   1  -4  -2 2924.91   70.59
  -1   4   2 2982.20   70.59
   0  -4   2   16.70    0.70
   0  -4  -2   17.20    1.10
   0  -4  -2   17.40    0.50
   0  -4  -2   16.90    1.00
   0  -4   2   15.40    0.90
   0   4  -2   18.10    0.90
   0   4   2   17.00    1.00
   0   4   2   17.00    1.10
  -1  -4  -2 1064.79   26.00
  -1  -4  -2 1075.69   26.50
   1  -4   2 1087.39   26.50
   1  -4   2 1068.69   26.30
  -1  -4  -2 1060.59   26.30
   1   4   2 1088.69   26.50
  -1   4  -2 1084.79   26.30
  -1   4  -2 1068.09   26.20
   1   4   2 1061.59   26.00
   1   4   2 1046.20   26.30
  -2  -4  -2  124.89    3.80
   2  -4   2  118.49    3.80
  -2  -4  -2  118.09    3.80
   2  -4   2  121.49    3.80
  -2  -4  -2  118.59    3.70
   2   4   2  123.79    3.90
  -2   4  -2  122.99    3.80
   2   4   2  119.49    3.70
   2   4   2  119.59    3.70
  -2   4  -2  126.09    3.90
  -3  -4  -2   14.30    1.00
   3  -4   2   12.20    1.00
  -3  -4  -2   10.60    1.10
  -3  -4  -2   13.40    1.00
   3   4   2   11.30    1.00
  -3   4  -2   12.80    1.10
  -3   4  -2   12.80    1.20
   3   4   2   10.50    1.00
   4  -4   2  188.28    5.30
  -4  -4  -2  185.38    6.00
  -4  -4  -2  185.58    5.70
   4   4   2  185.08    5.70
  -4   4  -2  181.88    5.90
  -5  -4  -2  216.48    7.20
   5  -4   2  216.28    6.10
  -5   4  -2  221.98    7.10
  -5   4  -2  215.68    7.20
   5   4   2  219.88    6.60
  -6  -4  -2   76.59    3.90
   6  -4   2   69.79    2.60
  -6  -4  -2   72.69    3.30
  -6   4  -2   75.39    3.70
  -6   4  -2   75.19    3.80
   6   4   2   74.39    3.10
  -7  -4  -2   17.80    2.40
   7  -4   2   18.50    1.10
  -7  -4  -2   18.10    1.80
  -7   4  -2   19.60    2.40
   7   4   2   17.60    1.50
  -8  -4  -2  163.98    7.60
  -8  -4  -2  165.98    6.20
  -8   4  -2  154.48    6.60
  -9  -4  -2   63.59    3.80
  -9  -4  -2   69.39    4.40
  -9   4  -2   62.19    4.20
 -10  -4  -2    2.50    1.50
 -10  -4  -2   -0.50    1.70
 -10   4  -2    1.30    1.70
 -11  -4  -2   -1.30    1.60
 -11  -4  -2    2.40    1.60
 -11   4  -2    0.90    1.90
 -12  -5   2    0.40    1.80
 -12  -5   2    1.20    2.00
 -12   5   2   -2.60    1.60
 -11  -5   2    3.80    2.40
 -11  -5   2    5.00    2.10
 -11   5   2    1.70    2.10
 -10  -5   2   31.30    3.40
 -10  -5   2   28.80    3.00
 -10   5   2   32.30    3.30
  -9  -5   2   10.80    2.20
  -9  -5   2   13.50    2.30
  -9  -5   2   12.90    1.40
  -9   5   2    9.10    2.00
  -9   5   2   11.50    2.10
  -8  -5   2   71.79    4.00
  -8  -5   2   67.99    4.30
  -8   5   2   72.09    4.00
  -8   5   2   72.69    4.30
  -7  -5   2   40.20    3.00
  -7  -5   2   44.10    2.80
  -7   5   2   44.40    2.90
  -7   5   2   43.30    3.10
  -6  -5   2   94.89    4.20
  -6  -5   2   95.79    4.40
  -6   5   2   95.09    4.10
  -6   5   2  100.99    4.50
  -5  -5   2  138.29    5.00
   5  -5  -2  140.49    3.80
  -5  -5   2  132.79    5.10
  -5   5   2  143.19    6.60
  -5   5   2  132.19    5.20
  -4  -5   2   81.49    3.30
  -4  -5   2   87.99    3.40
   4  -5  -2   79.49    2.60
  -4  -5   2   75.09    3.40
  -4   5   2   82.59    3.10
  -4   5   2   64.49    4.40
  -3  -5   2   47.20    2.30
   3  -5  -2   50.59    2.00
  -3  -5   2   49.30    2.30
  -3  -5   2   49.40    2.20
  -3   5   2   50.19    2.00
   3   5  -2   51.19    1.90
   2  -5  -2  700.43   17.70
  -2  -5   2  705.43   18.00
   2  -5  -2  702.33   17.40
  -2  -5   2  708.53   17.90
  -2   5   2  699.93   17.40
  -2   5   2  713.93   17.80
  -2   5   2  700.03   18.00
   1  -5  -2 1550.14   38.30
  -1  -5   2 1502.15   38.30
   1  -5  -2 1586.94   37.50
   1  -5  -2 1631.74   38.30
  -1   5   2 1552.34   37.50
   1   5  -2 1550.34   37.60
  -1   5   2 1637.74   38.40
   1   5  -2 1514.75   38.20
  -1   5   2 1549.45   38.30
   0  -5  -2  602.74   15.00
   0  -5  -2  589.34   14.20
   0  -5   2  577.84   15.00
   0  -5   2  572.94   14.50
   0  -5  -2  595.64   15.10
   0   5  -2  592.94   14.50
   0   5   2  598.64   15.20
   0   5   2  579.94   15.00
   1  -5   2  566.44   14.20
  -1  -5  -2  564.64   14.60
  -1  -5  -2  553.94   14.40
  -1  -5  -2  577.14   14.00
   1  -5   2  567.94   14.20
   1   5   2  556.04   14.30
   1   5   2  547.95   13.90
  -1   5  -2  568.04   14.20
  -1   5  -2  567.54   14.20
   1   5   2  548.25   14.60
  -2  -5  -2  383.56   10.10
   2  -5   2  354.26   10.00
  -2  -5  -2  415.36   10.80
  -2  -5  -2  380.96    9.90
   2   5   2  365.96   10.00
  -2   5  -2  370.56   10.00
   2   5   2  375.16    9.90
   2   5   2  385.96   10.30
  -2   5  -2  373.96   10.10
  -3  -5  -2  138.19    4.40
  -3  -5  -2  138.39    4.50
  -3   5  -2  137.79    4.70
  -3   5  -2  141.49    4.50
   3   5   2  133.79    4.50
  -4  -5  -2    9.60    1.20
   4  -5   2   10.20    1.00
  -4  -5  -2    7.70    1.20
   4   5   2    9.10    1.20
  -4   5  -2    7.80    1.10
  -4   5  -2    9.20    1.30
  -5  -5  -2   44.10    2.60
  -5  -5  -2   48.10    2.40
   5  -5   2   48.30    2.10
   5   5   2   48.10    2.40
  -5   5  -2   43.70    2.60
  -5   5  -2   44.30    2.80
   6  -5   2   37.90    1.80
  -6  -5  -2   44.10    2.60
  -6  -5  -2   38.50    2.80
  -6   5  -2   40.70    3.00
   6   5   2   37.60    2.20
  -6   5  -2   36.80    2.60
  -7  -5  -2   30.10    2.30
   7  -5   2   25.50    1.50
  -7  -5  -2   26.80    2.70
  -7   5  -2   28.30    2.40
  -7   5  -2   24.90    2.90
   7   5   2   31.10    2.00
  -8  -5  -2    3.80    1.30
  -8  -5  -2    0.60    2.20
  -8   5  -2    2.70    1.40
  -9  -5  -2   29.90    2.80
  -9   5  -2   33.50    3.10
 -10  -5  -2    7.80    1.80
 -10  -5  -2    0.70    1.70
 -10   5  -2    3.10    1.90
 -11  -5  -2   23.10    3.00
 -11  -5  -2   25.60    3.70
 -11   5  -2   22.40    3.30
 -11  -6   2    3.90    2.20
 -11  -6   2    3.50    1.80
 -11   6   2    3.50    1.90
 -10  -6   2    3.10    2.00
 -10  -6   2    1.90    1.60
 -10   6   2    2.20    1.80
 -10   6   2    1.10    1.40
  -9  -6   2   24.70    3.30
  -9  -6   2   21.20    2.60
  -9   6   2   17.50    2.60
  -9   6   2   25.30    3.00
  -8  -6   2   -1.90    1.00
  -8   6   2   -1.20    1.20
  -7  -6   2   99.39    4.40
  -7  -6   2   83.19    4.50
  -7   6   2   93.99    4.70
  -7   6   2   87.19    4.30
  -6  -6   2   26.80    2.20
  -6  -6   2   24.30    2.30
   6  -6  -2   26.50    1.20
   6  -6  -2   23.60    1.20
  -6   6   2   26.90    2.20
  -6   6   2   26.40    2.50
  -5  -6   2  228.08    7.60
  -5  -6   2  238.08    7.50
  -5   6   2  236.78    7.80
   4  -6  -2  242.28    6.60
  -4  -6   2  245.48    7.40
  -4   6   2  240.98    7.60
  -4   6   2  224.38    7.00
  -3  -6   2   47.80    2.30
  -3  -6   2   46.70    2.30
   3  -6  -2   47.20    2.00
   3  -6  -2   45.80    1.90
  -3   6   2   46.80    2.00
  -3   6   2   45.40    2.40
  -2  -6   2   34.00    1.80
  -2  -6   2   35.70    1.70
   2  -6  -2   37.00    1.80
   2  -6  -2   33.80    1.40
  -2   6   2   34.60    1.80
  -2   6   2   37.00    1.40
  -1  -6   2   99.99    2.90
   1  -6  -2   99.09    3.50
   1  -6  -2  102.99    2.70
  -1  -6   2  101.49    3.50
   1   6  -2  102.29    3.00
  -1   6   2  101.49    3.50
  -1   6   2   98.99    2.70
  -1   6   2  107.39    3.60
   0  -6   2   20.00    1.20
   0  -6  -2   19.80    0.70
   0  -6  -2   19.10    1.20
   0  -6   2   19.10    0.90
   0   6   2   19.60    1.20
   0   6   2   21.20    1.40
   0   6  -2   20.10    1.00
  -1  -6  -2    0.50    0.30
   1  -6   2    0.80    0.40
  -1  -6  -2    2.00    0.50
   1  -6   2    0.80    0.40
   1   6   2   -0.40    0.40
  -1   6  -2    0.90    0.40
  -1   6  -2    0.40    0.40
   1   6   2    1.20    0.50
   2  -6   2  817.32   21.60
  -2  -6  -2  860.61   21.20
  -2  -6  -2  857.91   21.40
  -2   6  -2  862.41   21.20
  -2   6  -2  843.02   21.40
   2   6   2  827.92   21.10
   2   6   2  852.21   21.70
  -3  -6  -2   16.50    1.30
  -3  -6  -2   15.80    1.30
  -3   6  -2   17.40    1.50
  -3   6  -2   17.90    1.30
   3   6   2   13.90    1.40
  -4  -6  -2  194.28    6.30
  -4  -6  -2  191.98    6.10
  -4   6  -2  197.68    6.20
   4   6   2  189.68    6.20
  -4   6  -2  195.48    6.50
  -5  -6  -2    3.00    1.10
  -5  -6  -2    3.60    0.90
   5  -6   2    3.80    0.80
  -5   6  -2    2.20    1.10
   5   6   2    3.40    1.00
  -5   6  -2    3.30    0.90
   6  -6   2   11.40    1.10
  -6  -6  -2    9.50    1.70
  -6  -6  -2   11.50    1.60
  -6   6  -2   11.70    2.10
   6   6   2   10.00    1.70
  -7  -6  -2   80.49    4.30
   7  -6   2   80.09    2.90
  -7  -6  -2   73.59    3.80
   7   6   2   84.49    3.60
  -7   6  -2   81.59    4.40
  -7   6  -2   79.99    4.10
   8  -6   2    4.30    0.70
  -8  -6  -2    6.00    1.60
  -8   6  -2    3.60    1.30
  -9  -6  -2    0.00    1.60
  -9  -6  -2    0.60    1.60
  -9   6  -2    2.60    1.20
 -10  -6  -2   32.10    3.60
 -10  -6  -2   29.50    2.80
 -10   6  -2   30.20    3.30
 -11  -6  -2   10.10    2.60
 -11   6  -2    6.10    2.50
 -11  -7   2    0.70    1.90
 -11  -7   2    2.20    1.60
 -11   7   2    0.20    1.60
 -10  -7   2   28.80    3.60
 -10  -7   2   32.50    3.70
 -10   7   2   27.80    3.30
 -10   7   2   25.30    3.70
  -9  -7   2   11.40    2.20
  -9  -7   2   14.40    2.50
  -9   7   2   10.30    2.40
  -9   7   2   10.20    2.10
  -8  -7   2   40.80    3.70
  -8  -7   2   40.90    3.60
  -8   7   2   44.60    3.20
  -8   7   2   36.70    3.30
   7  -7  -2   14.50    0.80
  -7  -7   2   20.00    2.50
  -7  -7   2   12.10    2.20
  -7   7   2   16.50    2.50
  -7   7   2   13.30    2.00
  -6  -7   2    3.00    1.20
  -6  -7   2    3.50    1.30
   6  -7  -2    3.70    0.80
  -6   7   2    3.10    1.10
  -6   7   2    4.20    1.40
   5  -7  -2    6.00    0.90
  -5  -7   2    5.20    1.20
  -5  -7   2    5.60    1.30
  -5   7   2    6.20    1.50
   4  -7  -2  128.59    4.20
  -4  -7   2  121.39    4.70
  -4  -7   2  124.99    4.70
  -4   7   2  134.29    4.40
  -4   7   2  131.69    4.90
   3  -7  -2    4.50    0.70
   3  -7  -2    4.40    1.00
  -3  -7   2    5.70    1.10
  -3  -7   2    6.70    1.10
  -3   7   2    5.10    1.00
  -3   7   2    5.50    0.80
  -2  -7   2  178.98    5.70
   2  -7  -2  176.78    4.90
  -2  -7   2  179.28    5.50
   2   7  -2  181.98    4.90
  -2   7   2  184.68    4.90
  -2   7   2  179.08    5.70
  -1  -7   2  640.34   16.60
   1  -7  -2  641.54   15.50
  -1  -7   2  632.34   15.80
   1   7  -2  633.44   15.80
  -1   7   2  649.04   16.70
  -1   7   2  632.54   16.50
   0  -7  -2   74.39    2.10
   0  -7   2   74.59    2.90
   0   7   2   73.69    3.00
   0   7   2   69.99    2.80
   0   7  -2   73.29    2.40
  -1  -7  -2   28.70    1.70
   1  -7   2   32.90    1.50
  -1  -7  -2   29.60    1.30
   1  -7   2   29.00    1.40
   1   7   2   31.70    1.60
   1   7   2   30.30    1.80
  -1   7  -2   30.40    1.50
  -2  -7  -2   20.20    1.40
  -2  -7  -2   20.90    1.20
   2   7   2   19.00    1.20
   2   7   2   19.40    1.30
  -2   7  -2   21.10    1.30
  -2   7  -2   19.30    1.40
   2   7   2   20.10    1.50
  -3  -7  -2   40.20    2.10
  -3  -7  -2   37.00    2.00
  -3   7  -2   36.90    2.20
  -3   7  -2   36.20    1.90
   3   7   2   33.60    2.10
  -4  -7  -2  119.79    4.30
  -4  -7  -2  114.69    5.00
   4   7   2  116.09    5.00
  -4   7  -2  116.39    4.80
  -4   7  -2  115.79    4.60
  -5  -7  -2  255.17    8.40
  -5  -7  -2  268.27    8.10
   5  -7   2  269.77    7.70
  -5   7  -2  267.17    8.60
   5   7   2  260.07    8.20
  -5   7  -2  261.37    8.20
   6  -7   2   12.00    1.30
  -6  -7  -2   15.20    1.90
  -6  -7  -2    8.00    1.70
   6   7   2   15.10    1.90
  -6   7  -2   10.00    1.90
  -6   7  -2   12.70    1.80
   7  -7   2   25.60    1.60
  -7  -7  -2   24.10    2.90
  -7  -7  -2   27.20    2.40
   7   7   2   26.60    2.10
  -7   7  -2   23.60    3.00
  -7   7  -2   24.30    2.40
   8  -7   2    0.70    0.70
   8  -7   2    0.80    0.60
  -8  -7  -2    3.80    1.30
  -8  -7  -2    1.20    1.60
  -8   7  -2    2.90    1.40
  -8   7  -2    1.00    1.20
  -9  -7  -2    5.10    1.60
  -9  -7  -2    4.50    1.90
  -9   7  -2    2.50    1.60
 -10  -7  -2    0.50    1.80
 -10  -7  -2    2.00    1.40
 -10   7  -2   -2.50    1.60
 -11  -7  -2   18.70    3.40
 -11  -7  -2   18.70    2.60
 -11   7  -2   15.40    3.00
 -11  -8   2    0.90    1.60
 -11   8   2    0.70    2.10
 -11   8   2    2.40    2.00
 -10  -8   2    1.20    2.00
 -10  -8   2    2.70    1.80
 -10   8   2    0.90    1.40
 -10   8   2    4.80    2.20
  -9  -8   2   12.40    2.60
  -9  -8   2   12.80    2.20
  -9   8   2   10.70    2.30
  -9   8   2   13.70    2.10
  -8  -8   2    8.30    2.00
  -8  -8   2    9.60    1.90
  -8   8   2    8.10    1.90
  -8   8   2    9.10    2.00
  -7  -8   2   24.50    2.30
   7  -8  -2   25.00    1.40
  -7  -8   2   23.10    2.80
  -7   8   2   25.70    2.30
  -7   8   2   23.80    2.60
   6  -8  -2   27.10    1.60
  -6  -8   2   33.00    2.40
  -6  -8   2   32.40    2.70
  -6   8   2   30.40    2.30
  -6   8   2   33.90    2.70
  -5  -8   2   23.00    2.10
  -5  -8   2   21.80    2.00
  -5   8   2   20.00    2.00
  -5   8   2   25.80    3.30
  -4  -8   2    0.90    0.70
  -4  -8   2    0.60    0.80
  -4   8   2    0.30    0.80
  -4   8   2   -0.80    0.50
   3  -8  -2  340.37    9.20
  -3  -8   2  338.77    9.90
  -3  -8   2  327.87    9.70
  -3   8   2  357.66   10.10
  -3   8   2  344.67    9.10
   2  -8  -2    5.50    0.60
  -2  -8   2    3.50    0.80
  -2  -8   2    4.20    0.90
   2   8  -2    6.10    0.70
  -2   8   2    5.00    0.60
  -2   8   2    3.90    0.90
   1  -8  -2   10.10    0.60
  -1  -8   2    8.80    0.80
  -1  -8   2   10.60    1.30
   1   8  -2    9.00    0.80
  -1   8   2    9.80    1.20
  -1   8   2    8.10    1.20
   0  -8   2   61.29    2.20
   0  -8   2   63.99    2.70
   0   8   2   59.89    2.50
   0   8   2   61.69    2.80
   0   8  -2   60.39    2.20
   1  -8   2   62.29    2.40
  -1  -8  -2   64.19    2.20
  -1  -8  -2   66.19    2.80
   1  -8   2   64.89    2.70
   1   8   2   65.09    2.60
  -1   8  -2   66.89    2.50
   1   8   2   60.99    2.90
  -2  -8  -2  136.49    4.70
  -2  -8  -2  133.39    4.20
   2   8   2  131.69    4.50
  -2   8  -2  136.29    4.40
   2   8   2  138.29    5.40
  -2   8  -2  133.69    4.50
  -3  -8  -2   19.30    1.50
  -3  -8  -2   15.70    1.40
  -3   8  -2   15.90    1.50
   3   8   2   16.50    1.70
  -3   8  -2   19.50    1.40
  -4  -8  -2    4.10    1.80
  -4  -8  -2    6.80    1.20
  -4   8  -2    2.60    1.10
   4   8   2    3.40    1.00
  -5  -8  -2    0.90    0.70
  -5  -8  -2    0.20    0.90
  -5   8  -2   -1.00    0.70
  -5   8  -2   -0.70    1.00
   5   8   2    0.20    0.90
   6  -8   2    6.10    1.20
  -6  -8  -2    3.70    1.40
  -6  -8  -2    5.40    1.20
  -6   8  -2    2.30    1.30
   6   8   2    2.90    1.20
  -6   8  -2    4.70    1.30
   7  -8   2   74.69    3.00
  -7  -8  -2   75.49    3.80
  -7  -8  -2   68.99    4.30
  -7   8  -2   77.19    4.00
  -7   8  -2   69.59    4.30
   8  -8   2   12.10    1.20
  -8  -8  -2   13.80    2.40
  -8  -8  -2   13.50    2.10
  -8   8  -2   11.00    3.00
  -8   8  -2   14.10    2.60
  -9  -8  -2   20.80    2.70
  -9  -8  -2   22.90    3.40
  -9   8  -2   25.20    2.70
 -10  -8  -2   20.70    3.40
 -10  -8  -2   24.00    3.10
 -10   8  -2   20.50    2.90
 -11  -8  -2    5.70    4.00
 -11  -8  -2    5.20    2.00
 -11   8  -2    6.50    2.30
 -11  -9   2    4.10    1.80
 -11  -9   2   11.10    5.40
 -11   9   2    4.70    3.00
 -11   9   2    4.50    1.80
 -10  -9   2    0.80    1.70
 -10  -9   2   -0.30    1.90
 -10   9   2   -1.10    1.40
 -10   9   2   -0.50    1.60
  -9  -9   2    7.50    2.00
  -9  -9   2    5.70    2.10
  -9   9   2   10.00    2.30
  -8  -9   2   14.20    2.30
   8  -9  -2   11.50    0.90
   8  -9  -2   12.70    0.90
  -8  -9   2   11.40    2.30
  -8   9   2   18.40    2.40
  -8   9   2   13.80    2.60
   7  -9  -2   42.90    2.10
  -7  -9   2   45.20    3.50
  -7  -9   2   41.90    3.00
  -7   9   2   46.00    3.40
  -7   9   2   48.40    2.90
  -6  -9   2   32.40    2.70
  -6  -9   2   38.90    2.90
  -6   9   2   35.80    2.40
  -6   9   2   34.10    2.80
  -5  -9   2    0.70    1.20
  -5  -9   2    1.70    1.00
  -5   9   2    0.70    1.10
  -4  -9   2   94.39    4.00
  -4  -9   2   97.09    4.10
  -4   9   2   94.39    3.40
  -4   9   2   90.49    4.10
  -3  -9   2  184.38    6.00
  -3  -9   2  191.18    6.30
   3  -9  -2  180.18    5.40
  -3   9   2  195.68    6.40
   3   9  -2  180.88    5.40
  -3   9   2  188.38    5.40
  -2  -9   2  145.39    5.20
  -2  -9   2  143.99    4.80
   2  -9  -2  147.09    4.50
   2   9  -2  154.18    4.40
  -2   9   2  151.78    4.20
  -2   9   2  146.39    5.10
  -1  -9   2   14.80    1.40
  -1  -9   2   15.30    1.00
   1  -9  -2   16.70    0.80
   1   9  -2   15.60    1.00
  -1   9   2   16.90    1.40
   0  -9   2   23.10    1.30
   0  -9   2   22.70    1.60
   0  -9  -2   23.80    1.00
   0   9  -2   24.80    1.30
   0   9   2   22.00    1.80
   0   9   2   22.80    1.50
  -1  -9  -2    0.50    0.40
   1   9   2    0.10    0.70
   1   9   2    1.10    0.60
  -1   9  -2    0.00    0.50
  -2  -9  -2   75.99    2.80
  -2  -9  -2   77.09    3.30
  -2   9  -2   73.29    3.10
   2   9   2   77.09    3.50
   2   9   2   75.59    3.10
  -2   9  -2   75.89    2.90
  -3  -9  -2  125.39    4.60
  -3  -9  -2  126.09    4.30
   3   9   2  122.49    4.40
  -3   9  -2  126.59    4.30
   3   9   2  105.29    4.60
  -3   9  -2  127.69    4.70
  -4  -9  -2   29.20    2.00
  -4  -9  -2   20.90    1.90
  -4   9  -2   25.40    2.20
   4   9   2   20.90    2.10
  -4   9  -2   24.50    1.80
  -5  -9  -2  101.39    4.40
  -5  -9  -2  109.89    4.40
   5   9   2  100.99    4.50
  -5   9  -2  108.59    4.80
  -5   9  -2  100.69    4.30
   6  -9   2   18.60    1.70
  -6  -9  -2   20.40    2.00
  -6  -9  -2   15.20    2.10
  -6   9  -2   20.60    2.50
  -6   9  -2   19.20    2.30
  -7  -9  -2   23.60    2.60
  -7  -9  -2   20.30    2.70
   7  -9   2   21.20    1.70
  -7   9  -2   19.80    3.50
  -7   9  -2   23.00    2.40
   8  -9   2   -0.50    0.60
  -8  -9  -2    0.20    1.30
  -8  -9  -2   -1.10    1.10
  -8   9  -2    0.80    1.50
  -9  -9  -2   -1.10    1.20
  -9  -9  -2   -0.70    1.60
   9  -9   2    0.30    0.60
  -9   9  -2    1.60    1.50
  -9   9  -2    0.10    1.20
 -10  -9  -2    3.20    2.10
 -10  -9  -2    1.50    1.50
 -10   9  -2    3.30    1.90
 -11  -9  -2    1.60    1.70
 -11   9  -2    2.30    1.80
 -11 -10   2    0.00    1.70
 -11 -10   2    5.40    3.00
 -11  10   2    1.30    1.80
 -11  10   2    5.50    2.40
 -10 -10   2   -0.20    1.70
 -10 -10   2    4.00    1.90
 -10  10   2    1.50    1.40
 -10  10   2    2.80    2.00
  -9 -10   2    4.00    1.70
  -9 -10   2    0.40    1.80
  -9  10   2    1.60    1.80
  -9  10   2    3.10    1.50
  -8 -10   2   43.40    3.60
   8 -10  -2   48.30    2.10
  -8 -10   2   53.99    3.70
   8 -10  -2   49.40    2.10
  -8  10   2   49.30    3.30
  -8  10   2   51.89    3.80
  -7 -10   2   10.60    2.10
  -7 -10   2   12.90    3.50
  -7  10   2    9.00    1.60
  -7  10   2   10.30    2.50
  -6 -10   2   54.29    3.30
  -6 -10   2   54.69    3.50
  -6  10   2   54.79    3.00
  -6  10   2   58.09    3.70
  -5 -10   2    2.80    1.20
  -5 -10   2    0.50    1.20
  -5  10   2    2.60    1.40
  -5  10   2    2.10    1.00
  -4 -10   2  133.29    5.20
  -4 -10   2  129.99    5.00
  -4  10   2  127.49    4.30
   4  10  -2  132.29    4.30
  -4  10   2  127.29    5.20
  -3 -10   2  504.35   14.20
   3 -10  -2  488.05   13.10
  -3  10   2  519.25   13.10
  -3  10   2  510.15   14.20
   3  10  -2  507.45   13.10
  -2 -10   2   43.30    2.60
  -2 -10   2   46.00    2.20
  -2  10   2   42.50    2.50
   2  10  -2   43.60    1.90
  -1 -10   2    1.50    0.60
   1 -10  -2    0.50    0.30
  -1 -10   2    1.80    0.70
  -1  10   2    0.20    0.60
   1  10  -2    1.20    0.50
   0 -10   2  133.29    4.80
   0 -10  -2  129.19    3.60
   0 -10  -2  134.59    3.60
   0 -10   2  120.79    4.10
   0  10   2  129.19    4.50
   0  10  -2  132.09    4.10
  -1 -10  -2   35.20    1.50
  -1 -10  -2   30.00    2.00
  -1  10  -2   31.50    1.80
   1  10   2   30.20    1.80
   1  10   2   25.80    2.10
  -2 -10  -2   34.70    2.20
  -2 -10  -2   34.30    1.80
   2  10   2   33.10    2.30
  -2  10  -2   35.70    2.10
   2  10   2   34.10    2.00
  -3 -10  -2    0.30    0.70
  -3 -10  -2    0.70    0.70
  -3  10  -2    0.40    0.60
  -3  10  -2    0.20    0.70
   3  10   2    0.20    0.90
   3  10   2    1.30    0.70
  -4 -10  -2   71.09    3.30
  -4 -10  -2   58.69    3.10
   4  10   2   62.89    3.50
  -4  10  -2   66.09    3.10
  -4  10  -2   67.49    3.50
  -5 -10  -2   26.80    2.10
  -5 -10  -2   19.80    2.10
  -5  10  -2   21.20    2.00
  -5  10  -2   24.40    2.30
   5  10   2   20.90    2.20
  -6 -10  -2    0.60    1.20
  -6 -10  -2    1.30    1.00
  -6  10  -2    0.90    1.10
  -6  10  -2    1.30    1.00
  -7 -10  -2    1.80    1.20
  -7 -10  -2    1.70    1.40
   7 -10   2    0.20    1.00
  -7  10  -2    0.50    1.10
  -7  10  -2    0.30    1.60
   8 -10   2    0.60    0.80
  -8 -10  -2    0.50    1.30
  -8 -10  -2   -1.70    0.90
  -8  10  -2   -0.30    1.70
  -8  10  -2    1.20    1.40
  -9 -10  -2   33.00    3.80
  -9 -10  -2   27.40    2.80
   9 -10   2   26.50    1.70
  -9  10  -2   28.60    3.70
  -9  10  -2   26.30    2.80
 -10 -10  -2    0.60    1.50
 -10 -10  -2    1.20    2.00
 -10  10  -2   -0.10    1.70
 -11 -10  -2    7.90    2.70
 -11 -10  -2    1.80    1.90
 -11  10  -2    1.30    1.90
 -11 -11   2   12.10    3.40
 -11  11   2    7.10    2.10
 -11  11   2    6.80    2.70
 -10 -11   2   10.60    2.60
 -10 -11   2   13.50    3.20
 -10  11   2   11.10    2.70
 -10  11   2   12.90    2.40
  -9 -11   2    2.70    1.80
  -9 -11   2    4.10    2.00
  -9  11   2    4.40    1.90
  -9  11   2    4.40    1.70
   8 -11  -2   20.70    1.70
  -8 -11   2   33.90    3.80
  -8 -11   2   26.20    2.90
  -8  11   2   23.10    2.50
  -8  11   2   26.90    3.70
  -7 -11   2   54.99    3.60
  -7 -11   2   51.69    3.60
  -7  11   2   61.69    4.10
  -7  11   2   53.09    3.20
  -6 -11   2   40.80    3.00
  -6 -11   2   42.90    3.10
  -6  11   2   47.10    2.70
  -6  11   2   45.80    3.20
  -5 -11   2   88.09    4.30
  -5 -11   2   75.99    4.00
  -5  11   2   83.99    4.40
  -5  11   2   82.29    4.00
  -4 -11   2   38.90    2.70
  -4 -11   2   37.00    2.50
  -4  11   2   37.00    2.70
  -4  11   2   32.20    1.90
   4  11  -2   37.20    1.90
  -3 -11   2   18.80    1.80
   3 -11  -2   19.60    1.30
  -3 -11   2   21.50    1.80
  -3  11   2   22.20    2.00
  -3  11   2   19.10    1.20
   3  11  -2   19.10    1.30
   2 -11  -2  567.24   14.70
  -2 -11   2  577.54   15.30
  -2 -11   2  576.24   15.90
  -2  11   2  581.54   15.70
   2  11  -2  561.64   14.70
   1 -11  -2  279.57    7.30
  -1 -11   2  277.97    7.90
  -1 -11   2  296.27    9.00
   1  11  -2  286.57    7.80
   0 -11  -2  109.09    4.40
   0 -11  -2  104.09    3.20
   0 -11   2  113.19    4.50
   0 -11  -2  113.29    3.20
   0  11  -2  110.19    3.70
   0  11   2  117.09    4.20
  -1 -11  -2  102.39    4.20
  -1 -11  -2  105.39    3.30
   1 -11   2   98.59    4.20
  -1  11  -2  103.99    3.80
   1  11   2   96.19    3.80
  -2 -11  -2  136.19    5.20
  -2 -11  -2  134.99    4.40
  -2  11  -2  138.39    5.40
   2  11   2  139.89    4.90
  -3 -11  -2    6.30    1.10
  -3 -11  -2    6.80    1.30
   3  11   2    6.60    1.30
  -3  11  -2    5.70    1.10
   3  11   2    6.60    1.30
  -3  11  -2    4.10    1.10
  -4 -11  -2   89.29    4.10
  -4 -11  -2   81.79    3.70
  -4  11  -2   85.59    4.20
   4  11   2   98.29    3.90
  -4  11  -2   87.29    3.70
  -5 -11  -2    2.60    1.30
  -5 -11  -2    2.70    1.30
  -5  11  -2    6.80    1.40
  -5  11  -2    5.30    1.50
  -6 -11  -2   10.20    1.80
  -6 -11  -2   11.60    1.90
  -6  11  -2   12.90    2.30
  -6  11  -2    8.10    1.60
  -7 -11  -2    3.80    1.70
  -7 -11  -2    4.60    1.50
   7 -11   2    6.60    1.30
  -7  11  -2    3.30    1.30
  -7  11  -2    2.80    2.00
  -8 -11  -2    1.20    1.70
   8 -11   2    3.50    1.00
  -8 -11  -2    5.00    1.70
  -8  11  -2    3.60    1.50
  -8  11  -2    3.50    2.00
  -9 -11  -2    2.30    1.60
   9 -11   2    2.40    0.90
  -9 -11  -2    2.40    1.70
  -9  11  -2    6.50    2.20
  -9  11  -2    5.60    1.80
 -10 -11  -2   21.70    3.10
 -10 -11  -2   23.10    3.60
 -10  11  -2   19.10    3.00
 -10 -12   2   -0.20    1.70
 -10 -12   2    0.00    1.90
 -10  12   2    1.60    2.30
 -10  12   2    0.90    1.60
   9 -12  -2    5.90    1.00
  -9 -12   2    8.40    1.90
  -9 -12   2    7.00    2.30
  -9  12   2    6.50    1.80
  -9  12   2    2.30    2.20
  -8 -12   2   34.10    3.20
  -8 -12   2   25.00    3.20
  -8  12   2   32.70    3.30
  -8  12   2   27.00    2.50
  -7 -12   2   29.30    2.90
  -7 -12   2   34.30    5.70
  -7  12   2   31.80    3.20
  -7  12   2   26.70    2.40
  -6 -12   2   14.80    2.30
  -6  12   2   15.80    1.90
  -6  12   2   14.30    2.30
  -5 -12   2  104.89    4.80
  -5 -12   2  107.89    5.00
  -5  12   2  108.69    5.10
   5  12  -2  105.79    4.00
  -5  12   2  106.99    4.10
  -4 -12   2  313.37   10.00
  -4 -12   2  302.97    9.50
   4  12  -2  302.77    8.60
  -4  12   2  300.87    9.80
  -4  12   2  305.77    8.60
  -3 -12   2   24.60    2.20
   3 -12  -2   24.80    1.60
  -3 -12   2   26.10    2.00
  -3  12   2   23.50    2.20
   3  12  -2   26.40    1.50
  -3  12   2   26.40    1.40
  -2 -12   2   19.40    2.00
  -2 -12   2   18.10    1.60
   2 -12  -2   15.50    1.00
  -2  12   2   17.80    1.70
   2  12  -2   16.40    1.20
   1 -12  -2   92.59    2.80
  -1 -12   2   93.69    4.20
   1  12  -2   92.69    3.30
  -1  12   2   97.49    3.90
   0 -12  -2   87.69    2.70
   0 -12  -2   81.59    2.80
   0 -12  -2   90.49    4.00
   0 -12   2   80.59    3.80
   0  12  -2   85.49    3.20
  -1 -12  -2  213.58    6.00
   1 -12   2  213.08    7.20
  -1 -12  -2  215.18    7.30
  -1  12  -2  211.08    6.60
   1  12   2  208.98    7.10
  -2 -12  -2   10.10    1.60
   2  12   2    8.20    1.30
  -2  12  -2   11.70    1.50
  -3 -12  -2   15.60    2.00
  -3 -12  -2   13.90    1.50
  -3  12  -2   15.90    2.00
   3  12   2   12.90    1.70
  -3  12  -2   12.50    1.50
  -4 -12  -2  239.48    8.20
  -4 -12  -2  237.28    7.60
  -4  12  -2  237.98    8.10
   4  12   2  235.08    7.60
  -4  12  -2  230.68    7.50
  -5 -12  -2  202.78    7.20
  -5 -12  -2  202.58    7.40
   5  12   2  207.38    7.00
  -5  12  -2  194.48    7.40
  -5  12  -2  210.78    7.00
  -6 -12  -2    3.10    1.40
  -6 -12  -2    3.30    1.50
  -6  12  -2    2.90    1.10
  -7 -12  -2   27.40    3.20
  -7 -12  -2   25.70    2.70
   7 -12   2   26.60    2.30
  -7  12  -2   27.60    3.00
  -7  12  -2   29.10    2.50
   8 -12   2   21.10    2.00
  -8 -12  -2   22.90    2.90
  -8 -12  -2   19.70    2.90
  -8  12  -2   24.40    2.60
  -8  12  -2   20.50    3.10
  -9 -12  -2   13.50    2.60
  -9 -12  -2   13.90    2.90
  -9  12  -2    8.90    1.90
  -9  12  -2    9.10    2.70
 -10 -12  -2    7.00    2.30
 -10 -12  -2    7.30    2.10
 -10  12  -2    5.70    2.00
 -10 -13   2   14.80    3.00
 -10 -13   2   13.50    3.10
 -10  13   2   14.80    4.00
 -10  13   2   15.80    2.50
  -9 -13   2    6.00    2.30
  -9 -13   2    7.50    2.30
   9 -13  -2    5.40    1.10
  -9  13   2    5.50    2.30
  -9  13   2    5.20    1.60
  -8 -13   2   14.40    2.70
  -8 -13   2   13.80    2.40
  -8  13   2   20.80    3.20
  -8  13   2   12.70    2.10
  -7 -13   2   20.20    2.90
  -7 -13   2   26.20    3.20
  -7  13   2   25.20    3.20
  -7  13   2   26.00    2.20
  -6 -13   2  105.39    5.10
  -6 -13   2  102.79    5.20
  -6  13   2  108.69    6.30
  -6  13   2  104.19    4.30
   6  13  -2  106.99    4.20
  -5 -13   2   91.99    4.50
  -5 -13   2   94.39    4.70
   5  13  -2   89.99    3.60
  -5  13   2   86.29    4.60
  -5  13   2   92.79    3.70
  -4 -13   2    1.30    1.00
  -4 -13   2    2.20    1.30
  -4  13   2    1.60    1.00
   4  13  -2    1.30    0.60
  -4  13   2    1.00    0.70
  -3 -13   2  114.49    5.10
   3 -13  -2  104.19    4.60
  -3 -13   2  121.99    4.60
  -3  13   2  111.79    4.80
   3  13  -2  115.39    3.90
   2 -13  -2  211.58    5.90
  -2 -13   2  218.08    7.60
  -2  13   2  217.98    7.20
   2  13  -2  211.58    6.30
  -1 -13   2  469.25   13.80
   1 -13  -2  467.85   12.10
  -1  13   2  485.85   13.40
   1  13  -2  472.45   12.60
   0 -13   2    7.60    1.50
   0 -13  -2    9.00    0.80
   0 -13  -2   14.60    1.90
   0  13  -2   10.80    1.30
   0  13   2    7.90    1.40
  -1 -13  -2   90.29    3.00
  -1 -13  -2   89.49    4.20
   1 -13   2   81.99    4.00
   1  13   2   89.59    3.70
  -1  13  -2   84.39    3.50
  -2 -13  -2   63.19    3.50
  -2 -13  -2   61.59    2.60
   2  13   2   65.19    3.10
  -2  13  -2   65.39    3.20
  -3 -13  -2  261.27    7.90
  -3 -13  -2  272.37    8.90
  -3  13  -2  254.47    8.40
   3  13   2  258.87    8.20
  -4 -13  -2    4.90    1.50
  -4 -13  -2    5.50    1.40
   4  13   2    7.00    1.40
  -4  13  -2    7.30    1.60
  -4  13  -2    7.30    1.40
  -5 -13  -2    2.00    1.20
  -5 -13  -2    1.80    1.10
  -5  13  -2    0.50    1.00
  -5  13  -2    1.60    1.00
   5  13   2    0.40    1.00
  -6 -13  -2   24.30    2.50
  -6  13  -2   20.10    2.20
   6  13   2   20.80    2.00
  -7 -13  -2  116.09    5.60
  -7 -13  -2  120.89    6.60
  -7  13  -2  128.19    5.40
  -7  13  -2  118.09    5.90
   8 -13   2    4.70    1.40
  -8 -13  -2    1.90    1.60
  -8 -13  -2    4.30    1.70
  -8  13  -2    6.50    1.90
  -8  13  -2    4.10    1.90
   9 -13   2    9.10    1.50
  -9 -13  -2    9.30    2.60
  -9 -13  -2    9.50    2.20
  -9  13  -2   13.00    2.90
  -9  13  -2    6.90    1.90
 -10 -13  -2   47.70    4.50
 -10 -13  -2   40.50    3.90
 -10  13  -2   41.50    3.70
 -10  13  -2   47.70    4.90
 -10 -14   2   -1.20    3.10
 -10 -14   2    3.80    2.30
 -10  14   2   -1.50    1.90
 -10  14   2   -1.80    1.50
  -9 -14   2   23.50    3.30
  -9 -14   2   21.00    3.20
  -9  14   2   20.80    3.40
  -9  14   2   18.10    2.50
  -8 -14   2   22.10    3.00
  -8 -14   2   28.50    3.40
  -8  14   2   21.20    3.10
  -8  14   2   23.20    2.30
  -7 -14   2   89.29    5.00
  -7 -14   2   94.39    5.10
  -7  14   2   94.49    4.20
  -7  14   2   92.79    5.40
   7  14  -2   93.09    4.20
  -6 -14   2   14.20    2.30
  -6 -14   2   13.20    2.30
  -6  14   2   17.40    2.70
  -6  14   2   17.00    1.70
   6  14  -2   19.40    1.80
  -5 -14   2  124.19    5.50
  -5 -14   2  131.39    5.90
  -5  14   2  133.39    5.90
   5  14  -2  123.29    4.60
  -5  14   2  128.49    4.60
  -4 -14   2  339.17   11.10
  -4 -14   2  346.07   10.40
   4  14  -2  324.67    9.40
  -4  14   2  323.87    9.30
  -4  14   2  329.17   10.80
  -3 -14   2    1.00    0.90
  -3 -14   2    0.30    1.00
   3  14  -2    2.30    0.70
  -3  14   2    1.80    1.10
   2 -14  -2    9.60    0.90
  -2 -14   2   13.40    2.10
  -2 -14   2   13.20    1.50
   2  14  -2   11.70    1.20
  -2  14   2   13.30    1.90
  -1 -14   2   13.10    2.00
  -1  14   2   11.40    1.70
   1  14  -2   11.60    1.30
   0 -14  -2  223.28    6.20
   0 -14  -2  228.78    6.30
   0 -14  -2  229.58    8.10
   0 -14   2  236.08    8.10
   0  14   2  236.38    7.50
   0  14  -2  236.28    7.00
   1 -14   2   13.50    2.00
  -1 -14  -2   11.90    1.10
  -1 -14  -2   11.70    1.80
   1  14   2   15.80    1.90
  -1  14  -2   13.00    1.60
  -2 -14  -2  236.18    8.40
  -2 -14  -2  242.58    7.10
   2  14   2  248.98    7.80
  -2  14  -2  240.58    7.80
  -3 -14  -2   63.69    3.00
  -3 -14  -2   64.39    3.70
   3  14   2   62.59    3.20
  -3  14  -2   57.99    3.40
  -4 -14  -2  289.67    9.10
  -4 -14  -2  306.67   10.10
   4  14   2  297.07    9.30
  -4  14  -2  302.47    9.80
  -4  14  -2  292.37    9.10
  -5 -14  -2  136.99    5.50
  -5 -14  -2  130.19    6.40
  -5  14  -2  130.19    5.20
  -5  14  -2  137.39    6.00
   5  14   2  130.29    5.30
  -6 -14  -2   21.60    2.30
  -6 -14  -2   20.30    2.70
  -6  14  -2   21.90    2.90
   6  14   2   19.90    2.20
  -6  14  -2   22.50    2.10
  -7 -14  -2   48.80    3.60
  -7  14  -2   42.00    3.40
  -7  14  -2   38.60    2.80
   7  14   2   43.00    3.10
  -8 -14  -2   33.30    3.40
   8 -14   2   31.10    2.60
  -8 -14  -2   32.10    3.20
  -8  14  -2   22.50    3.20
  -8  14  -2   25.60    2.70
  -9 -14  -2   11.20    2.60
   9 -14   2    2.80    1.40
  -9 -14  -2    4.50    2.30
  -9  14  -2    3.60    2.20
  -9  14  -2    6.60    1.90
  -9 -15   2   16.20    3.20
  -9 -15   2   19.30    3.20
   9 -15  -2   15.70    2.10
  -9  15   2   20.30    3.80
  -9  15   2   19.20    2.40
   9  15  -2   13.60    2.20
  -8 -15   2   24.70    3.40
  -8 -15   2   24.60    3.40
  -8  15   2   21.70    2.40
  -8  15   2   22.90    3.50
   8  15  -2   23.90    2.40
  -7 -15   2   27.10    3.30
  -7 -15   2   24.70    3.20
  -7  15   2   19.30    2.10
  -7  15   2   20.70    3.10
   7  15  -2   19.80    2.10
  -6 -15   2  116.19    5.50
  -6 -15   2  109.99    5.60
  -6  15   2  121.09    5.90
   6  15  -2  112.79    4.50
  -6  15   2  110.19    4.50
  -5 -15   2   19.60    2.80
  -5 -15   2   20.80    2.60
  -5  15   2   19.30    1.70
   5  15  -2   21.20    1.90
  -4 -15   2    4.30    1.40
  -4 -15   2    3.10    1.60
   4  15  -2    4.40    1.00
  -4  15   2    1.20    1.40
  -3 -15   2   29.50    2.80
  -3 -15   2   29.40    2.30
   3  15  -2   29.60    1.80
  -3  15   2   24.20    2.40
  -2 -15   2  260.77    8.00
  -2 -15   2  260.07    9.10
   2 -15  -2  250.17    6.90
  -2  15   2  255.37    8.50
   2  15  -2  255.07    7.50
  -1 -15   2  341.07   10.80
   1  15  -2  311.47    9.10
  -1  15   2  317.47    9.90
   0 -15  -2   18.30    1.10
   0 -15  -2   16.10    1.00
   0 -15  -2   20.70    2.50
   0 -15   2   20.60    2.60
   0  15   2   16.10    1.80
   0  15  -2   16.90    1.90
   1 -15   2   48.60    3.30
  -1 -15  -2   47.60    2.10
  -1 -15  -2   46.90    3.30
   1  15   2   47.70    2.80
  -1  15  -2   50.29    2.70
  -2 -15  -2  197.88    6.00
  -2 -15  -2  191.18    7.40
   2 -15   2  189.68    7.30
   2  15   2  188.38    6.60
  -2  15  -2  192.68    6.70
  -3 -15  -2  154.88    6.40
   3  15   2  155.38    5.80
  -3  15  -2  158.28    6.00
  -4 -15  -2    2.10    1.20
  -4  15  -2    4.60    1.40
   4  15   2    3.70    1.30
  -5 -15  -2    2.90    1.30
  -5 -15  -2    4.10    1.50
   5  15   2    4.00    1.30
  -5  15  -2   -0.10    1.40
  -5  15  -2    1.90    1.00
  -6 -15  -2   31.00    2.80
  -6 -15  -2   31.50    3.10
  -6  15  -2   32.30    3.20
   6  15   2   29.10    2.50
  -6  15  -2   33.70    2.60
  -7 -15  -2  114.69    5.50
  -7 -15  -2  107.39    5.60
  -7  15  -2  101.99    4.90
   7  15   2  110.39    5.10
  -7  15  -2  103.79    5.90
  -8 -15  -2   11.70    2.50
  -8 -15  -2    7.80    2.30
   8 -15   2   14.50    2.20
  -8  15  -2    7.30    1.90
  -8  15  -2   10.00    2.50
   9 -15   2    1.80    1.50
  -9 -15  -2    2.50    1.90
  -9 -15  -2   -0.40    1.60
  -9  15  -2    2.70    2.00
   9  15   2    2.10    1.80
  -9  15  -2    3.00    1.70
   9 -16  -2   27.30    3.00
  -9 -16   2   25.90    3.70
  -9  16   2   29.80    6.50
   9  16  -2   27.90    2.80
  -9  16   2   20.10    2.70
  -8 -16   2   30.40    3.70
  -8 -16   2   27.50    3.70
  -8  16   2   24.40    3.70
  -8  16   2   20.10    2.30
   8  16  -2   21.80    2.40
  -7 -16   2   13.70    2.50
  -7 -16   2   12.80    2.50
  -7  16   2    6.80    1.50
  -7  16   2   13.30    2.60
   7  16  -2   11.10    1.80
  -6 -16   2   11.50    2.40
  -6 -16   2    5.20    1.90
  -6  16   2    6.50    1.30
   6  16  -2    8.60    1.50
  -6  16   2    9.80    2.30
  -5 -16   2   85.29    5.00
  -5 -16   2   91.69    4.50
  -5  16   2   90.19    4.80
  -5  16   2   78.59    3.50
  -4 -16   2   35.60    2.60
  -4 -16   2   35.10    3.20
   4  16  -2   34.70    2.10
  -4  16   2   30.30    2.90
  -3 -16   2   84.69    4.70
  -3 -16   2   86.09    3.90
   3  16  -2   84.99    3.40
  -3  16   2   83.09    4.30
  -2 -16   2   20.20    4.30
   2 -16  -2   22.20    1.30
  -2 -16   2   28.90    2.10
   2  16  -2   23.40    1.80
  -2  16   2   27.30    2.40
   1 -16  -2  306.97   10.70
   1 -16  -2  314.57    8.20
  -1 -16   2  315.77   10.60
  -1  16   2  315.57    9.90
   1  16  -2  310.57    9.00
   0 -16  -2   18.30    1.20
   0 -16   2   21.40    2.70
   0 -16  -2   22.80    2.80
   0 -16  -2   17.00    1.10
   0  16   2   17.80    1.90
   0  16  -2   17.60    1.70
   1 -16   2  145.19    6.20
  -1 -16  -2  145.89    6.30
  -1 -16  -2  149.29    4.70
   1  16   2  158.48    5.70
  -1  16  -2  150.18    5.50
  -2 -16  -2   13.50    2.60
  -2 -16  -2   14.20    1.50
   2 -16   2   16.20    2.40
  -2  16  -2   15.90    2.00
   2  16   2   18.30    2.10
  -3 -16  -2  133.69    6.10
  -3 -16  -2  136.59    5.20
  -3  16  -2  138.89    5.70
   3  16   2  141.79    5.40
  -4 -16  -2  110.29    4.50
  -4 -16  -2  100.49    5.10
   4  16   2   97.29    4.40
  -4  16  -2   95.59    4.80
  -5 -16  -2   87.29    4.30
  -5 -16  -2   89.29    4.90
  -5  16  -2   84.09    4.10
   5  16   2   88.49    4.20
  -6 -16  -2    9.70    2.30
  -6 -16  -2    8.60    1.80
  -6  16  -2    9.20    2.00
  -6  16  -2    6.20    1.50
   6  16   2    8.50    1.80
  -7 -16  -2   10.00    2.40
  -7 -16  -2   10.30    2.20
  -7  16  -2   12.90    2.50
   7  16   2    7.50    1.90
  -7  16  -2   10.70    1.90
  -8 -16  -2   30.40    3.60
   8 -16   2   39.60    3.30
  -8 -16  -2   32.90    3.60
  -8  16  -2   28.40    3.70
  -8  16  -2   27.50    2.90
   8  16   2   32.70    3.00
  -9 -16  -2   13.00    2.90
   9 -16   2   14.90    2.40
  -9 -16  -2   14.60    2.90
   9  16   2   17.10    2.70
  -9  16  -2   18.10    5.60
  -9  16  -2    9.60    2.20
  -8 -17   2    0.40    1.80
  -8 -17   2    0.20    1.80
  -8  17   2    0.20    1.80
   8  17  -2    1.90    1.20
  -8  17   2   -0.10    1.20
  -7 -17   2   13.90    2.80
  -7 -17   2   17.00    2.90
  -7  17   2   16.10    2.80
  -7  17   2   11.80    1.90
   7  17  -2   17.00    2.00
  -6 -17   2   47.80    4.30
  -6 -17   2   45.50    3.80
   6  17  -2   45.40    2.70
  -6  17   2   47.30    4.00
  -6  17   2   42.10    2.70
  -5 -17   2   22.30    3.10
  -5 -17   2   20.30    2.30
  -5  17   2   19.50    3.00
   5  17  -2   17.40    1.90
  -4 -17   2    0.60    1.00
  -4 -17   2    1.40    1.20
   4  17  -2    0.40    0.80
  -3 -17   2    8.50    2.10
  -3 -17   2   10.50    1.70
   3  17  -2   10.20    1.30
  -3  17   2   10.80    2.00
  -2 -17   2  154.78    6.60
   2 -17  -2  145.09    4.40
  -2 -17   2  145.39    5.40
  -2  17   2  149.79    6.00
   2  17  -2  155.08    5.20
   1 -17  -2   24.10    3.00
  -1 -17   2   25.40    2.80
   1 -17  -2   25.70    1.30
  -1  17   2   25.50    2.40
   1  17  -2   27.80    2.20
   0 -17  -2   32.10    2.90
   0 -17  -2   31.00    1.50
   0 -17   2   30.40    2.90
   0 -17  -2   34.10    1.60
   0  17   2   34.00    2.60
   0  17  -2   32.60    2.30
  -1 -17  -2    1.80    0.70
   1 -17   2    0.40    1.30
  -1 -17  -2    2.80    1.40
  -1  17  -2    4.80    1.20
   1  17   2    3.70    1.20
  -2 -17  -2  352.86    9.90
   2 -17   2  354.06   11.90
  -2 -17  -2  356.76   11.80
   2  17   2  357.76   10.70
  -2  17  -2  346.87   10.90
  -3 -17  -2  110.99    4.30
  -3 -17  -2  107.29    5.50
   3  17   2  114.89    4.80
  -3  17  -2  110.09    5.00
  -4 -17  -2   13.50    1.80
  -4 -17  -2    8.90    2.00
   4  17   2    9.10    1.80
  -4  17  -2   10.30    1.90
  -5 -17  -2   22.00    2.30
  -5 -17  -2   25.00    3.20
   5  17   2   21.00    2.20
  -5  17  -2   26.20    3.10
  -6 -17  -2   45.70    3.30
  -6 -17  -2   39.30    3.60
  -6  17  -2   48.70    3.70
   6  17   2   45.90    3.20
  -6  17  -2   45.00    3.00
  -7 -17  -2   49.60    4.10
  -7 -17  -2   52.39    3.80
  -7  17  -2   43.20    3.60
  -7  17  -2   50.19    4.20
   7  17   2   49.40    3.40
  -8 -17  -2    8.40    2.40
  -8 -17  -2    9.70    2.20
   8 -17   2    7.70    2.20
   8  17   2    7.00    2.00
  -8  17  -2    3.30    1.70
  -8  17  -2    7.70    2.40
  -8 -18   2   27.20    3.60
  -8 -18   2   22.70    3.40
   8  18  -2   18.40    2.30
  -8  18   2   21.70    2.40
  -8  18   2   26.70    4.20
  -7 -18   2   13.70    2.60
  -7 -18   2   18.50    3.20
   7  18  -2   13.60    1.90
  -7  18   2   18.60    3.40
  -7  18   2   14.30    1.80
  -6 -18   2    5.30    1.70
  -6 -18   2    9.00    2.30
  -6  18   2    3.00    1.90
   6  18  -2    4.50    1.10
  -5 -18   2   23.70    2.60
  -5 -18   2   23.00    3.30
   5  18  -2   22.20    1.90
  -5  18   2   23.50    3.10
  -4 -18   2   73.09    4.70
  -4 -18   2   74.29    3.90
  -4  18   2   69.49    4.20
  -3 -18   2   73.09    3.60
  -3 -18   2   63.29    4.20
   3 -18  -2   56.49    2.60
  -3  18   2   62.29    3.90
  -2 -18   2    1.40    1.10
  -2 -18   2    1.60    1.30
  -2  18   2    1.30    1.20
   2  18  -2    0.30    1.10
  -1 -18   2   54.99    2.90
  -1 -18   2   55.89    3.80
   1 -18  -2   56.79    2.00
   1 -18  -2   60.29    4.00
   1  18  -2   59.89    2.90
  -1  18   2   57.59    3.50
   0 -18   2   41.10    3.30
   0 -18  -2   45.70    3.60
   0 -18  -2   47.70    1.90
   0 -18  -2   41.30    1.80
   0  18  -2   48.30    2.70
   0  18   2   44.70    3.00
  -1 -18  -2    8.30    2.00
  -1 -18  -2   10.60    1.20
   1 -18   2    8.20    1.80
  -1  18  -2    6.70    1.50
   1  18   2    9.80    1.80
   2 -18   2   77.09    4.80
  -2 -18  -2   86.39    4.90
  -2 -18  -2   80.69    3.30
   2  18   2   83.39    4.00
  -2  18  -2   80.39    4.10
  -3 -18  -2   21.30    3.00
   3 -18   2   19.60    2.80
  -3 -18  -2   24.40    2.00
  -3  18  -2   21.20    2.70
   3  18   2   22.20    2.20
  -4 -18  -2   62.09    4.20
  -4 -18  -2   58.59    3.30
   4  18   2   59.49    3.40
  -4  18  -2   63.79    4.30
  -5 -18  -2   23.10    2.30
  -5 -18  -2   22.40    3.00
   5  18   2   22.30    2.60
  -5  18  -2   25.40    3.10
  -6 -18  -2   19.20    2.40
  -6 -18  -2   28.00    3.50
  -6  18  -2   25.00    3.20
   6  18   2   22.30    2.40
  -7 -18  -2   -0.10    1.50
  -7 -18  -2   -1.10    1.40
  -7  18  -2    3.30    1.90
   7  18   2    1.80    1.50
  -7  18  -2    0.20    1.50
   8 -18   2   13.00    2.60
  -8 -18  -2   18.20    2.70
  -8 -18  -2   15.00    3.00
  -8  18  -2   14.60    3.10
   8  18   2   16.10    2.50
  -7 -19   2   10.90    2.20
   7  19  -2    9.10    1.70
  -7  19   2   11.80    2.60
  -7  19   2    8.90    1.60
  -6 -19   2   37.70    3.60
  -6 -19   2   33.00    3.10
   6  19  -2   33.80    2.50
  -6  19   2   41.40    3.80
  -5 -19   2   12.00    2.60
  -5 -19   2   14.80    2.10
  -5  19   2   14.10    2.60
   5  19  -2   12.60    1.80
  -4 -19   2   -0.30    1.00
  -4 -19   2    0.00    1.40
  -4  19   2   -0.30    1.50
   4  19  -2    1.70    1.00
  -3 -19   2   73.79    4.80
  -3 -19   2   71.29    3.70
  -3  19   2   70.59    4.50
   3  19  -2   61.89    3.00
  -2 -19   2    7.20    1.40
   2 -19  -2    2.30    1.60
  -2 -19   2    4.40    1.80
  -2  19   2    3.20    1.50
   2  19  -2    3.70    1.10
  -1 -19   2   26.40    2.80
   1 -19  -2   29.70    3.00
  -1 -19   2   28.70    2.10
   1 -19  -2   26.30    1.20
   1  19  -2   24.80    2.10
  -1  19   2   26.20    2.50
   0 -19  -2    2.00    0.70
   0 -19  -2    1.20    1.40
   0 -19   2    2.20    1.30
   0 -19  -2    2.50    0.70
   0  19   2    3.20    1.20
   0  19  -2    2.60    1.20
  -1 -19  -2   -0.20    0.70
   1 -19   2   -0.70    1.10
  -1 -19  -2    0.90    1.40
  -1  19  -2   -0.30    1.00
   1  19   2    0.00    1.00
  -2 -19  -2   20.00    1.70
   2 -19   2   22.50    3.10
  -2 -19  -2   16.60    2.70
  -2  19  -2   26.70    2.40
   2  19   2   22.10    2.10
   3 -19   2   84.59    5.10
  -3 -19  -2   76.89    3.60
  -3 -19  -2   82.59    5.10
   3  19   2   83.79    4.10
  -3  19  -2   88.49    4.60
  -4 -19  -2   10.90    1.80
  -4 -19  -2    9.50    2.50
  -4  19  -2   17.00    2.50
   4  19   2   19.20    2.30
  -5 -19  -2    5.70    1.50
  -5 -19  -2    3.90    1.90
   5  19   2    4.50    1.40
  -5  19  -2    5.50    1.80
  -6 -19  -2   21.60    3.30
  -6 -19  -2   21.20    3.10
  -6  19  -2   22.10    3.20
   6  19   2   20.50    2.60
  -7 -19  -2   22.70    2.90
  -7 -19  -2   32.40    4.20
  -7  19  -2   31.10    4.10
  -7 -20   2   -0.50    1.50
  -7 -20   2    0.80    2.00
  -7  20   2    2.40    2.30
  -6 -20   2    4.80    2.20
  -6 -20   2    3.80    1.90
  -6  20   2    5.90    2.10
   6  20  -2    4.10    1.50
  -5 -20   2    2.70    2.80
  -5 -20   2    5.40    2.00
  -5  20   2    1.90    1.70
   5  20  -2    3.00    1.30
  -4 -20   2   10.90    2.00
  -4 -20   2   12.00    2.60
   4  20  -2   15.30    1.80
  -4  20   2   14.90    2.40
  -3 -20   2   17.80    3.00
  -3 -20   2   27.50    2.40
  -3  20   2   28.50    3.00
   3  20  -2   24.40    2.10
   2 -20  -2    2.80    1.70
  -2 -20   2    2.80    1.50
  -2 -20   2    0.80    1.00
   2  20  -2   -0.10    1.00
  -1 -20   2   14.60    1.80
  -1 -20   2   13.90    2.50
   1 -20  -2   13.10    2.40
  -1  20   2   13.10    2.20
   1  20  -2   15.10    1.90
   0 -20  -2   46.70    1.80
   0 -20  -2   51.99    4.10
   0 -20   2   44.60    3.70
   0  20  -2   45.40    2.80
   0  20   2   47.20    3.10
  -1 -20  -2    8.60    1.10
   1 -20   2    5.20    1.80
  -1 -20  -2    8.80    2.30
  -1  20  -2    7.30    1.70
   1  20   2    8.00    1.60
  -2 -20  -2   -0.30    1.50
  -2 -20  -2    0.30    0.90
   2 -20   2   -2.70    1.50
  -2  20  -2   -1.20    1.10
   2  20   2    0.70    1.10
  -3 -20  -2    2.80    1.20
   3 -20   2    0.60    1.40
  -3 -20  -2    2.30    1.80
   3  20   2    3.90    1.30
  -3  20  -2    3.20    1.30
  -4 -20  -2   -2.00    1.10
  -4 -20  -2    0.40    1.20
   4 -20   2    0.80    1.50
   4  20   2    0.30    1.20
  -4  20  -2   -0.10    1.40
  -5 -20  -2   17.70    3.00
  -5 -20  -2   22.60    2.30
  -5  20  -2   17.70    2.90
   5  20   2   21.50    2.60
  -6 -20  -2    5.70    3.00
  -6 -20  -2    6.50    2.30
  -6  20  -2   11.20    2.60
   6  20   2   11.10    2.00
  -7 -20  -2    2.90    2.10
  -7 -20  -2    0.90    1.70
   7  20   2   -1.50    1.40
  -7  20  -2    0.10    1.90
  -6 -21   2    6.70    1.90
  -6 -21   2    2.50    2.10
  -6  21   2    5.50    2.30
  -5 -21   2    1.60    2.00
  -5 -21   2    4.00    1.60
   5  21  -2    2.30    1.40
  -5  21   2    5.10    2.00
  -4 -21   2   -0.50    1.50
  -4 -21   2    0.00    1.30
  -4  21   2   -0.20    1.50
   4  21  -2    1.60    1.20
   3 -21  -2   12.10    2.60
  -3 -21   2   16.10    2.80
  -3 -21   2   15.70    2.00
  -3  21   2   18.00    2.60
   3  21  -2   14.90    1.80
  -2 -21   2    9.50    1.60
  -2 -21   2    9.30    2.30
   2 -21  -2   14.20    2.60
   2  21  -2   10.80    1.60
  -2  21   2    8.30    2.00
  -1 -21   2    0.90    1.50
   1 -21  -2   -1.90    1.30
  -1 -21   2    1.70    1.00
   1  21  -2   -0.60    1.10
  -1  21   2    0.60    1.30
   0 -21  -2    7.80    2.20
   0 -21   2    7.70    2.00
   0  21  -2   10.90    1.80
   0  21   2    9.80    1.80
   1 -21   2    3.20    1.60
  -1 -21  -2    1.40    0.80
  -1 -21  -2    1.00    1.60
   1  21   2    0.50    1.40
  -1  21  -2    2.50    1.30
  -2 -21  -2   20.70    1.70
   2 -21   2   15.30    2.90
  -2 -21  -2   15.40    2.80
   2  21   2   18.10    2.30
  -2  21  -2   19.80    2.60
  -3 -21  -2    2.20    1.20
   3 -21   2    3.60    1.80
  -3 -21  -2    0.80    1.60
  -3  21  -2    0.60    1.40
   3  21   2    3.90    1.40
  -4 -21  -2   17.10    2.00
  -4 -21  -2   11.90    2.50
   4 -21   2   17.60    3.20
   4  21   2   13.60    2.10
  -4  21  -2   11.80    2.30
  -5 -21  -2   10.30    1.90
  -5 -21  -2    9.80    2.60
   5  21   2   12.90    2.00
  -5  21  -2   10.20    2.20
  -6 -21  -2   11.90    2.20
  -6 -21  -2   14.10    2.90
  -6  21  -2    8.40    2.50
  -5 -22   2    2.90    1.60
  -5 -22   2   -0.90    1.80
  -5  22   2    0.40    1.80
  -4 -22   2    4.70    1.60
  -4 -22   2    0.40    3.30
   4  22  -2    4.60    1.50
  -4  22   2    3.60    1.60
  -3 -22   2    0.30    1.50
  -3 -22   2    1.10    1.80
   3 -22  -2    0.60    1.60
  -3  22   2    3.10    1.70
   3  22  -2    2.50    1.20
   2 -22  -2    2.40    1.60
  -2 -22   2    1.50    1.50
  -2 -22   2    2.30    1.20
  -2  22   2   -1.10    1.20
   2  22  -2    0.70    1.20
   1 -22  -2    4.20    1.70
  -1 -22   2    1.50    1.20
  -1 -22   2    1.90    1.30
   1  22  -2    1.60    1.20
  -1  22   2    3.20    1.60
   0 -22   2    7.60    1.50
   0 -22   2   11.30    2.50
   0 -22  -2    9.80    2.40
   0  22  -2    7.10    1.70
   1 -22   2   14.60    2.50
  -1 -22  -2   21.60    3.10
  -1  22  -2   22.90    2.40
   1  22   2   20.90    2.50
   2 -22   2    5.00    2.00
  -2 -22  -2    2.20    1.60
  -2 -22  -2    5.80    1.10
  -2  22  -2    4.50    1.50
   2  22   2    3.90    1.60
   3 -22   2    1.80    2.10
  -3 -22  -2    0.50    1.60
  -3 -22  -2    1.30    1.10
   3  22   2    2.80    1.50
  -3  22  -2    4.00    1.70
  -4 -22  -2    1.00    2.40
  -4 -22  -2   -0.50    1.20
   4 -22   2   -0.10    2.00
  -4  22  -2   -1.90    1.70
   4  22   2   -1.00    1.30
  -5 -22  -2   10.00    1.90
  -5 -22  -2    4.50    2.00
   5 -22   2   10.90    2.70
   5  22   2    3.60    1.70
  -5  22  -2    8.50    2.40
   4 -23  -2    2.70    1.80
  -4 -23   2    0.10    1.60
  -4 -23   2    0.60    1.30
  -4  23   2    0.60    1.80
  -3 -23   2   14.70    3.00
   3 -23  -2   13.20    3.00
  -3 -23   2   15.80    2.10
   3  23  -2   13.00    1.90
  -3  23   2   15.90    2.60
   2 -23  -2   -2.00    1.60
  -2 -23   2   -1.40    1.70
  -2 -23   2   -2.00    1.20
  -2  23   2    2.70    1.60
   2  23  -2    0.20    1.40
  -1 -23   2    3.00    2.60
   1 -23  -2    3.50    3.20
  -1 -23   2    0.50    1.20
  -1  23   2    3.80    1.50
   1  23  -2    0.40    1.30
   0 -23   2    8.20    2.50
   0 -23  -2    1.70    1.80
   0 -23   2    6.60    1.40
   0  23   2    8.40    1.80
   0  23  -2    6.80    1.70
   1 -23   2   -0.50    1.00
   1 -23   2   -1.80    1.80
  -1 -23  -2   -0.40    1.60
  -1  23  -2    0.60    1.40
   2  23   2    5.70    1.90
  -2  23  -2    3.60    1.70
  -3 -23  -2    1.00    1.80
   3 -23   2   -2.50    1.80
   3  23   2   -1.10    1.40
  -3  23  -2    2.20    1.70
   4 -23   2    1.60    1.80
  -4 -23  -2   -0.30    2.00
   4  23   2    0.40    1.60
  -4  23  -2   -0.80    1.70
   2 -24  -2    1.80    2.10
  -2 -24   2    4.60    2.10
  -2 -24   2    1.50    1.50
   2  24  -2    4.90    1.60
  -2  24   2    0.50    1.70
  -1 -24   2    1.30    1.20
  -1 -24   2    2.50    2.00
   1 -24  -2    3.80    2.00
   1  24  -2   -1.40    1.50
  -1  24   2   -0.50    1.40
   0 -24   2    1.00    1.80
   0 -24  -2    0.00    1.80
   0  24   2    1.60    1.70
   0  24  -2   -0.10    1.50
   1 -24   2   -1.10    1.40
  -1 -24  -2    0.00    1.60
   1  24   2    2.80    1.60
  -2 -24  -2    1.30    1.90
   2 -24   2    1.30    1.60
   2  24   2    4.40    1.70
  -2  24  -2    1.50    1.80
 -12   0   3   -1.00    1.70
 -12   0   3    1.70    2.00
 -11   0   3    1.30    1.80
 -11   0   3    4.00    2.00
 -10   0   3    1.10    1.50
 -10   0   3    0.20    1.40
  -9   0   3    0.20    1.20
  -9   0   3   -0.30    1.30
  -8   0   3   -1.00    1.00
  -8   0   3    0.40    1.30
  -8   0   3    0.60    1.10
  -7   0   3   -1.20    1.00
  -7   0   3    2.40    1.20
  -7   0   3    0.90    1.00
  -6   0   3    0.90    0.80
  -6   0   3    0.10    0.80
  -6   0   3   -0.20    0.90
  -5   0   3   -1.80    0.60
  -5   0   3   -0.50    0.70
  -4   0   3    1.00    0.60
  -4   0   3    0.50    0.60
  -4   0   3    1.10    0.60
   3   0  -3    0.80    0.50
  -3   0   3    0.30    0.40
  -3   0   3    1.20    0.50
  -3   0   3    0.80    0.50
  -3   0   3    0.30    0.30
   2   0  -3    0.30    0.40
  -2   0   3    0.40    0.40
  -2   0   3    0.40    0.40
  -2   0   3    0.90    0.30
  -2   0   3    0.80    0.40
   2   0  -3    0.30    0.40
   1   0  -3    1.40    0.40
  -1   0   3    1.70    0.30
  -1   0   3    2.40    0.40
   1   0  -3    1.00    0.30
  -1   0   3    0.90    0.30
   0   0   3    0.70    0.20
   0   0  -3    0.80    0.20
   0   0   3    0.20    0.10
   0   0  -3    0.60    0.30
   1   0   3    1.00    0.40
   1   0   3    0.30    0.30
  -1   0  -3    0.80    0.40
  -1   0  -3    2.00    0.40
  -2   0  -3    1.00    0.30
  -2   0  -3    0.90    0.50
   2   0   3    0.60    0.40
   2   0   3    0.80    0.30
   2   0   3    1.70    0.40
  -2   0  -3    0.50    0.30
  -3   0  -3    1.50    0.60
   3   0   3    1.00    0.40
  -3   0  -3    0.10    0.30
   3   0   3    1.20    0.40
  -4   0  -3    0.30    0.40
  -4   0  -3    0.10    0.40
  -4   0  -3   -0.20    0.50
   4   0   3    1.50    0.50
   4   0   3    0.30    0.50
  -5   0  -3    0.60    0.80
  -5   0  -3    0.70    0.50
  -5   0  -3    1.30    0.60
   5   0   3    0.60    0.50
  -6   0  -3   -1.00    0.60
  -6   0  -3   -0.10    0.50
   6   0   3    0.30    0.50
  -6   0  -3   -2.00    0.90
  -7   0  -3   -0.90    1.00
  -7   0  -3    0.60    0.80
  -7   0  -3   -0.10    0.50
   8   0   3    0.30    0.50
  -8   0  -3    0.10    1.10
  -8   0  -3    0.60    1.00
  -9   0  -3   -2.90    1.30
  -9   0  -3    1.20    1.30
   9   0   3    0.80    0.60
 -10   0  -3   -1.60    1.60
 -10   0  -3   -0.20    2.10
 -11   0  -3    1.40    2.00
 -11   0  -3   -0.50    1.50
 -12   0  -3   -0.30    1.60
 -12  -1   3    6.20    2.50
 -12  -1   3    5.60    2.20
 -12   1   3    4.40    2.10
 -12   1   3    7.90    3.30
 -11  -1   3    3.10    1.80
 -11  -1   3    5.00    2.20
 -11   1   3    2.60    1.90
 -11   1   3    4.00    2.00
 -10  -1   3    4.70    1.70
 -10  -1   3    2.40    1.40
 -10   1   3    2.00    1.50
 -10   1   3    2.60    1.70
  -9  -1   3   18.50    2.70
  -9  -1   3   20.80    2.60
  -9   1   3   20.20    2.70
  -9   1   3   20.70    3.00
  -8  -1   3    2.20    1.40
  -8  -1   3    6.60    1.70
  -8   1   3    7.40    1.80
  -8   1   3    2.40    1.40
  -8   1   3    4.10    1.70
  -7  -1   3    3.20    1.30
  -7  -1   3    2.40    1.20
  -7  -1   3    2.20    1.00
  -7   1   3    0.80    1.00
  -7   1   3    0.60    1.00
  -7   1   3    1.40    1.30
  -6  -1   3    6.20    1.30
  -6  -1   3    6.60    1.30
  -6  -1   3   10.70    1.60
  -6   1   3    9.20    1.50
  -6   1   3    9.20    1.60
  -6   1   3    7.80    1.50
  -5  -1   3   51.29    2.60
  -5  -1   3   48.90    2.80
  -5  -1   3   50.59    1.60
  -5  -1   3   53.09    2.60
  -5   1   3   55.89    2.70
  -5   1   3   54.89    2.80
  -4  -1   3   31.50    1.80
  -4  -1   3   29.50    1.70
  -4  -1   3   32.40    1.90
  -4  -1   3   35.10    1.20
  -4   1   3   32.60    1.80
  -4   1   3   30.40    1.80
  -4   1   3   32.50    1.90
   3  -1  -3   12.70    1.20
  -3  -1   3   14.60    1.10
  -3  -1   3   16.50    1.20
  -3  -1   3   15.60    1.10
   3  -1  -3   14.30    1.20
   3   1  -3   14.40    1.00
  -3   1   3   14.80    1.10
  -3   1   3   16.30    1.10
  -3   1   3   13.70    0.60
  -3   1   3   16.80    1.10
  -2  -1   3  165.48    4.60
   2  -1  -3  169.58    5.00
   2  -1  -3  163.58    4.80
  -2  -1   3  161.98    4.80
  -2  -1   3  170.38    4.80
   2  -1  -3  169.38    4.80
   2  -1  -3  167.88    4.40
  -2   1   3  168.28    4.70
   2   1  -3  165.08    4.80
  -2   1   3  168.58    4.40
  -2   1   3  167.28    4.80
  -2   1   3  171.38    4.80
   2   1  -3  168.68    4.60
   1  -1  -3 1126.49   26.30
   1  -1  -3 1070.69   26.40
   1  -1  -3  959.20   26.40
  -1  -1   3 1089.19   26.20
  -1  -1   3 1108.79   26.40
  -1   1   3 1068.99   26.40
   1   1  -3 1117.39   26.40
   1   1  -3 1100.19   26.20
  -1   1   3 1118.29   26.30
   0  -1  -3   76.89    2.10
   0  -1  -3   76.99    2.40
   0   1   3   71.59    2.20
   0   1   3   78.89    2.40
   0   1  -3   76.49    2.10
  -1  -1  -3   15.30    0.90
   1  -1   3   14.10    0.90
  -1  -1  -3   12.20    0.50
  -1  -1  -3   13.80    0.80
  -1   1  -3   16.80    0.90
   1   1   3   14.90    0.80
  -1   1  -3   14.70    0.90
   1   1   3   15.10    0.60
   1   1   3   15.70    0.90
  -2  -1  -3  131.19    3.90
  -2  -1  -3  127.99    4.00
   2  -1   3  133.19    3.60
  -2  -1  -3  128.69    3.60
   2  -1   3  133.09    3.90
   2   1   3  133.49    3.60
  -2   1  -3  134.99    4.10
  -2   1  -3  133.09    3.80
   2   1   3  131.89    3.90
   2   1   3  132.29    4.00
   3  -1   3   81.09    2.70
  -3  -1  -3   77.79    2.60
  -3  -1  -3   75.99    2.50
  -3  -1  -3   79.29    3.00
   3  -1   3   78.19    2.60
   3   1   3   80.89    2.80
   3   1   3   78.49    2.70
  -3   1  -3   75.59    2.50
  -3   1  -3   71.69    2.90
  -4  -1  -3   80.79    2.80
   4  -1   3   74.09    2.70
  -4  -1  -3   75.69    3.20
   4  -1   3   76.69    2.70
  -4  -1  -3   76.89    2.70
   4   1   3   73.89    2.70
   4   1   3   79.69    2.80
  -4   1  -3   73.09    2.60
  -4   1  -3   79.59    2.70
  -5  -1  -3    0.50    0.80
   5  -1   3    1.20    0.50
  -5  -1  -3    0.80    0.50
  -5  -1  -3    0.90    0.60
  -5   1  -3    0.60    0.60
   5   1   3    0.70    0.50
  -5   1  -3    0.50    0.50
  -5   1  -3   -0.50    0.80
  -6  -1  -3    8.30    1.10
  -6  -1  -3    5.20    1.30
   6  -1   3    5.80    0.90
  -6  -1  -3    9.60    1.40
  -6   1  -3    7.80    1.60
  -6   1  -3    7.80    1.30
  -6   1  -3    8.00    0.90
   6   1   3    8.20    1.10
  -7  -1  -3   15.90    1.40
  -7  -1  -3   14.20    2.10
  -7  -1  -3   17.00    1.70
   7  -1   3   16.80    1.20
   7   1   3   17.20    1.30
  -7   1  -3   19.00    2.40
  -7   1  -3   18.90    1.70
   8  -1   3   11.70    1.00
  -8  -1  -3   13.30    1.40
  -8  -1  -3   14.90    2.00
  -8  -1  -3   12.70    2.20
   8   1   3   12.70    1.20
  -8   1  -3   11.20    1.70
  -8   1  -3   12.70    2.40
  -9  -1  -3   26.60    3.00
  -9  -1  -3   30.80    2.60
   9  -1   3   23.80    1.30
   9   1   3   22.80    1.50
  -9   1  -3   24.10    3.20
  -9   1  -3   25.80    2.40
 -10  -1  -3    0.60    2.30
 -10  -1  -3   -0.50    1.40
 -10   1  -3    1.00    1.70
 -10   1  -3   -3.30    1.90
 -11  -1  -3    3.80    1.90
 -11  -1  -3    1.90    1.50
 -11   1  -3    2.20    1.80
 -12  -2   3    4.90    2.80
 -12  -2   3    6.70    2.10
 -12   2   3    7.50    2.40
 -12   2   3    5.20    4.00
 -11  -2   3    7.70    2.50
 -11  -2   3    9.40    2.40
 -11   2   3    6.00    2.00
 -11   2   3    9.70    2.50
 -10  -2   3   10.10    2.20
 -10  -2   3    9.80    2.20
 -10   2   3    9.30    2.30
 -10   2   3   11.60    2.30
  -9  -2   3    0.60    1.50
  -9  -2   3    2.60    1.50
  -9   2   3    1.90    1.60
  -9   2   3    0.80    1.40
  -9   2   3    1.30    1.40
  -8  -2   3   70.89    3.90
  -8  -2   3   66.49    4.00
  -8   2   3   62.59    3.70
  -8   2   3   67.39    4.00
  -8   2   3   61.69    4.00
  -7  -2   3   68.99    3.80
  -7  -2   3   66.29    3.60
  -7   2   3   67.29    3.70
  -7   2   3   64.39    3.50
  -7   2   3   65.59    3.70
  -6  -2   3   92.79    4.00
  -6  -2   3   94.59    2.80
  -6  -2   3   96.89    4.30
  -6   2   3  102.39    4.20
  -6   2   3   95.59    4.10
  -6   2   3   93.29    4.10
  -5  -2   3  181.68    6.20
  -5  -2   3  181.28    5.00
  -5  -2   3  183.38    5.90
  -5  -2   3  189.28    6.10
  -5   2   3  173.08    6.10
  -5   2   3  184.48    6.00
  -5   2   3  184.88    6.20
  -4  -2   3  153.78    4.70
  -4  -2   3  143.79    5.00
  -4  -2   3  145.39    4.90
  -4  -2   3  142.09    4.10
  -4   2   3  141.89    4.90
  -4   2   3  148.79    4.80
  -4   2   3  147.09    4.90
   3  -2  -3  327.47    9.00
   3  -2  -3  343.27    8.40
  -3  -2   3  335.27    9.20
  -3  -2   3  334.17    9.30
  -3  -2   3  337.17    8.90
   3   2  -3  325.87    8.80
  -3   2   3  331.87    9.20
  -3   2   3  347.17    9.10
  -3   2   3  345.77    9.20
  -2  -2   3  297.27    7.70
  -2  -2   3  300.97    8.10
   2  -2  -3  298.77    8.00
   2  -2  -3  305.77    8.10
  -2  -2   3  293.67    8.10
   2  -2  -3  300.27    7.60
   2  -2  -3  301.27    8.10
   2   2  -3  300.87    7.60
  -2   2   3  311.27    8.10
  -2   2   3  295.87    8.10
  -2   2   3  299.27    7.60
   2   2  -3  307.47    8.10
  -2   2   3  296.07    7.90
  -1  -2   3  836.42   20.30
  -1  -2   3  838.02   19.80
   1  -2  -3  826.82   20.20
   1  -2  -3  797.92   20.30
  -1   2   3  842.92   20.30
  -1   2   3  802.22   20.40
   1   2  -3  827.22   20.30
   0  -2  -3  786.62   19.10
   0  -2  -3  785.62   18.70
   0  -2  -3  731.83   19.10
   0  -2   3  706.33   18.80
   0   2   3  779.22   19.10
   0   2  -3  794.22   18.80
   0   2   3  790.32   19.10
   0   2   3  796.22   18.70
   1  -2   3   93.09    2.80
   1  -2   3   90.09    2.80
  -1  -2  -3   86.19    2.50
   1  -2   3   91.69    2.80
  -1  -2  -3   91.99    2.70
  -1  -2  -3   90.49    2.90
   1   2   3   86.39    2.70
  -1   2  -3   85.69    2.80
   1   2   3   88.29    2.90
   2  -2   3 2050.49   49.60
  -2  -2  -3 2071.79   49.60
   2  -2   3 2100.89   49.90
   2  -2   3 2124.09   50.09
  -2  -2  -3 2077.09   49.99
  -2  -2  -3 2046.20   49.99
   2  -2   3 2011.20   50.09
   2   2   3 1980.00   49.99
  -2   2  -3 2080.89   50.09
   2   2   3 2058.69   49.99
   2   2   3 2051.49   49.60
  -3  -2  -3    5.50    0.90
  -3  -2  -3    5.80    0.60
   3  -2   3    5.90    0.70
   3  -2   3    6.70    0.70
  -3  -2  -3    5.70    0.80
  -3   2  -3    5.40    0.80
   3   2   3    5.90    0.70
   3   2   3    5.10    0.70
  -4  -2  -3    8.80    0.90
  -4  -2  -3    9.30    0.90
  -4  -2  -3   10.60    1.30
   4  -2   3    9.10    0.90
   4  -2   3    8.30    0.90
   4   2   3    9.00    0.90
   4   2   3   10.60    1.00
  -4   2  -3   10.20    0.90
  -4   2  -3   11.30    1.20
  -5  -2  -3   47.20    2.70
   5  -2   3   48.00    2.00
  -5  -2  -3   51.49    2.30
  -5  -2  -3   47.90    2.20
  -5   2  -3   48.80    2.30
  -5   2  -3   48.90    2.70
   5   2   3   46.60    2.20
  -6  -2  -3  134.19    5.50
  -6  -2  -3  141.19    4.80
   6  -2   3  136.09    4.20
   6   2   3  133.39    4.50
  -6   2  -3  133.19    5.40
  -6   2  -3  135.19    4.70
  -7  -2  -3   -0.30    0.70
   7  -2   3    0.40    0.50
  -7  -2  -3   -1.80    0.80
   7   2   3    0.60    0.60
  -7   2  -3   -1.60    0.90
  -7   2  -3    1.00    0.90
  -8  -2  -3   76.09    5.00
   8  -2   3   70.09    2.50
  -8  -2  -3   76.89    3.70
  -8   2  -3   67.29    4.20
  -8   2  -3   70.59    3.60
   8   2   3   72.99    2.90
  -9  -2  -3    1.30    1.20
  -9  -2  -3    3.20    1.60
  -9   2  -3    1.40    1.40
   9   2   3   -0.40    0.80
 -10  -2  -3    2.30    1.50
 -10  -2  -3    0.50    1.70
 -10   2  -3    1.10    1.50
 -11  -2  -3   14.90    2.40
 -11  -2  -3   17.40    3.30
 -11   2  -3   14.00    2.80
 -12  -3   3   12.50    3.20
 -12  -3   3   13.40    2.80
 -11  -3   3   15.40    2.80
 -11  -3   3   16.60    2.90
 -11   3   3   21.20    3.30
 -10  -3   3    1.30    1.60
 -10  -3   3    0.30    1.40
 -10   3   3    1.20    1.40
 -10   3   3   -1.60    1.40
  -9  -3   3  138.89    6.20
  -9  -3   3  144.29    6.70
  -9   3   3  133.89    6.40
  -9   3   3  140.49    6.10
  -9   3   3  142.89    6.30
  -8  -3   3   21.40    2.70
  -8  -3   3   22.30    2.60
  -8   3   3   19.40    2.40
  -8   3   3   22.00    2.30
  -8   3   3   22.20    2.80
  -7  -3   3   70.09    2.50
  -7  -3   3   76.89    4.00
  -7  -3   3   72.09    3.80
  -7   3   3   82.79    4.00
  -7   3   3   73.79    4.00
  -7   3   3   74.29    3.90
  -6  -3   3   33.80    2.70
  -6  -3   3   39.60    2.50
  -6   3   3   35.80    2.40
  -6   3   3   40.30    2.50
  -6   3   3   30.80    2.60
  -5  -3   3  170.08    5.60
  -5  -3   3  148.79    5.50
  -5  -3   3  165.08    5.80
  -5   3   3  167.28    7.40
  -5   3   3  154.58    5.60
  -5   3   3  165.18    5.60
  -4  -3   3    5.10    1.00
   4  -3  -3    4.80    0.40
  -4  -3   3    4.10    0.90
  -4   3   3    4.00    0.80
  -4   3   3    4.60    1.00
  -4   3   3    4.10    0.90
  -3  -3   3 2202.18   52.79
  -3  -3   3 2085.89   53.29
   3  -3  -3 2195.78   52.99
   3  -3  -3 2196.88   52.49
  -3  -3   3 2211.98   53.29
  -3   3   3 2262.07   53.29
  -3   3   3 2197.78   53.09
  -3   3   3 2103.39   53.29
  -3   3   3 2223.48   52.49
   3   3  -3 2139.69   52.79
   2  -3  -3  157.48    4.70
  -2  -3   3  150.88    4.60
   2  -3  -3  153.08    4.30
   2  -3  -3  158.78    4.30
  -2   3   3  155.18    4.30
  -2   3   3  155.48    4.30
  -2   3   3  153.88    4.70
   2   3  -3  153.58    4.10
   2   3  -3  156.28    4.60
  -1  -3   3    0.70    0.30
   1  -3  -3    2.20    0.50
   1  -3  -3    1.80    0.40
  -1   3   3    1.80    0.40
  -1   3   3    1.70    0.30
  -1   3   3    1.80    0.50
   0  -3   3 1168.28   28.90
   0  -3   3 1188.78   28.60
   0  -3  -3 1167.58   28.50
   0  -3  -3 1311.77   29.60
   0   3  -3 1149.48   28.90
   0   3   3 1161.58   29.20
   0   3   3 1168.68   29.10
   1  -3   3 3705.83   86.89
   1   3   3 3528.55   86.69
   2  -3   3  254.67    7.50
   2  -3   3  279.97    7.60
  -2  -3  -3  277.27    7.60
  -2  -3  -3  283.47    7.50
   2  -3   3  281.07    7.50
  -2  -3  -3  272.67    7.20
   2   3   3  287.97    7.70
  -2   3  -3  282.27    7.60
  -2   3  -3  278.77    7.60
   2   3   3  274.37    7.20
   2   3   3  268.57    7.50
   3  -3   3   30.20    1.50
  -3  -3  -3   28.60    1.50
  -3  -3  -3   30.30    1.40
   3  -3   3   28.90    1.40
  -3  -3  -3   27.00    1.60
   3   3   3   29.40    1.60
  -3   3  -3   27.40    1.60
  -3   3  -3   28.40    1.70
   3   3   3   27.80    1.40
  -4  -3  -3   31.60    1.60
  -4  -3  -3   34.30    2.00
  -4  -3  -3   28.10    1.90
   4  -3   3   31.90    1.60
  -4   3  -3   28.80    2.00
   4   3   3   29.60    1.60
  -5  -3  -3    8.20    1.40
  -5  -3  -3    9.90    1.20
   5  -3   3   10.30    1.00
  -5   3  -3   12.10    1.60
   5   3   3   10.10    1.20
   6  -3   3   69.49    2.60
  -6  -3  -3   64.69    3.60
  -6  -3  -3   69.39    3.10
  -6   3  -3   73.99    3.70
   6   3   3   68.69    3.00
   7  -3   3    7.60    1.00
  -7  -3  -3    7.00    1.60
  -7  -3  -3    8.00    1.40
   7   3   3   11.20    1.30
  -7   3  -3    6.70    1.50
  -8  -3  -3   80.79    3.90
  -8  -3  -3   78.79    5.20
   8  -3   3   75.69    2.60
  -8   3  -3   77.19    4.40
   8   3   3   78.59    3.20
  -9  -3  -3   38.20    3.50
  -9  -3  -3   35.30    2.70
  -9   3  -3   36.70    3.20
 -10  -3  -3   -2.30    1.60
 -10  -3  -3    1.30    1.30
 -10   3  -3    1.10    1.50
 -11  -3  -3   -0.20    2.00
 -11  -3  -3   -1.00    1.30
 -11   3  -3   -0.90    1.70
 -12  -4   3    6.10    2.10
 -12  -4   3    1.30    2.50
 -11  -4   3    8.50    2.50
 -11  -4   3    9.40    2.40
 -11   4   3   10.50    2.60
 -10  -4   3   28.20    3.10
 -10  -4   3   33.10    3.30
 -10   4   3   35.40    3.30
 -10   4   3   33.20    3.40
  -9  -4   3   39.80    3.30
  -9  -4   3   43.40    3.50
  -9   4   3   43.50    3.40
  -9   4   3   42.00    3.80
  -9   4   3   53.19    3.60
  -8  -4   3   73.69    4.30
  -8  -4   3   59.79    2.40
  -8  -4   3   63.79    3.80
  -8   4   3   69.59    4.10
  -8   4   3   70.39    4.00
  -8   4   3   70.09    3.90
  -7  -4   3    8.20    1.70
  -7  -4   3   10.00    1.80
  -7  -4   3   10.00    1.10
  -7   4   3   10.80    1.90
  -7   4   3   10.50    1.80
  -7   4   3    8.00    1.60
  -6  -4   3  619.34   17.00
  -6  -4   3  651.93   17.50
  -6  -4   3  600.14   15.80
  -6   4   3  598.44   16.90
  -6   4   3  637.44   17.00
  -6   4   3  600.74   17.20
  -5  -4   3   92.39    4.00
  -5  -4   3   92.39    3.20
  -5  -4   3   94.19    3.90
  -5   4   3   94.59    4.00
  -5   4   3   93.29    3.80
  -5   4   3   92.69    5.30
  -4  -4   3  266.47    7.30
  -4  -4   3  255.27    7.90
  -4  -4   3  270.57    8.00
   4  -4  -3  264.17    6.80
  -4   4   3  255.17    8.00
   4   4  -3  262.47    7.70
  -4   4   3  264.17    7.60
  -3  -4   3    6.10    1.00
   3  -4  -3    5.50    0.60
  -3  -4   3    6.00    0.90
   3  -4  -3    7.70    0.80
  -3   4   3    6.00    0.90
  -3   4   3    6.00    0.80
  -3   4   3    6.50    0.60
   2  -4  -3   34.50    1.40
  -2  -4   3   37.20    1.70
   2  -4  -3   36.00    2.00
   2  -4  -3   34.10    1.50
   2   4  -3   40.70    2.00
  -2   4   3   36.10    1.50
  -2   4   3   34.20    1.70
   2   4  -3   34.90    1.20
  -2   4   3   36.40    1.40
   1  -4  -3  339.87    8.80
   1  -4  -3  314.27    8.80
  -1  -4   3  329.37    8.70
  -1   4   3  336.97    8.70
  -1   4   3  333.87    8.90
   1   4  -3  320.47    8.70
  -1   4   3  328.97    8.10
   0  -4  -3  986.00   25.60
   0  -4   3 1058.79   25.00
   0  -4  -3 1031.80   25.70
   0  -4   3 1050.79   25.50
   0  -4  -3 1045.00   24.80
   0   4  -3 1052.59   25.10
   0   4   3 1021.80   25.70
   0   4   3 1036.40   25.70
  -1  -4  -3  338.97    8.80
  -1  -4  -3  318.47    8.40
   1  -4   3  314.17    8.50
  -1  -4  -3  331.57    8.20
   1   4   3  315.57    8.60
   1   4   3  317.07    8.20
  -1   4  -3  320.17    8.40
  -1   4  -3  318.07    8.60
   1   4   3  320.27    8.70
  -2  -4  -3  379.36    9.80
  -2  -4  -3  362.36   10.00
   2  -4   3  360.56    9.90
  -2  -4  -3  384.26    9.70
   2   4   3  359.16    9.70
  -2   4  -3  376.46   10.00
   2   4   3  368.36    9.70
   2   4   3  381.96   10.10
  -2   4  -3  374.86    9.90
   3  -4   3 1429.56   35.20
   3  -4   3 1445.46   35.30
  -3  -4  -3 1431.96   35.60
  -3  -4  -3 1445.46   35.30
   3   4   3 1424.86   35.20
  -3   4  -3 1436.66   35.70
   3   4   3 1436.86   35.60
  -3   4  -3 1447.96   35.80
  -4  -4  -3    8.70    0.90
  -4  -4  -3    9.00    1.20
   4  -4   3   10.10    0.90
  -4   4  -3    8.60    1.50
  -4   4  -3    8.00    1.40
   4   4   3    8.90    1.20
  -5  -4  -3  102.29    3.70
  -5  -4  -3   93.79    4.10
   5  -4   3   97.09    3.30
  -5   4  -3   96.39    4.00
  -5   4  -3   91.19    4.10
   5   4   3   93.99    3.60
  -6  -4  -3  330.77   10.40
   6  -4   3  335.47    9.00
  -6  -4  -3  320.87    9.60
  -6   4  -3  322.17   10.20
   6   4   3  335.97    9.50
   7  -4   3   59.29    2.30
  -7  -4  -3   52.99    2.90
  -7  -4  -3   53.59    3.40
   7   4   3   60.09    2.80
  -7   4  -3   53.89    3.30
   8  -4   3   15.10    1.10
  -8  -4  -3   18.00    2.10
  -8  -4  -3   19.60    4.20
  -8   4  -3   17.20    2.80
   8   4   3   15.60    1.60
  -9  -4  -3    2.90    1.80
  -9  -4  -3    4.50    1.50
  -9   4  -3    4.00    1.90
 -10  -4  -3    3.90    1.90
 -10  -4  -3   -1.50    1.10
 -10   4  -3   -2.40    1.50
 -11  -4  -3   25.50    3.60
 -11  -4  -3   23.00    3.10
 -11   4  -3   22.10    3.40
 -12  -5   3    8.00    2.80
 -12  -5   3    7.30    2.80
 -11  -5   3   21.60    3.60
 -11  -5   3   26.30    3.40
 -11   5   3   28.50    3.70
 -10  -5   3    0.90    1.50
 -10  -5   3   -1.30    1.50
 -10   5   3    2.70    1.70
 -10   5   3    1.70    1.80
  -9  -5   3   59.29    3.90
  -9  -5   3   51.79    3.90
  -9  -5   3   53.89    2.40
  -9   5   3   65.59    4.30
  -9   5   3   65.89    4.10
  -8  -5   3  104.49    6.00
  -8  -5   3  109.19    5.00
  -8   5   3   96.79    4.80
  -8   5   3   86.49    4.80
  -7  -5   3  122.19    5.40
  -7  -5   3  118.39    5.10
  -7   5   3  120.69    5.40
  -7   5   3  115.49    5.00
  -6  -5   3    8.90    1.60
  -6  -5   3    8.60    1.60
  -6   5   3   12.50    2.00
  -6   5   3    7.40    1.40
   5  -5  -3    5.20    0.60
  -5  -5   3    6.40    1.30
  -5  -5   3    4.10    1.10
  -5   5   3    7.80    1.40
  -5   5   3    3.70    1.20
  -4  -5   3  258.57    7.90
   4  -5  -3  259.37    7.00
  -4   5   3  263.77    7.60
  -4   5   3  261.07    8.10
   4   5  -3  265.87    7.30
  -3  -5   3  466.95   12.60
   3  -5  -3  471.15   12.20
   3  -5  -3  470.35   12.40
  -3  -5   3  454.05   12.60
  -3   5   3  464.55   12.70
  -3   5   3  479.85   12.10
  -3   5   3  475.35   12.20
   3   5  -3  477.75   12.20
   2  -5  -3  933.91   22.70
  -2  -5   3  931.81   23.30
   2  -5  -3  924.91   23.10
  -2   5   3  928.01   23.40
   2   5  -3  913.61   22.40
  -2   5   3  909.71   22.70
  -2   5   3  948.21   23.10
  -1  -5   3  373.36    9.80
   1  -5  -3  343.67    9.80
   1  -5  -3  373.26    9.70
  -1   5   3  367.46    8.90
   1   5  -3  353.66    9.70
  -1   5   3  377.26    9.80
  -1   5   3  357.56    9.80
   1   5  -3  373.16    8.90
   0  -5   3 1015.10   25.30
   0  -5  -3 1013.30   25.50
   0  -5   3 1029.90   24.80
   0  -5  -3 1038.70   25.50
   0   5  -3 1007.10   25.00
   0   5   3 1040.00   25.50
   0   5   3 1004.30   25.50
   1  -5   3 2037.90   50.09
  -1  -5  -3 2218.28   51.19
  -1  -5  -3 2074.19   49.90
  -1  -5  -3 2061.09   50.29
   1  -5   3 2056.29   50.29
  -1   5  -3 2038.30   50.29
   1   5   3 2085.49   50.59
  -1   5  -3 2072.89   50.09
   1   5   3 2062.09   50.49
   1   5   3 1999.60   49.80
  -2  -5  -3   10.10    0.90
  -2  -5  -3   11.30    0.90
   2   5   3   11.50    0.90
  -2   5  -3   10.80    1.00
   2   5   3    9.50    1.00
   2   5   3   12.80    0.90
  -2   5  -3   12.10    1.00
  -3  -5  -3  115.59    4.00
  -3  -5  -3  114.49    3.80
   3   5   3  113.89    4.10
  -3   5  -3  113.69    4.00
  -3   5  -3  121.99    4.20
  -4  -5  -3   -0.10    0.50
  -4  -5  -3    1.00    0.70
   4  -5   3    0.90    0.60
   4   5   3    0.20    0.60
  -4   5  -3    0.60    0.70
   5  -5   3  395.66   10.60
  -5  -5  -3  376.56   11.00
  -5  -5  -3  382.26   11.40
  -5   5  -3  397.26   11.60
  -5   5  -3  406.66   11.40
   5   5   3  384.86   11.00
   6  -5   3   16.30    1.30
  -6  -5  -3   19.20    1.70
  -6  -5  -3   16.60    2.10
  -6   5  -3   21.40    2.50
   6   5   3   19.90    1.90
  -6   5  -3   18.40    2.00
   7  -5   3   -0.50    0.50
  -7  -5  -3    0.60    0.80
  -7  -5  -3    1.10    1.30
   7   5   3   -0.90    0.80
  -7   5  -3   -0.80    1.10
  -8  -5  -3   67.39    3.60
   8  -5   3   69.69    2.50
   8   5   3   70.39    3.20
  -8   5  -3   66.09    5.70
  -9  -5  -3   78.79    4.20
  -9  -5  -3   79.99    5.00
  -9   5  -3   81.09    4.70
 -10  -5  -3   21.70    3.30
 -10  -5  -3   16.90    2.50
 -10   5  -3   18.40    2.90
 -11  -5  -3    4.50    1.80
 -11  -5  -3    2.60    1.80
 -11   5  -3    3.40    2.10
 -11  -6   3   26.40    3.40
 -11  -6   3   26.40    4.00
 -11   6   3   26.00    3.70
 -11   6   3   27.30    3.60
 -10  -6   3   49.60    3.90
 -10  -6   3   56.09    4.50
 -10   6   3   65.89    4.30
 -10   6   3   51.09    4.50
  -9  -6   3   42.10    3.60
  -9  -6   3   43.60    3.40
  -9   6   3   46.80    3.50
  -9   6   3   41.10    3.70
  -8  -6   3   10.20    2.10
  -8   6   3   14.30    2.10
  -7  -6   3   69.59    3.90
  -7  -6   3   66.09    4.00
  -7   6   3   75.99    3.80
  -7   6   3   76.39    4.20
  -6  -6   3  484.65   13.80
   6  -6  -3  481.45   12.00
  -6  -6   3  474.25   14.10
  -6   6   3  475.55   13.60
  -6   6   3  483.75   14.10
  -5  -6   3  341.37    9.90
   5  -6  -3  324.47    9.70
  -5  -6   3  317.47   10.00
  -5   6   3  336.97   10.10
  -5   6   3  328.67   10.20
  -4  -6   3    0.70    0.80
  -4  -6   3    0.70    0.70
   4  -6  -3    1.20    0.50
  -4   6   3    1.20    0.90
   4   6  -3    1.90    0.60
  -4   6   3    0.00    0.50
   3  -6  -3  248.68    6.90
   3  -6  -3  242.08    6.80
  -3  -6   3  240.48    7.30
  -3   6   3  242.58    7.40
  -3   6   3  251.07    6.80
   3   6  -3  250.77    6.80
   2  -6  -3  123.99    3.50
   2  -6  -3  118.99    4.00
  -2  -6   3  123.59    4.20
  -2   6   3  128.29    4.10
  -2   6   3  126.19    3.50
   2   6  -3  127.69    3.90
  -2   6   3  127.89    4.30
   1  -6  -3  533.95   14.10
  -1  -6   3  549.85   14.10
   1   6  -3  544.05   13.10
  -1   6   3  532.05   14.10
  -1   6   3  529.55   14.10
   0  -6   3  258.87    7.30
   0  -6   3  260.27    6.70
   0   6   3  260.37    7.40
   0   6  -3  264.17    6.80
   0   6   3  264.87    7.60
   1  -6   3   32.20    1.60
   1  -6   3   34.60    1.50
  -1  -6  -3   33.60    1.70
  -1  -6  -3   35.80    1.30
  -1   6  -3   34.40    1.60
   1   6   3   34.50    1.70
  -1   6  -3   35.40    1.70
   1   6   3   34.60    1.30
   1   6   3   36.80    1.90
  -2  -6  -3  813.72   20.50
  -2  -6  -3  819.32   20.80
   2   6   3  833.52   21.20
   2   6   3  793.72   20.40
  -2   6  -3  826.02   20.80
  -2   6  -3  831.72   20.80
  -3  -6  -3  980.80   24.70
  -3  -6  -3  975.20   24.70
  -3   6  -3  984.60   25.00
   3   6   3  974.70   25.10
  -3   6  -3  979.30   24.80
  -4  -6  -3   85.49    3.20
   4  -6   3   84.69    3.20
  -4  -6  -3   77.69    3.50
  -4   6  -3   84.49    3.70
  -4   6  -3   81.69    3.50
   4   6   3   77.69    3.40
  -5  -6  -3    4.30    1.10
   5  -6   3    3.30    0.80
  -5  -6  -3    4.20    1.00
   5   6   3    2.60    0.90
  -5   6  -3    2.70    1.20
  -5   6  -3    2.90    1.20
  -6  -6  -3  513.45   15.20
   6  -6   3  538.75   13.90
  -6  -6  -3  512.55   14.50
  -6   6  -3  517.85   15.00
  -6   6  -3  530.65   15.40
   6   6   3  534.55   14.60
  -7  -6  -3  113.59    4.70
   7  -6   3  116.49    4.00
  -7  -6  -3  115.89    5.40
  -7   6  -3  113.39    5.10
   7   6   3  116.69    4.70
  -8  -6  -3    4.80    1.90
   8  -6   3    4.00    0.80
  -8  -6  -3    6.10    1.60
   8   6   3    4.70    1.30
  -9  -6  -3    1.30    1.40
  -9  -6  -3    1.10    1.70
  -9   6  -3    4.00    1.50
 -10  -6  -3   14.90    2.90
 -10  -6  -3   15.00    2.30
 -10   6  -3   17.80    2.80
 -11  -6  -3   38.40    3.40
 -11  -6  -3   42.10    4.40
 -11   6  -3   43.20    4.10
 -11  -7   3   11.40    2.60
 -11  -7   3    7.30    2.60
 -11   7   3    7.10    2.70
 -11   7   3    9.20    2.10
 -10  -7   3    1.00    1.70
 -10  -7   3   -0.60    1.60
 -10   7   3    0.90    1.50
 -10   7   3   -0.90    1.30
  -9  -7   3   53.29    4.10
  -9  -7   3   45.30    3.60
  -9   7   3   56.69    3.90
  -9   7   3   49.10    3.50
  -8  -7   3  115.69    6.30
  -8  -7   3  125.29    6.10
  -8   7   3  129.19    5.50
  -8   7   3  121.99    5.90
  -7  -7   3  189.38    7.00
  -7  -7   3  185.08    7.20
  -7   7   3  186.68    6.80
  -7   7   3  182.78    7.20
  -6  -7   3    5.10    1.50
  -6  -7   3    8.40    1.70
  -6   7   3    9.60    1.50
  -6   7   3    7.70    1.70
   5  -7  -3  134.49    4.20
  -5  -7   3  131.89    5.10
  -5  -7   3  130.99    5.20
  -5   7   3  139.69    5.40
  -5   7   3  141.59    5.00
   4  -7  -3  497.25   13.00
  -4  -7   3  480.55   13.80
  -4  -7   3  501.45   13.80
  -4   7   3  508.95   13.20
   4   7  -3  485.45   12.90
  -4   7   3  511.35   14.00
  -3  -7   3  479.55   13.60
   3  -7  -3  498.15   12.90
  -3  -7   3  508.75   13.70
  -3   7   3  526.85   13.00
   2  -7  -3    2.70    0.40
  -2  -7   3    2.70    0.70
  -2   7   3    2.30    0.70
   2   7  -3    3.30    0.50
  -2   7   3    1.60    0.40
  -2   7   3    2.80    0.70
  -1  -7   3  253.17    6.50
  -1  -7   3  253.07    7.40
  -1   7   3  250.67    7.40
  -1   7   3  247.98    7.30
   0  -7   3  829.12   20.50
   0  -7   3  844.02   21.30
   0   7  -3  839.02   20.50
   0   7   3  819.32   21.20
   0   7   3  836.92   21.50
  -1  -7  -3  948.11   23.60
  -1  -7  -3  929.01   22.80
   1  -7   3  921.61   23.10
   1   7   3  935.11   23.90
   1   7   3  915.71   22.70
   1   7   3  934.51   23.60
  -1   7  -3  935.41   23.20
  -2  -7  -3   92.99    3.10
  -2  -7  -3  100.49    3.50
   2   7   3   87.89    3.60
  -2   7  -3   94.89    3.40
   2   7   3   90.99    3.10
   2   7   3   93.39    3.50
  -2   7  -3   99.29    3.40
  -3  -7  -3   32.80    1.80
  -3  -7  -3   28.60    1.70
  -3   7  -3   29.30    1.80
  -3   7  -3   29.60    1.90
  -4  -7  -3  228.18    8.40
  -4  -7  -3  263.47    7.60
   4   7   3  243.78    7.80
  -4   7  -3  249.08    7.60
  -4   7  -3  257.37    8.00
   5  -7   3  445.66   11.90
  -5  -7  -3  416.26   12.40
  -5  -7  -3  418.36   12.10
  -5   7  -3  431.36   12.70
   5   7   3  435.86   12.40
  -5   7  -3  438.06   12.40
  -6  -7  -3   62.29    3.20
  -6  -7  -3   61.59    3.60
   6  -7   3   62.89    2.70
  -6   7  -3   60.09    3.30
  -6   7  -3   66.89    3.70
   6   7   3   57.09    3.20
  -7  -7  -3   -0.50    1.40
   7  -7   3   -0.10    0.60
  -7  -7  -3   -0.10    0.90
  -7   7  -3   -1.80    1.30
   7   7   3   -0.80    0.80
  -7   7  -3    0.70    1.20
  -8  -7  -3   44.50    3.10
   8  -7   3   39.80    2.00
  -8  -7  -3   40.70    3.50
  -8   7  -3   47.10    4.00
   8   7   3   41.60    2.70
  -9  -7  -3   86.09    5.20
   9  -7   3   76.39    2.60
  -9  -7  -3   68.79    5.80
  -9   7  -3   81.29    4.60
 -10  -7  -3   28.50    2.80
 -10  -7  -3   35.50    3.60
 -10   7  -3   34.30    3.60
 -11  -7  -3    1.80    2.50
 -11  -7  -3    3.10    1.60
 -11   7  -3    5.40    2.30
 -11  -8   3   19.20    3.50
 -11  -8   3   28.30    3.60
 -11   8   3   21.10    3.30
 -11   8   3   25.10    4.20
 -10  -8   3   93.89    5.30
 -10  -8   3  100.59    5.90
 -10   8   3  102.89    6.10
 -10   8   3   95.89    5.30
  -9  -8   3   29.50    3.30
  -9  -8   3   30.60    3.80
  -9   8   3   28.40    3.60
  -9   8   3   23.60    2.60
  -8  -8   3   16.50    2.50
  -8  -8   3   12.80    2.40
  -8   8   3   12.40    2.10
  -8   8   3   13.90    2.50
  -7  -8   3   37.60    2.80
  -7  -8   3   36.40    3.10
   7  -8  -3   38.70    2.20
  -7   8   3   35.90    3.10
  -7   8   3   38.50    2.70
  -6  -8   3  445.46   13.20
   6  -8  -3  423.26   11.60
  -6  -8   3  445.16   13.40
  -6   8   3  453.35   12.70
  -6   8   3  449.16   13.50
  -5  -8   3  194.38    6.80
  -5  -8   3  191.48    6.90
  -5   8   3  202.78    7.10
  -5   8   3  193.48    6.30
  -4  -8   3   10.60    1.50
  -4  -8   3    8.90    1.40
  -4   8   3   13.50    1.20
   4   8  -3    8.70    1.00
  -4   8   3   13.40    1.80
  -3  -8   3  118.49    4.50
  -3  -8   3  128.09    4.70
   3  -8  -3  127.89    3.90
  -3   8   3  126.99    4.70
  -3   8   3  130.49    3.90
  -2  -8   3  338.87    9.70
   2  -8  -3  346.57    8.60
  -2   8   3  341.07    9.70
   2   8  -3  337.67    8.60
  -2   8   3  338.27    8.60
  -2   8   3  331.67    9.70
  -1  -8   3 1127.69   28.40
  -1  -8   3 1201.48   29.50
  -1   8   3 1167.98   29.50
  -1   8   3 1183.18   29.40
   1   8  -3 1148.79   28.30
   0  -8   3  271.57    8.20
   0  -8  -3  280.87    7.00
   0  -8   3  285.47    7.70
   0   8  -3  288.87    7.50
   0   8   3  280.57    8.20
   0   8   3  288.07    8.50
  -1  -8  -3  192.38    5.90
   1  -8   3  178.18    5.30
  -1  -8  -3  183.58    5.00
   1   8   3  184.58    5.80
  -1   8  -3  184.28    5.40
  -2  -8  -3   68.69    2.90
  -2  -8  -3   64.19    2.50
  -2   8  -3   65.39    2.70
   2   8   3   68.59    2.80
   2   8   3   62.29    3.00
   2   8   3   61.29    2.40
  -2   8  -3   62.69    2.70
  -3  -8  -3  630.74   16.40
  -3  -8  -3  635.94   16.70
  -3   8  -3  619.74   17.10
   3   8   3  604.04   16.90
  -3   8  -3  632.44   16.50
  -4  -8  -3   44.10    3.70
  -4  -8  -3   48.20    2.50
   4   8   3   40.70    2.60
  -4   8  -3   44.80    2.70
  -4   8  -3   42.90    2.40
   5  -8   3    6.00    1.20
  -5  -8  -3    6.40    1.20
  -5  -8  -3    4.30    1.30
  -5   8  -3    7.20    1.60
  -5   8  -3    6.90    1.30
   5   8   3    6.50    1.40
  -6  -8  -3   54.29    3.30
   6  -8   3   55.09    2.60
  -6  -8  -3   51.59    2.90
  -6   8  -3   56.99    3.50
   6   8   3   52.49    3.10
  -6   8  -3   56.49    3.20
  -7  -8  -3  164.58    6.20
   7  -8   3  165.38    5.50
  -7  -8  -3  164.08    6.80
  -7   8  -3  159.18    6.50
   7   8   3  182.78    6.40
  -7   8  -3  166.18    6.90
   8  -8   3   13.30    1.30
  -8  -8  -3   17.90    2.70
  -8  -8  -3   15.90    2.30
  -8   8  -3   14.40    2.30
   9  -8   3    0.60    0.70
  -9  -8  -3   -0.50    1.30
  -9  -8  -3    0.00    1.30
  -9   8  -3    0.90    1.50
 -10  -8  -3   25.60    3.80
 -10  -8  -3   23.30    2.90
 -10   8  -3   18.70    2.80
 -11  -8  -3   24.40    3.20
 -11   8  -3   24.50    3.60
 -11  -9   3    0.30    1.70
 -11   9   3    4.00    1.90
 -11   9   3    3.20    3.80
 -10  -9   3    1.90    1.70
 -10  -9   3    1.60    1.60
 -10   9   3   -0.60    1.60
 -10   9   3    2.90    1.70
  -9  -9   3   47.50    3.90
  -9  -9   3   33.60    3.20
  -9   9   3   40.70    3.20
  -9   9   3   43.60    3.80
  -8  -9   3   92.99    5.20
  -8  -9   3   99.19    5.00
  -8   9   3  104.59    5.50
  -8   9   3   96.99    4.60
  -7  -9   3  143.59    6.00
   7  -9  -3  137.59    4.40
  -7  -9   3  144.79    6.30
  -7   9   3  140.19    5.50
  -7   9   3  149.39    6.50
  -6  -9   3  158.18    6.20
  -6  -9   3  149.69    6.20
  -6   9   3  148.49    5.50
  -6   9   3  161.18    6.40
  -5  -9   3  558.74   16.40
  -5  -9   3  589.14   16.50
  -5   9   3  596.84   15.80
  -5   9   3  601.04   16.80
  -4  -9   3  209.28    7.10
  -4  -9   3  213.68    7.20
   4   9  -3  220.28    6.20
  -4   9   3  219.68    6.40
  -4   9   3  216.78    7.30
  -3  -9   3   99.99    4.10
   3  -9  -3  105.39    3.30
  -3   9   3  100.39    4.20
   3   9  -3  105.39    3.20
  -3   9   3   99.89    3.30
  -2  -9   3    4.50    1.10
   2  -9  -3    4.00    0.50
   2   9  -3    5.10    0.60
  -2   9   3    4.60    0.50
  -1  -9   3  161.78    4.60
  -1  -9   3  159.18    5.40
  -1   9   3  160.38    6.10
   1   9  -3  167.68    4.50
  -1   9   3  155.68    5.30
   0  -9   3  342.47    9.90
   0  -9   3  352.16    9.20
   0  -9  -3  354.66    8.60
   0  -9  -3  336.37    8.50
   0   9  -3  351.56    9.10
   0   9   3  338.77    9.80
  -1  -9  -3  157.78    4.40
   1  -9   3  149.99    5.30
  -1  -9  -3  167.68    5.40
   1   9   3  155.08    5.60
  -1   9  -3  154.28    4.90
   1   9   3  159.98    5.20
  -2  -9  -3  595.74   16.10
  -2  -9  -3  606.74   15.40
  -2   9  -3  604.04   15.80
   2   9   3  600.94   16.50
  -2   9  -3  597.74   15.90
   2   9   3  595.04   16.00
  -3  -9  -3   11.90    1.40
  -3  -9  -3   13.90    1.40
   3   9   3    9.90    1.60
  -3   9  -3   14.00    1.30
   3   9   3   13.00    1.40
  -3   9  -3   11.20    1.50
  -4  -9  -3  849.61   22.60
  -4  -9  -3  856.81   22.70
  -4   9  -3  912.51   22.60
  -4   9  -3  865.21   22.90
   4   9   3  830.32   23.00
  -5  -9  -3  131.99    5.20
  -5  -9  -3  124.39    5.00
   5   9   3  128.99    5.30
  -5   9  -3  132.89    5.10
  -5   9  -3  138.39    5.50
  -6  -9  -3   43.50    2.70
   6  -9   3   41.40    2.40
  -6  -9  -3   44.00    3.00
  -6   9  -3   42.70    3.10
  -6   9  -3   39.90    2.80
   6   9   3   40.50    2.80
  -7  -9  -3    9.20    1.70
  -7  -9  -3   11.90    2.20
  -7   9  -3   11.30    2.10
   7   9   3   10.60    1.80
  -8  -9  -3   21.50    3.00
   8  -9   3   25.30    1.80
  -8  -9  -3   27.70    2.60
  -8   9  -3   28.90    3.50
  -8   9  -3   24.10    2.90
  -9  -9  -3   38.60    3.40
  -9  -9  -3   34.90    2.90
   9  -9   3   35.40    1.90
  -9   9  -3   34.90    3.20
 -10  -9  -3   21.90    3.40
 -10  -9  -3   15.90    2.40
 -10   9  -3   18.80    3.00
 -11  -9  -3   10.50    2.40
 -11  -9  -3    7.70    3.30
 -11   9  -3   11.20    3.00
 -11 -10   3   12.90    2.80
 -11  10   3    9.90    2.50
 -11  10   3   11.30    2.80
 -10 -10   3   50.39    4.60
 -10 -10   3   53.19    4.20
 -10  10   3   49.60    4.70
 -10  10   3   61.09    4.10
  -9 -10   3   12.90    2.40
  -9 -10   3   14.70    2.60
  -9  10   3   11.60    2.10
  -9  10   3    7.30    2.20
  -8 -10   3   22.00    3.30
  -8 -10   3   27.10    2.70
   8 -10  -3   24.50    1.50
   8 -10  -3   23.10    1.40
  -8  10   3   20.70    2.30
  -8  10   3   27.60    3.00
  -7 -10   3  140.59    6.20
  -7 -10   3  130.59    6.20
  -7  10   3  143.99    7.20
  -7  10   3  134.89    5.40
  -6 -10   3   52.29    3.40
  -6 -10   3   50.49    3.40
  -6  10   3   51.69    3.60
  -6  10   3   50.59    2.80
  -5 -10   3  258.77    8.80
  -5 -10   3  274.87    8.90
  -5  10   3  270.37    8.10
  -5  10   3  269.17    9.00
  -4 -10   3   16.80    1.80
  -4 -10   3   22.70    2.10
   4  10  -3   21.30    1.30
  -4  10   3   19.50    1.90
  -4  10   3   22.90    1.50
   3 -10  -3   44.90    1.80
  -3 -10   3   44.30    2.50
  -3 -10   3   42.40    2.60
  -3  10   3   45.60    1.80
   3  10  -3   44.90    1.80
  -3  10   3   41.10    2.60
  -2 -10   3  721.23   18.80
   2 -10  -3  693.43   17.10
  -2  10   3  685.23   18.50
   2  10  -3  673.03   17.20
  -1 -10   3 1427.06   35.40
  -1 -10   3 1434.36   36.60
   1  10  -3 1466.15   35.30
  -1  10   3 1471.85   36.80
  -1  10   3 1445.86   37.00
   0 -10  -3   11.40    0.60
   0 -10   3   11.40    1.60
   0 -10  -3   12.10    0.60
   0 -10   3   12.10    1.00
   0  10  -3   11.80    1.00
   0  10   3   12.60    1.60
   0  10   3    9.20    1.30
  -1 -10  -3    1.50    0.50
  -1 -10  -3    2.20    0.80
   1 -10   3    1.80    0.90
  -1  10  -3    1.90    0.70
   1  10   3    0.30    0.70
   1  10   3    2.00    0.80
  -2 -10  -3  431.76   11.30
  -2 -10  -3  419.46   12.20
   2  10   3  434.26   12.00
  -2  10  -3  425.26   11.80
  -3 -10  -3  174.18    6.00
  -3 -10  -3  176.88    5.50
  -3  10  -3  167.68    5.80
   3  10   3  165.88    6.10
   3  10   3  154.18    6.10
  -3  10  -3  171.58    6.10
  -4 -10  -3   31.10    2.20
  -4 -10  -3   31.40    2.30
  -4  10  -3   28.70    2.10
   4  10   3   31.70    2.20
   4  10   3   30.20    2.50
  -4  10  -3   34.20    2.50
  -5 -10  -3    1.80    1.10
  -5 -10  -3    2.90    1.10
   5  10   3   -0.10    1.00
  -5  10  -3    0.50    1.00
  -5  10  -3    0.00    0.90
  -6 -10  -3   -0.10    1.10
   6 -10   3    2.20    0.90
  -6 -10  -3   -1.20    0.90
  -6  10  -3    0.60    1.00
  -6  10  -3   -1.90    0.90
   6  10   3    0.20    1.00
  -7 -10  -3  117.29    5.20
   7 -10   3  118.09    4.60
  -7 -10  -3  130.39    5.80
  -7  10  -3  122.39    5.40
  -7  10  -3  125.79    6.10
   8 -10   3   45.40    2.70
  -8 -10  -3   46.80    3.80
  -8  10  -3   46.50    3.50
  -8  10  -3   49.60    4.00
   9 -10   3    4.30    1.00
  -9 -10  -3    1.70    1.70
  -9 -10  -3    3.60    1.70
  -9  10  -3    3.50    1.70
 -10 -10  -3   22.70    3.30
 -10 -10  -3   28.90    3.00
 -10  10  -3   30.60    3.20
 -11 -11   3   -1.40    2.10
 -11 -11   3   -1.00    1.90
 -11  11   3    2.00    2.40
 -11  11   3   -0.70    1.80
 -10 -11   3    0.30    1.70
 -10 -11   3   -2.20    1.40
 -10  11   3    3.30    2.10
 -10  11   3    0.00    1.40
  -9 -11   3   13.20    2.60
  -9 -11   3   20.30    3.00
  -9  11   3   18.20    3.20
  -9  11   3   13.20    2.20
  -8 -11   3   78.89    4.60
  -8 -11   3   69.59    4.50
  -8  11   3   76.59    4.80
  -8  11   3   69.79    3.80
  -7 -11   3   46.10    3.50
  -7 -11   3   44.30    3.50
  -7  11   3   57.79    4.10
  -7  11   3   45.30    2.90
  -6 -11   3   21.00    2.20
  -6 -11   3   22.80    2.40
  -6  11   3   24.60    3.10
  -6  11   3   25.00    2.00
  -5 -11   3  196.98    7.10
  -5 -11   3  191.18    7.00
  -5  11   3  186.98    6.20
  -5  11   3  196.78    7.30
  -4 -11   3  199.68    7.00
  -4 -11   3  185.28    6.70
   4  11  -3  191.08    5.70
  -4  11   3  201.28    5.80
  -4  11   3  191.38    7.00
  -3 -11   3    6.10    1.10
   3 -11  -3    5.20    0.70
  -3 -11   3    5.10    1.20
   3  11  -3    5.20    0.80
  -3  11   3    6.60    1.40
  -3  11   3    4.90    0.70
  -2 -11   3   11.80    1.70
   2 -11  -3   10.00    0.70
   2  11  -3   10.20    0.90
  -2  11   3    9.30    1.40
  -1 -11   3   49.00    2.00
  -1 -11   3   46.10    2.70
  -1  11   3   44.30    2.60
   1  11  -3   46.70    1.90
   0 -11   3  127.79    4.90
   0 -11  -3  122.59    3.40
   0  11  -3  130.29    4.10
   0  11   3  133.49    5.20
   1 -11   3  339.27   10.40
  -1 -11  -3  351.66   10.50
  -1 -11  -3  360.76    9.20
   1  11   3  340.87   10.80
   1  11   3  365.76   10.80
  -1  11  -3  359.66    9.90
  -2 -11  -3  290.17    9.10
  -2 -11  -3  299.17    8.10
  -2  11  -3  291.97    8.70
   2  11   3  286.57    9.40
  -3 -11  -3   37.10    2.40
  -3 -11  -3   38.70    2.10
  -3  11  -3   38.30    2.50
   3  11   3   35.70    2.30
  -3  11  -3   36.40    2.40
   3  11   3   33.60    2.60
  -4 -11  -3  377.76   10.80
  -4 -11  -3  371.16   11.10
   4  11   3  368.06   10.80
  -4  11  -3  364.56   11.20
   4  11   3  350.56   11.40
  -4  11  -3  366.76   10.70
  -5 -11  -3   94.49    4.30
  -5 -11  -3   91.59    4.30
   5  11   3   89.09    4.50
  -5  11  -3   92.79    4.60
  -5  11  -3  101.59    4.30
  -6 -11  -3   20.30    2.50
  -6 -11  -3   16.30    2.20
  -6  11  -3   19.70    2.20
  -6  11  -3   17.80    2.40
   6  11   3   17.20    2.30
   7 -11   3   38.50    2.50
  -7 -11  -3   36.00    2.90
  -7 -11  -3   35.40    3.10
  -7  11  -3   33.30    2.70
  -7  11  -3   34.30    3.80
  -8 -11  -3   22.60    2.80
   8 -11   3   22.50    1.90
  -8 -11  -3   21.00    3.10
  -8  11  -3   23.00    3.30
  -8  11  -3   24.70    2.60
  -9 -11  -3   11.80    2.20
  -9 -11  -3   12.70    2.50
  -9  11  -3    9.00    2.20
 -10 -11  -3   12.00    2.20
 -10 -11  -3   11.10    2.80
 -10  11  -3    9.60    2.50
 -10 -12   3    3.00    2.10
 -10 -12   3    5.40    2.30
 -10  12   3    5.10    2.80
 -10  12   3    5.10    1.70
  -9 -12   3   30.70    3.60
  -9 -12   3   22.30    3.30
   9 -12  -3   20.60    2.00
  -9  12   3   21.40    2.40
  -9  12   3   27.20    3.70
  -8 -12   3    1.50    1.40
  -8 -12   3    3.70    1.90
  -8  12   3    2.80    1.40
  -8  12   3    0.50    1.50
  -7 -12   3   52.59    3.70
  -7 -12   3   46.20    4.40
  -7  12   3   51.29    3.10
  -7  12   3   49.90    3.80
  -6 -12   3    9.10    1.70
  -6 -12   3   14.20    2.30
  -6  12   3   12.80    2.50
  -6  12   3   16.20    1.80
  -5 -12   3   25.70    2.90
  -5 -12   3   22.90    2.30
   5  12  -3   20.50    1.50
  -5  12   3   21.00    1.70
  -5  12   3   21.00    2.60
  -4 -12   3   24.10    2.20
  -4 -12   3   19.70    2.40
  -4  12   3   25.10    2.50
   4  12  -3   23.00    1.50
  -4  12   3   25.90    1.60
  -3 -12   3   10.80    1.70
   3 -12  -3   10.90    0.90
  -3 -12   3   10.50    1.50
  -3  12   3    9.90    0.90
  -3  12   3    9.60    1.60
   3  12  -3   11.10    1.00
  -2 -12   3  169.48    6.30
   2 -12  -3  170.28    4.70
  -2  12   3  180.28    6.20
   2  12  -3  174.18    5.00
  -1 -12   3  387.26   10.50
  -1 -12   3  401.86   11.80
   1 -12  -3  393.36    9.70
  -1  12   3  391.06   11.40
   1  12  -3  400.86   10.40
   0 -12   3  110.19    4.60
   0 -12  -3  104.89    3.00
   0 -12  -3  107.89    3.20
   0 -12  -3  119.79    4.70
   0  12   3  107.59    4.30
   0  12  -3  110.29    3.80
  -1 -12  -3  142.09    5.50
   1 -12   3  136.59    5.40
  -1 -12  -3  148.99    4.30
  -1  12  -3  147.39    4.90
   1  12   3  150.88    5.90
   1  12   3  143.19    5.20
  -2 -12  -3   26.00    2.20
  -2 -12  -3   27.10    1.60
  -2  12  -3   36.80    2.50
   2  12   3   25.60    2.00
   2  12   3   27.50    2.40
  -3 -12  -3  182.88    6.60
  -3 -12  -3  184.98    5.80
   3  12   3  175.48    6.90
  -3  12  -3  181.28    6.10
   3  12   3  179.98    6.30
  -3  12  -3  177.88    6.30
  -4 -12  -3   16.90    1.80
  -4 -12  -3   14.30    2.00
  -4  12  -3   12.90    1.70
   4  12   3   13.30    1.80
   4  12   3   11.10    2.10
  -4  12  -3   13.80    2.20
  -5 -12  -3    2.60    1.20
  -5 -12  -3    2.90    1.20
   5  12   3    6.50    1.60
  -5  12  -3    3.30    1.20
  -5  12  -3    3.30    1.30
   5  12   3    2.40    1.30
  -6 -12  -3    0.20    1.20
  -6 -12  -3    1.00    1.20
  -6  12  -3    1.80    1.10
  -6  12  -3    2.10    1.40
  -7 -12  -3   91.59    5.40
   7 -12   3   83.79    4.00
  -7 -12  -3   87.29    4.80
  -7  12  -3   82.79    4.90
  -7  12  -3   86.09    4.40
  -8 -12  -3    9.40    2.10
  -8 -12  -3    7.00    2.20
   8 -12   3    6.40    1.50
  -8  12  -3    6.50    2.20
  -8  12  -3    8.90    2.00
  -9 -12  -3    4.90    2.20
  -9 -12  -3   -0.80    1.30
   9 -12   3   -2.10    0.90
  -9  12  -3    6.40    2.30
  -9  12  -3    1.50    1.60
 -10 -12  -3    4.50    2.10
 -10 -12  -3    7.20    2.70
 -10  12  -3    7.40    2.10
 -10 -13   3   -1.80    2.00
 -10 -13   3    0.20    1.80
 -10  13   3   -1.40    1.50
 -10  13   3    0.70    2.50
  -9 -13   3    3.80    1.90
   9 -13  -3    4.30    1.20
  -9 -13   3    4.80    2.20
  -9  13   3    2.20    2.30
  -9  13   3    3.90    1.50
  -8 -13   3   36.30    3.50
  -8 -13   3   34.90    3.40
  -8  13   3   31.00    2.60
  -8  13   3   37.90    3.50
  -7 -13   3   15.90    2.60
  -7 -13   3   14.90    2.60
  -7  13   3   17.40    1.90
  -7  13   3   11.40    2.40
  -6 -13   3    6.90    1.70
  -6 -13   3    6.50    1.80
   6  13  -3    7.50    1.40
  -6  13   3    7.20    1.20
  -6  13   3    4.20    1.80
  -5 -13   3   10.70    1.90
  -5 -13   3    7.20    2.00
  -5  13   3    9.00    2.00
  -5  13   3    9.50    1.30
   5  13  -3   10.50    1.30
  -4 -13   3   61.99    3.70
  -4 -13   3   62.49    3.50
   4  13  -3   63.19    2.60
  -4  13   3   62.79    3.60
  -4  13   3   63.89    2.60
  -3 -13   3   58.99    3.40
  -3 -13   3   55.59    3.00
   3 -13  -3   55.69    2.10
  -3  13   3   52.59    3.20
   3  13  -3   56.29    2.20
  -2 -13   3   13.20    1.90
   2 -13  -3   14.20    0.80
  -2  13   3   18.10    1.90
   2  13  -3   14.40    1.10
  -1 -13   3   46.30    2.90
  -1  13   3   42.50    2.70
   1  13  -3   42.70    2.00
   0 -13  -3   92.49    2.70
   0 -13  -3   97.39    2.80
   0 -13   3   98.39    4.40
   0 -13  -3   97.79    4.40
   0  13   3   95.49    4.10
   0  13  -3   94.49    3.50
  -1 -13  -3  216.38    7.40
   1 -13   3  188.18    7.10
  -1 -13  -3  204.28    5.70
   1  13   3  203.98    6.80
  -1  13  -3  207.98    6.50
  -2 -13  -3    0.60    0.80
  -2 -13  -3    1.20    0.60
  -2  13  -3    3.50    0.90
   2  13   3    1.90    0.90
  -3 -13  -3   20.30    2.10
  -3 -13  -3   19.40    1.70
  -3  13  -3   20.60    2.10
   3  13   3   20.40    1.90
  -4 -13  -3  104.89    4.80
  -4 -13  -3  110.99    4.50
  -4  13  -3  114.09    5.00
   4  13   3  111.79    4.70
  -4  13  -3  103.09    4.40
  -5 -13  -3   21.30    2.60
  -5 -13  -3   18.70    2.20
  -5  13  -3   20.30    2.30
  -5  13  -3   18.00    2.10
   5  13   3   19.40    2.10
  -6 -13  -3   18.00    2.60
  -6 -13  -3   17.70    2.40
   6  13   3   17.40    2.30
  -6  13  -3   13.80    2.00
   7 -13   3    2.20    1.30
  -7 -13  -3    5.90    1.80
  -7 -13  -3    5.10    1.60
  -7  13  -3    3.80    1.70
  -7  13  -3    5.20    1.50
  -8 -13  -3    6.50    1.90
   8 -13   3    5.60    1.40
  -8 -13  -3   11.00    2.40
  -8  13  -3    9.60    2.20
  -8  13  -3    8.10    1.90
  -9 -13  -3    1.20    1.80
  -9 -13  -3   -1.10    1.30
   9 -13   3   -0.50    1.00
  -9  13  -3    1.90    1.60
  -9  13  -3    2.90    1.90
 -10 -13  -3    4.90    1.90
 -10 -13  -3    7.10    2.70
 -10  13  -3   11.50    2.50
 -10 -14   3   -2.60    2.40
 -10 -14   3   -0.70    1.90
 -10  14   3    0.10    1.80
 -10  14   3   -1.20    1.50
  -9 -14   3    7.10    2.50
  -9 -14   3    4.50    2.10
  -9  14   3    7.00    2.10
  -9  14   3    5.20    1.50
  -8 -14   3    1.00    1.30
  -8 -14   3    1.70    1.60
  -8  14   3    1.00    2.00
  -8  14   3    0.70    1.30
  -7 -14   3    3.20    1.70
  -7 -14   3    4.60    1.70
  -7  14   3    3.00    1.20
  -7  14   3    3.00    1.80
  -6 -14   3    0.70    1.50
  -6 -14   3    0.70    1.40
  -6  14   3    3.10    1.10
   6  14  -3    2.70    1.60
  -6  14   3   -0.50    1.20
  -5 -14   3   63.29    3.70
  -5 -14   3   60.49    3.90
   5  14  -3   59.99    2.70
  -5  14   3   55.99    2.80
  -5  14   3   61.49    3.80
  -4 -14   3   24.70    2.50
  -4 -14   3   21.20    2.30
  -4  14   3   22.60    2.50
  -4  14   3   18.40    1.50
   4  14  -3   22.10    1.60
   3 -14  -3   33.80    1.60
  -3 -14   3   38.20    2.60
  -3 -14   3   37.80    2.80
  -3  14   3   34.90    2.60
   3  14  -3   33.90    1.80
   2 -14  -3   11.60    0.80
  -2 -14   3   12.10    2.00
   2  14  -3   12.80    1.10
  -2  14   3   16.60    2.00
  -1 -14   3    0.90    1.00
   1  14  -3    3.80    0.90
  -1  14   3    5.30    1.40
   0 -14  -3   46.90    3.10
   0 -14  -3   44.10    1.50
   0 -14  -3   39.40    1.50
   0 -14   3   47.80    3.00
   0  14  -3   45.00    2.30
   0  14   3   46.00    2.70
  -1 -14  -3   13.10    1.00
  -1 -14  -3   12.10    1.80
   1 -14   3    9.00    1.70
   1  14   3    9.80    1.60
   2 -14   3   -0.40    0.90
  -2 -14  -3    0.20    1.00
  -2 -14  -3    1.80    0.70
   2  14   3    0.00    0.80
  -2  14  -3    1.50    0.90
  -3 -14  -3   79.99    3.30
  -3 -14  -3   82.19    4.20
   3  14   3   79.99    3.80
  -3  14  -3   76.59    3.80
  -4 -14  -3    9.90    1.90
  -4 -14  -3    4.50    1.30
  -4  14  -3    5.20    1.60
   4  14   3    6.80    1.50
  -4  14  -3    6.30    1.30
  -5 -14  -3    8.20    1.90
  -5 -14  -3   10.00    1.70
  -5  14  -3    8.50    1.90
  -5  14  -3    8.90    1.60
   5  14   3    7.90    1.60
  -6 -14  -3    7.20    1.50
  -6 -14  -3    2.80    1.40
   6  14   3    1.60    1.10
  -6  14  -3    1.90    1.40
  -6  14  -3    5.20    1.40
  -7 -14  -3   11.80    4.20
  -7 -14  -3   16.20    2.60
   7 -14   3   19.60    2.40
  -7  14  -3   19.90    3.10
   7  14   3   23.50    2.80
  -7  14  -3   17.90    2.50
  -8 -14  -3   -2.80    1.40
  -8 -14  -3   -1.40    1.20
   8 -14   3   -1.20    1.20
  -8  14  -3    1.70    1.30
  -8  14  -3    3.00    1.60
  -9 -14  -3    0.80    1.70
  -9 -14  -3    2.90    1.90
   9 -14   3    2.70    1.40
  -9  14  -3    1.90    1.70
  -9  14  -3    4.50    2.20
   9 -15  -3    5.10    1.90
  -9 -15   3    5.10    2.30
  -9 -15   3    7.80    2.40
  -9  15   3   10.10    2.80
  -9  15   3    3.90    1.60
   9  15  -3    3.60    1.60
  -8 -15   3    4.50    2.10
  -8 -15   3    5.30    2.10
  -8  15   3    6.70    1.50
   8  15  -3    5.00    1.40
  -8  15   3    7.10    2.60
  -7 -15   3    2.40    1.60
  -7 -15   3    1.00    1.60
  -7  15   3    1.80    1.70
   7  15  -3    5.40    1.20
  -7  15   3    2.70    1.10
  -6 -15   3    0.40    1.30
  -6 -15   3    2.20    1.70
  -6  15   3    1.50    1.40
  -6  15   3   -0.70    0.90
  -5 -15   3    2.80    1.40
  -5 -15   3    2.70    1.30
  -5  15   3    3.30    1.00
   5  15  -3    4.60    1.00
  -5  15   3    2.30    1.70
  -4 -15   3   84.79    4.10
  -4 -15   3   84.49    4.60
  -4  15   3   80.99    4.40
   4  15  -3   82.59    3.20
  -3 -15   3   24.60    3.20
   3 -15  -3   20.50    1.20
  -3 -15   3   24.60    2.20
   3  15  -3   18.90    1.50
  -3  15   3   22.10    2.30
  -2 -15   3   19.40    2.50
   2 -15  -3   13.50    0.80
  -2 -15   3   14.80    1.80
  -2  15   3   18.70    2.00
   2  15  -3   12.60    1.30
  -1 -15   3   12.80    2.10
  -1  15   3   16.10    2.10
   1  15  -3   16.10    1.40
   0 -15  -3   10.70    2.00
   0 -15   3   12.00    2.00
   0 -15  -3   11.50    0.80
   0 -15  -3    9.30    0.70
   0  15   3   10.70    1.70
   0  15  -3   12.20    1.50
   1 -15   3    7.40    1.70
  -1 -15  -3    7.00    1.70
  -1 -15  -3    7.20    0.90
   1  15   3    6.00    1.50
  -1  15  -3    7.50    1.30
   2 -15   3   10.80    1.90
  -2 -15  -3   14.10    1.40
  -2 -15  -3   12.60    2.10
  -2  15  -3   15.30    1.90
   2  15   3   13.70    1.90
  -3 -15  -3    4.60    1.40
  -3 -15  -3    5.50    1.20
   3  15   3    5.40    1.40
  -3  15  -3    5.30    1.50
  -4 -15  -3   19.80    2.00
  -4 -15  -3   23.50    3.20
  -4  15  -3   20.80    2.40
   4  15   3   23.80    2.30
  -5 -15  -3   -0.70    1.30
  -5 -15  -3    0.60    1.20
   5  15   3    0.10    1.00
  -5  15  -3    0.30    1.30
  -5  15  -3    0.30    1.00
  -6 -15  -3    7.40    1.90
  -6 -15  -3    8.40    1.80
  -6  15  -3    5.60    1.90
  -6  15  -3    7.40    1.60
   6  15   3    6.70    1.70
  -7 -15  -3    0.30    1.40
  -7 -15  -3    0.20    1.50
  -7  15  -3    0.50    1.40
   7  15   3    4.10    1.40
  -8 -15  -3   -0.20    1.70
   8 -15   3    2.40    1.50
  -8 -15  -3    0.30    1.40
  -8  15  -3    1.60    2.00
   8  15   3   -0.40    1.30
  -8  15  -3    0.50    1.30
  -9 -15  -3    7.10    2.30
   9 -15   3    8.90    1.90
  -9  15  -3   11.80    2.90
   9  15   3   10.30    2.20
  -9  15  -3    6.20    1.90
  -9 -16   3    7.90    3.10
  -9 -16   3    5.60    2.30
  -9  16   3    7.70    3.30
   9  16  -3    1.60    1.60
  -9  16   3    4.90    1.70
  -8 -16   3    0.60    1.80
  -8 -16   3    1.10    1.80
  -8  16   3    4.70    2.30
   8  16  -3    1.20    1.20
  -8  16   3    1.50    1.30
  -7 -16   3   -1.30    1.40
  -7 -16   3    2.60    1.50
  -7  16   3    1.40    1.90
  -7  16   3    0.00    1.10
   7  16  -3    1.10    1.10
  -6 -16   3    3.10    1.90
  -6 -16   3    3.80    1.70
  -6  16   3    4.10    1.80
  -6  16   3    2.50    1.10
  -5 -16   3    0.00    1.40
  -5  16   3    1.70    0.70
  -5  16   3    0.90    1.00
   5  16  -3    1.20    0.80
  -4 -16   3   29.50    3.00
  -4 -16   3   28.90    2.50
  -4  16   3   26.80    2.80
   4  16  -3   30.60    1.80
   3 -16  -3   11.60    1.00
  -3 -16   3   11.00    2.20
  -3 -16   3   10.50    1.70
  -3  16   3   13.90    2.10
   3  16  -3   13.10    1.30
  -2 -16   3   66.89    3.30
  -2 -16   3   64.59    4.10
   2  16  -3   67.29    2.80
  -2  16   3   71.59    3.90
   1 -16  -3   78.39    4.80
  -1 -16   3   75.39    4.40
  -1  16   3   82.49    4.10
   1  16  -3   77.09    3.20
   0 -16  -3    0.30    0.40
   0 -16  -3   -0.70    1.10
   0 -16   3   -0.50    1.10
   0 -16  -3    0.60    0.40
   0  16  -3    1.70    1.40
   0  16   3    1.70    1.20
  -1 -16  -3    2.50    0.60
  -1 -16  -3    2.50    0.50
   1 -16   3   -0.10    1.20
  -1 -16  -3    0.90    1.10
   1  16   3    1.50    1.00
  -1  16  -3    2.40    1.00
   2 -16   3    0.30    1.20
  -2 -16  -3    1.60    0.80
  -2 -16  -3    2.50    1.40
   2  16   3    2.80    1.00
  -2  16  -3    3.10    1.20
  -3 -16  -3    5.80    1.70
  -3 -16  -3    7.90    1.40
   3  16   3    8.60    1.70
  -3  16  -3    6.50    1.60
  -4 -16  -3    0.70    1.10
  -4 -16  -3   -0.80    1.00
   4  16   3   -0.20    1.00
  -4  16  -3    0.30    1.30
  -5 -16  -3    2.50    1.40
  -5 -16  -3    0.20    1.10
   5  16   3    0.80    1.20
  -5  16  -3    3.50    1.20
  -6 -16  -3   12.90    2.10
  -6 -16  -3   19.70    2.80
  -6  16  -3   13.00    2.40
  -6  16  -3   15.00    2.00
   6  16   3   14.60    2.10
  -7 -16  -3    4.80    2.00
  -7 -16  -3    2.60    1.70
  -7  16  -3    5.30    2.20
  -7  16  -3    4.90    1.60
   7  16   3    3.40    1.60
  -8 -16  -3    1.30    1.70
   8 -16   3   -0.50    1.50
  -8 -16  -3   -0.10    1.60
  -8  16  -3    1.10    2.00
   8  16   3    0.40    1.40
  -8  16  -3    0.80    1.30
  -9 -16  -3    6.00    2.10
  -9 -16  -3    4.10    2.10
   9 -16   3    4.60    1.70
   9  16   3    7.20    2.00
  -9  16  -3    1.00    2.40
  -9  16  -3    2.80    1.80
  -8 -17   3    1.70    1.80
  -8 -17   3    1.40    1.70
  -8  17   3    7.60    2.50
   8  17  -3    0.90    1.50
  -8  17   3    2.90    1.40
  -7 -17   3    8.00    1.90
  -7 -17   3    2.70    1.70
  -7  17   3    2.60    1.80
   7  17  -3    4.40    1.40
  -7  17   3    3.70    1.30
  -6 -17   3   26.30    2.60
  -6 -17   3   25.00    3.70
  -6  17   3   23.50    2.00
  -6  17   3   22.70    3.10
  -5 -17   3   14.10    2.20
  -5 -17   3    8.30    2.20
   5  17  -3   11.50    1.40
  -5  17   3   11.60    2.50
  -4 -17   3   19.50    2.70
  -4 -17   3   25.80    2.40
   4  17  -3   21.90    1.70
  -4  17   3   24.70    2.70
  -3 -17   3   27.20    3.30
  -3 -17   3   26.70    2.20
  -3  17   3   25.70    2.60
   3  17  -3   23.90    1.70
  -2 -17   3   12.50    2.10
  -2 -17   3   17.30    2.00
  -2  17   3   13.20    2.10
   2  17  -3   13.30    1.40
   1 -17  -3   26.80    3.20
  -1 -17   3   24.80    3.00
  -1  17   3   24.10    2.50
   1  17  -3   25.80    1.90
   0 -17  -3   13.50    2.30
   0 -17   3   10.60    2.30
   0  17   3   10.20    1.80
   0  17  -3   11.60    1.50
   1 -17   3    2.60    1.50
  -1 -17  -3    8.20    0.90
  -1 -17  -3    9.70    1.00
  -1 -17  -3    7.80    1.80
  -1  17  -3   11.60    1.70
   1  17   3    5.50    1.50
  -2 -17  -3  118.09    4.00
  -2 -17  -3  121.59    5.80
   2 -17   3  113.49    5.60
   2  17   3  120.59    5.00
  -2  17  -3  122.29    5.00
   3 -17   3    7.70    2.00
  -3 -17  -3    8.30    1.90
   3  17   3   11.10    1.80
  -3  17  -3   11.90    2.10
  -4 -17  -3   23.30    2.10
  -4 -17  -3   22.00    2.90
  -4  17  -3   22.10    2.80
   4  17   3   22.00    2.30
  -5 -17  -3    1.50    1.10
  -5 -17  -3    1.60    1.50
  -5  17  -3    0.60    1.30
   5  17   3    1.10    1.10
  -6 -17  -3   -1.40    1.40
  -6 -17  -3    0.10    1.20
  -6  17  -3   -0.60    1.40
  -6  17  -3   -0.80    1.00
   6  17   3    1.70    1.40
  -7 -17  -3    2.90    1.80
  -7 -17  -3    2.60    1.60
  -7  17  -3   -1.80    1.80
  -7  17  -3    4.30    1.70
   8 -17   3    9.00    2.50
  -8 -17  -3    9.60    2.10
  -8 -17  -3    3.20    1.90
  -8  17  -3    5.80    2.60
  -8  17  -3    7.60    1.90
   8  17   3   10.20    2.10
  -8 -18   3    5.00    2.20
  -8 -18   3    3.30    1.90
   8  18  -3    2.80    1.70
  -8  18   3    2.50    1.50
  -7 -18   3    0.00    1.50
  -7 -18   3    0.20    1.60
   7  18  -3    0.20    1.20
  -7  18   3    2.70    1.20
  -7  18   3    3.10    1.90
  -6 -18   3    2.00    1.80
  -6 -18   3    3.30    1.70
  -6  18   3    2.70    1.90
  -5 -18   3   23.70    2.80
  -5 -18   3   22.60    3.30
  -5  18   3   16.70    2.70
   5  18  -3   18.10    1.70
  -4 -18   3    4.40    1.90
  -4 -18   3    4.00    1.40
   4  18  -3    5.40    1.10
  -4  18   3    4.40    1.80
   3 -18  -3    4.60    0.70
  -3 -18   3    8.20    2.20
  -3 -18   3    4.30    1.40
   3  18  -3    4.70    1.10
  -2 -18   3   27.20    2.90
  -2 -18   3   27.60    2.30
  -2  18   3   25.60    2.50
   2  18  -3   21.30    1.70
  -1 -18   3  149.79    6.70
   1 -18  -3  148.19    6.70
  -1  18   3  144.79    6.00
   0 -18  -3   60.99    4.20
   0 -18   3   64.09    4.10
   0  18  -3   57.89    3.00
   0  18   3   67.39    3.60
   1 -18   3   -0.10    1.30
  -1 -18  -3    0.20    0.50
  -1 -18  -3   -0.60    1.30
  -1 -18  -3   -0.20    0.50
  -1  18  -3    1.30    1.00
   1  18   3    1.60    1.20
  -2 -18  -3   -1.00    1.00
   2 -18   3   -1.60    1.00
  -2 -18  -3    0.20    0.80
   2  18   3    2.20    1.20
  -2  18  -3   -0.90    1.20
   3 -18   3   42.60    3.60
  -3 -18  -3   47.30    3.70
   3  18   3   40.20    2.90
  -3  18  -3   42.60    3.20
  -4 -18  -3    7.80    1.50
  -4 -18  -3    5.00    1.70
   4  18   3    8.10    1.70
  -4  18  -3    6.60    1.80
  -5 -18  -3    0.30    1.20
  -5 -18  -3    1.60    1.60
   5  18   3    2.30    1.30
  -5  18  -3    4.40    1.70
  -6 -18  -3    1.30    1.50
  -6 -18  -3    1.20    1.30
   6  18   3   -0.80    1.20
  -6  18  -3   -1.60    1.40
  -7 -18  -3   22.20    2.90
  -7 -18  -3   33.30    4.10
  -7  18  -3   19.60    3.30
  -7  18  -3   23.40    2.60
   7  18   3   23.80    2.90
  -8 -18  -3    2.60    1.90
   8 -18   3    3.60    1.90
  -8 -18  -3    4.10    2.00
  -8  18  -3    2.70    1.70
  -8  18  -3    2.30    2.10
   8  18   3    3.90    1.80
  -7 -19   3    8.60    2.20
  -7  19   3    3.30    2.30
   7  19  -3    3.60    1.60
  -6 -19   3    6.90    2.00
  -6 -19   3    8.60    2.70
  -6  19   3   10.40    2.60
  -5 -19   3   11.30    2.30
   5  19  -3   10.80    1.50
  -5  19   3   13.70    2.50
  -4 -19   3   43.10    3.10
  -4 -19   3   39.40    3.80
  -4  19   3   44.30    3.60
   4  19  -3   45.60    2.30
  -3 -19   3    7.20    1.70
  -3 -19   3    6.80    2.00
   3  19  -3    5.70    1.20
  -3  19   3    4.20    1.70
  -2 -19   3    0.20    1.10
  -2 -19   3    2.30    1.60
   2 -19  -3    1.70    1.50
  -2  19   3    2.30    1.40
   2  19  -3    0.80    1.00
  -1 -19   3    6.10    1.80
   1 -19  -3    8.30    2.10
   1  19  -3    8.30    1.40
  -1  19   3   10.30    2.00
   0 -19  -3   53.29    3.90
   0 -19   3   51.49    3.70
   0  19  -3   51.59    2.90
   0  19   3   55.69    3.50
  -1 -19  -3    3.90    0.70
   1 -19   3    6.30    2.10
  -1 -19  -3    6.90    2.00
  -1 -19  -3    4.90    0.70
   1  19   3    3.50    1.30
  -1  19  -3    6.50    1.40
  -2 -19  -3   31.00    3.10
   2 -19   3   31.20    3.20
  -2 -19  -3   25.70    1.70
  -2  19  -3   25.70    2.40
   2  19   3   31.60    2.60
  -3 -19  -3    1.10    1.50
   3 -19   3   -0.40    1.60
  -3 -19  -3    1.70    1.60
   3  19   3    0.20    1.00
  -3  19  -3    2.30    1.40
   4 -19   3   56.99    4.20
  -4 -19  -3   51.79    4.10
  -4 -19  -3   48.20    2.90
   4  19   3   60.29    3.60
  -4  19  -3   53.49    4.20
  -5 -19  -3    4.10    2.00
  -5 -19  -3    4.50    1.50
   5  19   3    4.80    1.40
  -5  19  -3    5.40    1.90
  -6 -19  -3    3.40    1.80
  -6 -19  -3    2.80    1.40
   6  19   3    1.90    1.70
  -6  19  -3   -1.20    1.70
  -7 -19  -3    0.80    1.80
  -7 -19  -3    2.90    1.70
   7  19   3    1.20    1.50
  -7  19  -3    1.80    2.00
  -7 -20   3   -0.60    1.80
  -7 -20   3    2.60    2.10
  -7  20   3    0.90    2.40
  -6 -20   3   16.30    4.50
  -6 -20   3   10.10    2.20
  -6  20   3    9.00    2.60
  -5 -20   3   21.40    2.40
  -5 -20   3   19.70    3.20
   5  20  -3   15.40    1.80
  -5  20   3   15.00    2.70
  -4 -20   3   -0.60    1.40
  -4 -20   3    2.50    1.30
  -4  20   3   -0.90    1.20
   4  20  -3   -0.10    1.00
  -3 -20   3   12.60    2.00
  -3 -20   3   13.20    2.50
  -3  20   3   15.80    2.50
   3  20  -3   14.20    1.70
  -2 -20   3   27.70    2.30
   2 -20  -3   31.40    3.20
  -2 -20   3   24.80    3.30
   2  20  -3   28.10    2.70
  -2  20   3   27.90    2.90
  -1 -20   3   33.80    2.50
   1 -20  -3   42.10    3.60
  -1 -20   3   36.30    3.60
  -1  20   3   37.00    3.10
   1  20  -3   34.60    2.40
   0 -20   3   32.50    3.10
   0 -20  -3   31.10    3.40
   0  20  -3   25.60    2.20
   0  20   3   26.00    2.60
   1 -20   3   24.30    3.10
  -1 -20  -3   22.90    1.20
  -1 -20  -3   19.80    3.00
   1  20   3   24.10    2.40
  -1  20  -3   23.50    2.30
  -2 -20  -3   15.30    2.70
  -2 -20  -3   18.70    1.50
   2 -20   3   22.50    3.20
   2  20   3   18.30    2.30
  -2  20  -3   21.70    2.50
   3 -20   3   66.19    4.50
  -3 -20  -3   57.29    4.30
  -3  20  -3   62.39    3.90
   3  20   3   60.99    3.70
  -4 -20  -3    3.90    1.30
   4 -20   3    2.50    1.90
  -4 -20  -3    2.80    1.80
  -4  20  -3    2.10    1.40
   4  20   3    5.00    1.50
  -5 -20  -3    3.50    1.50
  -5 -20  -3    6.50    2.20
   5  20   3    0.90    1.30
  -5  20  -3    1.50    1.90
  -6 -20  -3   10.90    2.40
  -6 -20  -3    7.50    2.20
  -6  20  -3    9.60    2.40
   6  20   3   10.50    2.10
  -6 -21   3   10.40    2.90
  -6 -21   3    7.60    1.90
  -6  21   3    8.10    2.50
  -5 -21   3    4.80    1.50
  -5  21   3    2.00    1.90
  -4 -21   3   19.30    3.20
  -4 -21   3   20.50    2.50
   4  21  -3   22.40    2.00
  -4  21   3   15.40    2.60
  -3 -21   3   32.90    2.80
   3 -21  -3   37.80    3.70
  -3 -21   3   32.70    3.50
  -3  21   3   40.00    3.50
   2 -21  -3    5.00    2.00
  -2 -21   3    3.20    1.90
  -2 -21   3    5.40    1.40
   2  21  -3    5.50    1.40
  -2  21   3    3.70    1.60
  -1 -21   3    1.90    1.50
   1 -21  -3    6.50    1.90
  -1 -21   3    3.10    1.30
  -1  21   3    3.20    1.50
   1  21  -3    0.80    1.20
   0 -21  -3   39.10    3.80
   0 -21   3   30.30    3.20
   0  21   3   38.00    3.30
   0  21  -3   33.20    2.50
  -1 -21  -3   21.10    3.10
   1 -21   3   27.80    3.60
  -1  21  -3   26.40    2.40
   1  21   3   23.30    2.70
   2 -21   3    5.50    2.00
  -2 -21  -3    2.90    1.90
  -2 -21  -3    3.80    0.90
  -2  21  -3    4.40    1.50
   2  21   3    4.90    1.60
  -3 -21  -3    6.10    1.90
   3 -21   3    4.30    1.90
   3  21   3    6.50    1.60
   4 -21   3   24.60    3.70
  -4 -21  -3   27.80    2.40
  -4 -21  -3   26.00    3.60
   4  21   3   21.00    2.40
  -4  21  -3   24.90    3.20
   5 -21   3   13.40    3.00
  -5 -21  -3   11.70    1.90
  -5 -21  -3   11.70    2.80
  -5  21  -3    4.70    2.20
  -6 -21  -3    3.50    2.30
  -6  21  -3    4.20    2.20
   6  21   3    1.50    1.70
  -5 -22   3   18.30    3.30
  -5 -22   3   19.90    2.70
  -5  22   3   17.20    3.10
  -4 -22   3   -1.60    1.70
  -4  22   3    1.70    1.60
  -3 -22   3    7.10    1.70
  -3 -22   3    2.30    2.00
   3 -22  -3    7.00    2.40
  -3  22   3    7.00    2.00
  -2 -22   3   19.20    2.30
   2 -22  -3   17.60    2.90
  -2 -22   3   20.80    3.10
  -2  22   3   10.80    2.30
   2  22  -3   17.10    1.90
   1 -22  -3   19.30    3.20
  -1 -22   3   23.30    2.20
  -1 -22   3   21.00    3.20
   1  22  -3   21.60    2.20
  -1  22   3   22.80    2.90
   0 -22  -3    4.60    2.00
   0 -22   3    5.20    1.30
   0 -22   3    3.30    1.60
   0  22   3    3.00    1.60
   0  22  -3    5.10    1.50
   1 -22   3    6.10    2.10
  -1 -22  -3    0.50    1.60
  -1  22  -3    6.20    1.60
  -2 -22  -3   46.60    4.10
   2 -22   3   50.09    4.40
  -2  22  -3   47.70    3.40
  -3 -22  -3   36.30    3.70
   3 -22   3   32.40    4.00
  -3  22  -3   31.00    3.00
  -4 -22  -3    7.70    1.60
   4 -22   3    7.00    2.20
  -4 -22  -3   14.70    4.00
  -4  22  -3    8.00    2.10
  -5 -22  -3    5.30    2.10
  -5 -22  -3    0.60    1.40
   5 -22   3    8.50    2.80
  -5  22  -3    2.80    2.10
   5  22   3    4.00    1.80
   4 -23  -3    5.80    2.40
  -4 -23   3   10.00    2.00
  -4 -23   3    8.30    2.40
  -4  23   3   13.00    2.60
  -3 -23   3   39.40    4.00
   3 -23  -3   35.00    4.40
  -3 -23   3   37.40    3.00
  -3  23   3   38.00    3.70
  -2 -23   3    2.90    1.50
  -2 -23   3    5.80    2.50
   2 -23  -3    6.30    2.60
  -2  23   3    3.90    1.90
   2  23  -3    3.00    1.50
  -1 -23   3   14.70    1.90
  -1  23   3   13.10    2.20
   1  23  -3   15.00    2.00
   0 -23  -3   31.50    4.70
   0 -23   3   26.40    3.90
   0 -23   3   30.20    2.40
   0  23  -3   25.90    2.50
   0  23   3   28.90    2.80
  -1 -23  -3   23.90    5.00
   1 -23   3   21.50    3.70
  -1  23  -3   26.50    2.80
   1  23   3   29.70    2.80
   2  23   3   -0.70    1.40
   3 -23   3    3.30    2.10
  -3 -23  -3    2.90    1.60
  -3  23  -3    0.10    1.60
   3  23   3    5.00    1.60
   4 -23   3    9.60    2.80
  -4 -23  -3    6.40    2.60
  -4  23  -3    7.60    2.10
   4  23   3    9.90    2.10
  -2 -24   3   25.60    2.60
  -2 -24   3   25.30    3.70
   2 -24  -3   29.20    4.10
  -2  24   3   27.90    3.40
  -1 -24   3   -1.10    1.60
  -1 -24   3    3.50    1.40
   1 -24  -3    0.70    1.70
  -1  24   3    1.20    1.80
   1  24  -3    0.70    1.50
   0 -24   3    8.40    1.60
   0 -24   3    8.40    2.30
   0 -24  -3    7.50    2.40
   0  24   3    6.20    1.80
   0  24  -3   10.50    2.00
  -1 -24  -3    2.30    2.30
   1 -24   3    2.60    2.10
   1  24   3    3.70    1.80
  -1  24  -3    1.70    1.60
   2 -24   3    5.60    2.30
  -2 -24  -3   11.50    2.90
   2  24   3   11.60    2.30
  -2  24  -3   14.20    2.50
 -12   0   4   15.70    2.80
 -12   0   4   16.10    3.90
 -11   0   4   74.19    4.80
 -10   0   4   40.20    3.60
 -10   0   4   36.70    3.40
  -9   0   4  233.68    8.40
  -9   0   4  212.28    8.50
  -8   0   4   75.59    4.00
  -8   0   4   74.29    4.20
  -8   0   4   78.99    4.10
  -7   0   4  154.48    5.90
  -7   0   4  156.78    6.10
  -7   0   4  148.79    5.80
  -6   0   4   15.50    1.70
  -6   0   4   13.50    1.80
  -6   0   4   16.40    1.80
  -5   0   4    6.50    1.20
  -5   0   4    5.00    1.20
  -5   0   4    8.40    1.40
  -4   0   4 1266.77   30.80
  -4   0   4 1251.57   32.00
  -4   0   4 1317.57   32.10
  -4   0   4 1277.17   31.90
  -3   0   4 1120.39   28.00
  -3   0   4 1129.79   27.20
  -3   0   4 1113.19   27.80
   3   0  -4 1117.59   27.70
  -3   0   4 1125.89   28.00
  -2   0   4  966.60   23.80
  -2   0   4  972.10   23.70
   2   0  -4  980.40   23.50
  -2   0   4  963.10   23.80
   2   0  -4  924.31   23.80
  -2   0   4  960.70   23.50
   1   0  -4  926.01   23.20
  -1   0   4  942.91   23.20
   1   0  -4  934.91   23.20
   1   0  -4  992.50   23.30
  -1   0   4  935.11   23.20
  -1   0   4  957.70   23.20
   0   0   4  601.94   15.10
   0   0  -4  604.44   15.20
   0   0  -4  600.14   14.80
   0   0   4  625.44   15.30
  -1   0  -4 1636.84   39.20
   1   0   4 1590.54   39.30
   1   0   4 1611.54   39.20
  -2   0  -4  837.22   21.10
  -2   0  -4  873.61   20.90
   2   0   4  851.01   20.50
   2   0   4  820.72   21.20
   2   0   4  854.31   21.20
  -2   0  -4  843.32   21.20
  -3   0  -4    3.70    0.80
  -3   0  -4    4.50    0.70
  -3   0  -4    3.80    0.50
   3   0   4    3.90    0.50
   4   0   4   66.19    2.40
   4   0   4   67.79    2.60
  -4   0  -4   64.39    2.50
  -4   0  -4   68.29    2.40
  -4   0  -4   64.79    3.40
  -5   0  -4  164.98    5.10
   5   0   4  168.68    5.20
  -5   0  -4  168.08    5.10
  -5   0  -4  165.58    5.90
  -6   0  -4  585.24   16.60
   6   0   4  594.74   15.40
  -6   0  -4  589.04   16.40
   7   0   4   49.00    2.30
  -7   0  -4   44.70    2.50
  -7   0  -4   49.80    3.30
   8   0   4   48.50    2.20
  -8   0  -4   45.50    2.70
  -9   0  -4  124.39    5.20
   9   0   4  117.99    4.00
  -9   0  -4  124.39    6.00
 -10   0  -4    9.20    2.40
 -10   0  -4   12.70    2.00
 -11   0  -4   11.00    2.70
 -11   0  -4    8.90    2.10
 -12  -1   4    6.10    2.30
 -12  -1   4    3.60    1.90
 -12   1   4    6.40    2.10
 -12   1   4    4.30    2.40
 -11  -1   4   42.00    4.10
 -11  -1   4   37.10    3.60
 -11   1   4   47.30    4.00
 -11   1   4   37.90    3.70
 -10  -1   4  105.89    5.60
 -10  -1   4  117.39    6.00
 -10   1   4  112.99    5.80
 -10   1   4  111.79    6.00
  -9  -1   4   46.70    3.50
  -9  -1   4   45.50    3.50
  -9   1   4   42.20    3.40
  -9   1   4   45.00    3.60
  -8  -1   4   45.90    3.30
  -8  -1   4   51.79    3.60
  -8   1   4   44.10    3.20
  -8   1   4   51.29    3.40
  -8   1   4   47.80    3.40
  -7  -1   4   91.19    4.40
  -7  -1   4   86.09    4.10
  -7  -1   4   84.39    4.20
  -7   1   4   80.69    4.10
  -7   1   4   86.69    4.20
  -7   1   4   82.39    4.10
  -6  -1   4  453.75   12.90
  -6  -1   4  446.76   13.30
  -6  -1   4  470.05   13.10
  -6   1   4  460.15   13.20
  -6   1   4  451.05   13.10
  -6   1   4  460.15   13.10
  -5  -1   4  482.35   13.60
  -5  -1   4  505.15   14.00
  -5  -1   4  507.45   12.50
  -5  -1   4  491.35   12.50
  -5  -1   4  524.95   14.00
  -5   1   4  504.85   13.90
  -5   1   4  517.65   14.00
  -4  -1   4   17.60    1.40
  -4  -1   4   15.80    1.40
  -4  -1   4   17.70    0.90
  -4  -1   4   19.40    1.30
  -4   1   4   15.80    1.40
  -4   1   4   17.60    0.70
  -4   1   4   18.70    1.40
  -4   1   4   17.00    1.40
   3  -1  -4  147.79    3.80
  -3  -1   4  138.39    3.90
  -3  -1   4  141.79    4.50
  -3  -1   4  143.89    4.30
  -3  -1   4  140.99    4.50
  -3   1   4  139.19    4.40
  -3   1   4  141.59    3.80
  -3   1   4  143.19    4.50
  -3   1   4  139.89    4.50
   3   1  -4  141.19    4.20
   2  -1  -4   20.90    1.10
   2  -1  -4   20.60    1.00
   2  -1  -4   25.00    1.20
  -2  -1   4   21.70    1.00
  -2  -1   4   21.70    1.00
  -2  -1   4   22.80    1.20
   2   1  -4   21.60    1.20
  -2   1   4   21.60    1.20
  -2   1   4   21.00    1.20
   2   1  -4   22.00    1.00
  -2   1   4   21.80    1.10
  -2   1   4   19.30    0.90
  -1  -1   4 1723.73   41.30
   1  -1  -4 1690.93   41.60
  -1  -1   4 1705.83   41.40
   1  -1  -4 1724.63   41.30
   1  -1  -4 1723.33   41.30
  -1  -1   4 1696.03   41.30
   1   1  -4 1725.43   41.30
   1   1  -4 1702.53   41.40
  -1   1   4 1715.13   41.30
  -1   1   4 1681.83   41.30
   1   1  -4 1682.03   41.10
   0  -1  -4  694.73   16.70
   0  -1  -4  673.73   17.10
   0  -1   4  709.63   16.70
   0  -1   4  684.33   17.10
   0   1  -4  679.83   16.70
   0   1   4  676.63   17.10
   0   1   4  687.83   16.90
   0   1  -4  706.73   17.20
   0   1   4  664.43   17.10
  -1  -1  -4  312.27    8.20
   1  -1   4  323.87    8.40
   1  -1   4  326.47    7.70
   1  -1   4  316.87    8.30
  -1  -1  -4  315.97    8.40
  -1   1  -4  325.27    8.30
   1   1   4  329.17    8.40
  -1   1  -4  256.67    9.10
  -2  -1  -4 2226.08   53.19
   2  -1   4 2240.18   53.79
   2  -1   4 2215.18   53.09
   2  -1   4 2047.70   54.19
  -2  -1  -4 2198.88   53.79
  -2  -1  -4 2220.18   53.79
  -2   1  -4 2211.38   53.69
   2   1   4 2300.27   53.19
   2   1   4 2252.87   53.89
   2   1   4 2220.68   53.79
  -2   1  -4 2243.28   53.89
  -3  -1  -4  244.78    7.00
   3  -1   4  243.78    6.60
  -3  -1  -4  242.88    7.20
  -3  -1  -4  246.18    6.60
   3  -1   4  250.27    7.00
   3   1   4  258.67    7.10
  -3   1  -4  257.77    7.30
   3   1   4  250.77    6.60
  -3   1  -4  247.18    6.90
  -3   1  -4  255.37    6.60
  -4  -1  -4  116.89    4.50
   4  -1   4  117.99    3.70
  -4  -1  -4  114.29    3.90
   4  -1   4  125.59    4.00
  -4  -1  -4  122.69    3.80
   4   1   4  124.19    4.00
  -4   1  -4  124.39    5.90
  -4   1  -4  120.49    3.90
   4   1   4  123.09    3.80
  -4   1  -4  121.69    3.80
  -5  -1  -4   74.69    3.40
   5  -1   4   73.49    2.80
  -5  -1  -4   73.29    2.80
  -5   1  -4   72.59    2.80
  -5   1  -4   75.69    3.40
  -5   1  -4   70.29    2.70
   5   1   4   76.09    2.90
   6  -1   4  290.47    8.20
  -6  -1  -4  296.47   10.00
  -6  -1  -4  287.77    9.30
   6   1   4  290.87    8.30
  -6   1  -4  305.97   10.40
  -6   1  -4  275.97    9.20
  -7  -1  -4  160.58    5.50
  -7  -1  -4  164.48    6.40
   7  -1   4  158.78    5.00
   7   1   4  149.49    5.10
  -7   1  -4  152.48    6.20
  -7   1  -4  162.08    5.50
  -8  -1  -4   36.80    2.50
   8  -1   4   37.90    1.90
   8   1   4   42.30    2.10
  -8   1  -4   35.60    2.50
  -9  -1  -4  102.29    5.40
  -9  -1  -4  100.59    4.50
   9  -1   4   98.99    3.40
   9   1   4   99.09    3.70
  -9   1  -4   91.69    4.50
  -9   1  -4  105.29    5.40
 -10  -1  -4   16.70    2.30
 -10  -1  -4   14.80    2.70
 -10   1  -4   19.10    3.10
 -11  -1  -4   32.20    2.80
 -11  -1  -4   27.80    3.60
 -11   1  -4   28.70    3.80
 -12  -2   4   25.40    3.40
 -12  -2   4   19.90    3.60
 -12   2   4   19.80    5.50
 -12   2   4   18.50    2.90
 -11  -2   4   50.49    4.00
 -11  -2   4   45.80    4.20
 -11   2   4   41.60    3.90
 -11   2   4   52.99    4.20
 -10  -2   4    6.00    1.90
 -10  -2   4    3.10    1.60
 -10   2   4    5.80    2.10
 -10   2   4    6.60    1.70
  -9  -2   4  120.29    6.00
  -9  -2   4  117.99    5.60
  -9   2   4  116.49    5.90
  -9   2   4  126.79    5.80
  -9   2   4  118.99    5.80
  -8  -2   4  227.78    8.50
  -8  -2   4  236.98    8.30
  -8   2   4  229.08    8.20
  -8   2   4  232.98    8.40
  -8   2   4  221.58    8.30
  -7  -2   4  220.78    7.90
  -7  -2   4  228.78    7.70
  -7   2   4  215.08    7.70
  -7   2   4  202.78    7.40
  -7   2   4  224.58    7.70
  -6  -2   4   -1.20    0.90
  -6  -2   4   -0.60    0.80
  -6  -2   4   -0.50    0.80
  -6  -2   4    0.80    0.40
  -6   2   4   -0.20    0.80
  -6   2   4   -2.30    0.80
  -6   2   4   -0.10    1.00
  -5  -2   4  348.27    8.90
  -5  -2   4  337.27   10.00
  -5  -2   4  348.07    9.80
  -5  -2   4  350.86   10.20
  -5   2   4  331.17   10.00
  -5   2   4  338.87   10.00
  -5   2   4  344.27   10.10
  -4  -2   4  699.03   18.00
  -4  -2   4  698.83   18.50
  -4  -2   4  686.83   19.10
   4  -2  -4  713.13   17.10
  -4   2   4  677.83   18.30
  -4   2   4  736.63   17.60
  -4   2   4  706.03   19.10
  -4   2   4  721.73   18.30
   3  -2  -4 1739.63   40.90
  -3  -2   4 1707.13   41.80
   3  -2  -4 1610.94   41.50
  -3  -2   4 1721.63   41.30
  -3  -2   4 1701.63   41.70
  -3   2   4 1710.83   40.90
  -3   2   4 1696.53   41.70
   3   2  -4 1696.93   41.20
  -3   2   4 1689.53   41.50
  -3   2   4 1683.83   41.70
   2  -2  -4  480.25   12.40
   2  -2  -4  485.85   12.10
  -2  -2   4  482.15   12.50
  -2  -2   4  483.85   12.00
   2  -2  -4  484.05   12.50
  -2   2   4  492.15   12.10
  -2   2   4  483.65   12.50
  -2   2   4  468.75   12.40
   2   2  -4  475.95   12.00
  -2   2   4  475.25   12.20
   1  -2  -4  365.26    9.40
   1  -2  -4  353.86    9.50
  -1  -2   4  358.96    9.40
  -1  -2   4  362.26    9.00
   1  -2  -4  372.76    9.40
  -1   2   4  381.46    9.50
   1   2  -4  365.66    9.40
  -1   2   4  357.46    9.60
   1   2  -4  364.66    9.00
   0  -2  -4    1.60    0.40
   0  -2   4    1.80    0.30
   0  -2   4    1.50    0.40
   0   2  -4    3.30    0.40
   0   2   4    1.60    0.30
   0   2   4    1.60    0.50
   0   2   4    1.90    0.50
  -1  -2  -4 9846.21  248.48
   1   2   4 9999.00  248.58
   2  -2   4   32.90    1.70
   2  -2   4   35.90    1.30
   2  -2   4   39.20    1.70
  -2  -2  -4   39.80    1.80
  -2  -2  -4   37.30    1.30
  -2  -2  -4   38.90    1.70
   2   2   4   38.10    1.80
   2   2   4   37.60    1.30
   2   2   4   36.90    1.70
  -2   2  -4   38.20    1.70
   3  -2   4   17.90    1.20
  -3  -2  -4   17.50    1.30
  -3  -2  -4   17.80    1.20
   3  -2   4   19.70    1.00
  -3  -2  -4   18.00    1.00
  -3   2  -4   18.90    1.20
   3   2   4   19.10    1.30
  -3   2  -4   20.00    1.40
   3   2   4   19.00    1.20
   4  -2   4  101.19    3.40
  -4  -2  -4   90.39    3.90
   4  -2   4  100.09    3.30
  -4  -2  -4  100.89    3.30
  -4   2  -4   98.19    3.30
   4   2   4   96.49    3.20
   4   2   4   99.39    3.50
  -5  -2  -4  472.45   13.60
   5  -2   4  486.55   12.80
  -5  -2  -4  481.75   12.80
   5   2   4  485.95   13.00
  -5   2  -4  489.05   13.70
  -6  -2  -4  216.98    7.60
   6  -2   4  217.98    6.40
  -6  -2  -4  213.58    7.40
   6   2   4  223.88    6.70
  -6   2  -4  212.78    7.30
  -6   2  -4  225.28    7.60
   7  -2   4    2.10    0.70
  -7  -2  -4    2.00    1.30
  -7  -2  -4    1.70    0.90
   7   2   4    1.80    0.80
  -7   2  -4   -0.60    1.00
  -7   2  -4    2.60    1.00
   8  -2   4   32.90    1.70
  -8  -2  -4   25.20    2.10
  -8  -2  -4   19.20    4.30
  -8   2  -4   29.60    4.90
   8   2   4   25.20    1.80
  -9  -2  -4  119.29    5.10
   9  -2   4  110.19    3.70
  -9  -2  -4  126.69    6.20
   9   2   4  119.79    4.20
  -9   2  -4  118.89    5.90
 -10  -2  -4   29.50    3.70
 -10  -2  -4   25.90    2.60
 -10   2  -4   29.40    3.70
 -11  -2  -4    1.70    1.90
 -11  -2  -4    0.30    1.40
 -11   2  -4   -0.30    1.50
 -12  -3   4    0.30    2.30
 -12  -3   4    0.70    1.80
 -11  -3   4   27.30    3.90
 -11  -3   4   24.40    3.30
 -11   3   4   18.80    2.80
 -11   3   4   31.60    4.10
 -10  -3   4   78.19    4.90
 -10  -3   4   77.79    4.70
 -10   3   4   73.39    4.70
 -10   3   4   71.29    4.60
 -10   3   4   72.59    4.60
  -9  -3   4   87.09    4.70
  -9  -3   4   78.59    4.90
  -9   3   4   78.99    4.60
  -9   3   4   83.69    4.70
  -9   3   4   77.79    4.80
  -8  -3   4   29.70    2.90
  -8  -3   4   29.20    2.70
  -8   3   4   24.70    2.60
  -8   3   4   29.90    2.90
  -8   3   4   30.00    2.70
  -7  -3   4  122.89    5.30
  -7  -3   4  137.19    5.70
  -7  -3   4  120.19    3.70
  -7   3   4  133.89    5.40
  -7   3   4  135.29    5.40
  -7   3   4  125.59    5.50
  -6  -3   4  564.84   15.50
  -6  -3   4  540.95   15.60
  -6   3   4  558.34   15.40
  -6   3   4  558.24   15.40
  -6   3   4  529.05   15.40
  -5  -3   4  615.84   16.70
  -5  -3   4  606.04   16.20
  -5  -3   4  616.64   15.60
  -5  -3   4  614.34   16.90
  -5   3   4  627.64   16.70
  -5   3   4  646.34   19.20
  -5   3   4  596.54   16.70
  -4  -3   4   53.79    2.60
  -4  -3   4   54.59    2.30
   4  -3  -4   56.09    1.70
  -4  -3   4   51.59    2.60
  -4   3   4   52.89    2.90
  -4   3   4   56.89    2.70
   4   3  -4   49.80    2.40
  -4   3   4   56.19    2.50
  -4   3   4   54.69    1.70
  -3  -3   4  127.99    4.40
   3  -3  -4  135.99    3.80
  -3  -3   4  138.09    4.00
  -3  -3   4  137.89    4.50
   3  -3  -4  134.69    4.20
  -3   3   4  136.29    3.80
  -3   3   4  133.59    4.40
  -3   3   4  130.59    4.40
  -3   3   4  133.39    4.20
  -2  -3   4 2626.54   64.59
   2  -3  -4 2776.82   64.69
   2  -3  -4 2703.33   64.29
   2  -3  -4 2543.05   64.89
  -2   3   4 2647.14   64.29
  -2   3   4 2644.34   64.19
   2   3  -4 2674.83   63.89
   2   3  -4 2715.63   64.59
   1  -3  -4  192.68    5.60
  -1  -3   4  197.08    5.40
  -1  -3   4  195.08    4.80
  -1   3   4  193.88    5.60
   1   3  -4  186.58    5.40
  -1   3   4  200.08    5.50
   0  -3   4 1652.63   39.20
   0  -3  -4 1644.64   39.60
   0  -3  -4 1602.14   39.60
   0   3   4 1634.64   39.00
   0   3   4 1608.54   39.60
   0   3  -4 1578.54   39.20
  -1  -3  -4   47.70    1.70
  -1  -3  -4   47.90    2.00
  -1  -3  -4   48.70    1.70
   1  -3   4   47.50    1.90
   1  -3   4   47.30    2.00
   1  -3   4   48.50    1.70
   1  -3   4   48.00    2.00
   1   3   4   48.60    1.70
  -1   3  -4   51.19    2.00
   1   3   4   53.09    2.10
   2  -3   4 1570.04   39.80
  -2  -3  -4 1588.74   38.90
  -2  -3  -4 1597.74   39.40
  -2  -3  -4 1631.54   39.30
   2  -3   4 1649.33   39.40
   2   3   4 1594.34   39.30
  -2   3  -4 1597.54   39.40
   2   3   4 1620.54   39.50
   2   3   4 1609.24   38.90
  -3  -3  -4   88.39    2.90
  -3  -3  -4   84.49    3.30
   3  -3   4   89.59    2.90
   3  -3   4   88.99    3.20
   3   3   4   91.19    2.90
  -3   3  -4   91.99    3.40
   3   3   4   89.09    3.30
  -4  -3  -4  440.46   11.30
  -4  -3  -4  415.06   12.10
   4  -3   4  432.96   11.30
   4  -3   4  437.66   11.50
  -4   3  -4  427.96   12.10
   4   3   4  422.76   11.60
   4   3   4  431.16   11.30
  -5  -3  -4   16.80    1.60
   5  -3   4   14.10    1.20
  -5  -3  -4   16.30    1.30
  -5   3  -4   15.50    1.70
   5   3   4   13.80    1.30
  -6  -3  -4  247.98    8.50
  -6  -3  -4  261.67    7.80
   6  -3   4  262.47    7.50
  -6   3  -4  257.47    8.60
   6   3   4  263.27    7.80
  -7  -3  -4  189.88    6.40
  -7  -3  -4  190.58    7.40
   7  -3   4  192.18    5.80
  -7   3  -4  203.48    7.40
   7   3   4  187.78    6.20
  -8  -3  -4   61.29    5.50
   8  -3   4   48.40    2.20
  -8  -3  -4   49.99    3.00
   8   3   4   51.59    2.60
   9  -3   4   19.60    1.30
  -9  -3  -4   20.60    2.90
  -9  -3  -4   18.30    2.30
   9   3   4   15.60    1.70
  -9   3  -4   16.40    2.70
 -10  -3  -4   23.80    3.60
 -10   3  -4   23.00    3.20
 -11  -3  -4    3.70    1.60
 -11  -3  -4    5.90    2.40
 -11   3  -4    4.00    1.90
 -12  -4   4   17.40    3.50
 -12  -4   4   14.50    4.20
 -11  -4   4    7.10    2.60
 -11  -4   4    6.00    2.10
 -11   4   4    8.00    2.30
 -10  -4   4    3.90    1.70
 -10  -4   4    3.50    2.20
 -10   4   4    3.70    1.80
 -10   4   4    6.60    2.30
  -9  -4   4   32.90    3.10
  -9  -4   4   27.30    2.90
  -9   4   4   28.50    2.90
  -9   4   4   27.90    3.00
  -9   4   4   29.40    3.00
  -8  -4   4   36.40    1.90
  -8  -4   4   32.80    2.90
  -8  -4   4   37.00    3.00
  -8   4   4   37.50    3.20
  -8   4   4   39.60    2.90
  -8   4   4   36.00    2.90
  -7  -4   4  228.48    7.80
  -7  -4   4  213.48    6.30
  -7  -4   4  225.88    8.10
  -7   4   4  217.08    7.70
  -7   4   4  233.88    7.90
  -7   4   4  227.88    8.00
  -6  -4   4   18.50    1.80
  -6  -4   4   20.70    2.50
  -6  -4   4   12.40    1.20
  -6   4   4   18.10    1.90
  -6   4   4   13.90    2.00
  -6   4   4   16.50    1.80
  -5  -4   4   15.40    1.20
   5  -4  -4   16.90    0.70
  -5  -4   4   14.60    1.60
  -5  -4   4   13.60    1.70
  -5   4   4   16.60    1.60
  -5   4   4   16.30    2.70
  -5   4   4   16.30    1.60
   4  -4  -4  411.86   10.50
  -4  -4   4  432.06   11.70
  -4   4   4  416.86   11.30
   4   4  -4  400.56   10.90
  -4   4   4  417.16   10.60
  -4   4   4  404.56   12.30
  -4   4   4  428.46   11.60
   3  -4  -4  760.52   18.80
  -3  -4   4  744.83   19.30
   3  -4  -4  757.42   18.50
  -3  -4   4  745.33   19.20
   3   4  -4  743.93   18.40
  -3   4   4  752.82   18.80
  -3   4   4  727.03   19.20
  -3   4   4  730.03   18.50
   2  -4  -4  282.87    7.70
  -2  -4   4  293.97    8.00
  -2   4   4  293.37    8.10
  -2   4   4  287.47    7.50
  -2   4   4  293.57    7.80
   2   4  -4  280.87    7.20
   1  -4  -4 1075.29   28.20
  -1  -4   4 1181.38   28.10
   1  -4  -4 1113.29   28.10
  -1   4   4 1158.18   28.20
  -1   4   4 1168.18   27.50
  -1   4   4 1143.89   28.30
   1   4  -4 1132.99   28.10
   0  -4   4 1875.01   43.90
   0  -4   4 1884.91   43.50
   0  -4  -4 1726.73   44.20
   0  -4  -4 1767.62   44.10
   0  -4  -4 1798.62   43.40
   0   4   4 1814.62   44.30
   0   4   4 1857.41   44.20
   0   4   4 1832.72   43.40
   0   4  -4 1713.23   44.10
  -1  -4  -4  681.83   16.90
  -1  -4  -4  695.63   16.80
  -1  -4  -4  636.64   17.20
   1  -4   4  630.94   17.10
   1  -4   4  673.33   16.90
   1  -4   4  697.83   17.00
   1   4   4  687.33   17.30
  -1   4  -4  686.33   17.20
   1   4   4  679.73   16.70
   1   4   4  699.63   17.40
  -2  -4  -4  226.08    6.10
  -2  -4  -4  221.68    6.20
   2  -4   4  220.18    6.40
  -2   4  -4  218.68    6.40
   2   4   4  220.78    6.20
   2   4   4  213.68    6.00
   2   4   4  221.48    6.50
  -3  -4  -4   60.19    2.20
   3  -4   4   59.79    2.50
  -3  -4  -4   57.19    2.60
   3  -4   4   58.49    2.20
   3   4   4   57.89    2.60
   3   4   4   60.09    2.20
  -3   4  -4   58.39    2.60
   4  -4   4  251.47    7.10
  -4  -4  -4  243.68    7.00
  -4  -4  -4  236.58    7.60
   4   4   4  239.38    7.30
  -4   4  -4  249.38    7.60
  -5  -4  -4  124.39    4.20
   5  -4   4  117.79    4.00
  -5  -4  -4  113.59    4.70
   5   4   4  119.49    4.30
  -5   4  -4  117.89    4.70
  -6  -4  -4   39.90    2.30
  -6  -4  -4   39.30    2.90
   6  -4   4   44.20    2.10
   6   4   4   39.60    2.40
  -6   4  -4   41.40    2.70
   7  -4   4   11.10    1.20
  -7  -4  -4    9.70    1.90
  -7  -4  -4   14.10    1.70
   7   4   4   12.60    1.60
  -7   4  -4    9.50    1.70
  -8  -4  -4   16.80    3.20
   8  -4   4   14.70    1.30
  -8  -4  -4   17.30    2.10
  -8   4  -4   19.60    3.30
   8   4   4   18.00    1.90
  -9  -4  -4   33.30    2.70
  -9  -4  -4   28.60    3.00
   9  -4   4   28.60    1.50
   9   4   4   28.70    2.10
  -9   4  -4   30.40    3.20
 -10  -4  -4    5.90    1.60
 -10  -4  -4    4.40    2.10
 -10   4  -4    4.60    1.80
 -11  -4  -4    3.40    1.70
 -11  -4  -4    7.00    2.20
 -11   4  -4    1.30    1.90
 -12  -5   4    1.20    2.10
 -12  -5   4    1.90    3.10
 -11  -5   4    3.70    1.90
 -11  -5   4   13.80    2.70
 -11   5   4    9.90    2.50
 -11   5   4    5.60    2.20
 -10  -5   4   37.40    3.40
 -10  -5   4   31.10    3.30
 -10   5   4   35.00    3.20
 -10   5   4   35.50    3.60
  -9  -5   4   11.70    2.20
  -9  -5   4    8.10    2.00
  -9  -5   4    7.80    1.10
  -9   5   4    8.70    1.90
  -9   5   4    3.20    1.80
  -8  -5   4   14.10    2.30
  -8  -5   4   15.70    2.20
  -8  -5   4   10.00    3.30
  -8   5   4   18.60    2.40
  -8   5   4   13.10    2.30
  -7  -5   4   58.89    3.50
  -7  -5   4   61.69    3.80
  -7   5   4   62.19    3.70
  -7   5   4   69.69    3.60
  -6  -5   4    9.30    1.60
  -6  -5   4    6.20    1.50
  -6   5   4    6.10    1.30
  -6   5   4    6.80    1.50
  -5  -5   4  105.59    4.40
  -5  -5   4  102.39    4.30
   5  -5  -4  104.89    3.10
  -5   5   4  110.99    4.20
  -5   5   4  104.99    4.40
  -4  -5   4    5.30    1.10
   4  -5  -4    6.00    0.80
  -4  -5   4    4.40    1.00
  -4   5   4    6.10    1.20
  -4   5   4    6.20    1.00
   4   5  -4    5.10    0.70
   3  -5  -4   37.50    1.70
  -3  -5   4   40.20    2.10
   3  -5  -4   36.10    1.70
  -3  -5   4   38.80    2.00
  -3   5   4   38.70    1.70
  -3   5   4   40.40    1.80
  -3   5   4   36.50    2.10
   3   5  -4   40.80    1.50
   2  -5  -4  879.21   21.50
  -2  -5   4  904.51   22.30
   2  -5  -4  857.51   22.00
  -2   5   4  877.41   21.60
  -2   5   4  901.41   22.10
  -2   5   4  862.11   22.40
   1  -5  -4 1370.86   34.90
  -1  -5   4 1441.86   34.90
  -1   5   4 1454.75   35.00
  -1   5   4 1433.26   34.00
  -1   5   4 1388.16   35.10
   1   5  -4 1427.46   34.90
   0  -5  -4    9.30    0.40
   0  -5  -4   10.40    1.30
   0  -5   4    9.80    0.60
   0   5  -4    8.70    0.80
   0   5   4    8.50    0.90
   0   5   4    8.70    1.10
   0   5   4    7.30    0.40
  -1  -5  -4  120.19    3.50
   1  -5   4  122.09    3.70
  -1  -5  -4  120.59    3.90
   1  -5   4  124.09    3.90
  -1   5  -4  132.89    4.10
   1   5   4  128.19    4.10
   1   5   4  130.09    4.30
   1   5   4  124.69    3.50
  -1   5  -4  127.09    3.80
  -2  -5  -4  315.07    8.40
  -2  -5  -4  316.37    8.40
   2   5   4  311.37    8.90
  -2   5  -4  323.07    8.70
   2   5   4  304.27    8.40
  -2   5  -4  302.87    8.60
  -3  -5  -4  171.38    5.30
   3  -5   4  167.68    5.30
  -3  -5  -4  162.68    5.00
   3   5   4  163.68    5.50
  -3   5  -4  165.88    5.40
  -3   5  -4  168.38    5.50
   4  -5   4   10.40    1.20
  -4  -5  -4   10.40    1.20
  -4  -5  -4   12.20    1.70
  -4   5  -4   10.90    1.50
   4   5   4    8.80    1.20
  -4   5  -4   12.90    1.40
  -5  -5  -4   34.20    2.30
  -5  -5  -4   34.60    2.30
   5  -5   4   34.30    1.90
  -5   5  -4   37.00    2.40
  -6  -5  -4    0.70    0.70
  -6  -5  -4    0.90    1.00
   6  -5   4   -0.40    0.60
  -6   5  -4    0.90    1.00
   6   5   4    0.50    0.90
   7  -5   4  141.79    4.70
  -7  -5  -4  145.59    5.30
  -7  -5  -4  136.69    6.00
  -7   5  -4  143.69    5.90
   7   5   4  140.49    5.20
  -8  -5  -4   17.10    2.10
  -8  -5  -4   21.80    3.00
   8  -5   4   15.60    1.30
   8   5   4   19.80    2.10
  -8   5  -4   17.50    2.60
  -9  -5  -4   15.40    2.20
  -9  -5  -4   13.90    2.60
   9  -5   4   12.30    1.10
  -9   5  -4   14.20    2.40
   9   5   4   15.90    1.90
 -10  -5  -4    3.70    1.90
 -10  -5  -4    1.10    1.40
 -10   5  -4    3.70    1.90
 -11  -5  -4    2.00    1.70
 -11  -5  -4   -1.40    1.70
 -11   5  -4    1.40    2.00
 -11  -6   4    4.40    2.50
 -11  -6   4    4.90    2.00
 -11   6   4    4.80    2.30
 -11   6   4    1.10    1.50
 -10  -6   4   12.20    2.40
 -10  -6   4   15.90    2.80
 -10   6   4    9.90    2.60
 -10   6   4   11.00    2.40
  -9  -6   4    3.40    1.40
  -9  -6   4   -0.10    1.70
  -9   6   4    1.50    1.30
  -9   6   4   -2.00    1.20
  -8  -6   4    9.80    3.00
  -8  -6   4    9.10    2.30
  -8   6   4    5.40    1.60
  -7  -6   4   16.10    2.40
  -7  -6   4   16.90    2.30
  -7   6   4   12.40    2.00
  -7   6   4   11.00    1.80
  -6  -6   4    0.70    1.00
  -6  -6   4    1.30    1.10
   6  -6  -4   -0.50    0.40
  -6   6   4    0.70    0.90
  -6   6   4    0.50    1.20
  -5  -6   4   82.29    3.80
  -5  -6   4   92.79    4.10
  -5   6   4   87.29    4.00
  -5   6   4   89.09    3.60
  -4  -6   4   87.09    3.50
  -4  -6   4   80.49    3.50
   4  -6  -4   77.69    2.80
   4   6  -4   77.69    2.70
  -4   6   4   78.69    3.50
  -4   6   4   78.99    3.00
  -3  -6   4  192.58    6.30
   3  -6  -4  205.08    5.90
  -3  -6   4  199.18    6.40
   3  -6  -4  209.88    5.80
  -3   6   4  204.78    5.80
  -3   6   4  205.18    6.50
  -3   6   4  209.48    6.00
   3   6  -4  204.08    5.40
   2  -6  -4    9.80    1.00
   2  -6  -4   10.40    0.60
  -2  -6   4   10.60    1.20
  -2   6   4   10.80    1.10
  -2   6   4   10.00    1.00
  -2   6   4   11.30    0.70
  -1   6   4    5.60    0.90
  -1   6   4    7.40    1.10
   0  -6   4   39.60    1.40
   0  -6   4   40.20    1.80
   0   6   4   37.50    2.00
   0   6  -4   40.60    1.40
   0   6   4   41.30    2.00
   1  -6   4  295.37    7.80
   1  -6   4  292.67    8.10
  -1  -6  -4  300.97    8.10
  -1  -6  -4  292.47    7.50
   1   6   4  281.37    7.50
   1   6   4  287.47    8.30
  -1   6  -4  285.87    7.80
   1   6   4  296.17    8.50
  -2  -6  -4  485.45   12.40
  -2  -6  -4  471.75   12.10
   2   6   4  461.25   12.70
   2   6   4  459.35   12.10
  -2   6  -4  463.55   12.50
  -2   6  -4  459.85   12.40
  -3  -6  -4    0.90    0.50
  -3  -6  -4    1.90    0.80
   3   6   4    2.50    0.90
  -3   6  -4   -0.20    0.60
  -3   6  -4    1.90    0.70
  -4  -6  -4  810.42   20.80
  -4  -6  -4  819.92   23.50
   4  -6   4  808.52   20.90
  -4   6  -4  820.42   21.30
  -4   6  -4  840.02   21.60
   4   6   4  784.92   21.40
  -5  -6  -4   -0.10    0.60
  -5  -6  -4   -0.70    0.80
   5  -6   4    1.00    0.70
  -5   6  -4    1.90    1.10
   5   6   4    0.70    0.80
  -5   6  -4    0.00    1.00
  -6  -6  -4   15.60    2.20
  -6  -6  -4   15.60    1.60
   6  -6   4   13.00    1.40
  -6   6  -4   10.10    1.70
   6   6   4   14.00    1.80
  -7  -6  -4   61.49    3.90
   7  -6   4   56.69    2.70
  -7  -6  -4   57.39    3.10
   7   6   4   61.49    3.20
  -7   6  -4   61.29    3.60
  -8  -6  -4   -1.60    1.30
   8  -6   4    0.70    0.70
  -8  -6  -4    1.90    1.20
   8   6   4    0.60    1.00
  -8   6  -4   -0.60    1.20
  -9  -6  -4    0.60    1.20
  -9  -6  -4   -1.30    1.60
   9  -6   4    0.20    0.60
  -9   6  -4    1.60    1.50
   9   6   4   -0.10    0.90
 -10  -6  -4    6.10    1.60
 -10  -6  -4    7.30    2.30
 -10   6  -4    7.90    2.20
 -11  -6  -4   27.50    4.60
 -11  -6  -4   21.30    2.90
 -11   6  -4   24.00    3.30
 -11  -7   4    2.00    2.30
 -11  -7   4    4.10    2.10
 -11   7   4    2.20    1.90
 -11   7   4    2.80    1.90
 -10  -7   4    4.60    2.30
 -10   7   4    6.80    1.80
 -10   7   4   10.80    2.50
  -9  -7   4   13.50    2.20
  -9  -7   4   10.90    2.30
  -9   7   4   13.40    2.40
  -9   7   4   16.00    2.80
  -8  -7   4   78.39    4.50
  -8  -7   4   85.49    4.80
  -8   7   4   82.19    4.40
  -8   7   4   88.29    4.90
  -7  -7   4   21.10    2.60
  -7  -7   4   17.40    2.40
  -7   7   4   16.60    2.50
  -7   7   4   16.60    2.10
  -6  -7   4   27.30    2.30
  -6  -7   4   26.20    2.30
  -6   7   4   27.10    2.50
  -6   7   4   20.60    1.90
   5  -7  -4   37.50    1.80
  -5  -7   4   41.70    2.70
  -5  -7   4   45.10    2.70
  -5   7   4   44.00    2.80
  -5   7   4   44.60    2.30
   4  -7  -4   84.19    3.10
  -4  -7   4   82.09    3.70
  -4  -7   4   90.99    3.80
  -4   7   4   83.69    3.80
  -4   7   4   85.59    3.20
   4   7  -4   83.09    2.80
  -3  -7   4    2.40    0.70
   3  -7  -4    2.10    0.50
  -3  -7   4    1.50    0.70
  -3   7   4    1.40    0.50
   3   7  -4    1.40    0.40
  -3   7   4    2.70    0.90
  -3   7   4    2.80    0.70
  -2  -7   4  144.59    4.90
   2  -7  -4  140.79    3.90
  -2   7   4  141.29    3.90
  -2   7   4  142.69    4.90
  -2   7   4  143.49    4.70
  -1  -7   4  552.14   14.30
  -1  -7   4  540.85   13.20
   1   7  -4  536.25   13.20
  -1   7   4  539.55   14.40
  -1   7   4  533.95   14.40
   0  -7   4  444.96   11.30
   0  -7   4  443.06   12.10
   0   7   4  447.26   12.30
   0   7   4  464.65   12.40
   0   7  -4  453.25   11.40
   1  -7   4    0.70    0.40
  -1  -7  -4    1.10    0.40
   1  -7   4    1.20    0.50
  -1  -7  -4    2.60    0.70
  -1   7  -4    2.00    0.60
   1   7   4    0.70    0.30
   1   7   4    1.30    0.70
   1   7   4    1.50    0.60
  -2  -7  -4   18.40    1.30
  -2  -7  -4   18.00    1.20
   2   7   4   17.10    1.10
   2   7   4   17.80    1.40
  -2   7  -4   15.80    1.30
  -2   7  -4   18.90    1.40
  -3  -7  -4  175.68    5.50
  -3  -7  -4  171.58    5.50
  -3   7  -4  175.28    5.80
  -3   7  -4  179.78    5.70
   3   7   4  171.48    6.00
   4  -7   4    0.30    0.60
   4   7   4    1.60    0.90
  -4   7  -4    1.40    0.80
  -4   7  -4    2.90    1.10
   5  -7   4   82.69    3.40
  -5  -7  -4   84.49    3.90
  -5  -7  -4   78.09    3.40
  -5   7  -4   80.49    4.00
  -5   7  -4   80.59    3.80
   5   7   4   82.29    3.80
  -6  -7  -4  180.08    6.70
  -6  -7  -4  178.78    6.10
   6  -7   4  183.28    5.80
  -6   7  -4  172.08    6.50
   6   7   4  174.28    6.30
  -6   7  -4  178.18    6.80
  -7  -7  -4   11.00    2.20
  -7  -7  -4   12.60    1.80
   7  -7   4   13.60    1.50
  -7   7  -4   10.60    2.00
   7   7   4   15.50    2.10
  -8  -7  -4   37.10    2.70
  -8  -7  -4   34.10    3.10
   8  -7   4   36.70    2.00
   8   7   4   35.20    2.60
  -8   7  -4   34.30    3.10
  -9  -7  -4   12.30    2.10
   9  -7   4    7.90    1.10
  -9  -7  -4    9.10    2.30
  -9   7  -4    7.60    2.00
 -10  -7  -4    0.90    1.50
 -10  -7  -4    1.20    1.70
 -10   7  -4    0.80    1.60
 -11  -7  -4    2.90    1.70
 -11   7  -4    3.40    2.20
 -11  -8   4    4.10    2.00
 -11  -8   4    6.90    2.10
 -11   8   4    7.50    2.10
 -11   8   4    4.20    2.20
 -10  -8   4    3.80    2.20
 -10  -8   4    2.30    1.80
 -10   8   4    0.70    1.90
 -10   8   4   -0.90    1.20
  -9  -8   4   -0.50    1.40
  -9  -8   4    1.50    1.40
  -9   8   4    0.20    1.20
  -9   8   4    0.40    1.60
  -8  -8   4   -0.90    1.40
  -8  -8   4    1.10    1.10
  -8   8   4   -1.00    1.40
  -8   8   4    0.70    1.20
  -7  -8   4   12.40    2.10
  -7  -8   4   13.00    2.20
   7  -8  -4    9.60    0.90
  -7   8   4    8.00    1.70
  -7   8   4   14.80    2.30
  -6  -8   4   22.00    2.30
   6  -8  -4   27.90    1.60
  -6  -8   4   28.20    2.40
  -6   8   4   30.10    2.20
  -6   8   4   31.90    2.70
  -5  -8   4    1.60    1.20
  -5  -8   4    4.50    1.20
  -5   8   4    4.80    1.40
  -5   8   4    2.40    0.90
  -4  -8   4  245.08    7.80
  -4  -8   4  242.78    7.80
   4   8  -4  235.78    6.60
  -4   8   4  245.98    7.00
  -4   8   4  245.18    8.00
   3  -8  -4  393.06   10.30
  -3  -8   4  388.66   11.30
   3   8  -4  399.96   10.00
  -3   8   4  396.66   10.30
   3   8  -4  389.16   10.00
  -3   8   4  397.46   11.40
  -3   8   4  404.86   11.00
  -2  -8   4    4.30    1.00
   2  -8  -4    2.70    0.40
  -2   8   4    2.90    0.80
  -2   8   4    2.90    1.10
  -2   8   4    3.40    0.50
   2   8  -4    3.40    0.40
  -1  -8   4  421.26   10.60
  -1  -8   4  441.16   12.30
  -1   8   4  424.06   11.90
  -1   8   4  420.46   11.80
   0  -8   4   68.79    2.90
   0   8  -4   74.29    2.40
   0   8   4   76.79    3.20
   0   8   4   68.89    3.50
   1  -8   4   39.10    1.80
  -1  -8  -4   39.90    1.50
  -1  -8  -4   37.20    2.00
   1  -8   4   41.70    2.10
   1   8   4   37.60    1.40
  -1   8  -4   39.70    1.80
   1   8   4   38.50    2.30
   1   8   4   38.80    2.10
  -2  -8  -4    2.20    0.70
  -2  -8  -4    2.00    0.60
  -2   8  -4    2.30    0.70
   2   8   4    0.60    0.70
   2   8   4    2.70    0.90
   2   8   4    2.10    0.50
  -2   8  -4    1.70    0.60
  -3  -8  -4   33.30    3.10
  -3  -8  -4   41.50    2.10
  -3   8  -4   42.50    2.70
   3   8   4   40.30    2.50
  -4  -8  -4   52.39    3.20
  -4  -8  -4   52.19    2.60
  -4   8  -4   49.70    2.70
  -4   8  -4   50.49    2.90
   4   8   4   40.70    2.70
  -5  -8  -4    0.00    0.60
   5  -8   4   -1.20    0.70
  -5  -8  -4   -0.80    0.90
   5   8   4   -0.50    0.80
  -5   8  -4    0.40    0.80
  -5   8  -4   -0.10    1.10
  -6  -8  -4   10.80    1.60
  -6  -8  -4    8.40    1.80
   6  -8   4    8.10    1.50
  -6   8  -4    7.50    1.80
  -6   8  -4   11.60    1.70
   6   8   4    5.90    1.40
  -7  -8  -4    8.50    1.40
  -7  -8  -4    4.20    1.50
   7   8   4    5.70    1.50
  -7   8  -4    6.60    1.60
  -8  -8  -4    0.90    1.50
  -8  -8  -4    0.00    1.20
   8  -8   4    0.40    0.80
   8   8   4   -1.90    1.00
  -8   8  -4   -0.30    1.30
  -9  -8  -4   15.60    2.70
   9  -8   4   14.80    1.40
  -9  -8  -4   16.10    2.80
  -9   8  -4   15.80    2.60
 -10  -8  -4    3.10    1.90
 -10  -8  -4    4.80    1.70
 -10   8  -4    4.50    2.00
 -11  -8  -4   12.90    2.40
 -11  -8  -4   13.90    4.80
 -11   8  -4   14.80    3.80
 -11  -9   4    5.00    2.20
 -11   9   4    2.10    1.90
 -10  -9   4    2.90    2.00
 -10  -9   4    4.10    1.90
 -10   9   4    2.40    2.10
 -10   9   4    6.90    1.90
  -9  -9   4    3.70    1.80
  -9  -9   4    5.30    2.00
  -9   9   4    3.00    1.70
  -9   9   4    3.30    1.50
  -8  -9   4   35.60    3.20
  -8  -9   4   36.80    3.30
  -8   9   4   35.20    2.80
  -8   9   4   35.50    3.50
  -7  -9   4   12.30    2.30
  -7  -9   4   11.90    3.30
   7  -9  -4   10.90    1.20
  -7   9   4   18.20    3.00
  -7   9   4   14.00    1.90
  -6  -9   4  104.29    4.90
  -6  -9   4  111.19    5.20
  -6   9   4  115.89    4.50
  -6   9   4  113.09    5.30
  -5  -9   4    3.70    1.30
  -5  -9   4    4.50    1.40
  -5   9   4    3.40    1.40
  -5   9   4    1.00    0.90
  -4  -9   4   29.90    2.20
  -4  -9   4   27.00    2.10
  -4   9   4   30.20    2.50
  -4   9   4   29.90    1.60
   4   9  -4   29.70    1.50
   3  -9  -4   21.50    1.20
  -3  -9   4   22.30    1.80
  -3  -9   4   22.50    1.80
   3   9  -4   23.60    1.10
  -3   9   4   22.00    1.90
  -3   9   4   21.70    1.20
   2  -9  -4  117.19    3.20
  -2  -9   4  115.59    4.50
  -2   9   4  119.39    4.50
  -1  -9   4  338.87    8.70
  -1  -9   4  337.67    9.90
  -1   9   4  333.77    9.90
  -1   9   4  354.46   10.10
   1   9  -4  342.37    8.70
   0  -9   4  484.15   12.30
   0  -9   4  486.55   13.30
   0   9  -4  491.05   12.40
   0   9   4  478.35   13.50
   0   9   4  479.05   13.30
   1  -9   4  150.08    5.30
  -1  -9  -4  158.08    5.40
  -1  -9  -4  158.38    4.40
  -1   9  -4  159.08    4.90
   1   9   4  158.88    5.40
   1   9   4  155.58    5.60
  -2  -9  -4  218.48    6.90
  -2  -9  -4  215.18    6.20
  -2   9  -4  225.78    6.80
  -2   9  -4  217.48    6.60
   2   9   4  207.18    6.10
   2   9   4  214.58    6.90
   2   9   4  216.58    7.20
  -3  -9  -4    1.40    0.70
  -3  -9  -4    1.30    0.60
   3   9   4    1.30    0.80
  -3   9  -4    0.90    0.70
  -3   9  -4    2.10    0.80
   3   9   4    1.00    0.80
  -4  -9  -4   76.59    3.50
  -4  -9  -4   74.59    3.40
  -4   9  -4   75.29    3.70
  -4   9  -4   78.99    3.50
   4   9   4   68.99    3.70
  -5  -9  -4   72.99    3.70
  -5  -9  -4   75.59    3.50
   5  -9   4   74.59    3.50
  -5   9  -4   78.49    3.70
  -5   9  -4   75.19    3.90
   5   9   4   70.09    3.80
  -6  -9  -4   83.59    3.90
  -6  -9  -4   85.29    4.30
   6  -9   4   82.29    3.60
  -6   9  -4   77.79    4.20
   6   9   4   79.99    4.10
  -6   9  -4   87.29    4.10
   7  -9   4    1.10    0.90
  -7  -9  -4    0.50    1.10
  -7  -9  -4    1.70    1.40
   7   9   4    0.80    1.20
  -7   9  -4    0.90    1.20
   8  -9   4    9.00    1.40
  -8  -9  -4    7.20    2.00
  -8  -9  -4    8.10    1.70
  -8   9  -4    7.40    1.90
   8   9   4    8.50    1.80
  -9  -9  -4    9.50    1.80
   9  -9   4    6.60    1.20
  -9   9  -4    8.30    2.00
 -10  -9  -4    1.00    1.50
 -10  -9  -4    0.70    1.80
 -10   9  -4    3.00    1.90
 -11  -9  -4    0.30    1.60
 -11  -9  -4    0.40    2.20
 -11 -10   4    3.40    2.50
 -11  10   4    2.40    1.90
 -11  10   4   -0.40    2.20
 -10 -10   4   -1.00    1.70
 -10 -10   4   -0.30    1.40
 -10  10   4   -0.10    1.90
 -10  10   4    2.10    1.60
  -9 -10   4    2.40    1.50
  -9 -10   4    0.70    1.60
  -9  10   4    0.40    1.20
  -9  10   4    0.00    1.40
  -8 -10   4   24.70    3.20
   8 -10  -4   21.80    1.40
  -8 -10   4   29.30    3.50
  -8  10   4   22.70    2.50
  -8  10   4   30.70    3.00
  -7 -10   4   16.10    2.50
  -7 -10   4   16.20    2.40
  -7  10   4   17.90    2.00
  -7  10   4   14.30    2.50
  -6 -10   4    5.00    1.70
  -6 -10   4    6.30    1.60
  -6  10   4    9.40    1.90
  -6  10   4    6.90    1.30
  -5 -10   4   18.50    2.10
  -5 -10   4   19.30    2.10
  -5  10   4   21.90    2.50
  -5  10   4   23.20    1.70
  -4 -10   4    0.90    0.90
  -4 -10   4    1.30    0.90
  -4  10   4    2.00    0.70
  -4  10   4    2.30    1.10
   4  10  -4    1.40    0.50
   4  10  -4    2.10    0.60
  -3 -10   4  138.29    5.30
   3 -10  -4  136.69    4.10
  -3 -10   4  134.69    5.10
  -3  10   4  141.99    4.10
   3  10  -4  141.69    4.00
  -3  10   4  146.59    5.40
   2 -10  -4    1.50    0.30
  -2 -10   4    2.90    1.00
  -2  10   4    1.30    0.90
  -2  10   4    0.60    0.70
   2  10  -4    1.90    0.40
  -1 -10   4   99.09    3.10
  -1 -10   4   98.29    4.10
   1  10  -4  100.59    3.10
  -1  10   4  102.89    4.10
  -1  10   4  110.09    4.40
   0 -10   4   18.80    1.20
   0 -10   4   22.20    1.70
   0  10   4   17.90    1.90
   0  10  -4   20.00    1.20
  -1 -10  -4  563.74   13.90
   1 -10   4  519.85   15.10
  -1 -10  -4  581.44   15.30
  -1  10  -4  562.54   14.60
   1  10   4  552.94   15.60
  -2 -10  -4   37.30    2.20
  -2 -10  -4   35.10    1.80
  -2  10  -4   39.40    2.20
   2  10   4   34.40    2.40
   2  10   4   36.00    2.40
  -3 -10  -4   21.10    1.80
  -3 -10  -4   21.40    1.60
  -3  10  -4   19.30    1.60
   3  10   4   17.40    1.70
   3  10   4   14.60    2.00
  -3  10  -4   18.90    1.80
  -4 -10  -4   37.90    2.40
  -4 -10  -4   32.00    2.20
   4  10   4   29.80    2.50
  -4  10  -4   34.40    2.60
   4  10   4   36.40    2.40
  -4  10  -4   36.10    2.40
  -5 -10  -4   59.29    3.10
  -5 -10  -4   51.69    3.10
  -5  10  -4   55.99    3.40
  -5  10  -4   51.49    3.10
   5  10   4   55.59    3.40
   6 -10   4   16.60    2.00
  -6 -10  -4   18.70    2.20
  -6 -10  -4   13.50    2.00
   6  10   4   19.90    2.40
  -6  10  -4   19.50    2.40
  -6  10  -4   20.90    2.60
  -7 -10  -4   41.90    2.90
   7 -10   4   35.40    2.40
  -7 -10  -4   38.00    3.30
   7  10   4   38.40    3.10
  -7  10  -4   40.70    3.20
  -7  10  -4   39.10    3.30
  -8 -10  -4    3.10    1.60
   8 -10   4    0.60    0.80
  -8 -10  -4   -1.00    1.30
  -8  10  -4    1.90    1.60
  -9 -10  -4   19.70    2.70
  -9 -10  -4   21.90    3.20
  -9  10  -4   28.00    3.00
 -10 -10  -4    1.80    2.30
 -10 -10  -4    2.70    1.60
 -10  10  -4    1.30    1.90
 -11 -11   4    6.20    2.50
 -11 -11   4    5.40    2.40
 -11  11   4    2.90    2.00
 -11  11   4    8.90    2.40
 -10 -11   4   25.60    3.90
 -10 -11   4   18.80    3.00
 -10  11   4   14.20    2.30
 -10  11   4   12.40    3.00
  -9 -11   4    1.80    1.80
  -9 -11   4    3.80    2.10
  -9  11   4    5.20    1.60
  -9  11   4    5.40    2.40
  -8 -11   4    6.50    2.00
  -8 -11   4    7.90    2.10
  -8  11   4   11.80    2.00
  -8  11   4    5.40    2.00
  -7 -11   4   56.99    3.80
  -7  11   4   60.59    3.30
  -7  11   4   59.89    4.00
  -6 -11   4    0.40    1.20
  -6 -11   4    0.60    1.10
  -6  11   4    1.50    0.90
  -6  11   4    0.50    1.40
  -5 -11   4   29.90    2.50
  -5 -11   4   29.40    2.70
  -5  11   4   28.70    1.80
  -5  11   4   31.20    2.70
  -4 -11   4   27.30    2.30
  -4 -11   4   20.00    2.00
   4  11  -4   26.00    1.40
  -4  11   4   24.50    1.50
   4  11  -4   24.20    1.40
  -4  11   4   27.30    2.50
  -3 -11   4   33.40    2.20
   3 -11  -4   36.00    1.50
  -3 -11   4   37.70    2.50
   3  11  -4   35.50    1.50
  -3  11   4   37.90    1.50
  -3  11   4   36.10    2.50
  -2 -11   4  130.09    5.10
   2  11  -4  128.29    3.70
  -2  11   4  130.39    5.00
  -1 -11   4  338.57   10.40
  -1 -11   4  358.46    9.30
   1  11  -4  359.46    9.10
  -1  11   4  349.17   10.30
  -1  11   4  337.67   10.60
   0 -11   4   45.80    1.90
   0 -11   4   43.90    2.60
   0  11   4   41.00    2.50
   0  11   4   41.30    2.60
   0  11  -4   43.30    1.90
  -1 -11  -4   16.70    0.90
   1 -11   4   14.50    1.80
  -1 -11  -4   18.50    1.70
   1  11   4   17.20    1.60
   1  11   4   12.60    1.80
  -1  11  -4   14.80    1.30
  -2 -11  -4   59.29    3.10
  -2 -11  -4   55.59    2.30
   2  11   4   57.59    3.00
  -2  11  -4   59.69    2.80
   2  11   4   54.39    3.30
  -3 -11  -4   99.59    3.70
  -3 -11  -4  101.99    4.30
  -3  11  -4   96.29    4.10
   3  11   4   96.49    4.10
  -3  11  -4   98.79    4.00
   3  11   4   91.59    4.50
  -4 -11  -4   16.60    1.80
  -4 -11  -4   19.50    1.90
  -4  11  -4   16.50    2.20
   4  11   4   18.30    1.90
   4  11   4   10.90    1.90
  -4  11  -4   20.10    2.00
  -5 -11  -4    4.20    1.40
  -5 -11  -4    5.60    1.50
   5  11   4    3.00    1.50
  -5  11  -4    6.10    1.60
  -5  11  -4    3.00    1.10
  -6 -11  -4   13.30    2.00
   6 -11   4   13.20    1.80
  -6 -11  -4   13.20    2.10
  -6  11  -4   11.40    1.80
  -6  11  -4   13.70    2.40
   6  11   4   18.30    2.60
  -7 -11  -4   42.00    3.40
  -7 -11  -4   39.00    3.00
   7 -11   4   39.20    2.60
  -7  11  -4   43.50    3.20
  -7  11  -4   40.40    3.50
   7  11   4   37.70    3.30
  -8 -11  -4   29.80    3.00
  -8 -11  -4   28.60    3.10
   8 -11   4   25.90    2.20
  -8  11  -4   33.80    3.10
  -8  11  -4   30.70    3.20
   9 -11   4   -1.80    0.90
  -9 -11  -4   -1.00    1.20
  -9 -11  -4   -0.60    1.60
  -9  11  -4   -1.60    1.50
 -10 -11  -4    4.90    2.20
 -10 -11  -4    7.80    2.10
 -10  11  -4    6.20    2.20
 -10 -12   4    3.00    2.10
 -10 -12   4    1.30    1.80
 -10  12   4    2.60    2.40
 -10  12   4    3.10    1.70
  -9 -12   4    2.30    1.80
  -9 -12   4    5.10    1.80
  -9  12   4    4.70    2.40
  -9  12   4    7.30    1.80
  -8 -12   4   23.40    3.00
  -8 -12   4   28.00    3.10
  -8  12   4   22.90    2.30
  -8  12   4   27.30    3.60
  -7 -12   4   33.10    3.20
  -7 -12   4   28.50    3.00
  -7  12   4   33.20    3.20
  -7  12   4   30.20    2.40
  -6 -12   4   -0.40    1.00
  -6 -12   4    0.80    1.20
  -6  12   4    0.60    0.80
  -5 -12   4    2.90    1.20
  -5 -12   4    0.30    0.90
  -5  12   4    1.00    1.20
   5  12  -4    1.90    0.70
  -5  12   4    0.20    0.80
  -4 -12   4  241.48    8.30
  -4 -12   4  239.38    8.00
   4  12  -4  233.88    6.60
  -4  12   4  241.28    8.30
  -4  12   4  242.28    6.80
   3 -12  -4   48.00    2.40
  -3 -12   4   45.80    2.70
  -3 -12   4   46.30    3.00
   3  12  -4   47.40    1.80
  -3  12   4   48.30    1.80
  -3  12   4   47.90    3.00
  -2 -12   4    0.80    0.80
   2  12  -4    0.50    0.50
  -2  12   4    1.00    0.90
  -1 -12   4   11.20    1.00
  -1 -12   4   10.90    1.60
   1  12  -4   13.90    1.10
  -1  12   4   12.20    1.70
  -1  12   4   10.60    1.60
   0 -12   4  274.07    9.00
   0  12   4  298.27    9.00
   0  12   4  296.67    9.50
   0  12  -4  297.77    8.10
   1 -12   4   57.09    3.10
  -1 -12  -4   62.09    2.00
  -1 -12  -4   55.99    3.10
   1  12   4   57.19    3.40
  -1  12  -4   55.09    2.60
   1  12   4   55.99    3.00
  -2 -12  -4   96.59    4.20
   2 -12   4   87.79    4.10
  -2 -12  -4   94.79    3.20
   2  12   4   86.69    3.90
   2  12   4   92.29    4.50
  -3 -12  -4    3.40    1.00
  -3 -12  -4    2.70    1.10
   3  12   4    1.30    0.90
  -3  12  -4    1.50    1.00
  -3  12  -4    1.70    1.10
   3  12   4    3.60    1.40
  -4 -12  -4  241.28    7.70
  -4 -12  -4  236.58    8.20
   4  12   4  260.27    8.30
  -4  12  -4  241.38    8.30
  -4  12  -4  237.68    7.90
   4  12   4  246.78    8.70
  -5 -12  -4  110.79    5.00
  -5 -12  -4  113.59    4.80
   5  12   4  106.89    5.30
   5  12   4  111.09    4.90
  -5  12  -4  111.09    4.80
  -5  12  -4  114.79    5.20
  -6 -12  -4   33.40    2.80
   6 -12   4   36.30    2.60
  -6 -12  -4   35.20    2.80
  -6  12  -4   37.10    2.70
  -6  12  -4   36.90    3.10
   6  12   4   30.40    3.00
  -7 -12  -4    1.20    1.30
  -7 -12  -4    0.00    2.10
   7 -12   4   -1.00    1.00
  -7  12  -4    2.20    1.40
  -7  12  -4   -4.00    1.30
  -8 -12  -4    5.30    1.80
   8 -12   4    3.50    1.30
  -8 -12  -4    4.30    1.50
  -8  12  -4    1.10    1.60
  -8  12  -4    2.00    1.50
  -9 -12  -4    3.90    2.20
   9 -12   4    4.80    1.30
  -9 -12  -4    6.20    1.80
  -9  12  -4    4.30    1.80
 -10 -12  -4    1.40    1.80
 -10 -12  -4    5.40    2.60
 -10  12  -4    6.10    2.10
 -10 -13   4   24.30    3.60
 -10 -13   4   13.70    4.80
 -10  13   4   25.10    3.00
 -10  13   4   27.50    3.90
  -9 -13   4   52.59    4.30
  -9 -13   4   55.99    4.40
  -9  13   4   55.19    3.60
  -9  13   4   52.09    4.70
  -8 -13   4    1.80    1.70
  -8 -13   4    2.30    1.50
  -8  13   4    0.80    1.60
  -8  13   4    1.20    1.10
  -7 -13   4   26.60    2.90
  -7 -13   4   24.50    3.10
  -7  13   4   26.10    2.30
  -7  13   4   32.60    3.90
  -6 -13   4   26.60    2.60
  -6 -13   4   29.60    2.80
  -6  13   4   29.30    3.00
   6  13  -4   31.70    1.90
  -6  13   4   28.00    2.10
  -5 -13   4  154.98    9.10
  -5 -13   4  140.29    6.00
  -5  13   4  144.39    4.80
   5  13  -4  142.99    4.70
  -5  13   4  149.88    6.40
  -4 -13   4   28.50    2.60
  -4 -13   4   25.90    2.40
   4  13  -4   28.40    1.50
  -4  13   4   26.00    1.50
  -4  13   4   26.40    2.60
  -3 -13   4   10.40    1.60
  -3 -13   4   11.30    1.90
  -3  13   4   10.20    1.60
   3  13  -4   11.20    0.90
  -2 -13   4  348.97   11.00
  -2  13   4  349.96   10.80
   2  13  -4  355.86    9.20
  -1 -13   4  601.64   15.50
  -1 -13   4  586.14   16.90
   1  13  -4  615.74   15.40
  -1  13   4  608.34   16.70
   0 -13  -4   41.80    2.80
   0 -13   4   36.60    2.50
   0  13   4   36.10    2.70
   0  13  -4   37.70    1.90
   0  13   4   38.40    2.50
  -1 -13  -4  115.19    4.90
   1 -13   4  111.09    4.80
  -1 -13  -4  111.79    3.40
   1  13   4  108.49    5.10
   1  13   4  116.39    4.70
  -1  13  -4  114.89    4.10
   2 -13   4   31.80    2.50
  -2 -13  -4   37.70    1.80
  -2 -13  -4   32.90    2.60
   2  13   4   33.00    2.80
   2  13   4   37.00    2.50
  -2  13  -4   38.20    2.30
  -3 -13  -4  143.89    4.80
  -3 -13  -4  143.19    5.80
  -3  13  -4  138.89    5.40
   3  13   4  140.39    6.10
   3  13   4  144.59    5.50
  -4 -13  -4   19.00    1.90
  -4 -13  -4   21.70    2.30
  -4  13  -4   20.10    2.00
  -4  13  -4   20.20    2.50
   4  13   4   19.30    2.20
   4  13   4   16.60    2.50
  -5 -13  -4   -0.70    1.10
  -5 -13  -4    1.80    1.10
  -5  13  -4    0.10    1.30
  -5  13  -4   -1.10    0.80
   5  13   4   -1.50    1.20
   5  13   4    0.20    1.00
  -6 -13  -4   11.20    2.00
  -6 -13  -4   12.50    2.00
  -6  13  -4    8.80    1.60
   6  13   4   11.00    2.00
   7 -13   4   43.50    3.10
  -7 -13  -4   42.00    3.20
  -7 -13  -4   43.70    3.80
  -7  13  -4   41.20    3.60
   8 -13   4   33.30    2.70
  -8 -13  -4   29.00    3.00
  -8 -13  -4   39.50    3.40
  -8  13  -4   32.80    3.10
  -8  13  -4   35.90    3.70
  -9 -13  -4    2.60    1.60
  -9 -13  -4    0.80    1.90
   9 -13   4    1.80    1.20
  -9  13  -4   -1.00    1.50
 -10 -13  -4   17.10    3.00
 -10 -13  -4   20.40    3.50
 -10  13  -4   15.60    2.70
 -10 -14   4    9.00    2.60
 -10  14   4    4.60    1.80
 -10  14   4    8.10    2.90
  -9 -14   4    9.70    2.60
  -9 -14   4    9.70    2.40
  -9  14   4    6.60    1.70
  -9  14   4    4.30    2.00
  -8 -14   4  122.79    6.40
  -8 -14   4  133.69    6.60
  -8  14   4  119.89    5.20
  -8  14   4  127.09    6.70
  -7 -14   4   56.39    4.10
  -7 -14   4   54.09    4.00
   7  14  -4   55.19    2.80
  -7  14   4   58.19    3.10
  -7  14   4   55.89    4.20
  -6 -14   4   39.80    3.40
  -6 -14   4   33.70    3.10
  -6  14   4   36.10    3.40
  -6  14   4   35.30    2.30
   6  14  -4   37.90    2.10
  -5 -14   4  181.68    7.20
  -5 -14   4  181.38    7.00
   5  14  -4  166.68    5.30
  -5  14   4  179.08    8.10
  -5  14   4  176.48    5.60
  -4 -14   4  303.47    9.90
  -4 -14   4  352.66   13.30
  -4  14   4  306.57   10.20
  -4  14   4  297.27    8.40
   4  14  -4  293.67    8.30
  -3 -14   4   66.79    3.40
  -3 -14   4   66.09    3.90
   3 -14  -4   62.29    2.20
  -3  14   4   64.79    3.60
   3  14  -4   65.89    2.40
  -2 -14   4   62.89    3.70
   2  14  -4   58.79    2.30
  -2  14   4   59.59    3.40
  -1 -14   4   11.90    1.80
   1  14  -4   16.20    1.30
  -1  14   4   14.60    1.90
   0 -14  -4   95.89    4.40
   0 -14   4   86.99    4.30
   0  14  -4   92.99    3.50
   0  14   4   92.49    4.20
  -1 -14  -4  343.77   10.80
  -1 -14  -4  342.67    8.80
   1 -14   4  327.37   10.70
  -1  14  -4  343.37    9.80
   1  14   4  339.07   10.40
  -2 -14  -4   71.39    3.90
   2 -14   4   62.39    3.70
  -2 -14  -4   68.39    2.60
   2  14   4   65.79    3.50
  -2  14  -4   67.89    3.20
   2  14   4   60.39    3.80
  -3 -14  -4    3.10    1.30
  -3 -14  -4    3.00    0.90
   3  14   4    2.20    1.20
  -3  14  -4    2.40    1.20
   3  14   4    3.40    1.50
  -4 -14  -4  316.27    9.40
  -4 -14  -4  316.17   10.40
  -4  14  -4  308.77    9.70
   4  14   4  302.27   10.70
  -4  14  -4  296.77   10.00
   4  14   4  317.07   10.00
  -5 -14  -4  283.17    9.80
  -5 -14  -4  296.07    9.20
   5  14   4  281.97    9.40
  -5  14  -4  281.97    9.30
  -5  14  -4  276.87    9.70
  -6 -14  -4    5.50    1.60
  -6 -14  -4    3.80    1.40
   6  14   4    5.00    1.70
  -6  14  -4    2.70    1.30
  -6  14  -4    4.70    1.60
   7 -14   4    0.30    1.30
  -7 -14  -4    5.80    1.70
  -7 -14  -4    5.40    2.70
   7  14   4    1.10    1.50
  -7  14  -4    1.70    1.30
  -7  14  -4   -0.10    1.60
  -8 -14  -4   23.20    3.00
   8 -14   4   24.20    2.50
  -8 -14  -4   28.90    3.10
  -8  14  -4   20.30    2.80
   8  14   4   27.90    3.30
  -8  14  -4   24.30    3.60
   9 -14   4    3.70    1.50
  -9 -14  -4    0.60    1.70
  -9 -14  -4    7.60    2.10
  -9  14  -4    5.20    1.70
  -9 -15   4   38.10    3.90
  -9  15   4   45.40    3.40
   9  15  -4   45.80    3.10
  -9  15   4   48.60    5.10
  -8 -15   4    5.20    1.80
  -8 -15   4    1.60    1.90
   8  15  -4    2.20    1.20
  -8  15   4    2.40    2.20
  -8  15   4    0.70    1.20
  -7 -15   4   60.79    4.30
  -7 -15   4   59.89    4.10
  -7  15   4   56.39    3.10
  -7  15   4   49.30    4.10
   7  15  -4   51.29    3.00
  -6 -15   4   28.50    3.10
   6  15  -4   26.60    1.80
  -6  15   4   30.10    3.10
  -6  15   4   29.20    2.10
  -5 -15   4  153.38    6.20
  -5 -15   4  142.79    6.50
   5  15  -4  136.19    4.60
  -5  15   4  145.69    4.80
  -5  15   4  145.29    6.40
  -4 -15   4   13.10    2.30
   4 -15  -4   12.70    1.20
  -4 -15   4   14.40    2.00
  -4  15   4   10.60    2.10
   4  15  -4   13.70    1.20
  -3 -15   4   12.60    1.90
   3 -15  -4   10.80    0.80
   3  15  -4   10.50    1.10
  -3  15   4   13.90    2.20
  -2 -15   4  326.07   10.90
  -2  15   4  350.26   10.70
   2  15  -4  327.57    9.00
  -1 -15   4  584.54   16.70
   1  15  -4  568.14   14.90
  -1  15   4  561.94   16.20
   0 -15   4   31.40    2.80
   0 -15  -4   37.30    2.90
   0  15   4   37.10    2.70
   0  15  -4   37.60    2.10
  -1 -15  -4   78.39    4.20
  -1 -15  -4   71.09    2.40
   1 -15   4   68.09    3.90
   1  15   4   70.19    3.60
  -1  15  -4   70.79    4.10
  -2 -15  -4   48.40    2.20
   2 -15   4   52.49    3.50
  -2 -15  -4   48.30    3.30
   2  15   4   50.29    3.10
  -2  15  -4   51.19    2.90
  -3 -15  -4  144.39    5.00
  -3 -15  -4  147.99    6.20
  -3  15  -4  141.89    5.80
   3  15   4  158.18    6.00
  -4 -15  -4   74.99    3.50
  -4 -15  -4   76.99    4.40
  -4  15  -4   77.69    4.20
   4  15   4   74.49    4.00
  -5 -15  -4    0.50    1.10
  -5 -15  -4    0.00    1.20
   5  15   4    0.10    1.10
  -5  15  -4    6.00    1.60
  -5  15  -4    2.50    1.20
  -6 -15  -4    8.50    2.00
  -6 -15  -4    8.60    1.80
  -6  15  -4    7.70    1.70
  -6  15  -4   10.70    2.30
   6  15   4    6.70    1.70
  -7 -15  -4   76.19    4.60
  -7 -15  -4   72.89    4.50
   7 -15   4   71.19    4.30
  -7  15  -4   70.99    4.10
  -7  15  -4   80.79    5.00
   8 -15   4   40.30    3.30
  -8 -15  -4   35.80    3.40
  -8 -15  -4   36.90    3.60
  -8  15  -4   39.40    3.40
  -8  15  -4   44.10    4.20
   8  15   4   50.49    3.80
  -9 -15  -4   -0.40    1.90
  -9 -15  -4   -1.00    1.60
   9 -15   4    1.30    1.50
   9  15   4   -3.60    1.50
  -9  15  -4   -0.50    1.50
  -9 -16   4   22.40    3.60
  -9 -16   4   26.70    4.00
   9  16  -4   22.70    2.50
  -9  16   4   26.20    2.60
  -9  16   4   20.90    3.80
  -8 -16   4   71.19    4.80
  -8 -16   4   60.89    4.60
  -8  16   4   56.49    4.80
   8  16  -4   62.19    3.30
  -8  16   4   62.19    3.50
  -7 -16   4   45.90    3.70
  -7 -16   4   38.40    3.80
  -7  16   4   35.00    2.60
  -7  16   4   41.20    3.90
  -6 -16   4    3.90    1.70
  -6 -16   4    1.20    1.50
  -6  16   4    2.80    1.00
   6  16  -4    2.60    0.90
  -6  16   4    2.20    1.40
  -5 -16   4    6.80    1.70
  -5 -16   4    7.00    2.00
  -5  16   4    6.40    1.10
   5  16  -4    6.90    1.10
  -5  16   4   11.50    2.20
  -4 -16   4  182.68    6.80
   4 -16  -4  161.38    5.00
  -4 -16   4  184.98    7.40
   4  16  -4  171.88    5.10
  -3 -16   4   72.69    3.80
  -3 -16   4   70.19    4.30
  -3  16   4   75.49    4.20
   3  16  -4   67.89    2.60
  -2 -16   4   47.80    3.40
   2  16  -4   53.29    2.30
  -2  16   4   54.69    3.40
  -1 -16   4   31.50    3.20
  -1  16   4   34.70    2.80
   1  16  -4   36.30    2.00
   0 -16  -4  239.38    8.70
   0 -16   4  229.18    8.50
   0  16  -4  237.38    7.20
   0  16   4  231.58    8.00
  -1 -16  -4   19.00    1.50
  -1 -16  -4   22.30    1.10
  -1 -16  -4   24.70    2.60
   1 -16   4   22.70    2.80
   1  16   4   24.30    2.30
  -1  16  -4   20.60    1.80
   2 -16   4   62.79    4.00
  -2 -16  -4   65.19    4.50
  -2 -16  -4   65.49    2.70
   2  16   4   74.29    3.70
  -2  16  -4   69.09    3.40
  -3 -16  -4    2.60    1.00
  -3 -16  -4    4.70    1.60
  -3  16  -4    3.70    1.40
   3  16   4    3.40    1.30
  -4 -16  -4  129.79    5.00
  -4 -16  -4  139.89    6.20
   4  16   4  128.79    5.50
  -4  16  -4  124.99    5.70
  -5 -16  -4   42.10    3.30
  -5 -16  -4   43.90    2.90
   5  16   4   45.10    3.10
  -6 -16  -4    6.50    1.60
  -6 -16  -4    6.30    2.10
   6  16   4    8.50    1.80
  -6  16  -4    8.90    1.80
  -6  16  -4    9.20    2.20
   7 -16   4   -0.60    1.30
  -7 -16  -4    1.50    1.50
  -7 -16  -4    1.70    1.70
  -7  16  -4    0.60    1.60
  -7  16  -4   -1.70    1.20
   7  16   4    5.70    1.90
  -8 -16  -4   19.10    2.80
   8 -16   4   21.10    2.90
  -8 -16  -4   19.90    3.10
  -8  16  -4   18.10    2.80
   8  16   4   19.80    2.90
  -8  16  -4   17.10    2.80
  -8 -17   4    1.20    1.80
  -8 -17   4   -0.90    1.80
  -8  17   4   -0.50    1.30
   8  17  -4   -0.10    1.40
  -8  17   4    2.50    2.10
  -7 -17   4   26.30    3.70
  -7 -17   4   20.30    2.90
  -7  17   4   20.60    3.40
  -7  17   4   18.30    2.00
  -6 -17   4   36.80    3.40
  -6 -17   4   31.00    3.10
   6  17  -4   29.90    1.90
  -6  17   4   31.40    2.10
  -6  17   4   29.20    3.30
  -5 -17   4   37.60    3.60
  -5 -17   4   43.00    3.20
   5  17  -4   39.80    2.00
  -5  17   4   39.70    3.50
   4 -17  -4    5.70    0.80
  -4 -17   4    3.40    1.20
  -4 -17   4   10.20    2.20
   4  17  -4    5.60    0.90
  -4  17   4    9.10    2.10
  -3 -17   4   30.50    3.10
  -3 -17   4   33.50    2.50
  -3  17   4   33.30    2.90
   3  17  -4   31.80    1.70
  -2 -17   4    6.20    1.70
  -2 -17   4    8.10    1.50
  -2  17   4   11.00    1.90
   2  17  -4    5.30    1.00
  -1 -17   4  185.68    7.50
  -1  17   4  191.88    7.10
   1  17  -4  184.88    5.80
   0 -17  -4   39.10    3.30
   0 -17   4   38.00    3.10
   0  17   4   40.60    2.90
  -1 -17  -4    3.20    0.60
  -1 -17  -4    4.70    0.60
   1 -17   4    1.60    1.50
  -1 -17  -4    3.50    1.50
  -1  17  -4    4.30    1.10
   1  17   4    5.50    1.40
  -2 -17  -4   35.20    1.80
  -2 -17  -4   29.00    2.90
   2 -17   4   32.70    2.90
   2  17   4   31.20    2.60
  -2  17  -4   33.60    2.50
  -3 -17  -4  111.59    5.50
  -3 -17  -4  109.29    4.10
   3 -17   4  106.79    5.40
  -3  17  -4  107.59    4.90
   3  17   4  110.49    5.00
  -4 -17  -4   15.00    1.80
  -4 -17  -4   15.70    2.70
   4  17   4   10.70    1.90
  -4  17  -4   14.20    2.40
  -5 -17  -4    0.90    1.40
  -5 -17  -4    0.30    1.10
  -5  17  -4    2.60    1.70
   5  17   4    2.90    1.30
  -6 -17  -4    9.50    1.70
  -6 -17  -4   13.10    2.60
   6  17   4   10.90    2.20
  -6  17  -4   10.80    2.30
  -6  17  -4   11.90    2.00
  -7 -17  -4   42.20    3.20
  -7 -17  -4   33.20    3.60
  -7  17  -4   26.00    2.80
  -7  17  -4   34.90    3.70
   7  17   4   31.40    3.10
  -8 -17  -4   21.10    2.90
   8 -17   4   18.60    2.80
  -8 -17  -4   18.20    3.00
  -8  17  -4   21.10    3.50
  -8  17  -4   15.40    2.80
   8  17   4   21.50    2.90
  -8 -18   4   32.80    4.40
  -8 -18   4   39.80    4.10
  -8  18   4   34.60    2.90
  -7 -18   4   24.40    3.50
  -7 -18   4   15.20    2.70
   7  18  -4   17.10    2.20
  -7  18   4   23.00    3.40
  -7  18   4   16.70    2.00
  -6 -18   4    2.80    1.60
  -6 -18   4    4.40    1.70
  -6  18   4    4.50    2.10
  -5 -18   4   39.00    3.70
   5  18  -4   29.10    1.80
  -5  18   4   28.90    3.10
  -4 -18   4   23.00    3.00
  -4 -18   4   23.10    2.50
   4  18  -4   23.60    1.50
  -4  18   4   25.60    2.80
  -3 -18   4   90.59    4.30
  -3 -18   4   83.39    4.90
  -3  18   4   91.79    4.80
   3  18  -4   82.09    3.10
  -2 -18   4   23.70    3.00
  -2 -18   4   27.00    2.40
  -2  18   4   27.90    2.70
   2  18  -4   24.20    1.80
   1 -18  -4    0.60    1.30
  -1 -18   4    1.10    1.20
   1  18  -4    4.60    1.10
  -1  18   4    5.20    1.50
   0 -18   4   46.20    3.50
   0 -18  -4   47.40    3.70
   0  18   4   42.40    3.10
   0  18  -4   43.40    2.50
  -1 -18  -4   46.80    3.50
   1 -18   4   44.60    3.50
  -1  18  -4   41.90    2.70
   1  18   4   38.50    3.00
  -2 -18  -4   30.30    3.00
  -2 -18  -4   27.10    1.60
   2 -18   4   34.80    3.20
  -2  18  -4   27.80    2.40
   2  18   4   28.10    2.50
   3 -18   4    2.20    1.40
  -3 -18  -4    2.20    1.00
  -3 -18  -4    4.00    1.40
   3  18   4    2.50    1.10
  -3  18  -4    2.50    1.40
  -4 -18  -4   22.60    2.10
  -4 -18  -4   21.80    3.00
   4 -18   4   26.40    3.30
   4  18   4   26.00    2.40
  -4  18  -4   25.20    2.80
  -5 -18  -4   13.00    2.70
  -5 -18  -4   11.30    1.70
   5  18   4   10.90    2.00
  -5  18  -4    8.90    2.20
  -6 -18  -4   13.00    2.00
  -6 -18  -4   10.80    2.50
   6  18   4   10.50    2.40
  -6  18  -4   11.70    2.50
  -7 -18  -4    5.70    2.20
  -7 -18  -4    8.80    1.90
   7  18   4    9.30    2.00
  -7  18  -4    8.50    1.80
  -7  18  -4    3.40    2.00
  -8 -18  -4    8.00    2.40
  -7 -19   4    8.80    2.40
  -7 -19   4   12.40    2.80
  -7  19   4   12.00    2.70
  -6 -19   4   46.70    3.70
  -6 -19   4   47.70    4.00
  -6  19   4   45.10    4.20
   6  19  -4   47.10    2.70
  -5 -19   4   19.50    3.00
  -5 -19   4   26.40    2.80
   5  19  -4   22.60    1.60
  -5  19   4   19.70    3.00
  -4 -19   4    6.50    2.20
  -4 -19   4    3.90    1.50
   4  19  -4    5.40    1.00
  -4  19   4    6.30    1.90
  -3 -19   4    9.20    2.30
  -3 -19   4    7.60    1.60
   3  19  -4    4.70    1.10
  -3  19   4    8.80    1.90
  -2 -19   4   46.10    3.70
  -2 -19   4   52.99    3.20
   2  19  -4   51.39    2.50
  -2  19   4   58.29    4.20
  -1 -19   4   31.40    3.10
   1 -19  -4   41.60    3.60
  -1  19   4   38.70    3.10
   1  19  -4   42.10    2.70
   0 -19  -4    7.90    1.80
   0 -19   4    6.70    1.90
   0  19   4   13.30    2.10
   0  19  -4   10.70    1.70
  -1 -19  -4   10.00    1.90
   1 -19   4   10.50    2.10
  -1  19  -4   12.40    1.80
   1  19   4   10.30    1.90
   2 -19   4   62.59    4.30
  -2 -19  -4   58.49    4.10
  -2 -19  -4   54.39    2.30
   2  19   4   60.59    3.60
  -2  19  -4   52.89    3.20
   3 -19   4   67.09    4.40
  -3 -19  -4   51.59    2.70
  -3 -19  -4   61.79    4.30
  -3  19  -4   56.79    3.50
   3  19   4   62.79    3.70
  -4 -19  -4   31.60    3.40
  -4 -19  -4   27.80    2.30
   4 -19   4   35.00    3.50
   4  19   4   29.90    2.80
  -5 -19  -4    1.40    1.20
  -5 -19  -4    1.30    1.50
   5  19   4    2.10    1.60
  -5  19  -4    0.10    1.40
  -6 -19  -4    9.50    1.80
  -6 -19  -4    5.70    2.10
   6  19   4    6.90    1.80
  -6  19  -4    7.40    2.30
  -7 -19  -4   19.30    3.20
  -7 -19  -4   21.10    2.80
   7  19   4   23.00    3.10
  -7  19  -4   18.90    3.30
  -7 -20   4    6.70    2.70
  -6 -20   4    4.00    3.30
  -6  20   4    5.00    2.00
  -5 -20   4   -0.70    1.30
  -5 -20   4    0.10    1.70
  -5  20   4    2.40    1.70
  -4 -20   4   12.60    2.70
  -4 -20   4   11.20    1.90
   4  20  -4    9.70    1.20
  -4  20   4   11.90    2.40
  -3 -20   4   87.19    5.30
  -3 -20   4   92.99    4.30
   3  20  -4   77.29    3.20
  -3  20   4   79.49    4.70
  -2 -20   4   22.50    2.20
  -2 -20   4   23.50    3.20
   2 -20  -4   31.10    3.30
  -2  20   4   23.10    2.90
   2  20  -4   25.70    1.90
  -1 -20   4   29.30    3.20
   1 -20  -4   24.70    3.20
  -1  20   4   25.10    3.40
   1  20  -4   23.30    2.20
   0 -20   4   43.70    3.60
   0 -20  -4   50.99    3.90
   0  20   4   49.40    3.50
   0  20  -4   47.50    2.80
  -1 -20  -4    8.60    2.40
   1 -20   4    7.00    1.90
   1  20   4   12.10    2.10
  -1  20  -4    9.70    1.80
   2 -20   4    8.80    2.00
  -2 -20  -4    7.00    0.90
  -2 -20  -4    7.20    2.10
  -2  20  -4    8.30    1.70
   2  20   4    5.90    1.60
  -3 -20  -4   -0.10    1.40
   3 -20   4    0.50    1.70
  -3 -20  -4   -1.90    0.80
  -3  20  -4   -2.60    1.20
  -4 -20  -4    0.50    1.60
   4 -20   4    0.40    1.70
  -4 -20  -4    0.10    1.10
  -4  20  -4    1.50    1.50
   4  20   4    0.80    1.50
  -5 -20  -4    6.40    2.00
   5 -20   4    2.80    1.90
  -5 -20  -4    5.70    1.50
   5  20   4    4.20    1.60
  -5  20  -4    4.90    1.80
  -6 -20  -4   22.70    2.50
  -6 -20  -4   19.30    3.30
  -6  20  -4   20.70    3.20
   6  20   4   26.60    3.00
  -6 -21   4   23.30    3.00
  -6 -21   4   19.60    3.20
  -6  21   4   19.70    3.20
  -5 -21   4    2.70    1.60
  -5 -21   4    2.70    2.90
  -5  21   4    0.70    1.90
  -4 -21   4    3.40    1.80
  -4  21   4    3.40    1.80
  -3 -21   4   13.60    2.70
  -3 -21   4   14.50    2.10
   3  21  -4   11.10    1.40
  -3  21   4   13.20    2.50
  -2 -21   4   10.80    1.70
  -2 -21   4    7.50    2.30
   2 -21  -4    8.80    2.50
   2  21  -4   10.60    1.40
  -2  21   4    9.10    2.10
  -1 -21   4   13.60    2.80
  -1 -21   4   16.50    2.00
   1 -21  -4   10.70    2.60
   1  21  -4   10.80    1.70
  -1  21   4   14.80    2.40
   0 -21   4    3.20    1.90
   0 -21  -4    2.00    1.40
   0  21  -4    2.80    1.30
   0  21   4    1.50    1.40
   1 -21   4   -0.70    1.50
  -1 -21  -4   -1.00    1.40
  -1  21  -4    1.30    1.20
   2 -21   4   17.60    3.00
  -2 -21  -4   13.00    2.60
  -2  21  -4   13.80    2.00
  -3 -21  -4   26.90    1.90
   3 -21   4   30.60    3.80
  -3 -21  -4   20.10    3.00
  -3  21  -4   27.50    3.10
   4 -21   4    0.40    1.40
  -4 -21  -4    2.20    1.70
  -4 -21  -4    1.60    1.20
   4  21   4    0.50    1.30
  -4  21  -4   -0.10    1.80
  -5 -21  -4    0.60    1.30
  -5 -21  -4    0.40    1.80
   5 -21   4    1.40    2.10
  -5  21  -4    3.80    2.00
  -5 -22   4    5.30    1.70
  -5 -22   4    7.20    2.40
  -5  22   4    4.80    2.00
  -4 -22   4    1.90    1.40
  -4 -22   4    2.30    1.90
  -4  22   4   -0.90    1.60
  -3 -22   4    6.20    1.70
   3 -22  -4    4.50    2.00
  -3 -22   4    3.00    1.80
  -3  22   4   11.30    2.30
  -2 -22   4    0.20    1.30
   2 -22  -4    0.90    1.80
  -2 -22   4    1.40    1.40
  -2  22   4    0.90    1.50
  -1 -22   4    4.80    1.90
  -1 -22   4    1.70    1.30
   1 -22  -4   -0.60    1.70
  -1  22   4    3.80    1.70
   1  22  -4    3.90    1.40
   0 -22  -4    7.70    2.40
   0 -22   4    8.00    2.30
   0  22  -4    7.30    1.70
   0  22   4    8.40    2.00
  -1 -22  -4   22.50    3.40
   1 -22   4   23.30    3.30
  -1  22  -4   27.70    2.60
   1  22   4   23.80    2.80
  -2 -22  -4    1.50    1.70
   2 -22   4    1.60    1.70
  -2  22  -4    2.80    1.50
   2  22   4    2.80    1.70
  -3 -22  -4    6.00    1.90
   3 -22   4    4.90    2.00
  -3  22  -4    4.10    1.80
   3  22   4    3.10    1.50
  -4 -22  -4    2.00    2.70
   4 -22   4    1.30    2.10
  -4  22  -4    1.70    1.80
   4  22   4    4.80    1.90
  -5 -22  -4    8.00    1.70
   5 -22   4    7.80    2.70
  -5 -22  -4    7.10    2.60
   5  22   4   10.70    2.10
  -5  22  -4    6.50    2.30
  -4 -23   4    2.50    2.00
  -4 -23   4   -0.30    1.60
  -4  23   4   -0.80    1.80
   3 -23  -4    2.20    2.10
  -3 -23   4    4.80    1.80
  -3 -23   4    1.40    1.70
  -3  23   4    7.60    2.20
   2 -23  -4    2.90    2.10
  -2 -23   4    3.20    1.80
  -2  23   4    5.30    2.00
  -1 -23   4    7.50    1.50
  -1  23   4    4.30    1.90
   1  23  -4    5.20    1.50
   0 -23   4    3.00    3.00
   0 -23  -4    2.10    2.50
   0  23  -4    4.40    1.60
   0  23   4    7.00    1.80
   1 -23   4    3.10    2.90
   1  23   4    3.10    1.70
  -1  23  -4    2.20    1.50
  -2 -23  -4    2.40    3.00
   2  23   4    7.20    1.80
  -2  23  -4    3.50    1.60
   3 -23   4    3.60    2.10
  -3 -23  -4    0.00    1.60
  -3  23  -4   -2.00    1.50
   3  23   4    2.80    1.70
   2 -24  -4    1.60    1.90
  -2 -24   4   -2.00    1.70
  -2 -24   4   -0.30    1.40
  -2  24   4    0.70    1.90
  -1 -24   4    0.00    1.70
   1 -24  -4    0.40    1.80
  -1 -24   4    1.10    1.30
  -1  24   4   -0.90    1.80
   0 -24   4    3.10    2.20
   0 -24  -4    6.10    2.60
   0 -24   4    3.30    1.50
   0  24  -4    5.00    1.80
   0  24   4    5.60    1.90
  -1 -24  -4    4.60    2.30
   1 -24   4   -1.50    1.70
   1  24   4    0.20    1.70
  -1  24  -4    2.40    1.80
  -2 -24  -4   -0.10    1.60
   2 -24   4    0.60    1.90
  -2  24  -4   -2.20    1.50
   2  24   4   -1.90    1.40
 -12   0   5    2.20    2.00
 -12   0   5    1.90    2.60
 -11   0   5    0.70    1.70
 -11   0   5    0.10    1.60
 -10   0   5   -1.20    1.20
 -10   0   5    0.00    1.40
  -9   0   5   -1.40    1.30
  -9   0   5    0.50    1.40
  -9   0   5    1.60    1.50
  -8   0   5   -0.20    1.20
  -8   0   5    1.20    1.20
  -8   0   5    0.80    1.20
  -7   0   5   -1.30    0.90
  -7   0   5   -0.10    0.90
  -7   0   5    0.60    1.00
  -6   0   5   -1.30    0.80
  -6   0   5   -1.10    0.90
  -6   0   5   -0.30    0.80
  -5   0   5   -0.30    0.60
  -5   0   5    0.20    0.70
  -5   0   5   -0.20    0.30
  -5   0   5    0.50    0.70
  -4   0   5   -0.90    0.50
  -4   0   5    1.40    1.10
  -4   0   5    0.80    0.30
  -4   0   5   -0.90    0.40
  -3   0   5    2.00    0.60
  -3   0   5    0.90    0.50
  -3   0   5    0.80    0.70
  -3   0   5    1.00    0.40
   3   0  -5    1.60    0.50
   2   0  -5    0.50    0.40
   2   0  -5    1.00    0.40
  -2   0   5    1.20    0.40
  -2   0   5    1.50    0.50
   2   0  -5    3.30    0.60
  -2   0   5    2.20    0.50
   1   0  -5    0.60    0.40
   1   0  -5    1.00    0.40
  -1   0   5    0.70    0.30
  -1   0   5    0.40    0.40
  -1   0   5    1.40    0.40
   0   0  -5    0.10    0.40
   0   0   5    0.10    0.30
   0   0   5    0.40    0.40
   0   0   5    0.70    0.40
   0   0  -5    0.70    0.20
   0   0   5    0.30    0.40
  -1   0  -5    0.10    0.40
  -1   0  -5    1.90    0.50
   1   0   5    0.40    0.40
   1   0   5    0.90    0.50
  -2   0  -5    0.20    0.40
   2   0   5    0.40    0.20
  -2   0  -5    0.10    0.40
   2   0   5    0.60    0.40
  -3   0  -5    0.30    0.40
  -3   0  -5    0.40    0.60
   3   0   5   -0.20    0.40
   3   0   5    0.60    0.30
   4   0   5   -0.10    0.40
  -4   0  -5   -0.20    0.30
   4   0   5   -0.60    0.40
  -4   0  -5    0.30    0.60
  -5   0  -5    0.00    0.40
  -5   0  -5   -0.10    0.70
   5   0   5    1.20    0.60
   6   0   5    0.60    0.80
  -6   0  -5    0.10    0.60
  -6   0  -5    1.10    0.90
   7   0   5   -0.30    0.60
  -7   0  -5   -0.50    0.70
  -7   0  -5   -0.20    1.00
  -8   0  -5    2.80    1.10
   8   0   5    1.40    0.70
  -8   0  -5    0.90    1.20
  -9   0  -5    1.30    1.10
   9   0   5    0.00    0.80
  -9   0  -5    1.90    1.50
  10   0   5   -0.90    0.80
 -10   0  -5    0.10    1.20
 -10   0  -5    2.20    1.80
 -11   0  -5   -1.50    1.70
 -12  -1   5    0.30    1.80
 -12  -1   5    2.50    2.40
 -12   1   5    1.20    3.40
 -12   1   5   -0.30    1.80
 -11  -1   5    0.00    1.60
 -11  -1   5    1.20    2.10
 -11   1   5    2.40    1.80
 -11   1   5    1.70    1.70
 -10  -1   5   -0.70    1.30
 -10  -1   5    0.60    1.50
 -10   1   5    0.30    1.40
 -10   1   5    1.40    1.60
  -9  -1   5   11.40    2.10
  -9  -1   5   13.80    2.50
  -9   1   5   11.50    2.20
  -9   1   5   13.20    2.50
  -8  -1   5    3.40    1.40
  -8  -1   5    2.60    1.30
  -8  -1   5    5.30    1.60
  -8   1   5    0.50    1.20
  -8   1   5    2.50    1.30
  -8   1   5    2.40    1.40
  -7  -1   5   49.50    3.10
  -7  -1   5   48.50    3.20
  -7  -1   5   43.90    2.80
  -7   1   5   47.90    3.10
  -7   1   5   47.40    3.00
  -7   1   5   47.40    3.00
  -6  -1   5   35.60    2.40
  -6  -1   5   34.50    1.30
  -6  -1   5   38.50    2.70
  -6  -1   5   36.20    1.20
  -6  -1   5   36.70    2.50
  -6   1   5   36.20    2.60
  -6   1   5   35.70    2.60
  -6   1   5   34.00    2.40
  -5  -1   5    0.20    0.30
  -5  -1   5    0.40    0.60
  -5  -1   5   -0.40    0.70
  -5  -1   5    0.50    0.70
  -5   1   5    0.30    0.70
  -5   1   5   -0.20    0.70
  -4  -1   5   21.50    1.60
  -4  -1   5   20.40    1.00
  -4  -1   5   20.00    1.80
  -4  -1   5   22.10    1.40
  -4   1   5   20.80    1.50
  -4   1   5   19.50    1.50
  -4   1   5   21.00    0.90
  -4   1   5   19.50    1.80
  -3  -1   5  640.74   16.40
  -3  -1   5  630.74   16.00
  -3  -1   5  635.74   16.40
  -3  -1   5  645.84   15.80
   3  -1  -5  633.74   15.70
  -3   1   5  621.44   16.20
  -3   1   5  621.74   16.30
  -3   1   5  624.64   16.20
   3   1  -5  634.04   16.00
  -3   1   5  623.84   15.70
  -2  -1   5   14.10    1.00
   2  -1  -5   16.20    1.00
   2  -1  -5   14.50    0.90
  -2  -1   5   15.70    0.90
   2  -1  -5   13.20    1.00
  -2  -1   5   12.80    0.90
  -2   1   5   14.80    1.00
   2   1  -5   14.80    0.90
  -2   1   5   14.90    1.00
  -2   1   5   15.10    0.90
   2   1  -5   16.10    1.00
  -1  -1   5  575.24   14.10
   1  -1  -5  540.35   14.00
   1  -1  -5  529.55   14.30
  -1  -1   5  543.35   13.80
  -1  -1   5  558.04   13.80
   1  -1  -5  545.45   13.80
  -1   1   5  544.75   14.00
  -1   1   5  558.74   14.10
   1   1  -5  553.24   13.80
  -1   1   5  540.85   13.80
   1   1  -5  573.64   13.90
   1   1  -5  558.14   14.00
   0  -1  -5  200.68    5.70
   0  -1   5  203.98    5.20
   0  -1   5  199.58    5.70
   0  -1   5  204.48    5.70
   0  -1  -5  202.58    5.20
   0   1   5  204.08    5.70
   0   1  -5  202.38    5.20
   0   1   5  209.68    5.70
   0   1   5  195.38    5.70
   0   1  -5  204.38    5.70
   1  -1   5    3.60    0.30
  -1  -1  -5    5.50    0.80
  -1  -1  -5    4.10    0.60
   1  -1   5    1.80    0.50
   1  -1   5    4.30    0.70
   1   1   5    3.10    0.60
  -1   1  -5    3.60    0.60
   1   1   5    4.60    0.60
  -2  -1  -5   38.90    1.40
   2  -1   5   37.00    1.20
  -2  -1  -5   38.60    1.80
  -2  -1  -5   38.30    1.80
   2  -1   5   36.60    1.80
  -2   1  -5   38.50    1.80
   2   1   5   37.80    1.80
  -2   1  -5   35.90    1.70
   2   1   5   37.80    1.20
   3  -1   5  178.98    5.40
   3  -1   5  175.08    4.80
  -3  -1  -5  180.08    5.60
  -3  -1  -5  177.08    4.80
  -3   1  -5  186.38    5.70
  -3   1  -5  175.28    5.30
   3   1   5  179.48    4.80
   3   1   5  178.58    5.50
  -4  -1  -5   94.69    3.90
   4  -1   5   97.69    3.50
   4  -1   5   93.09    3.10
  -4  -1  -5   97.19    3.10
  -4   1  -5   96.99    3.90
   4   1   5   96.09    3.10
  -4   1  -5   99.59    3.10
   4   1   5   96.59    3.50
  -5  -1  -5    0.10    0.60
  -5  -1  -5    0.50    0.50
   5  -1   5    0.50    0.50
  -5   1  -5    0.10    0.70
   5   1   5    0.20    0.60
  -5   1  -5    0.30    0.40
  -6  -1  -5  110.49    4.80
   6  -1   5  112.79    4.00
  -6  -1  -5  108.49    3.90
  -6   1  -5  106.79    3.90
  -6   1  -5  107.49    4.70
   6   1   5  103.79    4.00
   7  -1   5   15.40    1.40
  -7  -1  -5   15.10    1.60
  -7  -1  -5   18.00    2.50
  -7   1  -5   16.60    1.60
   7   1   5   18.40    1.60
  -7   1  -5   21.40    2.60
  -8  -1  -5   29.00    2.90
  -8  -1  -5   26.10    2.10
   8  -1   5   26.60    1.80
  -8   1  -5   27.20    2.70
   8   1   5   28.00    1.90
  -8   1  -5   26.60    2.10
  -9  -1  -5   17.50    2.70
  -9  -1  -5   13.60    1.90
  -9   1  -5   13.20    2.50
   9   1   5   18.20    1.60
  10  -1   5    0.40    0.70
 -10  -1  -5    0.50    1.20
 -10  -1  -5   -1.00    1.40
 -10   1  -5   -0.50    1.50
  10   1   5    0.20    0.90
 -11  -1  -5    6.70    2.30
 -11  -1  -5    2.20    1.80
 -11   1  -5    9.80    2.70
 -12  -2   5    6.10    3.00
 -12  -2   5    3.80    2.30
 -12   2   5   -0.60    2.70
 -11  -2   5   -1.00    1.50
 -11  -2   5    2.80    1.60
 -11   2   5    0.90    1.70
 -11   2   5   -0.30    1.60
 -10  -2   5    1.30    1.70
 -10  -2   5   -0.40    1.20
 -10   2   5    1.00    1.40
 -10   2   5    1.00    1.40
 -10   2   5    1.30    1.60
  -9  -2   5    1.40    1.60
  -9  -2   5   -0.60    1.30
  -9   2   5    0.90    1.40
  -9   2   5    0.20    1.60
  -9   2   5    0.00    1.20
  -8  -2   5   54.19    3.50
  -8  -2   5   45.70    3.50
  -8   2   5   50.69    3.60
  -8   2   5   60.59    3.70
  -8   2   5   53.39    3.50
  -7  -2   5    4.90    1.50
  -7  -2   5    2.70    1.30
  -7  -2   5    3.40    0.50
  -7  -2   5    4.80    1.30
  -7   2   5    3.30    1.40
  -7   2   5    3.70    1.40
  -7   2   5    1.50    1.20
  -6  -2   5  268.97    7.20
  -6  -2   5  276.37    8.80
  -6  -2   5  273.97    8.90
  -6  -2   5  266.67    8.40
  -6  -2   5  276.27    7.20
  -6   2   5  278.47    8.80
  -6   2   5  268.37    8.70
  -6   2   5  281.67    8.80
  -5  -2   5    0.80    0.90
  -5  -2   5    1.40    0.40
  -5  -2   5    0.60    0.70
  -5  -2   5    0.80    0.70
  -5   2   5    0.10    0.70
  -5   2   5    1.00    0.80
  -5   2   5    1.40    0.90
  -4  -2   5    0.30    0.40
   4  -2  -5    0.20    0.30
  -4  -2   5    0.00    0.50
  -4  -2   5   -0.20    0.70
  -4  -2   5    1.70    0.60
  -4   2   5    1.60    0.70
  -4   2   5    0.60    0.30
  -4   2   5    0.40    0.50
  -4   2   5    1.20    0.70
  -3  -2   5   54.79    2.50
  -3  -2   5   60.99    2.20
  -3  -2   5   59.69    2.50
  -3  -2   5   57.99    2.10
   3  -2  -5   56.99    2.00
  -3   2   5   57.99    2.30
  -3   2   5   55.29    2.40
  -3   2   5   55.39    2.50
   3   2  -5   58.89    2.10
  -3   2   5   54.69    2.00
   2  -2  -5  527.05   13.70
   2  -2  -5  501.85   13.70
  -2  -2   5  547.55   13.60
  -2  -2   5  522.75   13.70
   2  -2  -5  559.04   13.50
  -2  -2   5  537.25   13.20
  -2   2   5  530.25   13.70
  -2   2   5  520.35   13.70
   2   2  -5  527.25   13.70
  -2   2   5  533.75   13.50
  -2   2   5  532.05   13.50
   2   2  -5  527.15   13.20
  -1  -2   5   19.90    1.10
   1  -2  -5   20.60    1.30
   1  -2  -5   20.40    1.20
  -1  -2   5   20.10    1.20
   1  -2  -5   19.60    1.20
  -1  -2   5   24.50    1.00
  -1   2   5   18.70    1.10
  -1   2   5   18.40    1.10
   1   2  -5   20.10    1.20
   1   2  -5   20.30    0.90
  -1   2   5   19.70    1.20
   0  -2  -5  682.23   16.70
   0  -2   5  672.53   16.20
   0  -2   5  637.64   16.70
   0  -2  -5  645.74   16.70
   0  -2  -5  662.13   16.20
   0  -2   5  677.93   16.80
   0   2  -5  660.53   16.20
   0   2   5  635.74   16.70
   0   2   5  657.13   16.70
   0   2   5  655.83   16.30
  -1  -2  -5   85.89    2.80
   1  -2   5   88.19    2.40
   1  -2   5   82.39    2.90
   1  -2   5   85.99    3.00
   1   2   5   85.89    3.10
   1   2   5   83.09    2.70
  -1   2  -5   87.09    3.00
  -1   2  -5   87.19    3.00
  -2  -2  -5  220.38    6.20
  -2  -2  -5  219.18    5.60
   2  -2   5  217.78    6.30
   2  -2   5  219.48    5.60
  -2  -2  -5  221.08    6.40
   2   2   5  204.78    6.60
   2   2   5  220.58    5.60
  -2   2  -5  213.68    6.20
  -2   2  -5  214.18    6.30
   2   2   5  218.18    6.40
  -3  -2  -5  283.97    8.20
   3  -2   5  279.87    8.00
  -3  -2  -5  289.57    7.50
   3  -2   5  284.57    7.50
  -3   2  -5  300.77    8.40
   3   2   5  289.47    8.20
   3   2   5  288.37    7.50
  -3   2  -5  281.67    8.30
   4  -2   5  120.69    4.10
  -4  -2  -5  118.29    3.70
  -4  -2  -5  121.59    5.10
   4  -2   5  122.29    3.70
   4   2   5  124.49    3.70
   4   2   5  118.89    4.20
  -4   2  -5  115.19    4.40
   5  -2   5   -0.30    0.50
  -5  -2  -5    0.60    0.60
  -5  -2  -5    0.30    0.80
  -5   2  -5    0.40    0.70
   5   2   5    0.50    0.60
  -6  -2  -5   98.99    3.70
   6  -2   5  102.19    3.80
  -6  -2  -5  102.29    4.60
   6   2   5   99.49    3.90
  -6   2  -5   98.69    4.50
   7  -2   5    0.70    0.70
  -7  -2  -5    1.80    0.90
  -7  -2  -5    2.90    1.50
   7   2   5    2.40    0.90
  -7   2  -5    0.30    1.30
   8  -2   5   43.20    2.20
  -8  -2  -5   35.40    3.00
  -8  -2  -5   44.00    2.70
  -8   2  -5   39.00    3.40
  -9  -2  -5   14.30    1.90
  -9  -2  -5   16.20    2.60
   9  -2   5   13.30    1.40
  -9   2  -5   16.10    2.70
 -10  -2  -5    1.10    1.90
 -10  -2  -5    1.60    1.20
  10  -2   5    1.30    0.70
 -10   2  -5   -0.70    1.50
  10   2   5    0.20    0.90
 -11  -2  -5   14.60    2.50
 -11  -2  -5   10.50    2.60
 -11   2  -5   12.50    3.00
 -12  -3   5    8.80    3.00
 -11  -3   5   17.50    2.90
 -11  -3   5   23.70    3.70
 -11   3   5   19.20    3.00
 -11   3   5   20.50    3.30
 -10  -3   5    4.50    1.90
 -10  -3   5    7.10    2.10
 -10   3   5    2.70    1.80
 -10   3   5    2.50    1.90
 -10   3   5    2.80    1.70
  -9  -3   5  124.69    5.90
  -9  -3   5  117.89    6.10
  -9   3   5  121.09    6.10
  -9   3   5  138.99    6.10
  -9   3   5  136.39    6.10
  -8  -3   5   19.30    2.50
  -8  -3   5   17.30    2.40
  -8   3   5   13.30    2.10
  -8   3   5   18.30    2.40
  -8   3   5   20.50    2.80
  -7  -3   5   56.49    3.30
  -7  -3   5   55.19    2.50
  -7  -3   5   51.89    2.00
  -7  -3   5   56.69    3.50
  -7   3   5   50.49    3.20
  -7   3   5   55.59    3.30
  -7   3   5   47.80    3.10
  -6  -3   5   50.29    3.10
  -6  -3   5   42.60    1.90
  -6  -3   5   50.39    3.10
  -6  -3   5   43.90    3.00
  -6   3   5   41.90    2.90
  -6   3   5   47.70    2.80
  -6   3   5   44.90    3.00
  -5  -3   5  129.79    4.50
   5  -3  -5  133.19    3.50
  -5  -3   5  124.99    4.80
  -5  -3   5  123.39    4.90
  -5   3   5  125.09    4.90
  -5   3   5  135.69    4.90
  -5   3   5  142.99    5.50
  -4  -3   5   29.40    1.60
  -4  -3   5   33.80    2.00
   4  -3  -5   33.50    1.30
   4   3  -5   31.80    1.60
  -4   3   5   32.80    1.80
  -4   3   5   37.10    2.10
  -4   3   5   36.20    2.10
  -4   3   5   31.30    1.30
  -3  -3   5  918.21   22.30
   3  -3  -5  918.91   22.40
  -3  -3   5  900.91   23.00
  -3  -3   5  882.91   23.10
  -3   3   5  891.71   23.00
  -3   3   5  927.71   22.40
  -3   3   5  894.01   23.00
  -3   3   5  906.11   22.70
  -2  -3   5 1272.77   30.60
  -2  -3   5 1270.57   30.00
   2  -3  -5 1230.28   30.30
  -2   3   5 1169.48   30.60
  -2   3   5 1239.08   30.30
   2   3  -5 1229.18   29.80
  -2   3   5 1219.88   30.10
   1  -3  -5  762.52   18.60
   1  -3  -5  733.93   18.70
  -1  -3   5  741.43   18.60
   1  -3  -5  724.33   18.90
  -1  -3   5  734.33   18.10
  -1   3   5  740.93   18.90
   1   3  -5  736.93   18.60
  -1   3   5  782.32   18.80
   0  -3   5 2043.10   48.50
   0  -3   5 2031.70   48.00
   0  -3   5 1895.21   48.40
   0  -3  -5 1985.90   48.40
   0  -3  -5 1931.11   48.40
   0   3   5 2044.10   48.50
   0   3  -5 1962.20   48.00
   0   3   5 1994.80   47.80
   1  -3   5   59.09    1.90
   1  -3   5   63.79    2.50
  -1  -3  -5   58.79    2.10
  -1  -3  -5   54.69    2.30
  -1   3  -5   58.49    2.30
   1   3   5   57.79    2.40
   1   3   5   59.69    2.10
  -2  -3  -5  394.66   10.50
   2  -3   5  407.96   10.70
  -2  -3  -5  394.66   10.00
  -2   3  -5  391.06   10.70
   2   3   5  384.06   10.50
   2   3   5  403.86   10.80
   3  -3   5  103.59    3.70
  -3  -3  -5  109.39    3.20
  -3  -3  -5   99.79    3.70
  -3   3  -5  107.69    3.90
   3   3   5  105.39    3.80
   3   3   5  102.89    3.40
  -4  -3  -5   17.10    1.10
   4  -3   5   17.00    1.20
  -4  -3  -5   19.20    2.30
   4  -3   5   17.70    1.30
   4   3   5   17.30    1.40
  -4   3  -5   17.40    1.70
   4   3   5   20.20    1.20
  -5  -3  -5  205.38    6.90
   5  -3   5  215.78    6.40
  -5  -3  -5  206.28    6.10
  -5   3  -5  202.48    6.90
   5   3   5  200.98    6.50
  -6  -3  -5  287.77    9.50
   6  -3   5  303.17    8.60
  -6   3  -5  293.87    9.50
  -7  -3  -5    1.00    0.90
  -7  -3  -5    1.20    1.30
   7  -3   5    1.70    0.70
  -7   3  -5    1.00    1.30
   7   3   5    1.80    0.90
  -8  -3  -5   88.79    4.80
   8  -3   5   77.79    3.20
  -8  -3  -5   83.39    3.80
  -8   3  -5   83.69    4.60
   8   3   5   82.69    3.60
  -9  -3  -5   56.09    3.20
   9  -3   5   48.10    2.30
  -9  -3  -5   53.59    4.10
   9   3   5   52.29    2.90
  -9   3  -5   52.79    4.00
 -10  -3  -5   -1.70    1.60
 -10  -3  -5    1.50    1.30
  10  -3   5    0.80    0.70
  10   3   5   -0.40    1.00
 -10   3  -5    1.30    1.50
 -11  -3  -5    5.60    2.40
 -11  -3  -5    8.40    2.00
 -11   3  -5    3.00    1.90
 -12  -4   5   -1.50    2.00
 -12  -4   5    0.90    2.10
 -11  -4   5    6.40    2.10
 -11  -4   5    5.50    2.50
 -11   4   5   10.10    2.60
 -11   4   5    6.80    2.40
 -10  -4   5   37.20    3.40
 -10  -4   5   33.40    3.70
 -10   4   5   39.00    3.80
 -10   4   5   44.80    3.70
  -9  -4   5   42.90    3.50
  -9  -4   5   38.30    3.30
  -9   4   5   45.90    3.60
  -9   4   5   40.50    3.60
  -9   4   5   34.80    3.20
  -8  -4   5    1.60    1.40
  -8  -4   5    2.90    0.70
  -8  -4   5    2.00    1.30
  -8  -4   5    4.70    0.80
  -8   4   5    2.60    1.40
  -8   4   5    3.90    1.60
  -8   4   5    0.80    1.40
  -7  -4   5    7.00    1.00
  -7  -4   5    7.00    1.60
  -7  -4   5    5.70    1.40
  -7   4   5    9.70    1.70
  -7   4   5    5.30    1.40
  -7   4   5    6.20    1.80
  -6  -4   5  567.94   15.10
  -6  -4   5  593.94   16.40
  -6  -4   5  577.64   16.60
  -6   4   5  588.84   16.20
  -6   4   5  599.44   16.40
  -6   4   5  576.54   16.40
   5  -4  -5  332.37    8.40
  -5  -4   5  336.57    9.90
  -5  -4   5  317.77   10.00
  -5   4   5  340.67   11.80
  -5   4   5  335.17    9.90
  -5   4   5  327.27   10.00
  -4  -4   5  121.99    3.80
   4  -4  -5  122.49    3.60
  -4  -4   5  115.99    4.50
  -4  -4   5  121.39    4.40
  -4   4   5  120.49    4.40
   4   4  -5  118.39    3.80
  -4   4   5  121.69    3.60
  -4   4   5  121.59    4.10
  -3  -4   5   42.30    2.20
   3  -4  -5   37.20    1.70
   3  -4  -5   39.80    1.70
  -3  -4   5   38.30    2.10
  -3  -4   5   38.80    1.50
  -3   4   5   37.30    1.70
   3   4  -5   39.90    1.50
  -3   4   5   38.00    1.70
  -3   4   5   35.30    2.00
  -2  -4   5 1796.52   42.50
   2  -4  -5 1774.32   43.20
  -2  -4   5 1764.02   43.40
  -2   4   5 1786.72   42.90
  -2   4   5 1824.12   43.30
   2   4  -5 1745.13   42.50
  -2   4   5 1704.73   43.60
  -1  -4   5 1183.38   28.80
  -1  -4   5 1152.58   28.00
   1  -4  -5 1209.78   28.90
  -1   4   5 1150.88   28.90
  -1   4   5 1133.39   29.10
   1   4  -5 1159.58   28.70
   0  -4  -5   10.20    0.90
   0  -4   5   11.60    0.80
   0  -4   5   10.80    0.60
   0   4  -5   10.70    0.80
   0   4   5    9.30    0.90
   0   4   5   11.80    0.60
   0   4   5    8.70    0.90
  -1  -4  -5  484.75   12.50
   1  -4   5  501.95   12.60
   1  -4   5  508.45   12.70
   1   4   5  474.15   13.00
   1   4   5  504.25   13.20
  -1   4  -5  496.15   13.00
   2  -4   5 1103.09   27.80
  -2  -4  -5 1125.39   27.50
  -2  -4  -5 1100.09   27.20
   2   4   5 1098.09   27.40
  -2   4  -5 1118.89   27.80
   2   4   5 1100.29   27.90
  -3  -4  -5 1791.62   44.20
   3  -4   5 1848.92   44.20
   3  -4   5 1814.12   44.70
  -3  -4  -5 1824.52   44.70
   3   4   5 1786.12   44.90
  -3   4  -5 1844.82   44.90
   3   4   5 1798.42   44.20
   4  -4   5    5.40    0.90
  -4  -4  -5    6.80    0.80
  -4  -4  -5    5.10    1.70
  -4   4  -5    9.40    1.40
   4   4   5    3.80    0.90
   5  -4   5    1.40    0.70
  -5  -4  -5    1.00    1.00
  -5  -4  -5    1.50    0.70
  -5   4  -5    1.90    1.00
  -6  -4  -5  226.48    7.90
  -6  -4  -5  218.18    6.90
   6  -4   5  228.28    6.90
   6   4   5  225.38    7.30
  -6   4  -5  237.78    7.90
   7  -4   5   15.00    1.50
  -7  -4  -5   11.90    2.00
  -7  -4  -5   15.60    1.70
   7   4   5   15.10    1.70
  -7   4  -5   19.80    2.40
   8  -4   5   19.40    1.50
  -8  -4  -5   20.10    2.00
  -8  -4  -5   22.70    2.80
   8   4   5   20.30    1.90
  -8   4  -5   20.60    2.30
  -9  -4  -5   22.30    3.20
  -9  -4  -5   19.90    2.10
   9  -4   5   20.60    1.60
   9   4   5   22.50    2.00
  -9   4  -5   24.80    3.00
 -10  -4  -5    2.90    1.90
 -10  -4  -5    0.40    1.80
  10  -4   5    0.90    0.80
  10   4   5   -0.80    1.00
 -10   4  -5   -4.00    1.30
 -11  -4  -5   31.60    4.60
 -11  -4  -5   28.00    2.90
 -11   4  -5   27.10    3.90
 -12  -5   5    8.90    2.60
 -12  -5   5   11.70    3.10
 -11  -5   5   40.00    4.10
 -11  -5   5   51.19    4.20
 -11   5   5   49.50    4.40
 -11   5   5   48.10    4.00
 -10  -5   5    2.00    1.90
 -10  -5   5    2.80    1.90
 -10   5   5    1.80    1.60
 -10   5   5   -1.70    1.30
  -9  -5   5  133.09    4.30
  -9  -5   5  126.99    4.30
  -9  -5   5  165.38    7.10
  -9  -5   5  146.49    6.40
  -9   5   5  148.19    6.70
  -9   5   5  152.98    6.50
  -8  -5   5   80.99    6.30
  -8   5   5   80.59    4.70
  -8   5   5   86.49    4.30
  -7  -5   5   93.69    4.50
  -7  -5   5   94.39    4.70
  -7   5   5   89.99    4.30
  -7   5   5   84.69    4.40
  -6  -5   5    4.30    1.30
  -6  -5   5    0.40    1.10
  -6   5   5    1.90    1.10
  -6   5   5    0.60    1.00
  -5  -5   5  198.18    6.90
  -5  -5   5  202.48    6.80
   5  -5  -5  198.58    5.50
  -5   5   5  197.38    6.50
  -5   5   5  201.58    6.90
  -4  -5   5  395.76   11.10
   4  -5  -5  388.66   10.20
  -4  -5   5  384.86   11.20
  -4   5   5  382.06   11.20
   4   5  -5  381.86   10.20
  -4   5   5  397.66   10.20
  -4   5   5  396.76   10.70
  -3  -5   5 1121.89   29.50
   3  -5  -5 1166.18   28.20
   3  -5  -5 1157.18   28.30
  -3   5   5 1101.49   28.90
  -3   5   5 1164.98   28.30
  -3   5   5 1142.99   28.20
   3   5  -5 1143.99   27.80
  -2  -5   5  639.84   16.80
   2  -5  -5  643.24   16.60
  -2   5   5  657.93   16.70
  -2   5   5  659.93   16.10
  -2   5   5  640.74   17.00
  -1  -5   5   79.99    2.90
  -1   5   5   80.89    3.20
  -1   5   5   84.29    2.30
  -1   5   5   78.99    3.00
   0  -5   5  650.93   16.50
   0  -5   5  656.33   16.00
   0   5   5  654.53   15.80
   0   5   5  650.83   16.90
   0   5   5  669.73   16.90
   0   5  -5  614.04   16.40
  -1  -5  -5  150.48    4.20
   1  -5   5  155.68    4.50
   1  -5   5  154.38    4.50
   1   5   5  147.09    4.90
   1   5   5  155.38    4.30
   1   5   5  144.49    4.80
  -1   5  -5  148.59    4.80
  -2  -5  -5  757.72   19.20
   2  -5   5  771.82   19.70
  -2  -5  -5  763.22   19.20
  -2   5  -5  768.72   19.60
   2   5   5  759.12   19.20
   2   5   5  750.82   19.80
  -3  -5  -5  154.18    5.00
  -3  -5  -5  153.08    4.60
   3  -5   5  156.78    5.10
   3   5   5  146.99    4.60
  -3   5  -5  156.78    5.20
   3   5   5  147.19    5.20
  -4  -5  -5   29.40    2.40
   4  -5   5   21.30    1.60
  -4  -5  -5   21.80    1.40
   4   5   5   19.30    1.90
  -4   5  -5   20.60    1.80
  -5  -5  -5   84.79    3.90
   5  -5   5   93.69    3.50
  -5  -5  -5   87.79    3.40
  -5   5  -5   89.49    4.00
   5   5   5   84.89    3.70
  -6  -5  -5  178.08    5.80
  -6  -5  -5  173.38    6.50
   6  -5   5  175.38    5.70
  -6   5  -5  171.98    6.50
   6   5   5  169.48    6.00
  -7  -5  -5    5.90    1.30
   7  -5   5    4.90    1.00
  -7  -5  -5    2.70    1.50
  -7   5  -5    3.60    1.40
   7   5   5    4.50    1.20
  -8  -5  -5   24.40    2.20
   8  -5   5   23.30    1.70
  -8  -5  -5   23.40    2.60
  -8   5  -5   26.30    2.70
   8   5   5   27.40    2.20
  -9  -5  -5   19.30    3.10
   9  -5   5   19.70    1.60
  -9  -5  -5   22.10    2.10
  -9   5  -5   22.30    2.80
   9   5   5   17.20    2.00
 -10  -5  -5   22.90    3.20
 -10  -5  -5   20.70    3.10
 -10   5  -5   23.20    3.40
  10   5   5   25.60    2.10
 -11  -5  -5    3.40    3.50
 -11  -5  -5    0.00    1.60
 -11   5  -5    0.40    2.50
 -11  -6   5    8.40    2.40
 -11  -6   5    5.80    2.80
 -11   6   5    9.20    2.20
 -11   6   5    6.10    2.50
 -10  -6   5   65.39    4.70
 -10  -6   5   69.39    4.50
 -10  -6   5   54.59    2.30
 -10   6   5   69.09    4.80
 -10   6   5   70.29    4.40
  -9  -6   5  103.19    5.70
  -9  -6   5  111.69    5.60
  -9   6   5  101.29    5.40
  -9   6   5  110.29    5.70
  -8  -6   5   18.60    2.60
  -8  -6   5   21.30    2.90
  -8   6   5   22.00    2.30
  -8   6   5   25.30    4.90
  -7  -6   5    0.20    1.10
  -7  -6   5   -0.10    1.00
  -7   6   5    0.40    1.20
  -7   6   5   -1.20    1.00
   6  -6  -5  556.84   14.00
  -6  -6   5  561.14   15.90
  -6  -6   5  570.14   16.20
  -6   6   5  549.65   16.00
  -6   6   5  557.54   15.40
   5  -6  -5  410.66   10.90
  -5  -6   5  408.06   12.30
  -5  -6   5  433.36   12.30
  -5   6   5  427.26   11.70
  -5   6   5  418.26   12.40
  -4  -6   5   41.70    2.50
   4  -6  -5   40.60    1.90
  -4  -6   5   41.20    2.40
  -4   6   5   40.10    2.00
  -4   6   5   38.60    2.50
   4   6  -5   41.60    1.70
  -4   6   5   42.80    1.90
   3  -6  -5  291.87    8.30
  -3  -6   5  304.67    8.80
   3  -6  -5  297.77    8.00
  -3   6   5  304.87    8.40
  -3   6   5  301.17    8.10
   3   6  -5  302.37    7.60
  -2  -6   5   87.99    3.30
  -2   6   5   85.89    2.50
  -2   6   5   84.19    3.40
  -2   6   5   81.69    3.20
  -1  -6   5  463.65   12.30
  -1   6   5  463.15   11.20
  -1   6   5  469.25   12.60
  -1   6   5  459.85   12.50
   0  -6   5   31.80    1.60
   0  -6   5   30.30    1.20
   0   6   5   32.70    1.80
   0   6   5   28.20    1.80
   0   6   5   27.30    1.00
  -1  -6  -5  115.29    3.30
  -1  -6  -5  109.89    3.70
   1  -6   5  109.29    3.70
   1  -6   5  115.79    3.60
   1   6   5  119.69    4.20
   1   6   5  111.79    4.00
   1   6   5  112.29    3.30
  -2  -6  -5   78.09    2.70
  -2  -6  -5   77.29    2.80
  -2   6  -5   72.49    3.00
  -2   6  -5   76.69    2.90
   2   6   5   71.89    3.20
   2   6   5   69.49    2.60
   2   6   5   73.09    3.10
   3  -6   5 1009.70   26.10
  -3  -6  -5 1040.10   25.70
  -3  -6  -5 1053.99   26.00
   3   6   5  999.20   26.40
   4  -6   5   35.20    2.10
  -4  -6  -5   33.40    2.60
  -4  -6  -5   36.80    1.90
  -4   6  -5   35.20    2.20
   4   6   5   34.60    2.20
  -5  -6  -5   69.79    3.10
  -5  -6  -5   66.89    3.40
   5  -6   5   71.89    3.10
   5   6   5   71.39    3.40
  -5   6  -5   70.79    3.60
  -6  -6  -5   59.39    2.90
  -6  -6  -5   56.59    3.40
   6  -6   5   65.39    3.00
  -6   6  -5   64.99    3.50
   6   6   5   60.39    3.20
  -7  -6  -5  133.89    6.00
  -7  -6  -5  129.59    5.10
   7  -6   5  135.19    4.80
  -7   6  -5  136.49    5.80
   7   6   5  136.69    5.30
   8  -6   5   31.30    2.00
  -8  -6  -5   26.50    3.20
  -8  -6  -5   27.00    2.20
  -8   6  -5   23.40    2.60
   8   6   5   29.80    2.40
  -9  -6  -5    2.80    1.80
  -9  -6  -5    6.40    1.60
   9  -6   5    5.90    1.10
  -9   6  -5    5.70    1.90
   9   6   5    4.40    1.20
 -10  -6  -5    4.60    1.70
 -10  -6  -5    2.80    2.30
 -10   6  -5    6.20    2.20
 -11  -6  -5   26.10    3.20
 -11   6  -5   36.80    6.90
 -11  -7   5   14.90    3.10
 -11  -7   5   17.30    2.90
 -11   7   5   18.60    3.10
 -11   7   5   24.70    3.80
 -10  -7   5    1.60    1.90
 -10  -7   5    5.10    1.80
 -10   7   5    1.90    1.50
 -10   7   5    3.30    2.10
  -9  -7   5   28.30    2.90
  -9  -7   5   29.80    3.40
  -9   7   5   28.50    3.10
  -9   7   5   25.60    3.40
  -8  -7   5  129.19    6.00
  -8  -7   5  128.79    5.90
  -8   7   5  128.49    6.00
  -8   7   5  121.79    5.50
  -7  -7   5   36.60    2.90
  -7  -7   5   37.50    2.90
  -7   7   5   35.00    3.00
  -7   7   5   35.50    2.60
  -6  -7   5   26.20    2.50
  -6  -7   5   22.20    2.20
   6  -7  -5   26.10    1.40
  -6   7   5   25.20    2.10
  -6   7   5   25.50    2.30
  -5  -7   5   55.19    3.20
  -5  -7   5   65.19    3.40
   5  -7  -5   60.69    2.50
  -5   7   5   62.89    3.40
  -5   7   5   60.09    2.90
  -4  -7   5  640.14   17.80
  -4  -7   5  695.33   17.90
  -4   7   5  673.13   17.10
  -4   7   5  653.93   18.00
  -4   7   5  656.13   17.00
   4   7  -5  650.23   16.60
  -3  -7   5  870.31   23.00
   3  -7  -5  905.11   22.10
   3   7  -5  877.51   21.60
  -3   7   5  912.21   22.70
  -3   7   5  872.81   23.20
  -3   7   5  900.41   22.10
  -2   7   5  248.58    6.40
  -2   7   5  255.37    7.70
  -2   7   5  241.88    7.40
  -1  -7   5    0.50    0.60
  -1   7   5    0.60    0.60
  -1   7   5    2.00    0.70
   0  -7   5 1300.17   31.50
   0  -7   5 1303.47   32.40
   0   7  -5 1282.27   31.60
   0   7   5 1337.37   32.80
   0   7   5 1276.27   32.70
  -1  -7  -5  711.33   17.40
   1  -7   5  701.43   17.70
   1  -7   5  696.93   18.10
  -1  -7  -5  703.33   18.20
  -1   7  -5  714.73   17.80
   1   7   5  717.03   18.50
   1   7   5  681.03   17.40
  -2  -7  -5  186.18    5.40
  -2  -7  -5  187.28    5.70
  -2   7  -5  187.18    5.90
  -2   7  -5  186.68    5.70
   2   7   5  181.58    6.10
   2   7   5  176.78    5.30
   2   7   5  178.18    5.90
  -3  -7  -5   11.60    1.20
  -3  -7  -5   12.50    1.10
  -3   7  -5   13.90    1.50
  -3   7  -5   13.50    1.40
   3   7   5   10.30    1.40
  -4  -7  -5  171.48    6.00
  -4  -7  -5  175.48    5.70
   4   7   5  174.48    6.20
  -4   7  -5  179.08    6.10
  -4   7  -5  172.48    6.10
   5  -7   5  355.66   11.00
  -5  -7  -5  351.86   10.20
  -5  -7  -5  356.16   10.70
   5   7   5  354.86   10.80
  -5   7  -5  359.56   10.80
  -6  -7  -5  219.28    7.80
  -6  -7  -5  224.48    7.20
   6  -7   5  220.18    7.10
  -6   7  -5  226.08    7.80
   6   7   5  224.88    7.60
   7  -7   5   13.90    1.80
  -7  -7  -5   12.90    2.20
  -7  -7  -5   13.80    1.90
  -7   7  -5   10.30    2.00
   7   7   5   14.70    2.00
  -8  -7  -5    8.20    2.30
  -8  -7  -5    9.30    1.60
   8   7   5   11.00    1.90
  -8   7  -5   10.30    2.00
  -9  -7  -5   48.30    3.20
  -9  -7  -5   49.00    4.00
   9  -7   5   41.60    2.30
  -9   7  -5   42.90    3.50
   9   7   5   45.30    4.20
 -10  -7  -5   42.50    4.30
 -10  -7  -5   36.70    3.20
 -10   7  -5   43.40    4.00
 -11  -7  -5    1.50    1.70
 -11  -7  -5    1.40    2.70
 -11  -8   5   18.30    3.10
 -11  -8   5   22.70    4.20
 -11   8   5   20.80    3.10
 -11   8   5   23.10    4.30
 -10  -8   5   72.69    4.80
 -10  -8   5   69.09    5.00
 -10   8   5   65.79    4.80
 -10   8   5   76.39    4.60
  -9  -8   5   59.19    4.10
  -9  -8   5   66.79    4.40
  -9   8   5   63.09    4.70
  -9   8   5   60.49    4.50
  -8  -8   5    6.80    1.90
  -8  -8   5   14.30    2.50
  -8   8   5   14.70    2.70
  -8   8   5   11.80    2.00
  -7  -8   5   69.69    4.10
  -7  -8   5   64.69    3.90
  -7   8   5   64.69    4.10
  -7   8   5   66.99    3.60
  -6  -8   5  118.69    5.30
   6  -8  -5  113.19    3.90
  -6  -8   5  127.99    5.30
  -6   8   5  132.29    4.90
  -6   8   5  128.29    5.50
  -5  -8   5  803.92   22.00
  -5  -8   5  821.92   21.90
  -5   8   5  821.12   21.10
  -5   8   5  805.32   22.10
  -4  -8   5  285.47    9.10
  -4  -8   5  296.87    9.20
  -4   8   5  293.97    9.20
  -4   8   5  289.17    8.50
  -4   8   5  306.97    8.30
   3  -8  -5   32.40    1.50
  -3  -8   5   33.90    2.20
   3   8  -5   35.90    1.20
  -3   8   5   35.50    2.40
   3   8  -5   33.90    1.10
  -3   8   5   36.20    2.10
  -3   8   5   32.40    1.50
  -2  -8   5  466.05   12.90
  -2   8   5  461.65   11.90
  -2   8   5  471.35   13.10
  -2   8   5  467.15   12.80
  -1  -8   5 1663.73   40.40
  -1   8   5 1664.03   42.00
  -1   8   5 1708.73   42.10
   1   8  -5 1698.43   40.40
   0  -8   5  292.07    7.80
   0  -8   5  291.27    8.60
   0   8   5  298.57    8.80
   0   8  -5  297.77    7.80
   0   8   5  303.37    9.00
   1  -8   5   25.70    1.40
  -1  -8  -5   26.60    1.20
  -1  -8  -5   26.00    1.70
   1  -8   5   24.90    1.70
  -1   8  -5   26.50    1.50
   1   8   5   25.70    1.90
   1   8   5   25.50    1.90
   1   8   5   24.80    1.10
  -2  -8  -5 1175.78   27.80
  -2  -8  -5 1129.29   28.30
   2   8   5 1071.89   27.60
   2   8   5 1082.99   28.80
  -2   8  -5 1133.69   28.40
  -2   8  -5 1119.59   28.10
  -3  -8  -5  189.48    5.80
  -3   8  -5  186.18    6.10
   3   8   5  181.18    6.50
  -4  -8  -5  328.37    9.60
  -4  -8  -5  344.87   10.00
   4  -8   5  332.37    9.90
  -4   8  -5  333.67   10.10
   4   8   5  332.87   10.30
  -4   8  -5  325.67    9.90
  -5  -8  -5   92.09    3.90
  -5  -8  -5  102.79    4.40
   5  -8   5  103.09    4.20
   5   8   5   93.89    4.40
  -5   8  -5  100.69    4.50
  -5   8  -5  103.49    4.40
  -6  -8  -5  123.89    5.40
   6  -8   5  129.19    4.90
  -6  -8  -5  134.09    5.00
  -6   8  -5  130.79    5.40
   6   8   5  133.89    5.40
  -7  -8  -5  247.88    8.20
  -7  -8  -5  245.18    8.90
   7  -8   5  248.98    7.80
   7   8   5  247.68    8.50
  -7   8  -5  252.97    8.90
  -8  -8  -5  107.29    5.60
  -8  -8  -5  110.29    4.90
   8  -8   5  111.59    4.30
   8   8   5  115.59    5.20
  -8   8  -5  121.69    5.60
  -9  -8  -5    4.40    1.60
   9  -8   5    4.30    1.10
  -9  -8  -5    9.70    2.40
   9   8   5    7.90    1.70
  -9   8  -5    5.60    1.70
 -10  -8  -5   15.30    2.40
 -10  -8  -5   12.90    2.80
 -10   8  -5   18.60    2.90
 -11  -8  -5   18.70    2.70
 -11  -8  -5   15.00    3.30
 -11   8  -5   18.60    3.80
 -11  -9   5    0.60    2.60
 -11  -9   5    2.00    1.90
 -11   9   5    2.60    4.10
 -11   9   5    3.10    1.80
 -10  -9   5    3.20    2.30
 -10  -9   5    1.80    1.90
 -10   9   5    1.90    2.10
 -10   9   5   -1.50    1.40
  -9  -9   5    7.20    2.00
  -9  -9   5    8.90    2.30
  -9   9   5    7.90    2.30
  -9   9   5    9.60    2.50
  -8  -9   5   72.09    4.60
  -8  -9   5   68.89    4.30
  -8   9   5   72.59    4.60
  -8   9   5   77.29    4.10
  -7  -9   5  141.39    6.30
   7  -9  -5  133.29    4.30
  -7  -9   5  141.29    6.30
  -7   9   5  153.98    5.70
  -6  -9   5   22.70    2.30
  -6  -9   5   20.00    2.50
  -6   9   5   16.90    1.80
  -6   9   5   22.00    2.50
  -5  -9   5   41.10    2.80
  -5  -9   5   35.90    2.60
  -5   9   5   41.10    2.90
  -5   9   5   38.40    2.20
   5   9  -5   39.70    2.00
  -4  -9   5  729.53   19.10
  -4  -9   5  668.73   18.90
  -4   9   5  696.13   17.80
  -4   9   5  699.73   19.20
   3  -9  -5  554.04   14.00
  -3  -9   5  543.15   15.20
  -3   9   5  540.95   15.30
  -3   9   5  547.25   13.80
   3   9  -5  542.95   13.40
  -3   9   5  555.84   15.50
  -2  -9   5   30.80    2.00
  -2   9   5   27.50    2.00
  -2   9   5   27.10    0.90
  -2   9   5   31.70    2.00
  -1  -9   5    4.50    0.50
  -1  -9   5    2.50    0.80
  -1   9   5    4.30    1.10
  -1   9   5    3.50    0.90
   0  -9   5  865.21   22.90
   0  -9   5  885.51   22.10
   0   9  -5  892.61   21.90
   0   9   5  901.41   23.30
   1  -9   5 1182.08   30.50
  -1  -9  -5 1214.08   29.30
  -1  -9  -5 1201.08   30.50
  -1   9  -5 1214.58   29.90
   1   9   5 1202.58   31.00
  -2  -9  -5  403.66   10.30
  -2  -9  -5  393.96   11.10
   2   9   5  399.06   11.20
   2   9   5  370.36   11.40
  -2   9  -5  386.46   10.80
   2   9   5  376.66   10.20
  -3  -9  -5    2.00    0.70
  -3  -9  -5    0.90    0.70
  -3   9  -5    2.40    0.80
   3   9   5    1.00    0.70
  -3   9  -5    2.00    0.90
   3   9   5    0.10    0.90
  -4  -9  -5  449.76   12.70
  -4  -9  -5  451.05   12.60
  -4   9  -5  466.65   13.10
  -4   9  -5  469.25   13.00
   4   9   5  421.26   13.10
  -5  -9  -5  368.76   10.90
  -5  -9  -5  368.46   11.20
   5  -9   5  382.26   11.10
  -5   9  -5  389.66   11.40
   5   9   5  362.16   11.50
  -5   9  -5  372.26   11.50
   6  -9   5  175.38    6.20
  -6  -9  -5  165.48    6.20
  -6  -9  -5  175.08    6.70
  -6   9  -5  178.38    6.70
   6   9   5  176.18    6.70
  -6   9  -5  186.88    7.10
  -7  -9  -5   40.60    3.20
  -7  -9  -5   38.20    2.80
   7  -9   5   41.90    2.60
  -7   9  -5   39.30    3.10
   7   9   5   41.20    3.10
  -8  -9  -5   31.30    3.20
   8  -9   5   31.20    2.20
  -8  -9  -5   31.80    2.70
   8   9   5   29.20    2.80
  -8   9  -5   26.90    2.90
  -9  -9  -5   52.89    4.20
   9  -9   5   45.30    2.50
  -9  -9  -5   45.80    3.20
  -9   9  -5   50.09    4.00
   9   9   5   46.40    3.30
 -10  -9  -5   24.10    3.10
 -10  -9  -5   27.50    3.80
 -10   9  -5   34.30    3.90
 -11 -10   5   23.80    4.00
 -11 -10   5   19.30    3.40
 -11  10   5   19.20    3.50
 -11  10   5   13.60    2.60
 -10 -10   5   36.60    3.70
 -10 -10   5   48.00    4.40
 -10  10   5   39.10    4.20
 -10  10   5   37.70    3.30
  -9 -10   5   37.60    3.40
  -9 -10   5   38.40    3.70
  -9  10   5   37.90    3.60
  -9  10   5   27.90    3.20
  -8 -10   5    3.10    1.70
  -8 -10   5    4.80    1.90
  -8  10   5    5.80    2.00
  -8  10   5    2.00    1.30
  -7 -10   5   59.89    6.20
  -7 -10   5   73.29    4.20
  -7  10   5   68.19    4.30
  -7  10   5   57.09    3.40
  -6 -10   5  152.68    6.20
  -6 -10   5  141.79    6.10
  -6  10   5  146.79    5.30
  -6  10   5  144.99    6.30
  -5 -10   5   85.59    4.30
  -5 -10   5   91.09    4.40
  -5  10   5   94.69    4.50
  -5  10   5   93.69    3.50
   5  10  -5   88.39    3.10
  -4 -10   5  298.67    9.60
  -4 -10   5  307.87    9.70
  -4  10   5  306.77    9.80
  -4  10   5  306.37    8.40
   4  10  -5  306.17    8.20
   4  10  -5  316.07    8.00
  -3 -10   5   76.69    3.60
  -3  10   5   82.19    3.60
   3  10  -5   77.49    2.30
  -3  10   5   79.39    2.50
   3  10  -5   77.29    2.20
  -3  10   5   81.59    3.80
  -2 -10   5  273.17    8.50
  -2  10   5  276.77    8.60
  -2  10   5  272.27    8.60
  -1 -10   5  623.84   17.40
  -1 -10   5  639.94   16.00
   1  10  -5  640.64   16.00
  -1  10   5  692.43   17.80
  -1  10   5  651.43   17.60
   0 -10   5  128.59    3.90
   0 -10   5  127.19    4.80
   0  10   5  132.09    4.90
   0  10   5  136.09    5.20
   0  10  -5  130.39    4.00
  -1 -10  -5  114.49    3.40
  -1 -10  -5  123.99    4.60
   1 -10   5  118.99    4.50
   1  10   5  116.19    4.50
  -1  10  -5  118.09    4.00
   1  10   5  118.99    4.90
   2 -10   5  209.28    7.10
  -2 -10  -5  230.48    6.40
  -2 -10  -5  228.08    7.20
   2  10   5  225.68    7.30
  -2  10  -5  232.58    6.90
   2  10   5  214.38    7.60
   2  10   5  215.38    6.20
  -3 -10  -5  145.79    5.20
  -3 -10  -5  144.99    4.80
  -3  10  -5  141.09    5.20
   3  10   5  139.99    5.30
   3  10   5  139.19    5.60
  -3  10  -5  140.39    5.20
  -4 -10  -5  249.18    8.00
  -4 -10  -5  254.37    7.90
  -4  10  -5  263.87    8.40
   4  10   5  263.27    8.30
   4  10   5  227.68    8.40
  -4  10  -5  252.57    8.10
  -5 -10  -5    0.80    0.90
   5 -10   5    1.10    1.10
  -5 -10  -5    1.40    1.20
   5  10   5    0.90    1.10
  -5  10  -5    1.60    1.20
  -5  10  -5    2.90    1.30
  -6 -10  -5   -1.00    0.80
  -6 -10  -5   -0.40    1.10
   6 -10   5    1.60    1.00
  -6  10  -5    0.30    1.10
   6  10   5    0.60    1.20
  -6  10  -5    0.10    1.00
  -7 -10  -5  182.08    6.80
   7 -10   5  186.78    6.50
  -7 -10  -5  186.98    7.40
  -7  10  -5  186.18    8.10
   7  10   5  187.88    7.30
   8 -10   5  118.59    4.80
  -8 -10  -5  125.09    6.10
  -8 -10  -5  114.69    5.30
  -8  10  -5  121.19    5.80
   8  10   5  131.79    5.90
   9 -10   5    1.60    1.00
  -9 -10  -5    0.60    1.60
  -9 -10  -5    0.70    1.30
  -9  10  -5    2.30    1.70
 -10 -10  -5    6.40    2.40
 -10 -10  -5   10.40    2.20
 -10  10  -5   14.60    2.60
 -10 -11   5    3.70    1.70
 -10 -11   5    2.70    2.10
 -10  11   5    2.40    2.10
 -10  11   5   -0.10    1.30
  -9 -11   5    7.20    2.40
  -9 -11   5   10.70    2.50
  -9  11   5    9.20    2.40
  -9  11   5    7.90    2.00
  -8 -11   5   83.89    5.20
  -8 -11   5   92.89    5.00
  -8  11   5   79.19    4.20
  -8  11   5   95.29    5.40
  -7 -11   5  104.99    5.40
  -7 -11   5  110.29    5.60
  -7  11   5  108.39    4.60
  -7  11   5  116.39    5.80
  -6 -11   5   -2.00    0.80
  -6  11   5    0.20    1.30
  -6  11   5    1.00    0.80
  -5 -11   5   20.50    2.50
  -5 -11   5   21.90    2.60
   5  11  -5   24.50    1.40
  -5  11   5   25.10    1.70
   5  11  -5   21.70    1.40
  -4 -11   5  288.97    9.30
  -4 -11   5  273.07    9.00
  -4  11   5  278.57    9.20
   4  11  -5  280.37    7.30
   4  11  -5  268.67    7.40
  -4  11   5  276.17    7.70
   3 -11  -5   67.99    2.20
  -3 -11   5   68.39    3.50
  -3  11   5   67.09    2.20
   3  11  -5   62.39    1.90
  -3  11   5   68.09    3.50
  -2 -11   5   58.89    3.20
  -2  11   5   59.79    3.20
  -2  11   5   57.99    3.20
  -1 -11   5   60.39    2.10
  -1 -11   5   60.09    3.10
   1  11  -5   60.19    2.10
  -1  11   5   63.29    3.20
  -1  11   5   65.59    3.40
   0 -11   5  199.58    5.70
   0 -11   5  195.28    6.70
   0  11   5  203.38    6.80
   0  11  -5  204.38    5.80
   0  11   5  203.88    7.10
   1 -11   5  232.28    7.60
  -1 -11  -5  251.67    7.90
  -1 -11  -5  233.28    6.20
   1  11   5  240.48    7.70
   1  11   5  234.48    8.10
  -1  11  -5  240.98    7.00
   2 -11   5  112.89    4.50
  -2 -11  -5  109.59    3.70
  -2 -11  -5  117.99    4.60
   2  11   5  115.19    5.00
   2  11   5  116.79    4.60
  -2  11  -5  111.69    4.20
  -3 -11  -5   51.99    2.90
  -3 -11  -5   51.09    2.40
  -3  11  -5   49.90    2.80
   3  11   5   47.40    2.80
   3  11   5   48.70    3.20
  -3  11  -5   53.49    2.80
  -4 -11  -5  339.37    9.90
  -4 -11  -5  331.57   10.20
   4  11   5  328.67   10.80
  -4  11  -5  331.87   10.20
  -4  11  -5  341.37   10.40
   4  11   5  322.07   10.20
  -5 -11  -5   93.49    4.20
  -5 -11  -5   93.29    4.20
   5  11   5   84.89    4.50
  -5  11  -5   88.99    4.20
  -5  11  -5   88.99    4.40
   6 -11   5   43.60    2.80
  -6 -11  -5   43.80    3.10
  -6 -11  -5   40.30    2.90
   6  11   5   39.70    3.20
  -6  11  -5   43.10    3.00
  -6  11  -5   37.60    3.00
  -7 -11  -5   34.70    2.80
   7 -11   5   37.20    2.70
  -7 -11  -5   33.00    3.10
   7  11   5   37.10    3.20
  -8 -11  -5    6.60    1.90
  -8 -11  -5    8.00    2.20
   8 -11   5    9.00    1.60
   8  11   5    4.90    1.80
  -8  11  -5    4.50    1.70
  -9 -11  -5   12.00    2.10
   9 -11   5   12.10    1.70
  -9 -11  -5    9.70    2.60
  -9  11  -5    9.30    2.20
 -10 -11  -5    7.10    2.50
 -10 -11  -5    6.60    2.00
 -10  11  -5    6.20    2.00
 -10 -12   5   14.70    3.10
 -10 -12   5   13.50    2.90
 -10  12   5   13.60    2.30
 -10  12   5   18.10    4.80
  -9 -12   5   18.90    3.00
  -9 -12   5   22.00    3.40
  -9  12   5   20.30    3.10
  -9  12   5   18.40    3.10
  -8 -12   5   13.40    2.60
  -8 -12   5    8.10    2.30
  -8  12   5   13.50    2.50
  -8  12   5    9.50    1.80
  -7 -12   5   89.49    5.00
  -7 -12   5  101.99    5.20
  -7  12   5   90.99    4.10
  -7  12   5   92.99    5.20
  -6 -12   5    1.90    1.30
  -6 -12   5    1.80    1.30
  -6  12   5    1.90    1.50
  -6  12   5    4.40    1.00
  -5 -12   5   71.89    3.90
  -5 -12   5   64.59    3.90
   5  12  -5   63.29    2.50
   5  12  -5   68.79    2.60
  -5  12   5   64.99    2.80
  -5  12   5   72.19    4.00
  -4 -12   5   76.39    4.10
  -4 -12   5   74.49    3.90
   4 -12  -5   78.19    2.80
  -4  12   5   83.89    2.80
   4  12  -5   76.79    2.50
  -4  12   5   85.09    4.30
   4  12  -5   78.59    2.60
  -3 -12   5   26.70    2.30
   3 -12  -5   27.50    1.20
  -3  12   5   29.20    2.40
  -3  12   5   28.20    1.20
   3  12  -5   28.70    1.50
  -2 -12   5  241.78    8.00
  -2  12   5  238.58    7.90
   2  12  -5  230.58    6.10
  -2  12   5  236.38    8.00
  -1 -12   5  338.17   10.60
  -1 -12   5  353.76   10.20
  -1  12   5  334.87   10.70
   1  12  -5  346.47    9.00
  -1  12   5  358.86   10.60
   0 -12   5   36.10    1.70
   0 -12   5   35.20    2.50
   0  12   5   32.70    2.40
   0  12  -5   37.90    1.80
   0  12   5   39.30    2.70
  -1 -12  -5   63.09    2.10
  -1 -12  -5   61.99    3.30
   1 -12   5   63.89    3.30
   1  12   5   68.19    3.40
   1  12   5   60.49    3.60
  -1  12  -5   64.59    2.80
  -2 -12  -5   89.19    4.10
  -2 -12  -5   93.59    3.20
   2 -12   5   88.59    4.10
   2  12   5   93.99    4.10
   2  12   5   88.99    4.40
  -3 -12  -5   40.10    2.60
  -3 -12  -5   41.70    2.20
  -3  12  -5   39.70    2.60
   3  12   5   37.80    2.60
   3  12   5   31.70    2.80
  -4 -12  -5  112.09    4.80
  -4 -12  -5  102.79    4.20
   4  12   5   98.99    5.10
  -4  12  -5   98.49    4.50
   4  12   5  112.39    4.80
  -4  12  -5  104.89    4.80
  -5 -12  -5    0.00    0.90
  -5 -12  -5   -1.30    1.00
  -5  12  -5   -0.10    0.90
  -5  12  -5    0.10    1.20
   5  12   5    1.20    1.00
   5  12   5   -0.20    1.10
  -6 -12  -5    8.20    1.80
  -6 -12  -5    5.80    1.40
   6 -12   5    7.10    1.60
   6  12   5    6.80    1.90
  -6  12  -5    6.60    1.60
  -6  12  -5    6.50    2.00
  -7 -12  -5   21.90    2.70
  -7 -12  -5   19.80    2.70
   7 -12   5   22.30    2.50
  -7  12  -5   26.20    2.60
  -7  12  -5   17.40    2.90
   8 -12   5   32.00    2.60
  -8 -12  -5   34.30    3.30
  -8 -12  -5   28.30    2.80
  -8  12  -5   29.30    3.00
   9 -12   5    2.20    1.10
  -9 -12  -5    3.30    1.60
  -9 -12  -5    4.30    2.20
  -9  12  -5    2.80    1.70
 -10 -12  -5    4.40    1.80
 -10 -12  -5    5.30    2.30
 -10  12  -5    6.20    2.20
 -10 -13   5    7.40    2.50
 -10 -13   5   10.20    3.20
 -10  13   5    0.50    2.00
 -10  13   5    6.30    1.80
  -9 -13   5   11.40    2.80
  -9 -13   5   10.10    2.50
  -9  13   5    9.30    2.30
  -9  13   5    4.80    2.20
  -8 -13   5   46.40    3.90
  -8 -13   5   47.90    4.10
  -8  13   5   47.40    4.00
  -7 -13   5   15.50    2.40
  -7 -13   5   15.80    2.60
  -7  13   5   17.60    2.80
  -7  13   5   15.90    1.90
  -6 -13   5    4.00    1.60
  -6 -13   5    3.90    1.50
   6  13  -5    4.80    1.00
  -6  13   5    4.20    1.70
  -6  13   5    4.50    1.10
  -5 -13   5    2.50    1.60
  -5 -13   5    4.20    1.60
   5  13  -5    0.40    0.60
   5  13  -5    2.30    0.70
  -5  13   5    3.20    0.90
  -5  13   5    3.90    1.60
  -4 -13   5  337.37   10.50
   4 -13  -5  330.37    8.90
  -4 -13   5  330.87   10.90
  -4  13   5  338.77    8.90
   4  13  -5  323.67    9.00
  -4  13   5  327.67   10.80
   4  13  -5  328.27    8.50
  -3 -13   5    0.40    1.00
  -3 -13   5   -0.10    0.90
   3  13  -5    1.50    0.40
  -3  13   5    0.60    1.10
  -2 -13   5   23.10    2.20
   2  13  -5   21.10    1.10
  -2  13   5   24.70    2.20
  -1 -13   5   18.40    2.00
  -1 -13   5   17.70    1.20
   1  13  -5   18.40    1.20
  -1  13   5   16.20    2.20
  -1  13   5   18.50    2.00
   0 -13   5   47.80    3.00
   0  13  -5   49.20    2.20
   0  13   5   50.29    3.00
   0  13   5   48.00    3.20
  -1 -13  -5  106.69    3.10
  -1 -13  -5  108.59    4.80
   1 -13   5  108.59    4.80
   1  13   5  114.29    4.70
  -1  13  -5  110.59    4.10
   1  13   5  115.49    5.20
   2 -13   5   23.70    2.20
  -2 -13  -5   28.80    2.40
  -2 -13  -5   30.80    1.60
   2  13   5   27.00    2.30
  -2  13  -5   26.20    2.00
   2  13   5   27.20    2.60
  -3 -13  -5    7.60    1.50
  -3 -13  -5    9.40    1.30
   3  13   5    7.10    1.70
   3  13   5    6.70    1.60
  -3  13  -5   11.60    1.80
  -4 -13  -5   36.60    2.40
  -4 -13  -5   42.70    2.90
   4  13   5   41.60    2.90
  -4  13  -5   41.70    2.80
   4  13   5   35.60    3.20
  -4  13  -5   40.70    3.00
  -5 -13  -5   58.29    3.40
  -5 -13  -5   65.39    3.80
  -5  13  -5   66.29    3.60
   5  13   5   70.09    4.20
   5  13   5   61.59    3.70
  -5  13  -5   61.99    3.80
   6 -13   5    1.40    1.20
  -6 -13  -5    2.50    1.30
  -6 -13  -5    3.50    1.50
  -6  13  -5    3.10    1.20
   6  13   5    1.80    1.40
   6  13   5    1.60    1.10
  -6  13  -5    0.90    1.50
   7 -13   5    1.80    1.20
  -7 -13  -5    2.20    1.70
  -7 -13  -5    1.20    1.30
  -7  13  -5    0.40    1.60
   7  13   5    2.20    1.50
  -7  13  -5   -1.00    1.10
   8 -13   5    2.70    1.30
  -8 -13  -5    1.80    1.60
  -8 -13  -5    3.00    1.40
  -8  13  -5    6.30    1.70
  -9 -13  -5    3.50    2.00
   9 -13   5    4.20    1.40
  -9 -13  -5    6.60    1.80
  -9  13  -5    3.00    1.80
 -10 -14   5    0.10    1.90
 -10  14   5    3.40    2.00
 -10  14   5    0.90    1.70
  -9 -14   5    2.30    1.70
  -9 -14   5    1.50    2.00
  -9  14   5   -0.30    1.90
  -9  14   5   -0.10    1.50
  -8 -14   5   -0.30    1.50
  -8 -14   5    1.40    1.80
  -8  14   5    1.10    1.80
  -8  14   5    1.10    1.10
   8  14  -5   -0.50    1.00
  -7 -14   5    8.70    2.10
  -7 -14   5   12.10    2.30
  -7  14   5    9.10    1.50
  -7  14   5    9.30    2.20
   7  14  -5    9.90    1.40
  -6 -14   5    7.10    2.20
  -6  14   5    8.90    2.10
   6  14  -5    5.20    1.00
  -6  14   5    5.10    1.10
  -5 -14   5   15.80    2.50
  -5 -14   5   18.50    2.60
  -5  14   5   14.80    1.30
   5  14  -5   16.40    1.20
   5  14  -5   16.10    1.30
  -4 -14   5    0.60    1.20
   4 -14  -5   -0.10    0.60
  -4 -14   5    2.50    1.90
  -4  14   5    1.80    1.30
   4  14  -5    2.80    1.00
  -3 -14   5   72.99    3.70
  -3 -14   5   67.09    4.00
  -3  14   5   68.99    3.80
   3  14  -5   72.89    2.30
  -2 -14   5   19.60    2.50
  -2  14   5   23.80    2.20
   2  14  -5   23.50    1.20
  -1 -14   5   73.99    2.70
  -1 -14   5   79.99    4.10
   1  14  -5   74.19    2.70
  -1  14   5   73.29    3.80
   0 -14   5    4.90    1.50
   0 -14  -5    6.70    1.60
   0  14   5    6.70    1.70
   0  14  -5    7.70    1.10
   0  14   5    8.00    1.70
  -1 -14  -5   13.30    0.80
  -1 -14  -5   15.20    2.20
   1 -14   5   10.50    1.80
   1  14   5   15.80    2.10
  -1  14  -5   13.60    1.50
   1  14   5   10.70    2.00
  -2 -14  -5   33.40    2.70
  -2 -14  -5   34.00    1.70
   2 -14   5   34.00    2.70
   2  14   5   30.50    2.90
   2  14   5   31.60    2.50
  -2  14  -5   34.70    2.30
  -3 -14  -5   37.20    2.80
  -3 -14  -5   34.60    2.00
   3 -14   5   29.00    2.60
   3  14   5   35.10    2.60
  -3  14  -5   32.90    2.50
   3  14   5   33.60    3.00
  -4 -14  -5   41.60    3.10
  -4 -14  -5   38.90    2.50
   4  14   5   39.90    2.80
  -4  14  -5   36.80    2.90
   4  14   5   40.70    5.70
  -4  14  -5   38.00    2.70
  -5 -14  -5    8.10    1.70
  -5 -14  -5    6.40    1.60
  -5  14  -5    6.60    1.90
   5  14   5    7.50    1.60
   5  14   5    7.80    1.90
  -5  14  -5    7.70    1.60
  -6 -14  -5    1.40    1.30
  -6 -14  -5    1.20    1.10
   6  14   5   -1.60    1.10
  -6  14  -5    0.30    1.30
   6  14   5   -0.70    1.30
  -6  14  -5   -3.00    0.90
  -7 -14  -5    8.70    1.90
  -7 -14  -5    9.00    3.60
   7 -14   5    8.10    1.90
   7  14   5    8.90    2.10
  -7  14  -5    8.80    1.90
  -7  14  -5    8.30    2.20
   8 -14   5    4.80    1.70
  -8 -14  -5    8.20    2.00
  -8 -14  -5    6.90    1.80
  -8  14  -5    6.80    2.00
   8  14   5    6.70    2.00
   9 -14   5    4.30    1.60
  -9 -14  -5    2.10    2.10
  -9 -14  -5    8.60    2.10
  -9  14  -5    3.50    1.70
  -9 -15   5    5.30    2.40
   9  15  -5    5.00    1.60
  -9  15   5    8.40    4.70
  -8 -15   5    1.70    1.90
  -8 -15   5    2.10    1.80
  -8  15   5    2.60    2.10
  -8  15   5   -0.70    1.20
   8  15  -5    0.40    1.10
  -7 -15   5    3.30    1.60
  -7 -15   5    9.30    2.20
   7  15  -5    5.30    1.20
  -7  15   5    9.80    2.30
  -7  15   5    5.50    1.40
  -6 -15   5    1.30    1.60
  -6 -15   5    0.60    1.30
  -6  15   5   -0.50    0.80
   6  15  -5    0.60    0.80
  -6  15   5    0.70    1.30
  -5 -15   5    1.70    1.40
  -5 -15   5    0.80    1.30
  -5  15   5   -0.50    0.70
   5  15  -5    1.40    0.60
   5  15  -5    1.80    0.80
  -5  15   5    0.00    1.40
  -4 -15   5    0.40    1.20
   4 -15  -5    2.30    0.60
  -4 -15   5    0.40    1.30
  -4  15   5    3.00    1.40
  -3 -15   5   54.29    4.30
  -3 -15   5   68.39    3.60
  -3  15   5   67.19    3.90
   3  15  -5   63.99    2.20
  -2 -15   5    5.50    1.60
  -2  15   5    4.20    1.40
   2  15  -5    4.00    0.80
  -1 -15   5   11.20    2.00
   1  15  -5   15.90    1.30
  -1  15   5   19.40    2.50
   0 -15  -5    3.50    1.50
   0 -15   5    2.80    1.40
   0  15   5    0.90    1.10
   0  15  -5    0.00    0.70
   1 -15   5   12.50    1.90
  -1 -15  -5   17.30    2.30
  -1 -15  -5   14.60    0.70
   1  15   5   14.90    2.60
   1  15   5   16.20    2.20
  -1  15  -5   19.20    2.20
  -2 -15  -5   29.00    2.70
   2 -15   5   32.30    2.60
  -2 -15  -5   28.20    1.60
   2  15   5   27.00    2.40
   2  15   5   30.70    3.80
  -2  15  -5   26.20    2.20
  -3 -15  -5   30.70    1.90
   3 -15   5   29.20    2.50
  -3 -15  -5   32.70    2.70
   3  15   5   25.00    2.80
   3  15   5   34.30    2.60
  -3  15  -5   32.80    2.60
  -4 -15  -5   12.40    1.70
  -4 -15  -5   12.60    2.20
   4  15   5    7.60    2.00
   4  15   5   14.50    2.10
  -4  15  -5   13.10    2.00
  -5 -15  -5    2.20    1.60
  -5 -15  -5    2.60    1.30
   5  15   5    3.00    1.50
   5  15   5    2.10    1.40
  -5  15  -5    3.00    1.60
  -5  15  -5    3.10    1.40
  -6 -15  -5   14.50    2.40
  -6 -15  -5   10.70    2.00
   6  15   5   13.10    2.40
  -6  15  -5   12.20    2.10
  -6  15  -5   12.40    2.40
  -7 -15  -5    2.80    1.70
   7 -15   5    3.20    1.50
  -7 -15  -5    2.20    1.70
   7  15   5    0.90    1.40
  -7  15  -5    5.60    2.10
  -7  15  -5    2.30    1.50
   8 -15   5    5.00    1.80
  -8 -15  -5    1.40    1.70
  -8 -15  -5    6.20    1.80
   8  15   5    3.60    1.70
  -8  15  -5    2.90    1.50
   9 -15   5    2.20    1.60
  -9 -15  -5    2.30    2.00
   9  15   5    4.40    2.10
  -9  15  -5    2.00    1.70
  -9 -16   5    7.20    2.40
  -9 -16   5    8.90    2.50
  -9  16   5    9.40    2.60
  -8 -16   5    4.80    1.70
  -8 -16   5    0.90    1.80
   8  16  -5    2.40    1.30
  -8  16   5   -0.70    2.00
  -8  16   5    3.30    1.30
  -7 -16   5    1.80    1.50
  -7 -16   5    2.60    1.50
   7  16  -5    0.20    1.00
  -7  16   5    0.10    1.00
  -7  16   5    1.00    2.00
  -6 -16   5    5.60    2.10
  -6 -16   5    6.40    1.80
  -6  16   5    5.50    1.70
   6  16  -5    5.60    1.00
  -5 -16   5    1.10    1.30
   5  16  -5    1.60    0.70
  -5  16   5    2.50    0.70
   5  16  -5    0.50    0.80
  -5  16   5    3.60    1.70
  -4 -16   5   15.80    2.30
  -4 -16   5   14.50    2.30
  -4  16   5   14.40    2.50
   4  16  -5   13.20    1.00
  -3 -16   5    0.70    1.10
  -3 -16   5    1.80    1.50
   3  16  -5    1.60    0.60
  -3  16   5    3.20    1.40
  -2 -16   5    1.10    1.10
  -2  16   5    1.40    1.10
   2  16  -5    0.90    0.70
   1  16  -5   26.40    1.70
  -1  16   5   29.10    2.60
   0 -16   5   52.79    3.70
   0 -16  -5   56.69    3.80
   0  16  -5   53.39    2.60
   0  16   5   53.29    3.40
   1 -16   5   28.10    2.70
  -1 -16  -5   26.90    2.60
  -1  16  -5   28.60    2.10
   1  16   5   32.00    2.60
  -2 -16  -5   -0.10    0.60
   2 -16   5   -1.00    1.20
  -2 -16  -5   -0.50    1.10
   2  16   5    0.30    0.90
  -2  16  -5    0.60    0.90
  -3 -16  -5    1.60    1.30
  -3 -16  -5    2.60    0.90
  -3  16  -5    1.80    1.20
   3  16   5    3.00    1.20
  -4 -16  -5    6.90    1.90
  -4 -16  -5    1.70    1.10
  -4  16  -5    5.10    1.80
   4  16   5    4.90    1.60
  -5 -16  -5   15.90    2.50
  -5 -16  -5   12.20    1.90
   5  16   5   18.30    2.60
  -6 -16  -5    1.30    1.20
  -6 -16  -5    0.20    1.20
  -6  16  -5    2.00    1.70
  -7 -16  -5   -0.20    1.40
   7 -16   5    0.40    1.40
  -7 -16  -5    0.60    1.50
   7  16   5    3.40    1.60
  -7  16  -5   -0.10    1.40
  -7  16  -5    1.90    1.70
  -8 -16  -5    6.80    2.00
   8 -16   5    2.70    1.80
  -8 -16  -5    4.50    1.90
  -8  16  -5    2.40    1.70
   8  16   5    3.70    1.90
  -8 -17   5    6.40    2.30
  -8  17   5    6.70    2.50
  -8  17   5    5.00    1.60
  -7 -17   5    6.60    2.10
  -7 -17   5   11.80    2.40
  -7  17   5    9.70    1.70
   7  17  -5   10.10    1.40
  -7  17   5    8.70    2.40
  -6 -17   5    8.20    2.10
  -6 -17   5    4.10    2.00
   6  17  -5    7.00    1.10
  -6  17   5    4.50    2.00
  -6  17   5    6.70    1.20
  -5 -17   5    2.10    1.70
  -5  17   5    0.60    1.30
   5  17  -5    3.40    0.70
  -4 -17   5   16.80    2.50
  -4 -17   5   15.60    2.30
   4  17  -5   15.60    1.00
  -4  17   5   15.90    2.50
  -3 -17   5   -0.30    1.00
  -3 -17   5    2.20    1.30
   3  17  -5   -0.40    0.60
  -2 -17   5   23.70    3.00
   2  17  -5   21.90    1.40
  -2  17   5   24.30    2.60
  -1 -17   5   11.20    2.20
  -1  17   5   15.10    2.10
   1  17  -5   14.00    1.40
   0 -17  -5   13.30    2.30
   0 -17   5   10.40    2.20
   0  17  -5   13.20    1.60
   0  17   5   13.70    2.10
   1 -17   5   -0.80    1.20
  -1 -17  -5    0.10    1.00
   1  17   5    1.70    1.30
  -1  17  -5    0.70    0.90
  -2 -17  -5    6.90    0.90
   2 -17   5    6.50    1.70
  -2 -17  -5    6.70    1.80
   2  17   5    6.80    1.60
  -2  17  -5    9.00    1.70
  -3 -17  -5    6.10    1.80
   3 -17   5    8.00    2.00
  -3 -17  -5    6.70    1.20
   3  17   5    6.20    1.70
  -3  17  -5    8.90    1.70
  -4 -17  -5   60.69    3.20
   4 -17   5   62.49    4.30
  -4 -17  -5   66.79    4.30
  -4  17  -5   69.39    4.00
   4  17   5   71.49    4.00
  -5 -17  -5    5.30    1.50
  -5 -17  -5    5.70    1.80
  -5  17  -5    9.90    2.20
   5  17   5    8.50    1.90
  -6 -17  -5    0.00    1.20
  -6 -17  -5   -0.10    1.20
  -6  17  -5   -0.80    1.40
   6  17   5   -2.60    1.20
  -6  17  -5   -0.80    1.10
  -7 -17  -5    1.00    1.40
   7 -17   5    3.80    1.80
  -7 -17  -5    3.20    1.80
  -7  17  -5   -1.70    1.30
  -7  17  -5   -1.10    1.80
   7  17   5    1.00    1.60
  -8 -17  -5    3.50    1.80
  -8 -17  -5    4.00    1.90
   8 -17   5    1.40    1.80
  -8  17  -5    2.60    1.80
  -8  17  -5    3.60    2.30
   8  17   5    1.80    1.80
  -8 -18   5   -1.20    1.70
  -8 -18   5    3.50    2.00
  -8  18   5    2.50    2.50
  -8  18   5   -0.30    1.30
  -7 -18   5    1.70    1.70
  -7 -18   5    3.60    1.60
  -7  18   5    1.60    1.20
  -7  18   5    0.50    1.80
  -6 -18   5    0.80    1.60
  -6 -18   5   -0.40    1.50
   6  18  -5   -0.30    1.30
  -6  18   5   -0.50    1.60
  -5 -18   5    8.10    2.00
  -5 -18   5    9.90    2.30
  -5  18   5   13.40    2.70
  -4 -18   5   41.70    3.70
  -4 -18   5   38.80    3.10
  -4  18   5   40.90    3.50
   4  18  -5   35.70    1.60
  -3 -18   5    0.80    1.20
  -3 -18   5    1.90    1.30
   3  18  -5    0.10    0.70
  -3  18   5    2.10    1.40
  -2 -18   5    2.10    1.60
   2  18  -5    4.30    0.80
   1 -18  -5   50.39    3.80
  -1 -18   5   48.50    3.60
   1  18  -5   45.50    2.30
  -1  18   5   49.50    3.40
   0 -18  -5    6.20    2.00
   0 -18   5    3.60    1.40
   0  18   5   10.30    1.80
   1 -18   5   88.69    4.90
  -1 -18  -5   95.09    5.10
   1  18   5   87.39    4.50
  -1  18  -5   82.39    3.90
   2 -18   5    7.30    2.00
  -2 -18  -5    7.70    0.90
  -2 -18  -5    7.80    1.80
  -2  18  -5    7.00    1.70
   2  18   5    9.80    1.90
  -3 -18  -5   14.00    2.50
   3 -18   5   13.40    2.40
  -3 -18  -5   13.00    1.50
  -3  18  -5   11.90    2.00
   3  18   5   17.50    2.40
  -4 -18  -5   11.80    1.70
   4 -18   5    9.40    2.30
  -4 -18  -5   12.80    2.50
   4  18   5   17.40    2.40
  -4  18  -5   13.20    2.30
  -5 -18  -5    2.20    1.50
  -5 -18  -5    0.50    1.20
  -5  18  -5    0.50    1.60
  -6 -18  -5    1.10    1.30
  -6 -18  -5    3.40    1.50
  -6  18  -5    0.60    1.60
   6  18   5   -1.30    1.40
   7 -18   5   11.10    2.40
  -7 -18  -5   16.60    2.50
  -7 -18  -5   11.60    2.60
  -7  18  -5   13.40    2.40
   7  18   5   11.70    2.30
  -7  18  -5   13.70    2.80
  -7 -19   5    4.60    2.30
  -7 -19   5   12.80    2.60
  -7  19   5   12.30    2.80
  -6 -19   5    8.70    2.40
  -6 -19   5    7.00    2.00
  -6  19   5    8.80    2.60
  -5 -19   5   -1.00    1.20
  -5 -19   5    4.50    1.80
  -5  19   5   -0.80    1.70
  -4 -19   5   32.80    3.30
  -4 -19   5   37.40    3.10
  -4  19   5   36.90    3.40
  -3 -19   5   12.70    2.10
  -3 -19   5    9.30    2.10
   3  19  -5   10.70    1.10
  -3  19   5    9.40    2.00
  -2 -19   5   14.00    2.60
  -2 -19   5   17.60    2.30
  -2  19   5   11.80    2.20
   2  19  -5   14.00    1.30
  -1 -19   5   10.50    2.20
   1 -19  -5    7.50    2.10
   1  19  -5   10.70    1.40
   0 -19   5   45.40    3.60
   0 -19  -5   48.50    3.90
   0  19   5   47.20    3.40
   0  19  -5   43.80    2.50
  -1 -19  -5   14.60    2.60
   1 -19   5   13.50    2.40
   1  19   5   16.00    2.30
  -1  19  -5   14.50    1.80
   2 -19   5    2.10    1.50
  -2 -19  -5    4.50    0.70
  -2 -19  -5    4.20    1.60
  -2  19  -5    4.60    1.40
   2  19   5    1.60    1.30
  -3 -19  -5   -1.10    0.90
  -3 -19  -5    2.40    1.60
   3 -19   5    3.90    1.70
  -3  19  -5    0.70    1.40
   3  19   5    1.40    1.30
  -4 -19  -5   38.60    3.70
  -4 -19  -5   37.50    2.50
   4 -19   5   40.40    3.80
  -5 -19  -5   31.90    2.50
   5 -19   5   34.50    3.80
  -5 -19  -5   31.30    3.80
  -5  19  -5   37.70    3.50
   5  19   5   35.20    3.20
  -6 -19  -5    3.90    1.50
  -6 -19  -5    0.40    1.60
  -6  19  -5    3.20    1.80
   6  19   5    1.80    1.50
  -7 -19  -5    0.60    1.60
  -7 -19  -5   -1.80    1.60
   7 -19   5    2.90    1.70
   7  19   5    2.00    1.60
  -7  19  -5    3.80    2.20
  -7 -20   5   16.10    3.00
  -7 -20   5   12.90    2.60
  -7  20   5   12.40    3.50
  -6 -20   5    5.20    2.30
  -6 -20   5    5.90    2.00
  -6  20   5   11.40    2.60
  -5 -20   5   43.20    3.50
  -5 -20   5   45.60    4.10
  -5  20   5   38.30    3.80
[truncated: 832,870 more chars]
