# Supplementary material for: Thiazol-2-ylidenes as N-Heterocyclic carbene ligands with enhanced electrophilicity for transition metal catalysis
Source: Commun Chem. 2022 May 6;5:60. doi: 10.1038/s42004-022-00675-7 (PMC9814509; doi:10.1038/s42004-022-00675-7)
Supplement: Supplementary file 4 — Supplementary Data 2 [file 42004_2022_675_MOESM4_ESM.cif]

data_sust_3187_0m
_audit_creation_date               2021-10-13
_audit_creation_method
;
Olex2 1.5
(compiled 2021.08.20 svn.r13c46975 for OlexSys, GUI svn.r6396)
;
_shelx_SHELXL_version_number       '2018/3'
_audit_contact_author_address      ?
_audit_contact_author_email        ?
_audit_contact_author_name         ''
_audit_contact_author_phone        ?
_publ_contact_author_id_orcid      ?
_publ_section_references
;
Dolomanov, O.V., Bourhis, L.J., Gildea, R.J, Howard, J.A.K. & Puschmann, H.
 (2009), J. Appl. Cryst. 42, 339-341.

Sheldrick, G.M. (2015). Acta Cryst. A71, 3-8.

Sheldrick, G.M. (2015). Acta Cryst. C71, 3-8.
;
_chemical_name_common              ?
_chemical_name_systematic          ?
_chemical_formula_moiety           'C38 H50 Ag N2 S2, Cl O4, C H2 Cl2'
_chemical_formula_sum              'C39 H52 Ag Cl3 N2 O4 S2'
_chemical_formula_weight           891.16
_chemical_melting_point            ?
loop_
  _atom_type_symbol
  _atom_type_description
  _atom_type_scat_dispersion_real
  _atom_type_scat_dispersion_imag
  _atom_type_scat_source
 'C' 'C' 0.0033 0.0016 'International Tables Vol C Tables 4.2.6.8 and 6.1.1.4'
 'H' 'H' 0.0000 0.0000 'International Tables Vol C Tables 4.2.6.8 and 6.1.1.4'
 'Ag' 'Ag' -0.8971 1.1015
 'International Tables Vol C Tables 4.2.6.8 and 6.1.1.4'
 'Cl' 'Cl' 0.1484 0.1585 'International Tables Vol C Tables 4.2.6.8 and 6.1.1.4'
 'N' 'N' 0.0061 0.0033 'International Tables Vol C Tables 4.2.6.8 and 6.1.1.4'
 'O' 'O' 0.0106 0.0060 'International Tables Vol C Tables 4.2.6.8 and 6.1.1.4'
 'S' 'S' 0.1246 0.1234 'International Tables Vol C Tables 4.2.6.8 and 6.1.1.4'

_shelx_space_group_comment
;
The symmetry employed for this shelxl refinement is uniquely defined
by the following loop, which should always be used as a source of
symmetry information in preference to the above space-group names.
They are only intended as comments.
;
_space_group_crystal_system        'monoclinic'
_space_group_IT_number             14
_space_group_name_H-M_alt          'P 1 21/c 1'
_space_group_name_Hall             '-P 2ybc'
loop_
  _space_group_symop_operation_xyz
 'x, y, z'
 '-x, y+1/2, -z+1/2'
 '-x, -y, -z'
 'x, -y-1/2, z-1/2'

_cell_length_a                     16.1022(11)
_cell_length_b                     15.8121(11)
_cell_length_c                     18.1191(13)
_cell_angle_alpha                  90
_cell_angle_beta                   109.815(2)
_cell_angle_gamma                  90
_cell_volume                       4340.2(5)
_cell_formula_units_Z              4
_cell_measurement_reflns_used      9883
_cell_measurement_temperature      273.15
_cell_measurement_theta_max        27.394
_cell_measurement_theta_min        2.389
_shelx_estimated_absorpt_T_max     ?
_shelx_estimated_absorpt_T_min     ?
_exptl_absorpt_coefficient_mu      0.784
_exptl_absorpt_correction_T_max    0.7456
_exptl_absorpt_correction_T_min    0.6550
_exptl_absorpt_correction_type     multi-scan
_exptl_absorpt_process_details
;
SADABS-2016/2 (Bruker,2016/2) was used for absorption correction.
wR2(int) was 0.0818 before and 0.0698 after correction.
The Ratio of minimum to maximum transmission is 0.8785.
The \l/2 correction factor is Not present.
;
_exptl_absorpt_special_details     ?
_exptl_crystal_colour              colourless
_exptl_crystal_colour_primary      colourless
_exptl_crystal_density_diffrn      1.364
_exptl_crystal_density_meas        ?
_exptl_crystal_density_method      ?
_exptl_crystal_description         block
_exptl_crystal_F_000               1848
_exptl_crystal_size_max            ?
_exptl_crystal_size_mid            ?
_exptl_crystal_size_min            ?
_exptl_transmission_factor_max     ?
_exptl_transmission_factor_min     ?
_diffrn_reflns_av_R_equivalents    0.0915
_diffrn_reflns_av_unetI/netI       0.0428
_diffrn_reflns_Laue_measured_fraction_full  0.998
_diffrn_reflns_Laue_measured_fraction_max  0.998
_diffrn_reflns_limit_h_max         19
_diffrn_reflns_limit_h_min         -19
_diffrn_reflns_limit_k_max         18
_diffrn_reflns_limit_k_min         -18
_diffrn_reflns_limit_l_max         21
_diffrn_reflns_limit_l_min         -21
_diffrn_reflns_number              92075
_diffrn_reflns_point_group_measured_fraction_full  0.998
_diffrn_reflns_point_group_measured_fraction_max  0.998
_diffrn_reflns_theta_full          24.998
_diffrn_reflns_theta_max           24.998
_diffrn_reflns_theta_min           2.576
_diffrn_ambient_temperature        273.15
_diffrn_detector_area_resol_mean   ?
_diffrn_measured_fraction_theta_full  0.998
_diffrn_measured_fraction_theta_max  0.998
_diffrn_measurement_device_type    'Bruker APEX-II CCD'
_diffrn_measurement_method         '\f and \w scans'
_diffrn_radiation_type             MoK\a
_diffrn_radiation_wavelength       0.71073
_diffrn_source                     ?
_diffrn_source_current             30.0
_diffrn_source_power               1.5
_diffrn_source_voltage             50.0
_diffrn_standards_number           0
_reflns_Friedel_coverage           0.000
_reflns_Friedel_fraction_full      .
_reflns_Friedel_fraction_max       .
_reflns_number_gt                  5547
_reflns_number_total               7632
_reflns_special_details
;
 Reflections were merged by SHELXL according to the crystal
 class for the calculation of statistics and refinement.
 
 _reflns_Friedel_fraction is defined as the number of unique
 Friedel pairs measured divided by the number that would be
 possible theoretically, ignoring centric projections and
 systematic absences.
;
_reflns_threshold_expression       'I > 2\s(I)'
_computing_cell_refinement         'SAINT V8.40B (?, 2016)'
_computing_data_collection         ?
_computing_data_reduction          'SAINT V8.40B (?, 2016)'
_computing_molecular_graphics      'Olex2 1.5 (Dolomanov et al., 2009)'
_computing_publication_material    'Olex2 1.5 (Dolomanov et al., 2009)'
_computing_structure_refinement    'SHELXL 2018/3 (Sheldrick, 2015)'
_computing_structure_solution      'SHELXT 2014/5 (Sheldrick, 2014)'
_refine_diff_density_max           1.494
_refine_diff_density_min           -1.068
_refine_diff_density_rms           0.087
_refine_ls_extinction_coef         .
_refine_ls_extinction_method       none
_refine_ls_goodness_of_fit_ref     1.032
_refine_ls_hydrogen_treatment      constr
_refine_ls_matrix_type             full
_refine_ls_number_parameters       468
_refine_ls_number_reflns           7632
_refine_ls_number_restraints       0
_refine_ls_R_factor_all            0.0852
_refine_ls_R_factor_gt             0.0559
_refine_ls_restrained_S_all        1.032
_refine_ls_shift/su_max            0.001
_refine_ls_shift/su_mean           0.000
_refine_ls_structure_factor_coef   Fsqd
_refine_ls_weighting_details      
 'w=1/[\s^2^(Fo^2^)+(0.0716P)^2^+11.9443P] where P=(Fo^2^+2Fc^2^)/3'
_refine_ls_weighting_scheme        calc
_refine_ls_wR_factor_gt            0.1399
_refine_ls_wR_factor_ref           0.1625
_refine_special_details            ?
_olex2_refinement_description
;
1. Fixed Uiso
 At 1.2 times of:
  All C(H) groups, All C(H,H) groups
 At 1.5 times of:
  All C(H,H,H) groups
2.a Ternary CH refined with riding coordinates:
 C5(H5), C14(H14), C22(H22), C25(H25)
2.b Secondary CH2 refined with riding coordinates:
 C7(H7A,H7B), C11(H11A,H11B), C17(H17A,H17B), C19(H19A,H19B), C26(H26A,H26B),
 C27(H27A,H27B), C30(H30A,H30B), C31(H31A,H31B), C37(H37A,H37B)
2.c Aromatic/amide H refined with riding coordinates:
 C39(H39), C8(H8), C10(H10), C28(H28), C36(H36), C38(H38)
2.d Idealised Me refined as rotating group:
 C2(H2A,H2B,H2C), C3(H3A,H3B,H3C), C9(H9A,H9B,H9C), C15(H15A,H15B,H15C),
 C21(H21A,H21B,H21C), C29(H29A,H29B,H29C), C33(H33A,H33B,H33C), C35(H35A,H35B,
 H35C)
;
_atom_sites_solution_hydrogens     geom
_atom_sites_solution_primary       dual
_atom_sites_solution_secondary     ?
loop_
  _atom_site_label
  _atom_site_type_symbol
  _atom_site_fract_x
  _atom_site_fract_y
  _atom_site_fract_z
  _atom_site_U_iso_or_equiv
  _atom_site_adp_type
  _atom_site_occupancy
  _atom_site_site_symmetry_order
  _atom_site_calc_flag
  _atom_site_refinement_flags_posn
  _atom_site_refinement_flags_adp
  _atom_site_refinement_flags_occupancy
  _atom_site_disorder_assembly
  _atom_site_disorder_group
 Ag1 Ag 0.60840(2) 0.65194(3) 0.34826(2) 0.04275(15) Uani 1 1 d . . . . .
 S1 S 0.74191(9) 0.79797(8) 0.45633(9) 0.0461(3) Uani 1 1 d . . . . .
 S2 S 0.38885(9) 0.63666(11) 0.28916(9) 0.0565(4) Uani 1 1 d . . . . .
 N1 N 0.7974(3) 0.6518(3) 0.4720(2) 0.0381(9) Uani 1 1 d . . . . .
 C39 C 0.6276(4) 0.5025(4) 0.1219(3) 0.0518(14) Uani 1 1 d . . . . .
 H39 H 0.651416 0.449376 0.119818 0.062 Uiso 1 1 calc R U . . .
 N2 N 0.4634(3) 0.6047(3) 0.1940(2) 0.0378(10) Uani 1 1 d . . . . .
 C1 C 0.7257(3) 0.6953(3) 0.4291(3) 0.0398(12) Uani 1 1 d . . . . .
 C2 C 0.6340(5) 0.5115(5) 0.5366(5) 0.086(2) Uani 1 1 d . . . . .
 H2A H 0.604567 0.534648 0.485343 0.129 Uiso 1 1 calc R U . . .
 H2B H 0.608671 0.534828 0.573031 0.129 Uiso 1 1 calc R U . . .
 H2C H 0.627174 0.451168 0.534830 0.129 Uiso 1 1 calc R U . . .
 C3 C 0.6060(5) 0.4104(5) 0.2676(4) 0.082(2) Uani 1 1 d . . . . .
 H3A H 0.657604 0.393772 0.256003 0.123 Uiso 1 1 calc R U . . .
 H3B H 0.585966 0.363862 0.291142 0.123 Uiso 1 1 calc R U . . .
 H3C H 0.620217 0.457395 0.303273 0.123 Uiso 1 1 calc R U . . .
 C4 C 0.4837(3) 0.6243(3) 0.2695(3) 0.0414(12) Uani 1 1 d . . . . .
 C5 C 0.7320(4) 0.5337(4) 0.5628(4) 0.0600(16) Uani 1 1 d . . . . .
 H5 H 0.737516 0.595347 0.567433 0.072 Uiso 1 1 calc R U . . .
 C6 C 0.8647(3) 0.6981(3) 0.5264(3) 0.0397(12) Uani 1 1 d . . . . .
 C7 C 0.9789(5) 0.8039(5) 0.6391(5) 0.092(3) Uani 1 1 d . . . . .
 H7A H 1.027028 0.844172 0.656538 0.110 Uiso 1 1 calc R U . . .
 H7B H 0.960633 0.791464 0.683736 0.110 Uiso 1 1 calc R U . . .
 C8 C 0.6565(4) 0.5711(4) 0.0908(4) 0.0572(16) Uani 1 1 d . . . . .
 H8 H 0.698800 0.563725 0.066890 0.069 Uiso 1 1 calc R U . . .
 C9 C 0.4822(6) 0.7898(5) 0.0493(5) 0.105(3) Uani 1 1 d . . . . .
 H9A H 0.526556 0.797402 0.025354 0.158 Uiso 1 1 calc R U . . .
 H9B H 0.455949 0.843392 0.052972 0.158 Uiso 1 1 calc R U . . .
 H9C H 0.437608 0.751860 0.017947 0.158 Uiso 1 1 calc R U . . .
 C10 C 0.6237(4) 0.6501(4) 0.0946(4) 0.0561(15) Uani 1 1 d . . . . .
 H10 H 0.645298 0.695877 0.074372 0.067 Uiso 1 1 calc R U . . .
 C11 C 0.9484(4) 0.6599(4) 0.5778(4) 0.0579(16) Uani 1 1 d . . . . .
 H11A H 0.973693 0.625122 0.546740 0.069 Uiso 1 1 calc R U . . .
 H11B H 0.936870 0.624107 0.616736 0.069 Uiso 1 1 calc R U . . .
 C12 C 0.8447(3) 0.7804(3) 0.5258(3) 0.0449(13) Uani 1 1 d . . . . .
 C13 C 0.3230(4) 0.6132(4) 0.1947(3) 0.0490(14) Uani 1 1 d . . . . .
 C14 C 0.5335(4) 0.4361(4) 0.1921(4) 0.0567(16) Uani 1 1 d . . . . .
 H14 H 0.481425 0.452667 0.205024 0.068 Uiso 1 1 calc R U . . .
 C15 C 0.8150(5) 0.5996(6) 0.2720(4) 0.088(2) Uani 1 1 d . . . . .
 H15A H 0.814528 0.544922 0.248809 0.132 Uiso 1 1 calc R U . . .
 H15B H 0.835840 0.641031 0.243657 0.132 Uiso 1 1 calc R U . . .
 H15C H 0.756226 0.614000 0.269661 0.132 Uiso 1 1 calc R U . . .
 C16 C 0.5593(4) 0.6634(3) 0.1277(3) 0.0447(13) Uani 1 1 d . . . . .
 C17 C 1.0122(5) 0.7287(5) 0.6179(6) 0.115(4) Uani 1 1 d . . . . .
 H17A H 1.054126 0.704848 0.665261 0.138 Uiso 1 1 calc R U . . .
 H17B H 1.045034 0.743986 0.583853 0.138 Uiso 1 1 calc R U . . .
 C18 C 0.5300(3) 0.5927(3) 0.1579(3) 0.0367(11) Uani 1 1 d . . . . .
 C19 C 0.2412(4) 0.5518(5) 0.0418(4) 0.0641(18) Uani 1 1 d . . . . .
 H19A H 0.215430 0.551826 -0.015012 0.077 Uiso 1 1 calc R U . . .
 H19B H 0.235760 0.495151 0.060102 0.077 Uiso 1 1 calc R U . . .
 C20 C 0.5634(3) 0.5116(3) 0.1563(3) 0.0424(12) Uani 1 1 d . . . . .
 C21 C 0.5082(5) 0.3617(4) 0.1348(5) 0.087(2) Uani 1 1 d . . . . .
 H21A H 0.468162 0.380773 0.085238 0.130 Uiso 1 1 calc R U . . .
 H21B H 0.480333 0.318611 0.155534 0.130 Uiso 1 1 calc R U . . .
 H21C H 0.560370 0.339070 0.127788 0.130 Uiso 1 1 calc R U . . .
 C22 C 0.8759(4) 0.5978(4) 0.3574(4) 0.0557(15) Uani 1 1 d . . . . .
 H22 H 0.875009 0.654360 0.379292 0.067 Uiso 1 1 calc R U . . .
 C23 C 0.7725(4) 0.5055(3) 0.5037(3) 0.0502(14) Uani 1 1 d . . . . .
 C24 C 0.8410(3) 0.5364(3) 0.4040(3) 0.0438(13) Uani 1 1 d . . . . .
 C25 C 0.5246(5) 0.7526(4) 0.1314(4) 0.0640(17) Uani 1 1 d . . . . .
 H25 H 0.478971 0.749001 0.155896 0.077 Uiso 1 1 calc R U . . .
 C26 C 0.9031(4) 0.8463(4) 0.5779(4) 0.0618(17) Uani 1 1 d . . . . .
 H26A H 0.925332 0.884165 0.546734 0.074 Uiso 1 1 calc R U . . .
 H26B H 0.869518 0.879462 0.602935 0.074 Uiso 1 1 calc R U . . .
 C27 C 0.2229(4) 0.6114(5) 0.1639(4) 0.0650(18) Uani 1 1 d . . . . .
 H27A H 0.201873 0.560715 0.182056 0.078 Uiso 1 1 calc R U . . .
 H27B H 0.199954 0.660123 0.183304 0.078 Uiso 1 1 calc R U . . .
 C28 C 0.8128(4) 0.3925(4) 0.4330(4) 0.0645(18) Uani 1 1 d . . . . .
 H28 H 0.815314 0.334814 0.423783 0.077 Uiso 1 1 calc R U . . .
 C29 C 0.7798(6) 0.4956(6) 0.6437(4) 0.101(3) Uani 1 1 d . . . . .
 H29A H 0.754318 0.517346 0.680706 0.151 Uiso 1 1 calc R U . . .
 H29B H 0.841200 0.510389 0.660270 0.151 Uiso 1 1 calc R U . . .
 H29C H 0.773792 0.435172 0.640984 0.151 Uiso 1 1 calc R U . . .
 C30 C 0.3389(4) 0.5749(4) 0.0655(3) 0.0512(14) Uani 1 1 d . . . . .
 H30A H 0.371979 0.527505 0.055874 0.061 Uiso 1 1 calc R U . . .
 H30B H 0.346311 0.622624 0.034671 0.061 Uiso 1 1 calc R U . . .
 C31 C 0.1910(4) 0.6128(5) 0.0751(4) 0.0714(19) Uani 1 1 d . . . . .
 H31A H 0.128796 0.598395 0.055182 0.086 Uiso 1 1 calc R U . . .
 H31B H 0.197470 0.669531 0.057475 0.086 Uiso 1 1 calc R U . . .
 C32 C 0.3724(3) 0.5972(3) 0.1508(3) 0.0384(12) Uani 1 1 d . . . . .
 C33 C 0.5985(6) 0.8097(4) 0.1828(5) 0.083(2) Uani 1 1 d . . . . .
 H33A H 0.620359 0.787464 0.235158 0.125 Uiso 1 1 calc R U . . .
 H33B H 0.575954 0.865706 0.183762 0.125 Uiso 1 1 calc R U . . .
 H33C H 0.645673 0.811663 0.161593 0.125 Uiso 1 1 calc R U . . .
 C34 C 0.8045(3) 0.5612(3) 0.4596(3) 0.0394(12) Uani 1 1 d . . . . .
 C35 C 0.9709(5) 0.5790(6) 0.3636(6) 0.096(3) Uani 1 1 d . . . . .
 H35A H 0.973184 0.525978 0.338573 0.144 Uiso 1 1 calc R U . . .
 H35B H 1.007322 0.576080 0.417846 0.144 Uiso 1 1 calc R U . . .
 H35C H 0.992079 0.623208 0.338208 0.144 Uiso 1 1 calc R U . . .
 C36 C 0.7788(4) 0.4196(4) 0.4881(4) 0.0624(17) Uani 1 1 d . . . . .
 H36 H 0.759075 0.379784 0.516226 0.075 Uiso 1 1 calc R U . . .
 C38 C 0.8435(4) 0.4492(4) 0.3908(4) 0.0579(16) Uani 1 1 d . . . . .
 H38 H 0.866251 0.429584 0.353167 0.069 Uiso 1 1 calc R U . . .
 Cl1 Cl 0.19968(12) 0.78917(13) 0.34499(12) 0.0784(5) Uani 1 1 d . . . . .
 O1 O 0.1727(7) 0.8727(5) 0.3292(7) 0.179(4) Uani 1 1 d . . . . .
 O2 O 0.2774(6) 0.7827(8) 0.4039(6) 0.217(5) Uani 1 1 d . . . . .
 O3 O 0.1347(6) 0.7439(7) 0.3483(11) 0.309(10) Uani 1 1 d . . . . .
 O4 O 0.2151(10) 0.7610(12) 0.2842(7) 0.348(12) Uani 1 1 d . . . . .
 Cl2 Cl 0.9767(3) 0.9520(3) 0.3954(4) 0.274(3) Uani 1 1 d . . . . .
 Cl3 Cl 0.8666(3) 0.8310(3) 0.3013(4) 0.208(2) Uani 1 1 d . . . . .
 C37 C 0.9684(9) 0.8663(9) 0.3467(11) 0.209(8) Uani 1 1 d . . . . .
 H37A H 1.001103 0.822548 0.382324 0.251 Uiso 1 1 calc R U . . .
 H37B H 0.996661 0.874695 0.307788 0.251 Uiso 1 1 calc R U . . .

loop_
  _atom_site_aniso_label
  _atom_site_aniso_U_11
  _atom_site_aniso_U_22
  _atom_site_aniso_U_33
  _atom_site_aniso_U_23
  _atom_site_aniso_U_13
  _atom_site_aniso_U_12
 Ag1 0.0348(2) 0.0481(2) 0.0408(2) -0.00574(19) 0.00692(17) -0.00183(18)
 S1 0.0405(7) 0.0378(7) 0.0540(8) -0.0040(6) 0.0081(6) 0.0044(6)
 S2 0.0398(8) 0.0912(12) 0.0413(8) -0.0164(8) 0.0173(6) -0.0094(8)
 N1 0.034(2) 0.035(2) 0.042(2) -0.0028(19) 0.0089(19) -0.0026(18)
 C39 0.050(3) 0.050(3) 0.059(4) -0.011(3) 0.023(3) 0.007(3)
 N2 0.036(2) 0.040(2) 0.037(2) -0.0018(19) 0.0118(19) 0.0007(19)
 C1 0.032(3) 0.042(3) 0.045(3) 0.000(2) 0.012(2) 0.003(2)
 C2 0.087(6) 0.087(6) 0.095(6) -0.013(5) 0.043(5) -0.008(4)
 C3 0.081(5) 0.071(5) 0.082(5) 0.028(4) 0.011(4) -0.009(4)
 C4 0.039(3) 0.046(3) 0.039(3) -0.003(2) 0.013(2) -0.004(2)
 C5 0.080(5) 0.043(3) 0.065(4) -0.006(3) 0.035(4) -0.013(3)
 C6 0.034(3) 0.040(3) 0.041(3) -0.005(2) 0.008(2) -0.001(2)
 C7 0.059(4) 0.080(5) 0.103(6) -0.037(5) -0.015(4) -0.002(4)
 C8 0.055(4) 0.072(4) 0.056(4) -0.012(3) 0.034(3) -0.002(3)
 C9 0.113(7) 0.067(5) 0.111(7) 0.026(5) 0.006(6) 0.013(5)
 C10 0.061(4) 0.057(4) 0.062(4) 0.005(3) 0.036(3) -0.002(3)
 C11 0.039(3) 0.056(4) 0.061(4) -0.003(3) -0.004(3) 0.003(3)
 C12 0.037(3) 0.045(3) 0.048(3) -0.004(2) 0.008(2) 0.000(2)
 C13 0.038(3) 0.063(4) 0.045(3) -0.008(3) 0.012(3) -0.004(3)
 C14 0.049(3) 0.041(3) 0.079(4) 0.009(3) 0.021(3) -0.003(3)
 C15 0.090(6) 0.112(7) 0.060(5) 0.013(4) 0.022(4) -0.001(5)
 C16 0.050(3) 0.039(3) 0.050(3) 0.005(2) 0.023(3) 0.001(2)
 C17 0.069(5) 0.092(6) 0.128(7) -0.052(6) -0.039(5) 0.016(4)
 C18 0.034(3) 0.041(3) 0.033(3) -0.002(2) 0.010(2) 0.000(2)
 C19 0.047(3) 0.077(4) 0.056(4) -0.019(3) 0.002(3) 0.004(3)
 C20 0.038(3) 0.041(3) 0.046(3) -0.001(2) 0.011(2) 0.003(2)
 C21 0.084(5) 0.049(4) 0.110(6) -0.004(4) 0.012(5) -0.021(4)
 C22 0.060(4) 0.052(4) 0.059(4) -0.002(3) 0.025(3) 0.005(3)
 C23 0.051(3) 0.039(3) 0.057(4) -0.001(3) 0.013(3) -0.004(3)
 C24 0.037(3) 0.043(3) 0.046(3) -0.003(2) 0.006(2) 0.006(2)
 C25 0.072(4) 0.041(3) 0.090(5) 0.011(3) 0.041(4) 0.005(3)
 C26 0.051(4) 0.051(3) 0.074(4) -0.021(3) 0.010(3) -0.009(3)
 C27 0.037(3) 0.095(5) 0.062(4) -0.016(4) 0.016(3) -0.001(3)
 C28 0.066(4) 0.038(3) 0.090(5) -0.006(3) 0.026(4) 0.004(3)
 C29 0.116(7) 0.130(8) 0.060(5) 0.006(5) 0.035(5) -0.020(6)
 C30 0.049(3) 0.062(4) 0.039(3) -0.007(3) 0.009(3) 0.004(3)
 C31 0.040(3) 0.093(5) 0.067(4) -0.011(4) 0.001(3) 0.011(3)
 C32 0.033(3) 0.039(3) 0.040(3) -0.002(2) 0.008(2) -0.001(2)
 C33 0.121(7) 0.050(4) 0.086(5) -0.004(4) 0.044(5) -0.015(4)
 C34 0.032(3) 0.036(3) 0.043(3) -0.003(2) 0.003(2) 0.000(2)
 C35 0.061(5) 0.114(7) 0.122(7) 0.016(6) 0.043(5) 0.002(4)
 C36 0.069(4) 0.038(3) 0.078(5) 0.007(3) 0.021(4) -0.004(3)
 C38 0.053(4) 0.055(4) 0.066(4) -0.012(3) 0.020(3) 0.009(3)
 Cl1 0.0633(11) 0.0818(13) 0.0840(13) -0.0203(10) 0.0169(10) -0.0082(9)
 O1 0.180(9) 0.106(6) 0.272(12) 0.038(7) 0.103(9) 0.012(6)
 O2 0.147(8) 0.285(13) 0.146(8) 0.007(8) -0.045(6) -0.026(8)
 O3 0.118(7) 0.188(10) 0.64(3) 0.208(14) 0.151(12) 0.013(7)
 O4 0.296(17) 0.50(3) 0.183(11) -0.189(15) 0.000(11) 0.164(18)
 Cl2 0.184(4) 0.172(4) 0.372(8) -0.111(5) -0.029(5) 0.029(3)
 Cl3 0.181(4) 0.133(3) 0.308(6) 0.022(3) 0.078(4) -0.035(3)
 C37 0.128(11) 0.148(12) 0.30(2) -0.105(13) 0.006(12) 0.027(9)

_geom_special_details
;
 All esds (except the esd in the dihedral angle between two l.s. planes)
 are estimated using the full covariance matrix.  The cell esds are taken
 into account individually in the estimation of esds in distances, angles
 and torsion angles; correlations between esds in cell parameters are only
 used when they are defined by crystal symmetry.  An approximate (isotropic)
 treatment of cell esds is used for estimating esds involving l.s. planes.
;
loop_
  _geom_bond_atom_site_label_1
  _geom_bond_atom_site_label_2
  _geom_bond_distance
  _geom_bond_site_symmetry_2
  _geom_bond_publ_flag
 Ag1 C1 2.075(5) . ?
 Ag1 C4 2.078(5) . ?
 S1 C1 1.691(5) . ?
 S1 C12 1.728(5) . ?
 S2 C4 1.693(5) . ?
 S2 C13 1.721(6) . ?
 N1 C1 1.343(6) . ?
 N1 C6 1.399(6) . ?
 N1 C34 1.461(6) . ?
 C39 H39 0.9300 . ?
 C39 C8 1.375(8) . ?
 C39 C20 1.384(8) . ?
 N2 C4 1.330(6) . ?
 N2 C18 1.445(6) . ?
 N2 C32 1.413(6) . ?
 C2 H2A 0.9600 . ?
 C2 H2B 0.9600 . ?
 C2 H2C 0.9600 . ?
 C2 C5 1.527(10) . ?
 C3 H3A 0.9600 . ?
 C3 H3B 0.9600 . ?
 C3 H3C 0.9600 . ?
 C3 C14 1.522(9) . ?
 C5 H5 0.9800 . ?
 C5 C23 1.499(8) . ?
 C5 C29 1.529(10) . ?
 C6 C11 1.482(7) . ?
 C6 C12 1.339(7) . ?
 C7 H7A 0.9700 . ?
 C7 H7B 0.9700 . ?
 C7 C17 1.409(10) . ?
 C7 C26 1.500(9) . ?
 C8 H8 0.9300 . ?
 C8 C10 1.366(8) . ?
 C9 H9A 0.9600 . ?
 C9 H9B 0.9600 . ?
 C9 H9C 0.9600 . ?
 C9 C25 1.529(10) . ?
 C10 H10 0.9300 . ?
 C10 C16 1.380(8) . ?
 C11 H11A 0.9700 . ?
 C11 H11B 0.9700 . ?
 C11 C17 1.504(9) . ?
 C12 C26 1.504(7) . ?
 C13 C27 1.516(8) . ?
 C13 C32 1.326(7) . ?
 C14 H14 0.9800 . ?
 C14 C20 1.512(8) . ?
 C14 C21 1.530(9) . ?
 C15 H15A 0.9600 . ?
 C15 H15B 0.9600 . ?
 C15 H15C 0.9600 . ?
 C15 C22 1.527(9) . ?
 C16 C18 1.395(7) . ?
 C16 C25 1.527(8) . ?
 C17 H17A 0.9700 . ?
 C17 H17B 0.9700 . ?
 C18 C20 1.394(7) . ?
 C19 H19A 0.9700 . ?
 C19 H19B 0.9700 . ?
 C19 C30 1.527(8) . ?
 C19 C31 1.510(9) . ?
 C21 H21A 0.9600 . ?
 C21 H21B 0.9600 . ?
 C21 H21C 0.9600 . ?
 C22 H22 0.9800 . ?
 C22 C24 1.514(8) . ?
 C22 C35 1.525(9) . ?
 C23 C34 1.399(8) . ?
 C23 C36 1.399(8) . ?
 C24 C34 1.383(7) . ?
 C24 C38 1.402(8) . ?
 C25 H25 0.9800 . ?
 C25 C33 1.532(10) . ?
 C26 H26A 0.9700 . ?
 C26 H26B 0.9700 . ?
 C27 H27A 0.9700 . ?
 C27 H27B 0.9700 . ?
 C27 C31 1.514(9) . ?
 C28 H28 0.9300 . ?
 C28 C36 1.361(9) . ?
 C28 C38 1.376(9) . ?
 C29 H29A 0.9600 . ?
 C29 H29B 0.9600 . ?
 C29 H29C 0.9600 . ?
 C30 H30A 0.9700 . ?
 C30 H30B 0.9700 . ?
 C30 C32 1.496(7) . ?
 C31 H31A 0.9700 . ?
 C31 H31B 0.9700 . ?
 C33 H33A 0.9600 . ?
 C33 H33B 0.9600 . ?
 C33 H33C 0.9600 . ?
 C35 H35A 0.9600 . ?
 C35 H35B 0.9600 . ?
 C35 H35C 0.9600 . ?
 C36 H36 0.9300 . ?
 C38 H38 0.9300 . ?
 Cl1 O1 1.389(8) . ?
 Cl1 O2 1.346(8) . ?
 Cl1 O3 1.286(8) . ?
 Cl1 O4 1.287(11) . ?
 Cl2 C37 1.598(12) . ?
 Cl3 C37 1.661(14) . ?
 C37 H37A 0.9700 . ?
 C37 H37B 0.9700 . ?

loop_
  _geom_angle_atom_site_label_1
  _geom_angle_atom_site_label_2
  _geom_angle_atom_site_label_3
  _geom_angle
  _geom_angle_site_symmetry_1
  _geom_angle_site_symmetry_3
  _geom_angle_publ_flag
 C1 Ag1 C4 172.2(2) . . ?
 C1 S1 C12 94.2(3) . . ?
 C4 S2 C13 93.5(3) . . ?
 C1 N1 C6 116.7(4) . . ?
 C1 N1 C34 120.7(4) . . ?
 C6 N1 C34 122.6(4) . . ?
 C8 C39 H39 119.6 . . ?
 C8 C39 C20 120.8(5) . . ?
 C20 C39 H39 119.6 . . ?
 C4 N2 C18 122.3(4) . . ?
 C4 N2 C32 115.8(4) . . ?
 C32 N2 C18 121.8(4) . . ?
 S1 C1 Ag1 122.5(3) . . ?
 N1 C1 Ag1 129.7(4) . . ?
 N1 C1 S1 107.7(4) . . ?
 H2A C2 H2B 109.5 . . ?
 H2A C2 H2C 109.5 . . ?
 H2B C2 H2C 109.5 . . ?
 C5 C2 H2A 109.5 . . ?
 C5 C2 H2B 109.5 . . ?
 C5 C2 H2C 109.5 . . ?
 H3A C3 H3B 109.5 . . ?
 H3A C3 H3C 109.5 . . ?
 H3B C3 H3C 109.5 . . ?
 C14 C3 H3A 109.5 . . ?
 C14 C3 H3B 109.5 . . ?
 C14 C3 H3C 109.5 . . ?
 S2 C4 Ag1 124.2(3) . . ?
 N2 C4 Ag1 126.8(4) . . ?
 N2 C4 S2 108.6(4) . . ?
 C2 C5 H5 108.0 . . ?
 C2 C5 C29 109.8(6) . . ?
 C23 C5 C2 111.3(5) . . ?
 C23 C5 H5 108.0 . . ?
 C23 C5 C29 111.7(6) . . ?
 C29 C5 H5 108.0 . . ?
 N1 C6 C11 123.4(5) . . ?
 C12 C6 N1 112.1(4) . . ?
 C12 C6 C11 124.5(5) . . ?
 H7A C7 H7B 107.2 . . ?
 C17 C7 H7A 107.9 . . ?
 C17 C7 H7B 107.9 . . ?
 C17 C7 C26 117.7(7) . . ?
 C26 C7 H7A 107.9 . . ?
 C26 C7 H7B 107.9 . . ?
 C39 C8 H8 119.7 . . ?
 C10 C8 C39 120.7(5) . . ?
 C10 C8 H8 119.7 . . ?
 H9A C9 H9B 109.5 . . ?
 H9A C9 H9C 109.5 . . ?
 H9B C9 H9C 109.5 . . ?
 C25 C9 H9A 109.5 . . ?
 C25 C9 H9B 109.5 . . ?
 C25 C9 H9C 109.5 . . ?
 C8 C10 H10 119.3 . . ?
 C8 C10 C16 121.4(5) . . ?
 C16 C10 H10 119.3 . . ?
 C6 C11 H11A 109.8 . . ?
 C6 C11 H11B 109.8 . . ?
 C6 C11 C17 109.6(5) . . ?
 H11A C11 H11B 108.2 . . ?
 C17 C11 H11A 109.8 . . ?
 C17 C11 H11B 109.8 . . ?
 C6 C12 S1 109.3(4) . . ?
 C6 C12 C26 124.7(5) . . ?
 C26 C12 S1 125.9(4) . . ?
 C27 C13 S2 126.1(4) . . ?
 C32 C13 S2 110.2(4) . . ?
 C32 C13 C27 123.7(5) . . ?
 C3 C14 H14 108.3 . . ?
 C3 C14 C21 110.5(6) . . ?
 C20 C14 C3 109.8(5) . . ?
 C20 C14 H14 108.3 . . ?
 C20 C14 C21 111.5(6) . . ?
 C21 C14 H14 108.3 . . ?
 H15A C15 H15B 109.5 . . ?
 H15A C15 H15C 109.5 . . ?
 H15B C15 H15C 109.5 . . ?
 C22 C15 H15A 109.5 . . ?
 C22 C15 H15B 109.5 . . ?
 C22 C15 H15C 109.5 . . ?
 C10 C16 C18 116.9(5) . . ?
 C10 C16 C25 120.0(5) . . ?
 C18 C16 C25 123.1(5) . . ?
 C7 C17 C11 118.7(7) . . ?
 C7 C17 H17A 107.6 . . ?
 C7 C17 H17B 107.6 . . ?
 C11 C17 H17A 107.6 . . ?
 C11 C17 H17B 107.6 . . ?
 H17A C17 H17B 107.1 . . ?
 C16 C18 N2 118.3(4) . . ?
 C20 C18 N2 118.7(4) . . ?
 C20 C18 C16 123.0(5) . . ?
 H19A C19 H19B 107.9 . . ?
 C30 C19 H19A 109.2 . . ?
 C30 C19 H19B 109.2 . . ?
 C31 C19 H19A 109.2 . . ?
 C31 C19 H19B 109.2 . . ?
 C31 C19 C30 112.0(5) . . ?
 C39 C20 C14 120.4(5) . . ?
 C39 C20 C18 117.2(5) . . ?
 C18 C20 C14 122.4(5) . . ?
 C14 C21 H21A 109.5 . . ?
 C14 C21 H21B 109.5 . . ?
 C14 C21 H21C 109.5 . . ?
 H21A C21 H21B 109.5 . . ?
 H21A C21 H21C 109.5 . . ?
 H21B C21 H21C 109.5 . . ?
 C15 C22 H22 107.5 . . ?
 C24 C22 C15 110.2(5) . . ?
 C24 C22 H22 107.5 . . ?
 C24 C22 C35 112.8(5) . . ?
 C35 C22 C15 111.2(6) . . ?
 C35 C22 H22 107.5 . . ?
 C34 C23 C5 123.7(5) . . ?
 C34 C23 C36 115.6(6) . . ?
 C36 C23 C5 120.7(6) . . ?
 C34 C24 C22 123.6(5) . . ?
 C34 C24 C38 116.5(5) . . ?
 C38 C24 C22 119.8(5) . . ?
 C9 C25 H25 107.9 . . ?
 C9 C25 C33 111.3(6) . . ?
 C16 C25 C9 111.2(6) . . ?
 C16 C25 H25 107.9 . . ?
 C16 C25 C33 110.5(6) . . ?
 C33 C25 H25 107.9 . . ?
 C7 C26 C12 109.5(5) . . ?
 C7 C26 H26A 109.8 . . ?
 C7 C26 H26B 109.8 . . ?
 C12 C26 H26A 109.8 . . ?
 C12 C26 H26B 109.8 . . ?
 H26A C26 H26B 108.2 . . ?
 C13 C27 H27A 109.9 . . ?
 C13 C27 H27B 109.9 . . ?
 H27A C27 H27B 108.3 . . ?
 C31 C27 C13 109.0(5) . . ?
 C31 C27 H27A 109.9 . . ?
 C31 C27 H27B 109.9 . . ?
 C36 C28 H28 119.6 . . ?
 C36 C28 C38 120.8(6) . . ?
 C38 C28 H28 119.6 . . ?
 C5 C29 H29A 109.5 . . ?
 C5 C29 H29B 109.5 . . ?
 C5 C29 H29C 109.5 . . ?
 H29A C29 H29B 109.5 . . ?
 H29A C29 H29C 109.5 . . ?
 H29B C29 H29C 109.5 . . ?
 C19 C30 H30A 109.9 . . ?
 C19 C30 H30B 109.9 . . ?
 H30A C30 H30B 108.3 . . ?
 C32 C30 C19 108.9(5) . . ?
 C32 C30 H30A 109.9 . . ?
 C32 C30 H30B 109.9 . . ?
 C19 C31 C27 112.4(6) . . ?
 C19 C31 H31A 109.1 . . ?
 C19 C31 H31B 109.1 . . ?
 C27 C31 H31A 109.1 . . ?
 C27 C31 H31B 109.1 . . ?
 H31A C31 H31B 107.8 . . ?
 N2 C32 C30 122.4(4) . . ?
 C13 C32 N2 111.9(5) . . ?
 C13 C32 C30 125.8(5) . . ?
 C25 C33 H33A 109.5 . . ?
 C25 C33 H33B 109.5 . . ?
 C25 C33 H33C 109.5 . . ?
 H33A C33 H33B 109.5 . . ?
 H33A C33 H33C 109.5 . . ?
 H33B C33 H33C 109.5 . . ?
 C23 C34 N1 117.8(5) . . ?
 C24 C34 N1 117.7(5) . . ?
 C24 C34 C23 124.5(5) . . ?
 C22 C35 H35A 109.5 . . ?
 C22 C35 H35B 109.5 . . ?
 C22 C35 H35C 109.5 . . ?
 H35A C35 H35B 109.5 . . ?
 H35A C35 H35C 109.5 . . ?
 H35B C35 H35C 109.5 . . ?
 C23 C36 H36 119.1 . . ?
 C28 C36 C23 121.9(6) . . ?
 C28 C36 H36 119.1 . . ?
 C24 C38 H38 119.7 . . ?
 C28 C38 C24 120.7(6) . . ?
 C28 C38 H38 119.7 . . ?
 O2 Cl1 O1 112.2(7) . . ?
 O3 Cl1 O1 109.6(6) . . ?
 O3 Cl1 O2 118.3(9) . . ?
 O3 Cl1 O4 104.0(12) . . ?
 O4 Cl1 O1 106.9(10) . . ?
 O4 Cl1 O2 104.7(8) . . ?
 Cl2 C37 Cl3 116.2(9) . . ?
 Cl2 C37 H37A 108.2 . . ?
 Cl2 C37 H37B 108.2 . . ?
 Cl3 C37 H37A 108.2 . . ?
 Cl3 C37 H37B 108.2 . . ?
 H37A C37 H37B 107.4 . . ?

loop_
  _geom_torsion_atom_site_label_1
  _geom_torsion_atom_site_label_2
  _geom_torsion_atom_site_label_3
  _geom_torsion_atom_site_label_4
  _geom_torsion
  _geom_torsion_site_symmetry_1
  _geom_torsion_site_symmetry_2
  _geom_torsion_site_symmetry_3
  _geom_torsion_site_symmetry_4
  _geom_torsion_publ_flag
 S1 C12 C26 C7 170.2(6) . . . . ?
 S2 C13 C27 C31 164.1(5) . . . . ?
 S2 C13 C32 N2 -0.4(6) . . . . ?
 S2 C13 C32 C30 -179.6(5) . . . . ?
 N1 C6 C11 C17 169.7(7) . . . . ?
 N1 C6 C12 S1 -0.4(6) . . . . ?
 N1 C6 C12 C26 179.5(5) . . . . ?
 C39 C8 C10 C16 -1.7(10) . . . . ?
 N2 C18 C20 C39 -179.5(5) . . . . ?
 N2 C18 C20 C14 -1.0(8) . . . . ?
 C1 S1 C12 C6 0.6(5) . . . . ?
 C1 S1 C12 C26 -179.3(6) . . . . ?
 C1 N1 C6 C11 -179.5(5) . . . . ?
 C1 N1 C6 C12 -0.1(7) . . . . ?
 C1 N1 C34 C23 -90.2(6) . . . . ?
 C1 N1 C34 C24 88.6(6) . . . . ?
 C2 C5 C23 C34 113.3(7) . . . . ?
 C2 C5 C23 C36 -65.3(8) . . . . ?
 C3 C14 C20 C39 71.6(7) . . . . ?
 C3 C14 C20 C18 -106.8(7) . . . . ?
 C4 S2 C13 C27 -179.7(6) . . . . ?
 C4 S2 C13 C32 -0.3(5) . . . . ?
 C4 N2 C18 C16 -87.3(6) . . . . ?
 C4 N2 C18 C20 91.4(6) . . . . ?
 C4 N2 C32 C13 1.1(7) . . . . ?
 C4 N2 C32 C30 -179.6(5) . . . . ?
 C5 C23 C34 N1 -0.3(8) . . . . ?
 C5 C23 C34 C24 -179.1(5) . . . . ?
 C5 C23 C36 C28 178.0(6) . . . . ?
 C6 N1 C1 Ag1 -175.4(4) . . . . ?
 C6 N1 C1 S1 0.5(6) . . . . ?
 C6 N1 C34 C23 91.7(6) . . . . ?
 C6 N1 C34 C24 -89.4(6) . . . . ?
 C6 C11 C17 C7 34.2(12) . . . . ?
 C6 C12 C26 C7 -9.6(9) . . . . ?
 C8 C39 C20 C14 -178.6(5) . . . . ?
 C8 C39 C20 C18 -0.1(8) . . . . ?
 C8 C10 C16 C18 0.7(9) . . . . ?
 C8 C10 C16 C25 179.6(6) . . . . ?
 C10 C16 C18 N2 179.2(5) . . . . ?
 C10 C16 C18 C20 0.6(8) . . . . ?
 C10 C16 C25 C9 60.9(8) . . . . ?
 C10 C16 C25 C33 -63.2(8) . . . . ?
 C11 C6 C12 S1 179.1(5) . . . . ?
 C11 C6 C12 C26 -1.0(10) . . . . ?
 C12 S1 C1 Ag1 175.7(3) . . . . ?
 C12 S1 C1 N1 -0.6(4) . . . . ?
 C12 C6 C11 C17 -9.7(10) . . . . ?
 C13 S2 C4 Ag1 173.4(4) . . . . ?
 C13 S2 C4 N2 0.9(4) . . . . ?
 C13 C27 C31 C19 45.5(8) . . . . ?
 C15 C22 C24 C34 -109.2(6) . . . . ?
 C15 C22 C24 C38 69.9(7) . . . . ?
 C16 C18 C20 C39 -0.9(8) . . . . ?
 C16 C18 C20 C14 177.6(5) . . . . ?
 C17 C7 C26 C12 33.6(11) . . . . ?
 C18 N2 C4 Ag1 5.6(7) . . . . ?
 C18 N2 C4 S2 177.9(4) . . . . ?
 C18 N2 C32 C13 -178.1(5) . . . . ?
 C18 N2 C32 C30 1.2(7) . . . . ?
 C18 C16 C25 C9 -120.3(7) . . . . ?
 C18 C16 C25 C33 115.6(6) . . . . ?
 C19 C30 C32 N2 166.8(5) . . . . ?
 C19 C30 C32 C13 -14.0(8) . . . . ?
 C20 C39 C8 C10 1.3(9) . . . . ?
 C21 C14 C20 C39 -51.2(7) . . . . ?
 C21 C14 C20 C18 130.4(6) . . . . ?
 C22 C24 C34 N1 1.8(7) . . . . ?
 C22 C24 C34 C23 -179.5(5) . . . . ?
 C22 C24 C38 C28 179.5(6) . . . . ?
 C25 C16 C18 N2 0.3(8) . . . . ?
 C25 C16 C18 C20 -178.3(5) . . . . ?
 C26 C7 C17 C11 -49.1(14) . . . . ?
 C27 C13 C32 N2 179.0(6) . . . . ?
 C27 C13 C32 C30 -0.3(10) . . . . ?
 C29 C5 C23 C34 -123.5(7) . . . . ?
 C29 C5 C23 C36 57.8(8) . . . . ?
 C30 C19 C31 C27 -63.3(8) . . . . ?
 C31 C19 C30 C32 44.1(7) . . . . ?
 C32 N2 C4 Ag1 -173.6(4) . . . . ?
 C32 N2 C4 S2 -1.3(6) . . . . ?
 C32 N2 C18 C16 91.8(6) . . . . ?
 C32 N2 C18 C20 -89.5(6) . . . . ?
 C32 C13 C27 C31 -15.2(9) . . . . ?
 C34 N1 C1 Ag1 6.4(7) . . . . ?
 C34 N1 C1 S1 -177.7(4) . . . . ?
 C34 N1 C6 C11 -1.4(8) . . . . ?
 C34 N1 C6 C12 178.0(5) . . . . ?
 C34 C23 C36 C28 -0.8(9) . . . . ?
 C34 C24 C38 C28 -1.4(8) . . . . ?
 C35 C22 C24 C34 125.9(6) . . . . ?
 C35 C22 C24 C38 -55.0(8) . . . . ?
 C36 C23 C34 N1 178.4(5) . . . . ?
 C36 C23 C34 C24 -0.4(8) . . . . ?
 C36 C28 C38 C24 0.4(10) . . . . ?
 C38 C24 C34 N1 -177.3(5) . . . . ?
 C38 C24 C34 C23 1.4(8) . . . . ?
 C38 C28 C36 C23 0.7(10) . . . . ?

_shelx_res_file
;
TITL sust_3187_0m_a.res in P2(1)/c
    sust_3187_0m.res
    created by SHELXL-2018/3 at 21:30:38 on 13-Oct-2021
REM Old TITL SUST_3187_0m in P2(1)/c
REM SHELXT solution in P2(1)/c
REM R1 0.191, Rweak 0.018, Alpha 0.055, Orientation as input
REM Formula found by SHELXT: C39 Ag N5 S3
CELL 0.71073 16.1022 15.8121 18.1191 90 109.815 90
ZERR 4 0.0011 0.0011 0.0013 0 0.002 0
LATT 1
SYMM -X,0.5+Y,0.5-Z
SFAC C H Ag Cl N O S
UNIT 156 208 4 12 8 16 8

L.S. 4
PLAN  16
TEMP 0
CONF
BOND $H
list 4
MORE -1
fmap 2
acta
OMIT -3 50
OMIT -1 2 1
OMIT -1 0 2
OMIT 2 0 0
OMIT 1 2 2
REM <olex2.extras>
REM <HklSrc "%.\\SUST_3187_0m.hkl">
REM </olex2.extras>

WGHT    0.071600   11.944300
FVAR       0.28112
AG1   3    0.608403    0.651943    0.348255    11.00000    0.03483    0.04809 =
         0.04083   -0.00574    0.00692   -0.00183
S1    7    0.741910    0.797971    0.456334    11.00000    0.04054    0.03784 =
         0.05397   -0.00398    0.00808    0.00438
S2    7    0.388852    0.636661    0.289160    11.00000    0.03983    0.09124 =
         0.04129   -0.01642    0.01731   -0.00941
N1    5    0.797439    0.651810    0.471987    11.00000    0.03418    0.03514 =
         0.04192   -0.00280    0.00894   -0.00263
C39   1    0.627563    0.502516    0.121915    11.00000    0.04994    0.04962 =
         0.05911   -0.01068    0.02267    0.00681
AFIX  43
H39   2    0.651416    0.449376    0.119818    11.00000   -1.20000
AFIX   0
N2    5    0.463435    0.604658    0.194036    11.00000    0.03634    0.04017 =
         0.03655   -0.00176    0.01178    0.00074
C1    1    0.725650    0.695279    0.429106    11.00000    0.03245    0.04171 =
         0.04461   -0.00012    0.01210    0.00321
C2    1    0.634014    0.511525    0.536568    11.00000    0.08663    0.08701 =
         0.09471   -0.01290    0.04348   -0.00789
AFIX 137
H2A   2    0.604567    0.534648    0.485343    11.00000   -1.50000
H2B   2    0.608671    0.534828    0.573031    11.00000   -1.50000
H2C   2    0.627174    0.451168    0.534830    11.00000   -1.50000
AFIX   0
C3    1    0.606023    0.410419    0.267600    11.00000    0.08105    0.07146 =
         0.08168    0.02776    0.01119   -0.00875
AFIX 137
H3A   2    0.657604    0.393772    0.256003    11.00000   -1.50000
H3B   2    0.585966    0.363862    0.291142    11.00000   -1.50000
H3C   2    0.620217    0.457395    0.303273    11.00000   -1.50000
AFIX   0
C4    1    0.483707    0.624314    0.269496    11.00000    0.03925    0.04594 =
         0.03896   -0.00268    0.01331   -0.00357
C5    1    0.732044    0.533685    0.562812    11.00000    0.08006    0.04336 =
         0.06472   -0.00568    0.03534   -0.01281
AFIX  13
H5    2    0.737516    0.595347    0.567433    11.00000   -1.20000
AFIX   0
C6    1    0.864696    0.698126    0.526396    11.00000    0.03449    0.04027 =
         0.04052   -0.00461    0.00764   -0.00146
C7    1    0.978882    0.803873    0.639074    11.00000    0.05921    0.08043 =
         0.10321   -0.03704   -0.01547   -0.00184
AFIX  23
H7A   2    1.027028    0.844172    0.656538    11.00000   -1.20000
H7B   2    0.960633    0.791464    0.683736    11.00000   -1.20000
AFIX   0
C8    1    0.656496    0.571138    0.090774    11.00000    0.05518    0.07155 =
         0.05622   -0.01201    0.03389   -0.00180
AFIX  43
H8    2    0.698800    0.563725    0.066890    11.00000   -1.20000
AFIX   0
C9    1    0.482238    0.789775    0.049285    11.00000    0.11341    0.06658 =
         0.11103    0.02596    0.00587    0.01303
AFIX 137
H9A   2    0.526556    0.797402    0.025354    11.00000   -1.50000
H9B   2    0.455949    0.843392    0.052972    11.00000   -1.50000
H9C   2    0.437608    0.751860    0.017947    11.00000   -1.50000
AFIX   0
C10   1    0.623719    0.650096    0.094569    11.00000    0.06091    0.05747 =
         0.06170    0.00469    0.03600   -0.00247
AFIX  43
H10   2    0.645298    0.695877    0.074372    11.00000   -1.20000
AFIX   0
C11   1    0.948370    0.659898    0.577799    11.00000    0.03948    0.05644 =
         0.06134   -0.00330   -0.00434    0.00310
AFIX  23
H11A  2    0.973693    0.625122    0.546740    11.00000   -1.20000
H11B  2    0.936870    0.624107    0.616736    11.00000   -1.20000
AFIX   0
C12   1    0.844651    0.780393    0.525762    11.00000    0.03715    0.04537 =
         0.04756   -0.00387    0.00842   -0.00005
C13   1    0.322978    0.613179    0.194689    11.00000    0.03772    0.06256 =
         0.04524   -0.00800    0.01212   -0.00404
C14   1    0.533539    0.436147    0.192104    11.00000    0.04909    0.04066 =
         0.07940    0.00863    0.02061   -0.00281
AFIX  13
H14   2    0.481425    0.452667    0.205024    11.00000   -1.20000
AFIX   0
C15   1    0.814969    0.599608    0.271954    11.00000    0.08998    0.11151 =
         0.05991    0.01334    0.02184   -0.00080
AFIX 137
H15A  2    0.814528    0.544922    0.248809    11.00000   -1.50000
H15B  2    0.835840    0.641031    0.243657    11.00000   -1.50000
H15C  2    0.756226    0.614000    0.269661    11.00000   -1.50000
AFIX   0
C16   1    0.559285    0.663374    0.127726    11.00000    0.04983    0.03931 =
         0.04952    0.00455    0.02292    0.00130
C17   1    1.012193    0.728709    0.617940    11.00000    0.06881    0.09203 =
         0.12794   -0.05160   -0.03891    0.01604
AFIX  23
H17A  2    1.054126    0.704848    0.665261    11.00000   -1.20000
H17B  2    1.045034    0.743986    0.583853    11.00000   -1.20000
AFIX   0
C18   1    0.530019    0.592686    0.157933    11.00000    0.03388    0.04140 =
         0.03335   -0.00182    0.00957   -0.00041
C19   1    0.241243    0.551813    0.041756    11.00000    0.04679    0.07749 =
         0.05614   -0.01861    0.00189    0.00409
AFIX  23
H19A  2    0.215430    0.551826   -0.015012    11.00000   -1.20000
H19B  2    0.235760    0.495151    0.060102    11.00000   -1.20000
AFIX   0
C20   1    0.563376    0.511596    0.156334    11.00000    0.03794    0.04108 =
         0.04555   -0.00136    0.01077    0.00295
C21   1    0.508245    0.361717    0.134831    11.00000    0.08408    0.04927 =
         0.11022   -0.00429    0.01154   -0.02073
AFIX 137
H21A  2    0.468162    0.380773    0.085238    11.00000   -1.50000
H21B  2    0.480333    0.318611    0.155534    11.00000   -1.50000
H21C  2    0.560370    0.339070    0.127788    11.00000   -1.50000
AFIX   0
C22   1    0.875924    0.597814    0.357438    11.00000    0.05975    0.05189 =
         0.05900   -0.00246    0.02472    0.00456
AFIX  13
H22   2    0.875009    0.654360    0.379292    11.00000   -1.20000
AFIX   0
C23   1    0.772544    0.505520    0.503663    11.00000    0.05077    0.03909 =
         0.05654   -0.00143    0.01254   -0.00434
C24   1    0.841007    0.536417    0.404039    11.00000    0.03660    0.04279 =
         0.04589   -0.00291    0.00618    0.00558
C25   1    0.524600    0.752620    0.131432    11.00000    0.07171    0.04072 =
         0.08992    0.01074    0.04087    0.00515
AFIX  13
H25   2    0.478971    0.749001    0.155896    11.00000   -1.20000
AFIX   0
C26   1    0.903136    0.846308    0.577864    11.00000    0.05126    0.05130 =
         0.07446   -0.02070    0.01032   -0.00917
AFIX  23
H26A  2    0.925332    0.884165    0.546734    11.00000   -1.20000
H26B  2    0.869518    0.879462    0.602935    11.00000   -1.20000
AFIX   0
C27   1    0.222902    0.611421    0.163920    11.00000    0.03744    0.09507 =
         0.06160   -0.01611    0.01580   -0.00065
AFIX  23
H27A  2    0.201873    0.560715    0.182056    11.00000   -1.20000
H27B  2    0.199954    0.660123    0.183304    11.00000   -1.20000
AFIX   0
C28   1    0.812804    0.392452    0.433026    11.00000    0.06602    0.03752 =
         0.08975   -0.00630    0.02630    0.00406
AFIX  43
H28   2    0.815314    0.334814    0.423783    11.00000   -1.20000
AFIX   0
C29   1    0.779781    0.495604    0.643723    11.00000    0.11633    0.13009 =
         0.06040    0.00556    0.03526   -0.02016
AFIX 137
H29A  2    0.754318    0.517346    0.680706    11.00000   -1.50000
H29B  2    0.841200    0.510389    0.660270    11.00000   -1.50000
H29C  2    0.773792    0.435172    0.640984    11.00000   -1.50000
AFIX   0
C30   1    0.338855    0.574941    0.065524    11.00000    0.04883    0.06163 =
         0.03886   -0.00735    0.00917    0.00410
AFIX  23
H30A  2    0.371979    0.527505    0.055874    11.00000   -1.20000
H30B  2    0.346311    0.622624    0.034671    11.00000   -1.20000
AFIX   0
C31   1    0.191030    0.612766    0.075106    11.00000    0.04044    0.09311 =
         0.06722   -0.01119    0.00087    0.01150
AFIX  23
H31A  2    0.128796    0.598395    0.055182    11.00000   -1.20000
H31B  2    0.197470    0.669531    0.057475    11.00000   -1.20000
AFIX   0
C32   1    0.372398    0.597232    0.150826    11.00000    0.03287    0.03878 =
         0.04026   -0.00232    0.00811   -0.00075
C33   1    0.598548    0.809690    0.182778    11.00000    0.12101    0.05010 =
         0.08557   -0.00371    0.04425   -0.01460
AFIX 137
H33A  2    0.620359    0.787464    0.235158    11.00000   -1.50000
H33B  2    0.575954    0.865706    0.183762    11.00000   -1.50000
H33C  2    0.645673    0.811663    0.161593    11.00000   -1.50000
AFIX   0
C34   1    0.804545    0.561205    0.459632    11.00000    0.03231    0.03555 =
         0.04290   -0.00254    0.00300    0.00034
C35   1    0.970925    0.579030    0.363585    11.00000    0.06051    0.11423 =
         0.12199    0.01604    0.04273    0.00203
AFIX 137
H35A  2    0.973184    0.525978    0.338573    11.00000   -1.50000
H35B  2    1.007322    0.576080    0.417846    11.00000   -1.50000
H35C  2    0.992079    0.623208    0.338208    11.00000   -1.50000
AFIX   0
C36   1    0.778765    0.419552    0.488113    11.00000    0.06867    0.03779 =
         0.07781    0.00674    0.02103   -0.00437
AFIX  43
H36   2    0.759075    0.379784    0.516226    11.00000   -1.20000
AFIX   0
C38   1    0.843550    0.449223    0.390831    11.00000    0.05285    0.05470 =
         0.06606   -0.01249    0.02010    0.00912
AFIX  43
H38   2    0.866251    0.429584    0.353167    11.00000   -1.20000
AFIX   0

CL1   4    0.199675    0.789168    0.344990    11.00000    0.06329    0.08180 =
         0.08397   -0.02031    0.01689   -0.00816
O1    6    0.172656    0.872650    0.329239    11.00000    0.18013    0.10593 =
         0.27207    0.03821    0.10269    0.01241
O2    6    0.277447    0.782736    0.403862    11.00000    0.14659    0.28537 =
         0.14590    0.00683   -0.04536   -0.02601
O3    6    0.134673    0.743908    0.348270    11.00000    0.11782    0.18796 =
         0.63911    0.20752    0.15069    0.01326
O4    6    0.215062    0.760992    0.284237    11.00000    0.29627    0.50250 =
         0.18320   -0.18930   -0.00018    0.16375
CL2   4    0.976692    0.951999    0.395400    11.00000    0.18381    0.17230 =
         0.37227   -0.11064   -0.02930    0.02901
CL3   4    0.866630    0.831038    0.301286    11.00000    0.18080    0.13269 =
         0.30764    0.02217    0.07794   -0.03461
C37   1    0.968386    0.866267    0.346737    11.00000    0.12848    0.14807 =
         0.29930   -0.10543    0.00609    0.02727
AFIX  23
H37A  2    1.001103    0.822548    0.382324    11.00000   -1.20000
H37B  2    0.996661    0.874695    0.307788    11.00000   -1.20000
AFIX   0
HKLF 4


REM  sust_3187_0m_a.res in P2(1)/c
REM wR2 = 0.1625, GooF = S = 1.032, Restrained GooF = 1.032 for all data
REM R1 = 0.0559 for 5547 Fo > 4sig(Fo) and 0.0852 for all 7632 data
REM 468 parameters refined using 0 restraints

END

WGHT      0.0716     11.9451

REM Highest difference peak  1.494,  deepest hole -1.068,  1-sigma level  0.087
Q1    1   0.9871  0.9717  0.3087  11.00000  0.05    1.49
Q2    1   0.1829  0.7830  0.4199  11.00000  0.05    0.83
Q3    1   0.9079  0.8513  0.3830  11.00000  0.05    0.72
Q4    1   0.9337  0.8679  0.4075  11.00000  0.05    0.58
Q5    1   0.2300  0.7914  0.2667  11.00000  0.05    0.55
Q6    1   0.2037  0.8329  0.2765  11.00000  0.05    0.50
Q7    1   0.1958  0.8380  0.4029  11.00000  0.05    0.45
Q8    1   0.2721  0.7145  0.3673  11.00000  0.05    0.43
Q9    1   0.1497  0.7317  0.3118  11.00000  0.05    0.42
Q10   1   0.1342  0.7457  0.3111  11.00000  0.05    0.40
Q11   1   0.2800  0.7808  0.3303  11.00000  0.05    0.39
Q12   1   0.9707  0.7156  0.6566  11.00000  0.05    0.38
Q13   1   1.0000  0.8681  0.3533  11.00000  0.05    0.37
Q14   1   0.2000  0.5336  0.0945  11.00000  0.05    0.32
Q15   1   0.9955  0.7921  0.5947  11.00000  0.05    0.30
Q16   1   0.8004  0.5282  0.4961  11.00000  0.05    0.29
;
_shelx_res_checksum                9112
_shelx_hkl_file
;
   2   0   0   67.69    6.00
   2   0   0   43.50    3.70
   3   0   0 1017.30   36.80
   3   0   0 1014.30   39.90
   3   0   0  997.70   40.40
   3   0   0  986.70   40.50
  -3   0   0  968.30   39.10
  -3   0   0  953.90   39.70
  -3   0   0  997.40   40.50
  -3   0   0  987.60   40.20
   3   0   0  981.30   36.80
   3   0   0  974.30   39.10
   4   0   0  277.47   14.50
  -4   0   0  275.57   17.90
   4   0   0  265.17   17.10
   4   0   0  263.17   14.60
   4   0   0  257.87   17.60
  -4   0   0  245.78   17.10
  -4   0   0  268.97   17.90
  -4   0   0  256.67   17.80
   4   0   0  246.08   17.50
   4   0   0  287.37   18.70
   5   0   0 9504.45  319.47
   5   0   0 9762.82  323.07
  -5   0   0 8965.90  319.17
   5   0   0 9900.01  315.27
  -5   0   0 9400.56  322.17
  -5   0   0 9828.22  322.37
  -5   0   0 9561.34  321.17
   5   0   0 9291.27  321.67
  -6   0   0   17.10    6.80
  -6   0   0    4.00    6.40
   6   0   0   21.10    9.60
   6   0   0   12.00    5.20
  -6   0   0    7.10    4.80
   6   0   0    3.60    6.60
  -6   0   0    2.80    7.50
   6   0   0   19.60    6.80
   6   0   0   13.80    7.80
  -7   0   0  169.08   24.50
  -7   0   0  180.18   17.80
  -7   0   0  162.78   17.20
  -7   0   0  177.48   17.20
   7   0   0  193.58   17.20
   7   0   0  172.18   13.80
   7   0   0  155.18   16.70
   7   0   0  181.58   15.60
   7   0   0  192.88   18.60
   7   0   0  176.88   19.50
   8   0   0 2058.19   86.19
   8   0   0 2177.08   80.59
   8   0   0 2110.49   79.79
   8   0   0 2078.99   89.79
  -8   0   0 2130.79   90.59
  -8   0   0 2052.19   86.99
   8   0   0 2105.19   88.79
   8   0   0 2094.39   89.69
  -8   0   0 2165.88   89.29
  -8   0   0 2160.88   89.89
   9   0   0 1123.29   57.69
   9   0   0 1090.89   47.30
   9   0   0 1099.79   47.80
  -9   0   0 1062.99   57.59
   9   0   0 1116.59   54.69
   9   0   0 1061.39   57.09
  -9   0   0 1116.79   55.59
  -9   0   0 1081.99   56.09
   9   0   0 1073.79   56.39
 -10   0   0  362.56   30.80
  10   0   0  427.26   35.10
  10   0   0  390.46   24.80
 -10   0   0  387.56   30.90
  10   0   0  445.76   34.70
  10   0   0  433.36   34.10
 -10   0   0  403.26   34.00
 -10   0   0  400.36   31.30
  10   0   0  492.55   35.60
  10   0   0  426.86   25.10
 -11   0   0    2.00    9.80
  11   0   0   -0.50   10.50
 -11   0   0   -3.60    6.20
  11   0   0   -7.50    5.50
  11   0   0    1.50    9.30
  11   0   0   -1.20    7.50
  11   0   0   -8.30    8.40
  11   0   0    2.70    6.00
  12   0   0  320.77   29.50
  12   0   0  324.17   22.70
 -12   0   0  302.97   30.40
 -12   0   0  374.36   32.50
  12   0   0  363.36   32.00
  12   0   0  309.27   31.00
  12   0   0  324.47   22.90
  13   0   0  219.08   30.90
  13   0   0  199.38   32.80
  13   0   0  243.28   20.20
 -13   0   0  234.28   27.60
  13   0   0  207.78   19.30
  13   0   0  191.38   38.00
 -13   0   0  240.48   34.30
  14   0   0  450.95   29.10
  14   0   0  495.55   44.50
 -14   0   0  428.06   40.70
  14   0   0  430.96   29.00
 -14   0   0  487.95   39.50
  14   0   0  461.85   41.80
  15   0   0  426.56   40.60
  15   0   0  337.77   25.90
 -15   0   0  381.86   36.50
  15   0   0  356.16   25.50
  15   0   0  468.95   43.30
 -15   0   0  302.97   35.60
  16   0   0    3.80   11.00
  16   0   0   11.50   14.40
 -16   0   0    4.60   12.00
  16   0   0    4.30   18.70
  16   0   0   -0.10    7.40
 -16   0   0    0.60   16.10
 -17   0   0  201.38   32.60
 -17   0   0  173.78   31.70
  17   0   0  194.18   20.00
  17   0   0  234.18   38.00
  17   0   0  194.78   35.40
 -18   0   0   50.69   22.00
  18   0   0   20.10   20.80
  18   0   0   37.30   14.00
  18   0   0   31.20   23.80
 -18   0   0   75.19   22.90
  19   0   0   22.30   24.30
  19   0   0   50.49   20.30
   2   1   0  158.08    9.70
  -3  -1   0 3559.24  127.49
  -3  -1   0 3762.12  127.79
  -3  -1   0 3933.21  127.79
   3  -1   0 3697.93  124.29
   3  -1   0 3686.93  120.19
  -3  -1   0 3488.15  125.59
  -3  -1   0 3555.74  127.29
   3  -1   0 3622.94  126.49
   3  -1   0 3574.24  125.59
   3   1   0 3682.93  127.29
   3   1   0 3707.73  125.89
  -3   1   0 3785.02  126.29
  -3   1   0 3690.13  125.89
   3   1   0 3704.83  130.79
  -3   1   0 3645.04  126.39
   3   1   0 3702.63  126.09
  -3   1   0 3689.73  120.39
  -3   1   0 3520.05  124.09
   3   1   0 3625.14  127.29
   4  -1   0  465.25   18.60
   4  -1   0  456.05   24.60
  -4  -1   0  496.35   26.30
   4  -1   0  452.85   23.70
  -4  -1   0  470.05   25.30
  -4  -1   0  466.35   23.40
  -4  -1   0  440.56   24.70
   4  -1   0  460.65   18.60
  -4  -1   0  468.05   25.90
   4  -1   0  465.95   25.00
   4  -1   0  462.45   22.70
  -4   1   0  477.55   24.30
   4   1   0  407.46   24.60
   4   1   0  476.65   25.60
   4   1   0  482.65   26.00
  -4   1   0  467.85   24.70
   4   1   0  487.45   26.00
  -4   1   0  489.65   18.90
  -4   1   0  462.95   24.40
  -4   1   0  447.66   22.60
   4   1   0  459.85   23.30
   4   1   0  462.55   25.20
  -5  -1   0   44.00   10.90
  -5  -1   0   39.80    9.80
   5  -1   0   34.50    5.20
  -5  -1   0   27.80    9.80
   5  -1   0   29.80    5.00
   5  -1   0   33.80    8.10
   5  -1   0   46.10   10.20
   5  -1   0   36.50    7.60
  -5  -1   0   43.40    9.10
   5  -1   0   29.70    9.40
  -5   1   0   31.40    8.50
  -5   1   0   35.20    7.90
   5   1   0   25.20    7.90
  -5   1   0   34.80    7.70
   5   1   0   28.10    9.30
   5   1   0   36.30    9.20
   5   1   0   40.90    7.80
  -5   1   0   24.00    8.00
   5   1   0   49.60   10.00
   6  -1   0    4.00    3.00
   6  -1   0   -0.60    3.90
  -6  -1   0    1.50    5.10
  -6  -1   0    3.30    5.40
   6  -1   0   -0.30    2.60
   6  -1   0   -4.10    4.50
   6  -1   0    3.50    6.10
  -6  -1   0   14.60    7.00
   6  -1   0    1.40    5.90
  -6  -1   0   -4.00    3.10
   6   1   0   -1.00    4.90
   6   1   0    0.90    4.70
   6   1   0    3.80    4.90
  -6   1   0    0.90    5.30
  -6   1   0    3.10    6.50
   6   1   0    4.60    5.00
   6   1   0   12.00    7.70
   6   1   0   -0.50    4.70
  -6   1   0    1.80    5.10
  -6   1   0   -0.50    3.90
  -7  -1   0 1406.36   64.49
   7  -1   0 1461.35   52.89
   7  -1   0 1393.26   59.49
   7  -1   0 1439.66   63.99
  -7  -1   0 1397.86   63.19
  -7  -1   0 1351.46   62.59
   7  -1   0 1304.67   62.29
  -7  -1   0 1378.96   63.79
   7  -1   0 1315.57   61.19
   7  -1   0 1384.56   52.49
   7   1   0 1439.76   63.89
   7   1   0 1385.86   62.89
  -7   1   0 1468.15   63.19
   7   1   0 1403.66   57.69
   7   1   0 1395.16   62.59
  -7   1   0 1339.87   59.39
   7   1   0 1380.06   58.09
  -7   1   0 1458.75   64.09
  -7   1   0 1432.76   62.19
   7   1   0 1343.67   63.49
   8  -1   0 1186.08   60.39
   8  -1   0 1348.86   53.49
  -8  -1   0 1238.38   60.59
   8  -1   0 1242.28   57.29
   8  -1   0 1334.67   61.19
  -8  -1   0 1188.18   59.69
  -8  -1   0 1295.87   62.99
   8  -1   0 1386.56   63.09
  -8  -1   0 1287.47   62.39
   8  -1   0 1252.27   49.90
   8   1   0 1359.76   63.19
   8   1   0 1308.47   60.69
  -8   1   0 1300.07   60.79
  -8   1   0 1283.87   61.49
   8   1   0 1319.77   56.09
   8   1   0 1206.88   54.39
   8   1   0 1362.56   62.69
   8   1   0 1267.67   61.79
  -8   1   0 1259.17   59.99
  -8   1   0 1245.18   57.99
   9  -1   0  206.18   22.10
  -9  -1   0  230.28   22.00
  -9  -1   0  225.18   23.50
   9  -1   0  224.48   14.80
   9  -1   0  204.28   22.80
  -9  -1   0  193.38   22.20
   9  -1   0  195.18   19.90
  -9  -1   0  206.18   22.60
   9  -1   0  231.88   22.20
   9   1   0  220.88   22.40
   9   1   0  203.38   17.90
   9   1   0  219.98   18.20
  -9   1   0  206.88   20.30
  -9   1   0  187.78   20.70
  -9   1   0  228.58   23.40
   9   1   0  215.18   21.50
  -9   1   0  211.38   21.30
   9   1   0  235.58   24.30
   9   1   0  192.58   21.50
 -10  -1   0   44.60   14.00
  10  -1   0   57.09   13.50
  10  -1   0   64.79   14.80
  10  -1   0   53.79   16.30
 -10  -1   0   30.30   13.90
  10  -1   0   55.89    9.40
  10  -1   0   65.09    9.90
  10  -1   0   36.60   12.30
 -10  -1   0   34.40   13.30
 -10  -1   0   55.89   15.00
  10   1   0   62.29   15.40
 -10   1   0   65.29   15.80
  10   1   0   60.89   12.60
 -10   1   0   60.09   14.80
  10   1   0   58.79   15.60
  10   1   0   40.90   14.80
 -10   1   0   74.39   16.00
  10   1   0   58.29   16.10
  10   1   0   70.59   13.40
 -11  -1   0    9.10    6.90
 -11  -1   0    3.20    7.90
  11  -1   0    2.50    9.10
  11  -1   0    3.60    5.20
  11  -1   0    3.00   11.80
  11  -1   0   -7.00    5.40
  11  -1   0    6.40    4.40
 -11  -1   0    0.10    8.10
  11  -1   0    8.20    8.70
 -11   1   0    5.20   11.10
  11   1   0    0.00   10.20
 -11   1   0   -2.00    7.70
  11   1   0   12.70   10.80
  11   1   0    1.00    6.30
  11   1   0   25.30    9.20
  11   1   0   20.10   11.30
  11   1   0    3.20   11.10
 -12  -1   0   64.59   18.60
 -12  -1   0   78.39   21.10
  12  -1   0   56.09   17.90
  12  -1   0   58.59   10.30
  12  -1   0   75.59   18.00
  12  -1   0   71.79   10.90
  12  -1   0   52.29   15.70
  12   1   0   62.49   18.00
  12   1   0   63.09   19.50
 -12   1   0   65.99   16.90
  12   1   0   80.49   14.50
 -12   1   0   80.99   20.20
  12   1   0   86.49   15.50
  12   1   0   54.89   15.60
  13  -1   0   58.89   10.60
 -13  -1   0   80.99   23.60
 -13  -1   0   50.09   18.50
  13  -1   0   63.09   10.70
  13  -1   0   94.49   24.10
  13   1   0   90.69   21.10
 -13   1   0   96.19   21.30
  13   1   0   87.89   16.10
  13   1   0   86.69   16.40
  13   1   0  110.69   25.00
  14  -1   0    6.40   10.30
  14  -1   0    2.40    6.40
 -14  -1   0   14.30   15.20
  14  -1   0  -11.90    6.30
  14  -1   0   -9.80   14.30
 -14  -1   0    6.20   13.10
  14  -1   0    0.70   10.50
  14   1   0   -8.90    8.70
  14   1   0   -6.40    9.40
 -14   1   0   -9.10   10.40
  14   1   0    8.60   13.90
 -14   1   0    8.70   10.70
 -15  -1   0   74.49   23.00
  15  -1   0   32.40   16.10
 -15  -1   0   67.79   24.80
  15  -1   0   49.60    9.80
  15  -1   0   45.60   19.50
  15  -1   0   50.69   10.30
  15   1   0   54.99   17.70
  15   1   0   38.40   12.80
 -15   1   0   70.19   19.30
  15   1   0   21.70   16.40
 -15   1   0   18.50   16.60
  15   1   0   48.40   14.10
  16  -1   0   49.60   12.60
 -16  -1   0  108.99   28.40
  16  -1   0   59.89   24.00
  16  -1   0  100.19   27.30
  16  -1   0   83.39   11.80
 -16  -1   0   74.39   20.70
 -16   1   0   78.49   24.00
  16   1   0  134.89   29.00
  16   1   0   80.99   17.30
  16   1   0  119.89   27.40
 -16   1   0  131.79   27.10
 -17  -1   0   38.70   17.60
  17  -1   0   29.20    8.80
  17  -1   0   61.49   24.20
 -17  -1   0   21.50   17.50
  17  -1   0   32.60   18.80
 -17   1   0   35.20   17.40
 -17   1   0   69.19   24.00
  17   1   0   47.70   24.00
  17   1   0   24.30   19.90
  17   1   0   38.40   15.00
  18  -1   0   -8.80   11.60
  18  -1   0   -9.80   20.90
 -18  -1   0   92.49   27.80
 -18  -1   0  -11.70   14.80
 -18   1   0    5.90   12.70
  18   1   0   24.50   22.20
  18   1   0  -14.10   12.60
  18   1   0    0.70   15.80
 -18   1   0  -26.70   16.10
  19  -1   0   13.80   17.70
 -19  -1   0    4.60   24.80
  19  -1   0   -1.40   20.40
 -19  -1   0  -37.40   14.70
  19   1   0   12.60   17.60
  19   1   0   -8.30   19.90
 -19   1   0  -28.30   16.20
   0  -2   0  720.53   29.90
   0  -2   0  774.72   29.20
   0  -2   0  761.32   29.40
   1  -2   0    9.50    3.10
  -1  -2   0   16.20    3.10
   1  -2   0   13.10    3.10
  -1  -2   0   13.70    2.70
   1  -2   0    8.50    2.50
   1  -2   0   16.30    3.40
  -1  -2   0   16.10    4.20
  -1  -2   0   13.50    4.20
   1   2   0   17.10    4.00
   2  -2   0    8.10    3.40
   2  -2   0   18.60    3.20
  -2  -2   0   16.10    5.00
  -2  -2   0    9.20    5.70
   2  -2   0   14.50    3.50
  -2  -2   0   11.90    4.20
   2  -2   0   12.40    3.50
   2  -2   0   19.50    5.00
  -2   2   0   13.60    4.00
   2   2   0   14.20    4.40
   2   2   0    9.80    4.70
  -2   2   0   17.40    4.00
   2   2   0   11.50    4.50
  -2   2   0   15.80    3.00
  -2   2   0   13.90    3.10
   3  -2   0  428.96   22.90
   3  -2   0  402.86   20.50
   3  -2   0  413.76   20.70
  -3  -2   0  364.86   21.20
   3  -2   0  427.76   15.80
  -3  -2   0  434.76   23.70
  -3  -2   0  417.16   25.00
  -3  -2   0  460.75   22.80
   3  -2   0  409.96   19.10
  -3   2   0  413.66   22.50
   3   2   0  428.26   23.30
   3   2   0  421.86   22.50
  -3   2   0  404.96   15.50
  -3   2   0  414.06   19.70
  -3   2   0  450.15   20.50
   3   2   0  448.16   23.20
   3   2   0  387.06   21.50
   3   2   0  452.75   21.80
  -3   2   0  417.66   19.20
   4  -2   0   23.70    2.50
  -4  -2   0   22.00    6.20
   4  -2   0   37.00    7.20
   4  -2   0   33.70    7.80
  -4  -2   0   28.30    7.10
  -4  -2   0   23.80    7.00
  -4  -2   0   33.30    8.20
   4  -2   0   25.30    5.50
  -4  -2   0   32.40    8.10
  -4   2   0   28.90    6.10
  -4   2   0   23.00    5.70
   4   2   0   14.90    5.70
   4   2   0   28.00    6.90
  -4   2   0   22.40    2.70
   4   2   0   30.50    6.80
   4   2   0   34.60    8.70
  -4   2   0   28.40    7.00
   4   2   0   35.20    8.90
   4   2   0   41.80    9.30
  -4   2   0   21.40    6.00
  -5  -2   0   48.00   10.90
   5  -2   0   40.90    9.40
  -5  -2   0   67.19   12.40
  -5  -2   0   62.19   11.30
   5  -2   0   61.49   10.40
   5  -2   0   55.69   10.50
  -5  -2   0   55.29   10.30
  -5  -2   0   47.50   10.90
   5  -2   0   49.00    3.90
   5  -2   0   48.10    8.10
  -5   2   0   55.59   10.50
   5   2   0   54.49   10.30
   5   2   0   60.59   10.90
   5   2   0   74.19   12.00
   5   2   0   45.40    9.50
   5   2   0   69.39   11.90
   5   2   0   60.29   11.10
  -5   2   0   52.79    4.00
  -5   2   0   50.09    9.90
  -5   2   0   54.49    9.50
  -6  -2   0  196.48   17.70
  -6  -2   0  161.78   16.80
  -6  -2   0  178.58   16.80
   6  -2   0  178.78    9.10
   6  -2   0  206.18   15.50
   6  -2   0  178.28    9.00
  -6  -2   0  204.18   19.10
   6  -2   0  167.78   16.20
   6  -2   0  178.38   16.70
   6  -2   0  197.38   17.70
  -6  -2   0  191.48   18.00
   6   2   0  197.48   16.80
   6   2   0  211.38   16.80
   6   2   0  173.58   16.40
  -6   2   0  191.88   16.60
  -6   2   0  182.08   15.00
  -6   2   0  202.88   17.20
  -6   2   0  190.78   16.50
   6   2   0  181.28   18.10
   6   2   0  179.18   17.20
   6   2   0  189.68   17.50
  -7  -2   0  161.28   18.10
   7  -2   0  177.38   18.50
   7  -2   0  199.58   17.70
   7  -2   0  219.18   10.40
   7  -2   0  175.28    9.80
  -7  -2   0  199.08   20.20
  -7  -2   0  144.99   20.20
  -7  -2   0  157.68   17.70
   7  -2   0  162.18   18.20
   7   2   0  156.68   17.50
   7   2   0  203.68   19.10
   7   2   0  182.18   17.30
   7   2   0  166.38   16.20
  -7   2   0  157.98   17.10
  -7   2   0  170.68   17.00
   7   2   0  166.08   17.50
  -7   2   0  182.38   17.20
   7   2   0  140.99   20.40
  -7   2   0  172.28   16.00
   8  -2   0  103.79    8.10
   8  -2   0  150.88   21.20
   8  -2   0  133.69   19.00
  -8  -2   0  101.99   18.00
  -8  -2   0  158.68   22.30
  -8  -2   0  100.29   18.40
   8  -2   0  126.99   14.30
  -8  -2   0  118.09   19.00
   8  -2   0  128.29    8.50
   8   2   0  132.89   20.70
  -8   2   0  116.89   14.20
  -8   2   0   98.29   16.00
  -8   2   0  107.29   18.20
  -8   2   0  141.59   19.40
   8   2   0  116.89   19.10
   8   2   0   94.09   18.00
   8   2   0  123.59   18.70
   8   2   0  128.39   15.50
   8   2   0  133.29   15.00
   9  -2   0  316.57   27.00
   9  -2   0  332.87   24.40
  -9  -2   0  357.86   29.80
   9  -2   0  318.27   16.20
  -9  -2   0  308.47   26.60
  -9  -2   0  328.67   29.00
   9  -2   0  322.27   26.80
   9  -2   0  333.47   28.60
   9  -2   0  343.37   16.60
  -9  -2   0  284.57   27.60
   9   2   0  363.46   29.00
  -9   2   0  346.17   25.40
   9   2   0  345.47   28.30
   9   2   0  327.47   25.50
  -9   2   0  315.27   27.50
  -9   2   0  337.37   27.00
   9   2   0  317.57   27.80
   9   2   0  373.46   29.70
  -9   2   0  342.07   26.70
   9   2   0  361.66   25.40
  10  -2   0  193.78   26.80
 -10  -2   0  177.98   21.60
 -10  -2   0  195.88   27.60
  10  -2   0  176.48   24.20
  10  -2   0  177.78   11.30
  10  -2   0  161.18   11.20
 -10  -2   0  176.18   25.90
  10  -2   0  185.58   21.40
  10  -2   0  203.88   21.40
  10   2   0  188.58   21.50
 -10   2   0  170.88   24.20
  10   2   0  249.78   35.20
  10   2   0  192.38   19.00
  10   2   0  199.58   28.90
  10   2   0  149.29   18.30
  10   2   0  162.18   23.90
 -10   2   0  160.18   21.90
 -10   2   0  180.38   25.10
  11  -2   0    0.10    3.60
 -11  -2   0  -13.60   10.30
  11  -2   0    1.60    7.10
  11  -2   0    3.40    8.60
 -11  -2   0   -2.50    8.30
  11  -2   0   -1.90    3.20
  11  -2   0   -6.10    7.20
  11   2   0   -1.30    6.90
 -11   2   0    1.70    7.80
  11   2   0   14.30   12.50
 -11   2   0  -12.00    7.40
  11   2   0    7.50   11.40
  11   2   0   -5.40    7.10
  12  -2   0   23.10   12.60
  12  -2   0    4.80    8.50
  12  -2   0   -2.70    4.20
 -12  -2   0   25.60   12.50
  12  -2   0    1.20   10.40
  12  -2   0   16.70    4.70
 -12  -2   0   23.80   13.50
  12  -2   0    8.00    7.70
  12   2   0    2.60    8.10
 -12   2   0   -3.80    6.90
 -12   2   0   10.70   11.20
  12   2   0   -1.20   11.90
  12   2   0   28.30   15.70
  12   2   0    0.90    8.40
  13  -2   0    0.00    4.30
  13  -2   0    4.30   11.40
 -13  -2   0   35.30   17.20
  13  -2   0    4.60    9.70
 -13  -2   0    5.80   10.70
  13  -2   0   29.60   13.90
  13  -2   0   -2.60    8.80
  13   2   0  -22.20   11.20
  13   2   0    6.10   11.10
 -13   2   0   -1.80   10.40
  13   2   0    1.60    8.40
 -13   2   0   -0.10   11.90
  13   2   0  -14.30    9.60
  14  -2   0   21.90   16.50
  14  -2   0   22.80   18.70
 -14  -2   0   22.00   16.70
 -14  -2   0   36.20   19.00
  14  -2   0   13.60    5.40
  14   2   0   34.10   13.00
  14   2   0   32.10   19.00
  14   2   0   11.20   11.10
  14   2   0   33.50   15.10
 -14   2   0   30.80   14.00
 -15  -2   0   96.09   25.30
  15  -2   0  100.59   23.90
  15  -2   0  116.79   27.90
 -15  -2   0   95.69   27.20
  15  -2   0  102.99   29.30
 -15   2   0  139.79   25.40
  15   2   0  161.98   23.80
  15   2   0  116.59   21.40
 -15   2   0   93.89   21.40
  15   2   0   91.49   26.90
  16  -2   0    8.70   16.70
 -16  -2   0   -3.80   13.80
 -16  -2   0    7.10   17.10
  16  -2   0  -11.30   15.10
 -16   2   0   19.10   13.20
 -16   2   0    4.90   16.20
  16   2   0  -10.40   14.70
  16   2   0    7.80   17.50
  16   2   0    8.90   12.30
  17  -2   0   77.89   26.90
 -17  -2   0   22.80   23.60
  17  -2   0    4.50   12.90
 -17  -2   0   19.00   19.20
 -17   2   0   31.50   21.60
  17   2   0   56.39   15.40
 -17   2   0   35.40   18.60
  17   2   0   30.40   21.40
  17   2   0   12.00   15.30
  18  -2   0   54.49   22.70
 -18  -2   0  -25.50   13.90
  18  -2   0   -7.10   14.30
 -18  -2   0   25.90   17.30
 -18   2   0  -12.90   14.40
  18   2   0   12.20   20.30
  18   2   0   12.40   17.70
 -19  -2   0   -6.70   15.00
  19  -2   0   22.00   16.60
 -19  -2   0   17.00   17.70
  19  -2   0   -1.70   21.20
  19   2   0    5.00   12.70
 -19   2   0  -18.70   15.30
  19   2   0    0.00   18.50
   0  -3   0   -1.30    2.60
   0  -3   0    5.70    4.00
   0  -3   0    5.50    4.70
   0   3   0    5.20    3.50
   0   3   0   -0.70    2.30
   0   3   0    1.20    2.80
   0   3   0    0.60    2.80
   1  -3   0   60.39    7.30
  -1  -3   0   62.09    7.10
   1  -3   0   55.09    6.80
  -1  -3   0   59.79    5.00
  -1  -3   0   91.39   10.10
   1  -3   0   57.59    8.00
  -1  -3   0   68.09    5.10
  -1   3   0   55.29    6.80
   1   3   0   64.69    7.20
   1   3   0   57.59    8.80
   1   3   0   60.49    3.70
  -1   3   0   67.89    7.00
  -1   3   0   62.49    8.00
  -1   3   0   64.19    7.00
   1   3   0   56.89    8.90
   1   3   0   55.09    7.90
  -2  -3   0  800.12   32.70
   2  -3   0  840.62   32.70
   2  -3   0  854.41   33.90
  -2  -3   0  743.33   36.40
   2  -3   0  845.32   32.40
  -2  -3   0  844.32   33.10
  -2  -3   0  714.73   36.50
   2  -3   0  824.02   29.80
   2  -3   0  836.82   29.80
  -2  -3   0  928.51   36.30
  -2   3   0  830.82   32.00
  -2   3   0  819.92   32.70
  -2   3   0  828.12   32.50
   2   3   0  720.63   35.10
   2   3   0  745.03   36.20
   2   3   0  866.81   37.90
   2   3   0  810.62   32.00
  -2   3   0  808.42   35.80
   2   3   0  799.12   31.80
  -3  -3   0  198.68   16.70
   3  -3   0  171.88   11.00
  -3  -3   0  178.68   14.80
   3  -3   0  161.58    9.30
   3  -3   0  180.38   11.30
  -3  -3   0  143.59   13.80
  -3  -3   0  151.98   12.70
   3  -3   0  155.38   10.50
   3   3   0  144.09   13.70
  -3   3   0  159.88    9.60
   3   3   0  153.68   13.50
   3   3   0  157.58   14.50
  -3   3   0  145.29    9.30
  -3   3   0  156.08    9.00
  -3   3   0  146.19   10.80
   3   3   0  165.18   12.10
   3   3   0  163.58   11.90
  -3   3   0  161.98   11.90
   3   3   0  155.18   13.90
  -4  -3   0  112.39   12.50
   4  -3   0  108.79   10.80
   4  -3   0  115.59   10.90
   4  -3   0  106.59   10.20
   4  -3   0  105.59    9.40
   4  -3   0  112.59    6.70
  -4  -3   0   86.49   10.50
  -4  -3   0   93.29   14.70
  -4  -3   0   94.59   14.20
  -4  -3   0  112.59   12.10
  -4   3   0   89.89    9.10
   4   3   0  102.69   12.40
   4   3   0   97.79   11.00
   4   3   0  115.59   12.50
  -4   3   0   97.59    8.90
   4   3   0   98.49   11.80
  -4   3   0  107.99   10.80
   4   3   0  120.89   12.60
  -4   3   0  112.69    9.80
   4   3   0  111.79   13.80
  -4   3   0   99.79    6.30
   5  -3   0    9.50    4.80
  -5  -3   0    1.50    4.70
  -5  -3   0    2.50    6.00
   5  -3   0    9.60    2.00
   5  -3   0    9.70    4.90
   5  -3   0   13.50    6.40
  -5  -3   0    6.60    5.60
  -5  -3   0    1.20    6.70
  -5  -3   0   12.80    7.30
   5   3   0    2.40    7.00
  -5   3   0    8.70    1.90
   5   3   0    2.50    4.20
  -5   3   0    4.20    5.60
  -5   3   0    4.60    4.60
   5   3   0    2.10    5.80
  -5   3   0    3.50    4.70
   5   3   0    4.70    5.70
   5   3   0    3.90    6.50
  -5   3   0    2.10    5.10
   5   3   0    1.20    7.00
  -6  -3   0  166.88   23.90
  -6  -3   0  154.38   17.30
   6  -3   0  137.49   13.70
   6  -3   0  134.99   12.30
  -6  -3   0  172.68   17.70
   6  -3   0  133.39   15.30
  -6  -3   0  137.39   16.30
  -6  -3   0  136.79   20.40
  -6   3   0  128.19   12.70
   6   3   0  139.79   15.20
   6   3   0  160.28   16.80
   6   3   0  154.48   16.40
  -6   3   0  149.99   14.60
  -6   3   0  161.78   14.30
   6   3   0  148.59   16.50
   6   3   0  149.39   17.90
   6   3   0  136.69   15.50
  -6   3   0  153.88   14.70
  -7  -3   0   33.40   10.30
   7  -3   0   45.50   10.90
   7  -3   0   48.00   12.00
   7  -3   0   57.09   12.30
  -7  -3   0   50.19   12.30
   7  -3   0   65.79   11.30
  -7  -3   0   41.00   11.50
  -7  -3   0   33.70   10.90
  -7  -3   0   44.00   11.60
   7   3   0   51.79   12.80
  -7   3   0   37.10   11.00
   7   3   0   28.70   11.30
  -7   3   0    8.00    8.70
  -7   3   0   31.50   10.30
   7   3   0   43.10   11.30
   7   3   0   39.80   11.10
   7   3   0   25.60   10.70
   7   3   0   36.10   11.30
   8  -3   0   88.89   17.40
   8  -3   0  113.49   18.70
   8  -3   0  143.09   14.70
  -8  -3   0   99.19   18.00
   8  -3   0  136.69   19.60
  -8  -3   0   97.09   19.10
  -8  -3   0  119.89   19.40
  -8  -3   0   94.09   18.00
  -8   3   0  124.79   14.30
  -8   3   0  105.59   17.20
   8   3   0  119.79   20.00
   8   3   0  120.49   22.60
  -8   3   0  121.29   17.40
   8   3   0  130.59   16.10
   8   3   0  103.99   17.80
  -8   3   0  107.09   15.60
   8   3   0  103.69   17.90
   8   3   0  117.19   18.60
  -9  -3   0  118.69   20.60
  -9  -3   0   96.99   17.80
   9  -3   0  122.79   18.60
   9  -3   0  110.29   16.40
  -9  -3   0  101.09   19.80
   9  -3   0  106.09   18.60
   9  -3   0  102.49   18.50
  -9  -3   0  113.69   20.30
  -9   3   0  141.09   20.00
   9   3   0  135.79   21.50
   9   3   0   99.49   17.20
   9   3   0  121.29   20.80
   9   3   0  108.29   17.20
   9   3   0  100.79   20.20
  -9   3   0   97.49   17.40
   9   3   0   94.49   18.50
  -9   3   0  105.59   16.00
 -10  -3   0   32.90   12.20
  10  -3   0   29.90   11.50
  10  -3   0   36.50    9.80
 -10  -3   0   29.60   14.20
  10  -3   0   17.30    8.50
 -10  -3   0   33.10   14.80
 -10   3   0   39.00   12.10
  10   3   0   45.90   15.20
 -10   3   0   39.70   12.30
  10   3   0   20.80   11.90
  10   3   0   27.40   11.10
  10   3   0   30.00   11.20
  10   3   0   27.60   11.50
 -10   3   0   35.70   13.00
  10   3   0   39.80   14.70
  11  -3   0   99.79   22.10
 -11  -3   0  145.79   25.20
  11  -3   0  127.49   22.70
  11  -3   0  142.89   20.60
 -11  -3   0  119.89   23.10
 -11  -3   0  123.99   23.90
  11   3   0  155.38   22.80
  11   3   0  107.99   21.20
 -11   3   0  131.09   20.00
  11   3   0  120.09   23.00
  11   3   0  137.89   22.20
 -11   3   0  122.39   21.20
  12  -3   0   41.70   16.90
 -12  -3   0   19.60   14.60
  12  -3   0   27.30   11.50
 -12  -3   0   36.70   16.60
  12  -3   0   32.30   14.40
  12  -3   0   41.50   17.60
 -12  -3   0   46.80   16.50
 -12   3   0   43.30   13.70
  12   3   0   42.10   14.80
  12   3   0   60.19   19.10
 -12   3   0   34.30   12.80
  12   3   0   58.39   19.70
  12   3   0   43.50   13.00
  13  -3   0   -2.00   12.00
 -13  -3   0   25.60   15.30
  13  -3   0   38.50   16.90
  13  -3   0    4.00   13.00
  13  -3   0   32.60   17.10
 -13  -3   0    3.60   15.80
 -13   3   0   37.10   13.40
 -13   3   0   27.00   13.60
  13   3   0   16.00   14.20
  13   3   0   22.60   12.10
  13   3   0   17.20   10.60
  13   3   0   36.50   12.50
  14  -3   0   21.10   17.00
  14  -3   0    7.70   13.80
  14  -3   0   -7.10    9.20
 -14  -3   0   -7.80   15.70
 -14  -3   0   26.50   15.60
 -14   3   0    7.20   13.30
 -14   3   0   -6.00    9.40
  14   3   0    1.30   12.20
  14   3   0    2.90   11.90
  14   3   0    1.90    8.90
  14   3   0   30.60   16.30
 -15  -3   0   13.50   18.50
  15  -3   0   -7.20   13.40
  15  -3   0  -15.70   11.80
 -15  -3   0   -9.00   14.30
  15  -3   0    7.30   13.60
  15   3   0   14.60   12.80
  15   3   0   11.90   14.50
 -15   3   0    2.80   11.80
 -15   3   0   -4.40   12.60
  15   3   0   -2.70   11.80
 -16  -3   0   -7.40   16.70
  16  -3   0    3.40   11.30
  16  -3   0  -21.40   14.50
 -16  -3   0   -4.50   14.60
  16  -3   0   21.90   15.20
  16   3   0   -5.70   11.80
  16   3   0    5.50   14.30
 -16   3   0   -6.60   10.70
  16   3   0   20.30   15.90
 -16   3   0    2.80   13.30
  17  -3   0  -28.30    9.10
 -17  -3   0   -2.30   16.00
 -17  -3   0   -7.80   18.90
  17   3   0   37.00   19.20
 -17   3   0   -9.70   13.70
  17   3   0   19.70   13.90
  17   3   0  -12.00   13.00
  18  -3   0    8.10   18.20
 -18  -3   0   -0.30   16.90
 -18  -3   0   28.20   23.20
  18  -3   0   -3.80   17.20
 -18   3   0    9.70   14.70
  18   3   0   38.00   24.70
  18   3   0  -13.60   17.70
  18   3   0   12.90   14.60
 -19  -3   0  -36.90   20.90
 -19  -3   0   -9.70   16.40
  19  -3   0   20.40   23.50
  19  -3   0   40.10   23.80
 -19   3   0   -2.00   18.10
  19   3   0   14.90   17.10
  19   3   0  -15.80   16.30
  19   3   0  -14.20   14.20
   0  -4   0 3734.93  129.29
   0  -4   0 3885.51  130.59
   0  -4   0 3679.43  131.29
   0   4   0 3700.03  130.09
   0   4   0 3655.23  129.19
   0   4   0 3685.13  128.99
   0   4   0 3595.84  130.39
  -1  -4   0 1588.74   52.69
  -1  -4   0 1454.55   58.89
  -1  -4   0 1507.65   61.09
   1  -4   0 1601.64   58.99
  -1  -4   0 1570.24   52.49
  -1  -4   0 1410.66   61.09
   1  -4   0 1563.04   58.29
  -1  -4   0 1490.55   59.19
   1   4   0 1467.25   58.99
   1   4   0 1459.15   59.19
   1   4   0 1566.84   61.09
  -1   4   0 1516.85   58.59
   1   4   0 1491.75   61.29
  -1   4   0 1484.75   57.99
  -1   4   0 1619.94   58.69
  -2  -4   0  905.11   41.30
   2  -4   0  832.72   30.10
   2  -4   0  828.92   30.20
  -2  -4   0  943.41   39.90
   2  -4   0  901.31   37.20
  -2  -4   0  827.52   34.30
   2  -4   0  881.21   36.80
  -2  -4   0  970.40   43.00
  -2  -4   0  866.31   35.00
   2   4   0  865.81   39.60
   2   4   0  943.01   39.90
  -2   4   0  838.82   36.70
   2   4   0  822.52   32.80
  -2   4   0  837.02   36.10
   2   4   0  866.61   41.00
   2   4   0  868.71   32.90
   2   4   0  925.61   41.90
  -2   4   0  822.72   36.10
   3  -4   0   56.29    7.90
   3  -4   0   59.49    6.30
  -3  -4   0   50.09   10.30
  -3  -4   0   60.29   10.40
   3  -4   0   53.49    9.10
  -3  -4   0   62.49   12.70
  -3  -4   0   62.19    9.30
  -3  -4   0   63.89    9.10
   3  -4   0   60.69    6.60
   3   4   0   49.00   10.70
   3   4   0   63.59    8.90
  -3   4   0   54.09    3.20
   3   4   0   44.40    7.20
  -3   4   0   52.19    3.30
  -3   4   0   66.39    9.60
   3   4   0   59.29   12.30
  -3   4   0   63.19    7.80
   3   4   0   55.59   10.80
  -3   4   0   66.79    7.30
  -4  -4   0 2497.25   95.79
  -4  -4   0 2509.05   97.79
   4  -4   0 2640.74   90.39
  -4  -4   0 2243.58   96.99
   4  -4   0 2604.64   90.19
  -4  -4   0 2481.15   93.19
   4  -4   0 2499.15   91.89
   4  -4   0 2528.25   86.59
   4  -4   0 2532.55   92.79
   4   4   0 2559.34   91.89
   4   4   0 2599.94   92.49
   4   4   0 2520.25   98.19
  -4   4   0 2495.85   91.89
  -4   4   0 2394.96   89.19
  -4   4   0 2558.64   86.49
   4   4   0 2510.95   98.19
   4   4   0 2507.05   97.39
   4   4   0 2109.49   93.89
  -4   4   0 2512.35   86.09
   5  -4   0  788.52   38.00
   5  -4   0  823.32   35.90
  -5  -4   0  866.51   45.20
  -5  -4   0  785.62   41.00
   5  -4   0  810.62   38.80
  -5  -4   0  910.21   43.60
  -5  -4   0  834.62   41.30
   5  -4   0  805.22   38.10
  -5  -4   0  837.92   43.80
   5  -4   0  850.91   31.50
  -5   4   0  791.32   36.40
   5   4   0  878.61   40.00
   5   4   0  917.71   44.90
   5   4   0  864.21   40.50
   5   4   0  837.42   43.00
  -5   4   0  828.22   30.90
   5   4   0  736.33   41.20
   5   4   0  774.82   43.30
  -5   4   0  843.32   35.60
  -5   4   0  820.42   38.70
  -5   4   0  853.41   35.90
   6  -4   0   86.39   13.10
   6  -4   0   83.49   11.60
   6  -4   0   79.29    4.90
  -6  -4   0   71.89   13.70
  -6  -4   0   78.19   17.20
   6  -4   0   77.49   13.30
  -6  -4   0   85.09   15.20
  -6  -4   0   67.19   13.20
  -6  -4   0   66.39   15.00
   6  -4   0   91.79   14.10
   6   4   0   81.89   15.60
  -6   4   0   69.69   11.30
   6   4   0   73.09   14.10
   6   4   0   88.29   14.20
   6   4   0   75.69   12.90
   6   4   0   80.09   16.10
  -6   4   0   92.19   13.20
  -6   4   0  100.89   13.10
  -6   4   0   75.89    4.70
  -6   4   0   87.69   11.50
   6   4   0   56.29   14.00
   7  -4   0  299.97   23.20
  -7  -4   0  211.88   23.20
  -7  -4   0  282.97   23.60
  -7  -4   0  258.47   23.00
   7  -4   0  262.87   18.50
   7  -4   0  245.48   20.90
  -7  -4   0  239.78   22.20
  -7  -4   0  278.77   23.90
   7   4   0  266.67   22.60
   7   4   0  255.57   22.60
   7   4   0  292.77   23.40
  -7   4   0  268.37   21.00
  -7   4   0  230.98   18.80
  -7   4   0  235.48   17.90
  -7   4   0  266.97   19.30
   7   4   0  258.77   22.20
   7   4   0  255.87   24.00
  -8  -4   0   86.79   18.20
  -8  -4   0   80.39   17.00
   8  -4   0   85.89   16.00
  -8  -4   0   96.99   17.30
   8  -4   0   76.09   12.40
  -8  -4   0   82.49   18.60
   8  -4   0   78.69   15.60
  -8  -4   0   92.09   18.20
   8  -4   0   67.29   14.40
  -8   4   0   85.99   14.00
   8   4   0   72.99   15.40
   8   4   0   86.89   18.00
   8   4   0   81.19   17.60
   8   4   0   95.39   17.70
  -8   4   0   66.99   14.30
   8   4   0   76.19   14.90
  -8   4   0   90.89   15.70
  -8   4   0   77.79   13.20
   8   4   0  103.29   18.70
   9  -4   0  519.25   35.90
  -9  -4   0  581.64   41.20
  -9  -4   0  560.84   40.00
  -9  -4   0  540.35   39.10
   9  -4   0  575.24   32.70
   9  -4   0  588.04   44.20
   9  -4   0  618.94   36.80
   9   4   0  582.54   42.30
   9   4   0  564.24   38.20
   9   4   0  519.25   39.10
   9   4   0  586.44   40.40
  -9   4   0  556.84   35.90
   9   4   0  593.54   39.00
   9   4   0  601.84   46.30
  -9   4   0  583.14   33.20
  -9   4   0  539.85   35.20
 -10  -4   0  630.74   44.40
  10  -4   0  640.64   42.70
 -10  -4   0  626.94   44.80
  10  -4   0  659.13   42.60
  10  -4   0  660.13   41.40
 -10  -4   0  629.14   46.30
  10  -4   0  612.04   36.10
  10   4   0  632.64   41.20
 -10   4   0  709.53   38.70
  10   4   0  645.24   44.20
 -10   4   0  622.94   39.80
  10   4   0  708.63   43.80
 -10   4   0  607.94   40.10
  10   4   0  697.23   45.10
  11  -4   0   42.30   14.50
 -11  -4   0   69.69   19.70
  11  -4   0   91.99   19.40
  11  -4   0   69.29   15.50
 -11  -4   0  103.89   21.40
 -11  -4   0   55.59   19.20
  11   4   0   48.80   18.20
  11   4   0   64.69   17.40
  11   4   0   70.29   18.00
 -11   4   0   93.49   18.90
 -11   4   0   84.69   15.80
  11   4   0   61.99   16.30
  12  -4   0   93.09   21.60
  12  -4   0  124.89   23.60
  12  -4   0  124.39   25.60
 -12  -4   0   84.49   22.20
  12  -4   0  116.69   22.20
 -12  -4   0  105.99   21.30
 -12  -4   0  131.99   24.90
 -12   4   0  145.39   21.10
  12   4   0  127.59   24.50
  12   4   0   79.69   17.30
  12   4   0  135.09   27.00
  12   4   0  117.19   22.60
 -12   4   0   95.19   20.00
  13  -4   0  188.78   29.90
  13  -4   0  192.78   26.20
  13  -4   0  195.98   29.70
 -13  -4   0  206.88   33.20
  13  -4   0  207.48   31.20
 -13  -4   0  186.78   32.80
  13   4   0  174.28   28.30
  13   4   0  187.18   29.80
  13   4   0  190.98   31.60
 -13   4   0  171.88   20.70
 -13   4   0  199.38   28.40
  14  -4   0  360.26   37.50
  14  -4   0  342.87   35.20
  14  -4   0  347.17   32.50
 -14  -4   0  299.47   34.70
 -14  -4   0  387.16   38.60
  14  -4   0  332.97   34.90
 -14   4   0  368.26   34.60
  14   4   0  340.67   39.10
  14   4   0  372.76   37.60
  14   4   0  321.87   31.80
 -15  -4   0  131.79   28.70
  15  -4   0  100.69   27.80
  15  -4   0   93.39   24.50
 -15  -4   0  133.89   31.00
  15  -4   0   87.29   23.10
  15   4   0   73.29   20.50
  15   4   0  110.99   27.20
 -15   4   0  102.79   22.20
 -15   4   0   83.99   23.60
  15   4   0  111.89   24.80
 -16  -4   0   -2.10   16.20
  16  -4   0   -2.60   12.80
 -16  -4   0  -16.00   12.10
  16  -4   0  -27.50   18.70
  16  -4   0   -6.90   10.20
  16   4   0    1.40   11.50
 -16   4   0    5.80   12.20
  16   4   0    2.60   14.60
 -16   4   0  -20.50   11.80
  16   4   0   13.90   13.30
 -17  -4   0   25.40   17.10
  17  -4   0   29.00   21.40
 -17  -4   0  -11.50   14.70
  17   4   0    0.80   14.90
  17   4   0   25.50   20.40
  17   4   0   10.70   15.00
 -17   4   0   47.50   17.70
  18  -4   0   73.29   26.70
  18  -4   0   39.00   23.40
 -18  -4   0   57.29   24.90
 -18  -4   0   68.89   23.00
  18   4   0   45.70   18.30
  18   4   0   98.99   25.10
 -18   4   0   79.09   22.60
  18   4   0   86.49   23.20
  19  -4   0   37.60   23.40
 -19  -4   0   14.30   27.10
  19  -4   0   55.89   23.80
 -19  -4   0   73.79   28.80
  19   4   0   47.40   26.20
  19   4   0   15.70   17.60
  19   4   0   28.80   22.70
 -19   4   0   31.20   20.20
   0  -5   0   -3.40    5.90
   0  -5   0   -3.50    5.20
   0  -5   0   -4.00    3.20
   0   5   0   -0.40    4.90
   0   5   0   -1.60    5.60
   0   5   0   -6.60    3.80
   0   5   0   -5.20    4.90
  -1  -5   0 1326.37   57.29
   1  -5   0 1358.36   56.49
   1  -5   0 1403.46   56.49
  -1  -5   0 1374.26   59.09
   1  -5   0 1399.16   57.99
  -1  -5   0 1459.55   49.40
  -1  -5   0 1387.96   48.90
  -1  -5   0 1510.45   61.89
   1   5   0 1341.27   57.69
  -1   5   0 1434.66   56.49
   1   5   0 1436.26   59.99
  -1   5   0 1423.56   56.89
   1   5   0 1370.56   58.89
  -1   5   0 1456.35   57.89
   1   5   0 1413.86   57.59
  -2  -5   0  281.17   22.20
   2  -5   0  253.77   17.60
  -2  -5   0  251.67   20.00
  -2  -5   0  256.27   14.60
  -2  -5   0  245.08   18.10
   2  -5   0  246.68   16.80
   2  -5   0  253.67   17.40
  -2  -5   0  264.87   14.60
  -2   5   0  271.67   17.20
   2   5   0  250.57   11.40
   2   5   0  262.77   19.90
   2   5   0  243.98   17.90
  -2   5   0  262.57   17.20
   2   5   0  253.27   11.50
  -2   5   0  246.68   16.90
   2   5   0  289.77   21.40
   2   5   0  238.08   18.40
  -2   5   0  265.77   17.50
  -3  -5   0 1372.66   54.99
  -3  -5   0 1424.86   55.89
   3  -5   0 1380.66   50.49
  -3  -5   0 1516.85   63.89
  -3  -5   0 1287.07   61.99
  -3  -5   0 1596.14   61.59
   3  -5   0 1417.56   57.19
   3   5   0 1372.66   52.39
   3   5   0 1408.56   52.99
   3   5   0 1439.96   62.79
  -3   5   0 1363.96   55.49
   3   5   0 1476.35   60.49
   3   5   0 1429.16   62.59
  -3   5   0 1362.46   54.49
  -3   5   0 1347.97   55.19
  -3   5   0 1440.16   57.29
   3   5   0 1305.47   59.39
   4  -5   0  175.78   14.00
   4  -5   0  187.28   13.20
   4  -5   0  191.68   12.90
   4  -5   0  197.18   13.30
   4  -5   0  190.08   15.10
  -4  -5   0  124.49   14.40
  -4  -5   0  177.28   17.70
  -4  -5   0  199.08   19.00
  -4  -5   0  182.08   15.50
  -4  -5   0  185.18   20.40
  -4   5   0  185.78    7.80
  -4   5   0  184.28   15.20
  -4   5   0  170.28    7.60
  -4   5   0  184.88   13.90
   4   5   0  206.68   19.10
   4   5   0  159.88   16.80
  -4   5   0  178.88   13.70
   4   5   0  209.58   19.60
  -4   5   0  202.68   14.70
   4   5   0  191.08   13.80
   4   5   0  198.28   14.30
   4   5   0  156.78   16.30
   5  -5   0   53.19    7.60
  -5  -5   0   44.60   12.50
   5  -5   0   57.59   11.00
   5  -5   0   63.29   10.10
  -5  -5   0   62.49   14.20
   5  -5   0   47.60    9.50
   5  -5   0   59.39    9.90
  -5  -5   0   72.79   13.70
  -5  -5   0   54.19   11.90
   5   5   0   42.00   12.30
   5   5   0   58.89   12.80
  -5   5   0   56.39    9.90
   5   5   0   60.39   12.90
  -5   5   0   64.59   11.60
   5   5   0   55.99   13.30
  -5   5   0   59.59    6.70
   5   5   0   51.19   10.50
   5   5   0   56.79   10.70
  -6  -5   0  376.36   27.70
  -6  -5   0  331.67   29.90
   6  -5   0  392.86   24.60
  -6  -5   0  348.87   28.40
   6  -5   0  375.36   25.10
   6  -5   0  369.66   21.90
   6  -5   0  330.27   23.60
  -6  -5   0  364.16   27.00
  -6  -5   0  368.36   27.00
   6  -5   0  369.16   17.30
  -6   5   0  392.26   21.30
   6   5   0  347.27   27.90
   6   5   0  400.36   25.90
  -6   5   0  405.06   21.60
  -6   5   0  399.26   23.80
   6   5   0  398.06   34.90
   6   5   0  394.06   29.70
  -6   5   0  375.86   24.80
   6   5   0  374.66   29.10
  -6   5   0  399.76   17.20
  -7  -5   0 1210.38   58.69
  -7  -5   0 1138.39   57.19
  -7  -5   0 1103.99   56.69
  -7  -5   0 1060.69   58.49
   7  -5   0 1145.99   53.59
  -7  -5   0 1073.39   59.89
   7  -5   0 1125.19   53.79
   7  -5   0 1182.48   54.19
   7  -5   0 1134.29   49.10
   7   5   0 1193.58   55.89
  -7   5   0 1094.39   52.49
  -7   5   0 1139.89   38.90
   7   5   0 1213.08   60.29
  -7   5   0 1200.78   49.60
   7   5   0 1092.69   59.09
   7   5   0 1133.09   54.29
   7   5   0 1043.10   56.89
  -7   5   0 1190.28   50.29
  -7   5   0 1155.38   39.20
   8  -5   0  122.99   18.90
  -8  -5   0  125.69   21.30
  -8  -5   0  137.79   22.40
   8  -5   0  136.69   14.20
  -8  -5   0  155.38   22.40
  -8  -5   0  111.49   21.10
   8  -5   0  130.29   19.00
   8   5   0  121.09   22.60
  -8   5   0  157.58   15.30
   8   5   0  123.19   21.40
  -8   5   0  134.09   13.60
   8   5   0  104.19   20.20
  -8   5   0  141.29   19.40
   8   5   0  147.49   23.40
   8   5   0  150.98   17.60
   8   5   0  152.58   21.00
   9  -5   0   23.40    9.80
  -9  -5   0   30.50   15.00
   9  -5   0   25.80    9.10
  -9  -5   0   33.40   11.90
  -9  -5   0   31.50   12.60
   9  -5   0   21.00    8.60
   9  -5   0   22.10   11.50
  -9  -5   0   19.80   10.30
   9   5   0   10.50    7.90
  -9   5   0   29.70   11.20
  -9   5   0   37.00   11.60
  -9   5   0   26.40    9.10
   9   5   0   37.90   15.30
   9   5   0   18.00    9.40
   9   5   0   46.10   13.60
 -10  -5   0   11.80    9.30
  10  -5   0    1.10    5.90
  10  -5   0    9.90    5.90
 -10  -5   0   17.30   15.00
  10  -5   0   -3.70    6.90
 -10  -5   0    3.60    6.30
  10  -5   0   -4.90    8.70
 -10   5   0   14.20    9.20
  10   5   0   -7.80    5.80
 -10   5   0   15.50    8.90
 -10   5   0    7.50    9.30
  10   5   0    3.30   11.20
  10   5   0   -4.00   10.80
  10   5   0    1.10    7.50
 -11  -5   0  234.08   39.10
 -11  -5   0  225.58   27.40
  11  -5   0  230.48   25.20
 -11  -5   0  224.58   25.70
  11  -5   0  215.98   20.40
  11  -5   0  230.68   25.90
  11  -5   0  211.78   28.80
  11   5   0  259.27   37.90
 -11   5   0  217.48   22.90
 -11   5   0  230.18   21.90
  11   5   0  171.48   28.90
  11   5   0  223.48   26.70
  12  -5   0  159.78   20.20
  12  -5   0  176.38   28.10
 -12  -5   0  179.78   35.00
  12  -5   0  207.58   29.90
  12  -5   0  192.98   29.10
 -12  -5   0  163.68   30.30
 -12  -5   0  180.18   31.00
  12   5   0  222.68   32.90
 -12   5   0  194.18   27.50
  12   5   0  225.58   31.50
 -12   5   0  176.08   19.40
  12   5   0  150.28   28.20
 -13  -5   0  -12.00   12.50
  13  -5   0   19.20   10.10
 -13  -5   0    4.50   13.80
  13  -5   0    3.00    8.20
 -13  -5   0  -12.40   10.90
  13  -5   0    5.70    9.60
  13  -5   0    7.60   10.70
 -13   5   0   -4.50   10.20
  13   5   0    7.90   11.10
 -13   5   0   -2.70    9.60
  13   5   0   20.70   13.80
  13   5   0    9.00   14.70
  14  -5   0   17.10   12.90
  14  -5   0   17.30   13.60
  14  -5   0   12.10   11.50
 -14  -5   0    2.80   14.20
 -14  -5   0    1.70   12.60
  14  -5   0   30.90   13.50
  14   5   0    7.30   13.50
  14   5   0  -16.50   10.20
 -14   5   0  -10.70    9.10
  14   5   0    6.00   14.40
 -14   5   0  -29.50    9.50
  15  -5   0   39.10   18.20
  15  -5   0   65.49   19.00
 -15  -5   0   50.49   22.50
  15  -5   0   53.99   18.10
 -15  -5   0   72.99   23.60
  15   5   0   51.59   18.60
  15   5   0   89.99   23.60
 -15   5   0   59.49   18.90
  15   5   0   67.79   19.70
 -15   5   0   58.49   19.20
  16  -5   0   40.70   20.70
 -16  -5   0   86.59   27.80
 -16  -5   0   73.59   26.80
  16  -5   0   69.69   23.40
  16  -5   0   98.59   24.50
  16   5   0  102.39   27.10
 -16   5   0   72.79   19.70
  16   5   0   68.69   24.60
 -16   5   0   69.99   21.90
  16   5   0  100.89   24.70
 -17  -5   0   72.19   27.20
  17  -5   0   26.90   21.80
 -17  -5   0   52.59   23.40
 -17   5   0   77.39   19.70
  17   5   0   36.30   18.20
  17   5   0   75.49   28.10
  17   5   0   55.59   22.50
 -18  -5   0   20.10   20.60
  18  -5   0   15.00   18.30
  18  -5   0  -19.20   18.30
 -18  -5   0   12.30   23.10
 -18   5   0  -26.10   14.00
  18   5   0   43.30   21.20
  18   5   0    6.20   14.00
  18   5   0   26.40   20.40
 -19  -5   0  -17.00   17.80
  19  -5   0   10.70   19.10
  19  -5   0   -8.40   18.20
 -19  -5   0  -42.50   21.30
  19   5   0   25.00   21.40
  19   5   0  -13.60   12.60
 -19   5   0    6.30   16.30
   0  -6   0 1023.90   46.10
   0  -6   0 1048.90   47.10
   0  -6   0 1036.70   49.20
   0   6   0  962.20   47.00
   0   6   0 1065.99   46.20
   0   6   0  940.21   45.80
   0   6   0  994.70   46.00
   1  -6   0  444.66   25.90
  -1  -6   0  432.36   28.40
   1  -6   0  434.86   26.80
  -1  -6   0  439.66   26.80
   1  -6   0  460.65   26.30
  -1  -6   0  424.86   17.60
  -1  -6   0  440.96   17.80
  -1  -6   0  434.96   28.10
   1   6   0  401.46   25.00
   1   6   0  436.66   27.10
  -1   6   0  436.26   26.40
   1   6   0  380.56   26.40
  -1   6   0  418.26   25.00
   1   6   0  414.26   26.50
  -1   6   0  410.16   24.60
  -2  -6   0   21.60    7.40
  -2  -6   0   31.70    6.00
   2  -6   0   32.70    8.40
  -2  -6   0   37.00   10.10
   2  -6   0   25.40    7.70
  -2  -6   0   22.00    9.30
   2  -6   0   32.20    7.90
  -2  -6   0   31.10    6.30
  -2   6   0   46.60    9.30
  -2   6   0   38.00    9.20
   2   6   0   28.10    9.60
   2   6   0   28.00    9.00
  -2   6   0   28.10    7.90
   2   6   0   50.79   13.10
   2   6   0   19.00    7.70
  -2   6   0   27.20    8.40
  -3  -6   0  391.86   22.30
  -3  -6   0  408.36   22.70
   3  -6   0  421.06   25.30
  -3  -6   0  488.75   28.10
  -3  -6   0  412.36   29.00
  -3  -6   0  385.86   28.70
   3  -6   0  394.86   17.40
   3  -6   0  401.86   24.10
  -3   6   0  395.86   23.20
  -3   6   0  452.25   24.40
   3   6   0  421.06   28.60
   3   6   0  406.96   18.80
  -3   6   0  409.06   24.70
   3   6   0  447.46   27.30
   3   6   0  373.36   28.70
   3   6   0  396.56   26.90
   3   6   0  344.57   26.80
  -3   6   0  429.66   24.30
   3   6   0  403.76   18.80
  -4  -6   0 1308.07   56.09
   4  -6   0 1313.47   51.09
  -4  -6   0 1365.76   57.09
  -4  -6   0 1490.75   66.29
  -4  -6   0 1192.88   59.39
   4  -6   0 1256.57   56.59
  -4  -6   0 1256.87   63.19
   4  -6   0 1348.77   54.79
   4  -6   0 1406.46   51.39
  -4   6   0 1324.57   54.89
   4   6   0 1394.36   65.49
  -4   6   0 1287.37   54.99
   4   6   0 1357.76   53.19
   4   6   0 1356.56   52.69
   4   6   0 1267.27   62.69
  -4   6   0 1325.27   56.99
   4   6   0 1464.65   62.99
  -4   6   0 1341.07   53.69
   4   6   0 1377.26   63.89
   5  -6   0 1009.80   43.00
  -5  -6   0  922.61   49.20
   5  -6   0  986.10   43.40
   5  -6   0  974.30   42.30
  -5  -6   0  990.50   53.19
  -5  -6   0  958.20   46.70
  -5  -6   0  939.31   52.99
   5  -6   0  975.40   46.20
   5   6   0  981.70   51.29
  -5   6   0  934.81   43.10
  -5   6   0 1009.50   46.40
   5   6   0  895.01   51.79
  -5   6   0 1000.40   43.60
   5   6   0  932.31   57.09
   5   6   0 1080.99   45.20
   5   6   0  996.20   53.49
  -5   6   0  970.10   40.60
   5   6   0 1026.20   44.60
   6  -6   0 1194.68   54.19
  -6  -6   0 1174.18   61.09
  -6  -6   0 1214.78   56.99
   6  -6   0 1138.89   51.59
  -6  -6   0 1296.27   59.99
   6  -6   0 1151.68   51.69
   6  -6   0 1159.88   50.29
   6  -6   0 1164.28   46.10
  -6  -6   0 1153.68   55.99
  -6  -6   0 1080.29   60.49
  -6   6   0 1172.08   44.60
   6   6   0 1228.78   60.09
   6   6   0 1133.59   60.69
  -6   6   0 1203.98   45.80
   6   6   0 1139.59   52.29
  -6   6   0 1176.38   50.39
  -6   6   0 1183.18   50.29
   6   6   0 1215.98   53.79
   6   6   0 1169.08   60.79
   6   6   0 1105.59   58.69
  -6   6   0 1183.48   53.89
   7  -6   0    7.30    8.10
  -7  -6   0    8.90   11.80
  -7  -6   0   -5.50    6.10
  -7  -6   0    2.70    9.10
   7  -6   0    3.90    5.00
   7  -6   0    5.70    3.40
  -7  -6   0   18.10    9.60
   7  -6   0   -4.00    5.10
  -7  -6   0   13.50    9.10
   7  -6   0    4.30    6.90
   7   6   0    9.40    7.30
   7   6   0    9.30    8.10
   7   6   0   18.00   10.70
  -7   6   0   -4.20    5.50
   7   6   0    3.00    6.00
   7   6   0   -9.30    5.90
   7   6   0    2.90    8.30
  -7   6   0    7.80    3.40
  -7   6   0    4.50    3.40
  -7   6   0   18.00    8.70
  -7   6   0    5.70    5.00
   8  -6   0  369.96   24.10
  -8  -6   0  350.56   30.80
  -8  -6   0  358.76   32.80
  -8  -6   0  401.86   34.50
   8  -6   0  399.36   28.30
   8  -6   0  396.26   28.80
   8  -6   0  344.27   26.40
   8   6   0  364.46   30.80
   8   6   0  371.86   30.70
   8   6   0  392.16   33.60
   8   6   0  353.96   28.10
  -8   6   0  367.26   24.60
  -8   6   0  365.26   23.10
   9  -6   0  527.35   36.00
   9  -6   0  583.84   32.40
  -9  -6   0  567.04   43.40
   9  -6   0  555.94   37.50
  -9  -6   0  558.84   40.60
   9   6   0  554.84   37.90
   9   6   0  608.54   42.40
  -9   6   0  556.24   32.40
  -9   6   0  570.74   36.50
  -9   6   0  569.94   32.60
 -10  -6   0  236.88   25.90
 -10  -6   0  244.58   28.30
  10  -6   0  225.18   24.40
 -10  -6   0  202.58   31.10
  10  -6   0  220.68   23.10
  10  -6   0  198.58   18.60
  10   6   0  220.88   24.70
  10   6   0  221.88   31.60
 -10   6   0  174.08   24.90
 -10   6   0  222.98   19.90
 -10   6   0  226.28   21.00
  10   6   0  224.48   26.70
  11  -6   0   36.80   15.10
  11  -6   0   36.20   11.40
 -11  -6   0   19.80   15.30
 -11  -6   0   40.00   16.40
  11  -6   0   38.40   13.80
 -11  -6   0   45.90   16.70
  11  -6   0   10.90   11.10
  11   6   0   25.00   13.00
  11   6   0   37.50   14.70
 -11   6   0   38.90   12.00
 -11   6   0   35.20   10.90
  11   6   0   38.60   15.50
  12  -6   0   14.10   10.40
  12  -6   0   14.60   12.60
  12  -6   0   32.80   12.10
  12  -6   0    5.50    9.70
 -12  -6   0  -13.80   12.90
 -12  -6   0   18.10   17.20
 -12  -6   0   13.90   17.20
 -12   6   0   32.00   12.30
 -12   6   0   46.50   12.20
  12   6   0   24.90   16.60
  12   6   0   13.80   15.00
  13  -6   0   96.09   21.90
 -13  -6   0   92.89   27.80
  13  -6   0   88.69   19.80
  13  -6   0  136.99   25.30
 -13  -6   0  122.89   27.60
  13  -6   0   93.19   22.20
 -13  -6   0   87.29   23.60
 -13   6   0  126.19   20.10
  13   6   0  102.09   22.00
 -13   6   0  104.79   21.70
  13   6   0  117.19   26.30
  13   6   0   98.29   24.90
  14  -6   0   42.50   15.60
  14  -6   0   48.30   18.90
 -14  -6   0   63.49   21.90
  14  -6   0   94.19   22.60
  14  -6   0   58.19   20.50
 -14  -6   0   38.30   17.40
  14   6   0   64.69   23.40
 -14   6   0   42.50   14.90
  14   6   0   69.89   20.80
  14   6   0   49.40   19.00
 -14   6   0   38.80   17.00
  15  -6   0   14.30   15.70
 -15  -6   0   38.30   16.50
  15  -6   0   35.50   19.00
  15  -6   0    2.30   12.10
  15  -6   0  -12.80   13.10
  15   6   0   27.10   16.90
  15   6   0   22.00   16.40
 -15   6   0   21.50   11.60
 -15   6   0  -16.00   10.40
  15   6   0    5.60   15.30
 -16  -6   0    0.20   15.90
  16  -6   0   38.80   19.50
  16  -6   0    4.80   15.20
 -16  -6   0   25.10   19.20
  16   6   0   -0.30   15.20
 -16   6   0   19.50   15.00
  16   6   0   18.30   15.50
 -16   6   0   15.20   14.20
  16   6   0   14.50   13.70
 -17  -6   0   87.29   26.00
  17  -6   0   44.80   22.80
 -17  -6   0   68.99   28.30
  17   6   0   33.40   25.20
 -17   6   0   87.49   19.30
  17   6   0   34.30   20.60
  17   6   0   89.49   29.00
 -18  -6   0   35.50   26.60
  18  -6   0   32.60   21.10
  18  -6   0  121.19   29.70
 -18  -6   0   22.20   17.30
  18   6   0   64.19   25.10
  18   6   0   46.00   16.50
 -18   6   0   87.59   20.60
   0  -7   0    3.30    5.20
   0  -7   0   -3.20    6.70
   0  -7   0    9.00    6.70
   0   7   0   -3.20    4.50
   0   7   0    4.50    5.50
   0   7   0    1.70    4.90
   0   7   0    7.10    5.40
  -1  -7   0 2421.36   98.69
   1  -7   0 2389.16   93.39
  -1  -7   0 2359.76   80.79
   1  -7   0 2401.36   95.69
   1  -7   0 2411.86   92.59
  -1  -7   0 2356.96   95.99
  -1  -7   0 2378.66   94.29
  -1  -7   0 2404.86   81.19
   1   7   0 2282.07   96.19
   1   7   0 2358.66   94.49
   1   7   0 2354.86   93.19
   1   7   0 2366.86   95.79
  -1   7   0 2345.77   94.09
  -1   7   0 2320.77   92.89
  -1   7   0 2456.85   92.69
  -2  -7   0  235.68   14.60
  -2  -7   0  213.48   14.20
   2  -7   0  221.28   18.80
  -2  -7   0  270.17   25.00
   2  -7   0  214.78   18.70
  -2  -7   0  211.08   20.90
  -2  -7   0  210.58   18.70
   2  -7   0  235.78   20.40
  -2   7   0  251.27   19.50
  -2   7   0  235.68   18.80
   2   7   0  205.08   19.50
  -2   7   0  228.98   18.80
   2   7   0  226.48   19.10
  -2   7   0  242.28   19.30
   2   7   0  247.08   21.70
   2   7   0  222.18   21.40
  -3  -7   0  353.36   20.80
  -3  -7   0  283.97   23.10
  -3  -7   0  343.27   20.00
   3  -7   0  333.97   23.50
   3  -7   0  335.57   14.40
  -3  -7   0  381.56   28.70
   3  -7   0  341.57   23.70
  -3  -7   0  303.77   27.00
   3   7   0  323.77   14.10
  -3   7   0  347.47   22.40
   3   7   0  322.97   14.10
   3   7   0  295.17   29.10
   3   7   0  316.97   26.20
   3   7   0  296.37   23.60
  -3   7   0  351.86   22.50
  -3   7   0  339.37   22.80
  -3   7   0  303.27   21.80
   3   7   0  357.66   29.00
   3   7   0  322.37   25.20
   4  -7   0   63.19   11.80
  -4  -7   0   82.49   13.00
  -4  -7   0   84.69   13.00
   4  -7   0   77.19    8.30
  -4  -7   0   93.69   18.30
   4  -7   0  102.79   14.50
  -4  -7   0   67.59   15.70
  -4  -7   0   57.49   13.10
   4  -7   0   84.89    8.30
   4   7   0   64.29    7.90
   4   7   0   67.59   15.80
  -4   7   0   73.29   12.70
   4   7   0   80.49    8.70
   4   7   0   83.29   15.10
   4   7   0   71.39   16.00
  -4   7   0   67.39   13.00
  -4   7   0   97.09   13.80
  -4   7   0   70.09   12.40
   4   7   0  123.99   19.00
   4   7   0   83.99   15.90
   5  -7   0    3.30    4.60
  -5  -7   0   -2.70    5.70
  -5  -7   0   -4.20    6.90
   5  -7   0    7.70    5.50
  -5  -7   0    2.70    6.90
  -5  -7   0    4.70   10.60
   5  -7   0    6.40    5.60
   5  -7   0   -5.40    6.20
  -5  -7   0    6.30    6.60
   5   7   0   -9.30    4.40
  -5   7   0    2.20    5.90
   5   7   0   -1.60    9.30
   5   7   0    0.70    4.80
   5   7   0    7.00    5.70
  -5   7   0    4.60    6.40
  -5   7   0   11.10    6.50
   5   7   0  -15.30    6.90
  -5   7   0    6.30    6.10
   5   7   0    7.10    7.80
   5   7   0    0.30    6.20
  -6  -7   0  160.88   23.40
   6  -7   0  184.18   16.20
   6  -7   0  194.18   19.20
  -6  -7   0  161.18   24.90
  -6  -7   0  196.78   23.40
   6  -7   0  176.78   14.40
  -6  -7   0  152.08   17.20
   6  -7   0  189.38   16.40
   6   7   0  178.28   17.10
   6   7   0  139.39   14.00
  -6   7   0  215.88   17.80
   6   7   0  142.49   23.80
   6   7   0  162.68   23.80
  -6   7   0  188.08   13.80
  -6   7   0  172.38   17.70
   6   7   0  174.38   24.80
  -6   7   0  190.18   16.50
   6   7   0  154.68   25.00
  -7  -7   0  172.78   30.20
   7  -7   0  162.88   12.60
   7  -7   0  142.79   14.80
   7  -7   0  172.18   18.10
  -7  -7   0  155.78   18.60
  -7  -7   0  192.38   28.60
   7  -7   0  156.18   18.20
   7  -7   0  157.78   16.50
   7   7   0  171.58   17.70
   7   7   0  203.68   33.50
   7   7   0  167.98   24.90
  -7   7   0  161.38   10.30
  -7   7   0  138.49    9.70
  -7   7   0  155.68   15.40
  -7   7   0  144.49   15.30
  -7   7   0  166.08   12.70
  -7   7   0  173.28   18.10
  -8  -7   0  158.88   24.00
   8  -7   0  177.48   19.70
  -8  -7   0  187.98   30.20
   8  -7   0  181.08   20.80
  -8  -7   0  188.88   28.70
   8  -7   0  196.48   20.00
   8  -7   0  217.38   18.40
  -8  -7   0  206.28   27.80
  -8   7   0  167.18   19.60
   8   7   0  205.88   20.70
  -8   7   0  206.88   14.60
  -8   7   0  177.38   10.70
   8   7   0  210.28   30.10
   8   7   0  176.28   26.50
  -8   7   0  172.78   17.00
  -8   7   0  191.08   11.10
   9  -7   0   -2.80    7.40
   9  -7   0   10.10    8.30
   9  -7   0   12.50    8.00
  -9  -7   0   23.50   12.20
  -9  -7   0   10.80   14.10
   9  -7   0   16.60    9.80
  -9  -7   0   -1.80   11.20
  -9  -7   0    8.90   13.00
   9   7   0   -3.00    9.30
  -9   7   0   29.20   11.30
   9   7   0   14.20    9.70
   9   7   0   10.20   10.30
  -9   7   0    4.30    7.00
  10  -7   0    4.10   10.00
 -10  -7   0   25.20   14.50
  10  -7   0    4.00    8.80
  10  -7   0   13.20    8.00
  10  -7   0    4.60   10.00
 -10  -7   0   10.60   13.20
 -10  -7   0   10.20   10.70
  10   7   0   13.70   10.30
  10   7   0   -3.10   11.50
  10   7   0   28.30   14.40
 -10   7   0   12.90    8.70
 -11  -7   0   57.99   21.80
  11  -7   0   70.19   15.20
  11  -7   0   47.70   15.00
  11  -7   0   40.50   15.50
 -11  -7   0   49.40   16.30
 -11  -7   0   41.30   17.80
 -11   7   0   41.10   11.50
  11   7   0   62.89   18.40
  11   7   0   26.40   15.30
 -11   7   0   65.09   14.10
  11   7   0   53.99   16.80
  12  -7   0   26.30   14.80
 -12  -7   0   -6.50   12.20
 -12  -7   0   -4.40   13.80
 -12  -7   0   14.50   14.30
  12  -7   0   15.50   13.40
  12  -7   0   33.80   11.20
 -12   7   0    7.30   10.20
  12   7   0   14.20   12.60
 -12   7   0   15.40   11.30
  12   7   0    3.40   15.20
  12   7   0   13.20   13.30
  13  -7   0   13.60   13.40
 -13  -7   0   41.00   22.30
 -13  -7   0   11.00   17.50
  13  -7   0   12.00   10.90
 -13  -7   0   24.60   17.30
  13  -7   0  -27.50   10.90
  13   7   0  -15.70    8.20
 -13   7   0   -7.70    9.50
  13   7   0   16.80   13.30
  13   7   0   16.70   15.00
 -13   7   0   16.60   10.90
 -14  -7   0  -10.40   15.40
  14  -7   0   -2.60   10.50
 -14  -7   0  -28.90   17.40
  14  -7   0   -9.10   11.20
 -14  -7   0    7.70   12.60
  14  -7   0   -8.40   15.80
 -14   7   0  -12.50   11.80
  14   7   0    6.10   14.30
  14   7   0  -15.80   14.30
 -14   7   0    6.80   12.10
  14   7   0   -2.40    8.40
 -15  -7   0   39.40   21.60
  15  -7   0   13.10   12.90
 -15  -7   0   33.60   23.60
  15  -7   0   38.20   20.90
  15  -7   0   17.40   16.40
  15  -7   0   34.60   17.00
  15   7   0   -2.70   13.70
  15   7   0    5.60   15.80
 -15   7   0   -5.20    9.50
  15   7   0   24.80   19.10
  16  -7   0   58.49   19.10
  16  -7   0   48.70   21.60
 -16  -7   0   47.50   25.30
 -16  -7   0   33.90   19.60
  16   7   0   57.39   20.70
 -16   7   0   47.50   15.80
  16   7   0   70.19   22.40
  16   7   0   79.39   25.10
  17  -7   0   14.70   16.10
 -17  -7   0    9.80   22.60
 -17  -7   0   -6.20   20.20
  17  -7   0   12.40   19.50
  17   7   0   -5.40   15.20
  17   7   0  -25.30   18.70
 -17   7   0   -0.50   15.40
  18  -7   0   13.30   20.90
  18  -7   0    7.40   19.00
 -18  -7   0   -2.20   14.20
  18   7   0  -10.00   16.60
  18   7   0  -53.09   19.00
 -18   7   0   -2.90   15.50
   0  -8   0    6.50    8.20
   0  -8   0   17.90   10.10
   0  -8   0   18.50    9.40
   0   8   0   22.80   10.20
   0   8   0    6.70    8.70
   0   8   0   24.90    8.20
   0   8   0    6.10    9.20
  -1  -8   0  457.35   33.00
   1  -8   0  428.26   31.20
   1  -8   0  452.25   29.60
  -1  -8   0  418.86   31.20
   1  -8   0  464.25   29.70
  -1  -8   0  442.26   19.00
  -1  -8   0  443.56   18.90
  -1  -8   0  444.46   29.60
   1   8   0  448.16   29.60
  -1   8   0  430.76   29.10
  -1   8   0  393.16   28.40
   1   8   0  417.16   35.10
  -1   8   0  398.96   27.60
   1   8   0  402.76   28.60
  -1   8   0  435.56   29.20
   1   8   0  452.85   31.00
   2  -8   0  180.38   17.30
   2  -8   0  177.08   19.20
  -2  -8   0  163.98   20.20
  -2  -8   0  152.18   11.80
  -2  -8   0  161.68   12.40
   2  -8   0  158.28   17.30
  -2  -8   0  182.78   21.30
   2   8   0  156.68   19.00
  -2   8   0  159.08   16.20
  -2   8   0  146.99   15.30
   2   8   0  161.38   18.10
  -2   8   0  168.28   17.40
  -2   8   0  173.38   18.10
   2   8   0  190.78   22.80
   2   8   0  197.58   22.10
   2   8   0  183.08   25.10
  -3  -8   0    3.00    6.10
   3  -8   0   -2.30    5.10
   3  -8   0    9.60    2.30
  -3  -8   0   -4.00    9.70
  -3  -8   0   -0.10    5.20
  -3  -8   0    8.60    5.60
   3  -8   0    4.90    2.30
  -3  -8   0   -0.20   11.10
   3  -8   0    1.00    7.60
   3  -8   0    4.70    7.00
  -3   8   0    1.90    6.40
  -3   8   0    3.60    5.00
  -3   8   0   13.20    7.90
   3   8   0    5.70    6.10
   3   8   0    5.60    6.70
   3   8   0   -1.00   10.50
   3   8   0   -1.50   10.80
  -3   8   0    2.50    6.20
   3   8   0    2.10    5.50
  -4  -8   0  160.98   24.80
  -4  -8   0  173.38   23.10
  -4  -8   0  189.08   16.40
  -4  -8   0  183.28   16.70
   4  -8   0  185.38   12.00
  -4  -8   0  235.48   24.60
   4  -8   0  198.68   19.40
   4  -8   0  190.78   12.20
   4  -8   0  165.08   18.00
  -4   8   0  192.38   18.60
   4   8   0  173.58   11.00
   4   8   0  185.98   22.60
   4   8   0  171.88   21.30
  -4   8   0  175.48   17.40
  -4   8   0  194.28   18.50
  -4   8   0  190.88   17.00
   4   8   0  193.28   20.40
   4   8   0  182.88   11.30
   4   8   0  274.77   26.70
   4   8   0  160.28   23.60
   5  -8   0  109.89   11.10
  -5  -8   0  104.19   16.70
  -5  -8   0  109.89   16.50
  -5  -8   0   87.09   19.30
   5  -8   0  115.09   15.90
  -5  -8   0  102.79   21.00
  -5  -8   0   96.99   20.40
   5  -8   0  117.19   17.90
   5  -8   0  120.39   11.50
  -5   8   0  103.49   16.20
   5   8   0   83.79   19.60
   5   8   0  116.69   26.20
   5   8   0   90.59   10.50
   5   8   0   82.89   18.80
   5   8   0   90.19   10.00
  -5   8   0  111.59   16.20
  -5   8   0  111.99   12.90
  -5   8   0  116.89   13.70
   5   8   0   99.59   19.10
  -6  -8   0    4.80    7.90
   6  -8   0   -0.90    6.10
  -6  -8   0   -7.90    5.80
   6  -8   0    1.90    4.70
  -6  -8   0   10.70    9.90
  -6  -8   0    1.30    6.20
   6  -8   0    5.40    5.90
   6  -8   0   -1.40    6.70
  -6   8   0    8.30    7.00
  -6   8   0    7.20    5.50
  -6   8   0    5.80    5.90
   6   8   0    2.50    8.60
   6   8   0    0.70    6.10
  -6   8   0   -2.90    5.20
   6   8   0  -10.10    6.30
   7  -8   0  137.49   12.50
  -7  -8   0  102.79   21.90
   7  -8   0  115.19   16.10
   7  -8   0  112.49   16.30
   7  -8   0  114.99   19.20
  -7  -8   0  118.79   20.40
   7  -8   0  107.09   16.00
  -7  -8   0  105.59   24.00
  -7   8   0  124.49   11.50
  -7   8   0  114.29   19.10
  -7   8   0  104.49   11.70
  -7   8   0  106.19   15.60
  -7   8   0  115.39   14.40
   7   8   0  117.69   22.70
   7   8   0  117.09   23.60
  -8  -8   0    5.00    8.30
  -8  -8   0    0.00    9.10
   8  -8   0   10.80    8.30
   8  -8   0    9.80    8.10
   8  -8   0    9.90    7.00
  -8  -8   0    6.00    9.70
  -8  -8   0    3.10    9.30
   8  -8   0   10.60    9.20
  -8   8   0   15.80    6.40
   8   8   0    7.30    9.40
   8   8   0    5.20   10.00
  -8   8   0   14.90   10.50
  -8   8   0   -0.20    6.70
  -8   8   0    3.50    8.40
   8   8   0   14.30    8.00
  -8   8   0    9.40    2.30
  -9  -8   0   31.60   13.30
  -9  -8   0   50.59   15.10
   9  -8   0   30.20   11.90
   9  -8   0   37.70   13.90
  -9  -8   0   22.60   14.60
   9  -8   0   32.00   14.20
   9  -8   0   37.70   10.40
  -9  -8   0   27.40   14.40
  -9   8   0   26.40    3.90
  -9   8   0   27.20    4.00
  -9   8   0   25.30    9.50
   9   8   0   10.80   10.50
   9   8   0   17.60   15.90
   9   8   0   19.20   11.30
  -9   8   0   43.90   10.80
  -9   8   0   38.20   10.80
 -10  -8   0  120.09   25.20
  10  -8   0  152.28   24.30
 -10  -8   0  154.48   27.10
 -10  -8   0  153.68   27.90
  10  -8   0  140.19   21.90
  10  -8   0  135.29   19.00
  10  -8   0  117.09   21.00
 -10  -8   0  146.89   30.20
  10   8   0  149.79   22.60
  10   8   0  152.18   28.70
 -10   8   0  141.59   16.60
  10   8   0  127.89   27.20
 -10   8   0  133.39   15.70
 -11  -8   0   20.40   12.90
 -11  -8   0  -14.00   12.60
  11  -8   0   -0.40    9.90
  11  -8   0    6.40    8.70
  11  -8   0   11.60   11.50
  11  -8   0   15.20   13.00
 -11  -8   0  -10.60   15.30
  11   8   0  -24.10   10.70
 -11   8   0   24.20   10.40
  11   8   0    9.70   12.50
  11   8   0    3.40    9.70
 -12  -8   0   14.30   18.10
  12  -8   0    2.60   12.20
 -12  -8   0   35.40   14.60
  12  -8   0   19.80   11.70
  12  -8   0   50.39   16.60
 -12  -8   0   49.00   19.10
  12   8   0   37.00   17.00
  12   8   0   13.20   12.50
  12   8   0   11.10   18.90
 -12   8   0   19.10   11.10
 -13  -8   0   57.99   20.10
  13  -8   0   53.09   17.00
  13  -8   0   77.59   37.30
 -13  -8   0   67.79   22.50
  13  -8   0   50.19   16.90
 -13  -8   0   68.39   23.80
  13   8   0   84.39   20.00
  13   8   0   61.39   23.50
  13   8   0   32.20   21.40
 -13   8   0   80.29   16.90
  14  -8   0    3.70   14.20
 -14  -8   0    0.20   17.30
  14  -8   0  -14.40   10.80
 -14  -8   0  -12.60   12.00
 -14  -8   0   14.70   23.00
  14  -8   0   43.20   18.10
  14  -8   0   -6.80   13.70
 -14   8   0   22.50   11.60
  14   8   0   10.90   15.40
  14   8   0    5.70   13.60
  14   8   0    0.40   20.50
  15  -8   0  -13.80   15.10
 -15  -8   0    4.40   21.10
  15  -8   0    0.80   11.60
 -15  -8   0  -21.50   14.10
  15  -8   0  -20.00   11.20
  15   8   0   30.80   20.10
 -15   8   0   -1.90   12.00
  15   8   0    5.20   13.90
  15   8   0    3.30   15.00
  16  -8   0   -5.20   10.80
 -16  -8   0  -29.70   33.10
 -16  -8   0    4.00   14.60
  16  -8   0  -13.90   14.90
 -16   8   0   29.30   13.90
  16   8   0   22.50   15.50
 -17  -8   0   -1.90   20.70
  17  -8   0   15.70   17.60
  17  -8   0   -4.20   11.60
 -17  -8   0  -23.10   15.60
  17   8   0   24.00   19.70
  17   8   0  -10.60   17.00
 -18  -8   0   21.60   18.70
  18  -8   0    2.50   21.00
 -18  -8   0   61.09   27.70
  18  -8   0   49.10   24.40
  18   8   0    1.80   21.50
   0  -9   0   -4.40    5.00
   0  -9   0  -13.10    6.60
   0  -9   0    7.50   10.50
   0   9   0  -10.30    6.60
   0   9   0    8.40    8.60
   0   9   0    0.50    9.50
   1  -9   0   74.99   15.90
  -1  -9   0   85.59   19.10
  -1  -9   0  112.49    8.60
   1  -9   0   89.69   16.10
   1  -9   0   75.59   17.90
  -1  -9   0   86.29   18.80
  -1  -9   0   81.29   15.50
  -1  -9   0   77.09    7.10
  -1   9   0   81.19   16.30
   1   9   0   43.60   14.50
  -1   9   0   79.29   16.20
   1   9   0   95.59   17.50
  -1   9   0   78.69   14.90
   1   9   0   76.09   16.40
   1   9   0   81.79   17.10
   1   9   0   82.09   18.00
  -2  -9   0  327.97   29.30
   2  -9   0  253.57   24.70
   2  -9   0  272.07   24.10
  -2  -9   0  304.07   17.40
  -2  -9   0  330.07   30.00
  -2  -9   0  295.77   17.60
   2  -9   0  301.87   24.40
  -2   9   0  282.47   23.80
   2   9   0  274.37   29.10
  -2   9   0  272.97   23.10
   2   9   0  295.97   26.60
   2   9   0  259.27   24.60
   2   9   0  303.07   27.20
  -2   9   0  283.37   24.60
   2   9   0  309.07   25.90
  -3  -9   0  243.88   17.70
  -3  -9   0  304.97   27.90
  -3  -9   0  275.97   24.10
   3  -9   0  261.27   22.20
   3  -9   0  272.77   11.20
  -3  -9   0  271.67   19.00
  -3  -9   0  285.67   28.00
   3  -9   0  257.67   23.40
   3  -9   0  282.57   11.30
   3  -9   0  236.88   22.70
   3   9   0  232.98   22.10
   3   9   0  251.37   24.80
   3   9   0  278.17   38.00
  -3   9   0  252.37   21.80
   3   9   0  317.87   29.80
   3   9   0  296.87   27.50
  -3   9   0  260.67   22.50
   4  -9   0  169.88   18.20
  -4  -9   0  190.08   30.40
  -4  -9   0  176.28   32.60
   4  -9   0  173.48   18.90
   4  -9   0  165.88   11.10
  -4  -9   0  196.18   20.50
   4  -9   0  157.88   11.10
  -4  -9   0  149.09   15.20
   4   9   0  167.28   28.20
  -4   9   0  174.88   18.30
  -4   9   0  149.19   16.70
  -4   9   0  175.98   19.30
  -4   9   0  150.58   17.10
   4   9   0  170.08   28.60
   5  -9   0   30.60    7.50
  -5  -9   0   19.20   14.40
   5  -9   0   32.70   10.50
   5  -9   0   44.70    8.10
  -5  -9   0   43.60   11.10
  -5  -9   0   20.10    9.50
  -5  -9   0   30.80   15.20
   5  -9   0    6.50    9.70
  -5   9   0   32.70   10.40
  -5   9   0   20.00   10.00
  -5   9   0   23.60   10.90
  -5   9   0   31.00   10.50
   5   9   0   39.50    7.60
   5   9   0   28.40   16.30
  -5   9   0   41.80   10.90
   5   9   0   39.10   14.60
  -6  -9   0  463.65   39.90
   6  -9   0  409.16   27.10
   6  -9   0  382.86   24.30
  -6  -9   0  411.96   29.80
   6  -9   0  433.86   25.60
  -6  -9   0  420.76   30.20
   6  -9   0  378.96   28.80
  -6  -9   0  459.05   39.00
  -6   9   0  412.26   27.90
  -6   9   0  405.26   29.50
   6   9   0  394.56   23.50
  -6   9   0  395.26   27.70
   6   9   0  420.66   34.70
   6   9   0  367.36   35.10
  -6   9   0  433.96   26.00
  -6   9   0  422.46   28.00
  -7  -9   0   10.70   10.60
   7  -9   0   14.10    8.50
   7  -9   0   19.10    8.20
   7  -9   0   12.70    6.80
  -7  -9   0    2.30    7.70
  -7  -9   0   15.20   11.30
   7  -9   0   24.90    8.90
  -7   9   0   32.40   10.90
   7   9   0   30.10   12.80
  -7   9   0   19.00    6.70
  -7   9   0   16.50   10.30
   7   9   0   21.00    8.00
  -7   9   0    9.30    7.80
  -7   9   0   13.90    5.40
   7   9   0   19.30   11.60
  -8  -9   0   14.80   10.50
  -8  -9   0   -2.70    5.50
   8  -9   0   -3.90    8.60
   8  -9   0    5.80   10.90
  -8  -9   0   25.00   15.00
  -8  -9   0  -11.70    8.60
  -8   9   0   -2.70    8.00
   8   9   0   -7.90    7.20
  -8   9   0    8.20    8.20
  -8   9   0    6.70    5.30
   8   9   0    3.90   10.20
  -8   9   0   -6.00    5.00
  -8   9   0   -2.00    7.30
   8   9   0   -1.20    7.20
  -9  -9   0  116.59   22.70
   9  -9   0   96.79   19.70
  -9  -9   0  157.48   29.90
   9  -9   0  119.59   17.20
   9  -9   0  118.49   19.50
  -9  -9   0   81.79   17.70
  -9  -9   0   87.69   23.20
  -9   9   0   88.69   15.80
   9   9   0   99.29   23.90
   9   9   0  100.29   23.30
  -9   9   0  100.69    9.70
  -9   9   0  109.69   16.80
  10  -9   0   36.20   13.80
 -10  -9   0   38.70   14.80
 -10  -9   0   11.10   12.00
 -10  -9   0   17.30   13.30
  10  -9   0   32.30   14.00
  10  -9   0   32.70   14.30
 -10  -9   0   24.60   11.90
  10  -9   0    4.00    8.80
 -10   9   0   20.30   10.90
  10   9   0   39.20   20.70
 -10   9   0   15.00    9.70
  10   9   0   27.80   15.00
  10   9   0   44.00   13.50
 -11  -9   0  107.79   27.20
 -11  -9   0  131.89   27.00
 -11  -9   0   82.89   21.70
  11  -9   0   73.49   16.10
  11  -9   0  108.69   22.60
  11  -9   0  104.29   21.10
  11  -9   0  111.59   23.10
  11   9   0  102.09   20.90
 -11   9   0  144.99   17.20
  11   9   0   86.79   23.60
  11   9   0  113.39   27.10
 -11   9   0   92.99   16.70
 -12  -9   0   66.09   19.80
  12  -9   0   39.20   13.90
 -12  -9   0   45.50   20.20
  12  -9   0   53.49   18.40
  12  -9   0   35.70   15.90
 -12  -9   0   36.20   17.70
  12  -9   0   29.00   14.90
  12   9   0   68.79   24.10
  12   9   0   71.59   25.70
 -12   9   0   63.09   13.50
  12   9   0   45.30   15.70
 -12   9   0   69.99   13.80
  13  -9   0    8.70   13.80
  13  -9   0  -13.80   12.70
 -13  -9   0    7.60   14.10
 -13  -9   0   -3.70   19.00
 -13  -9   0   -6.10   10.90
  13   9   0  -21.30    9.10
 -13   9   0   14.20   10.00
  13   9   0   -1.00   16.10
  13   9   0  -14.30   10.80
  14  -9   0   -0.80   24.10
 -14  -9   0  -11.60   11.80
  14  -9   0   12.00   15.50
 -14  -9   0   19.50   15.10
 -14  -9   0    0.90   23.00
  14  -9   0  -20.70   12.00
  14  -9   0   91.59   23.30
  14   9   0   14.10   19.70
 -14   9   0    8.80   12.30
 -14   9   0   26.90   10.80
  14   9   0   -1.00   16.70
  14   9   0    6.50   12.00
 -15  -9   0   29.60   18.50
  15  -9   0   22.10   17.40
  15  -9   0   -3.50   17.10
 -15  -9   0   25.00   23.50
  15   9   0   -2.90   12.50
  15   9   0   28.60   19.80
  15   9   0   16.40   19.00
 -15   9   0   -3.70   10.20
 -16  -9   0    6.80   15.20
 -16  -9   0    7.80   16.00
  16  -9   0   19.40   18.90
  16  -9   0   34.70   17.00
 -16   9   0   18.70   12.00
  16   9   0   14.50   16.30
  16   9   0   19.70   17.90
  17  -9   0   33.80   19.70
 -17  -9   0    6.80   18.20
 -17  -9   0    2.00   20.60
  17  -9   0    7.80   18.50
  17   9   0   64.89   23.10
  17   9   0   51.09   23.20
   0 -10   0  129.79    6.60
   0 -10   0  137.69   21.60
   0 -10   0  130.89   20.20
   0 -10   0  161.48   25.50
   0 -10   0  128.39    6.50
   0  10   0  138.59   24.70
   0  10   0  148.39   22.50
   0  10   0  134.89   20.90
   0  10   0  113.29   19.20
   0  10   0  158.28   23.60
  -1 -10   0  157.58   10.80
   1 -10   0  183.58   21.10
  -1 -10   0  147.99   10.40
  -1 -10   0  175.38   25.30
   1 -10   0  176.38   24.70
  -1 -10   0  179.18   27.50
   1 -10   0  154.08   23.90
   1  10   0  166.28   27.70
  -1  10   0  126.29   21.00
   1  10   0  162.38   24.30
   1  10   0  147.09   20.90
  -1  10   0  152.58   18.40
  -1  10   0  163.28   24.40
  -1  10   0  161.88   19.40
   1  10   0  158.18   23.20
  -1  10   0  165.88   22.60
  -2 -10   0  465.35   36.50
   2 -10   0  432.36   33.30
   2 -10   0  399.36   29.90
  -2 -10   0  405.56   33.80
  -2 -10   0  445.66   25.30
  -2 -10   0  424.46   22.70
   2 -10   0  441.76   31.30
   2  10   0  382.06   34.70
  -2  10   0  388.06   32.50
  -2  10   0  439.36   35.40
  -2  10   0  410.36   30.90
  -2  10   0  431.56   31.00
  -2  10   0  404.96   30.10
  -2  10   0  405.46   29.90
  -3 -10   0  132.19   13.90
   3 -10   0  135.79   21.00
  -3 -10   0  137.39   13.50
  -3 -10   0  152.38   25.40
   3 -10   0  129.09    6.50
   3 -10   0  161.38   19.80
   3 -10   0  134.99    6.60
  -3 -10   0  127.99   23.60
   3 -10   0  152.78   18.30
   3  10   0  130.59   23.70
  -3  10   0   90.69   19.50
  -3  10   0  150.28   21.80
  -3  10   0  147.89   21.80
   3  10   0  142.19   26.60
  -3  10   0  136.89   16.60
  -4 -10   0  706.53   38.20
   4 -10   0  786.32   44.60
   4 -10   0  759.62   43.40
   4 -10   0  727.93   30.60
  -4 -10   0  782.12   38.70
  -4 -10   0  692.83   48.70
  -4 -10   0  735.33   50.59
   4 -10   0  719.83   30.10
   4  10   0  657.43   45.50
  -4  10   0  719.73   43.80
  -4  10   0  705.93   42.10
  -4  10   0  756.52   42.40
  -4  10   0  745.03   42.40
   4  10   0  811.42   53.19
  -4  10   0  764.32   42.60
   5 -10   0  298.97   18.90
  -5 -10   0  288.17   31.10
   5 -10   0  307.27   18.70
  -5 -10   0  323.27   24.90
  -5 -10   0  278.07   23.60
   5 -10   0  348.87   28.20
   5 -10   0  341.67   26.60
  -5 -10   0  352.36   34.50
  -5  10   0  334.67   25.70
   5  10   0  317.27   30.70
   5  10   0  289.47   12.40
  -5  10   0  339.27   25.60
  -5  10   0  286.67   26.10
  -5  10   0  317.57   24.60
  -5  10   0  329.77   26.80
   5  10   0  338.77   34.60
   6 -10   0   45.40   12.30
  -6 -10   0   22.70    9.80
   6 -10   0   27.70   11.30
  -6 -10   0   19.50   13.60
  -6 -10   0   39.90   15.00
   6 -10   0   24.10    8.20
   6 -10   0   23.20    8.20
  -6 -10   0   37.10   11.10
   6  10   0   37.20    7.90
  -6  10   0   38.60   12.20
  -6  10   0   38.50   12.00
  -6  10   0   35.70   11.60
  -6  10   0   41.60   12.50
  -6  10   0   43.20   10.90
   6  10   0   47.50   15.90
   6  10   0   27.60   18.20
   7 -10   0    1.40    7.30
  -7 -10   0   -6.50    7.60
   7 -10   0    0.90   10.20
  -7 -10   0   14.90    8.60
  -7 -10   0  -22.40   11.00
   7 -10   0   -5.90    5.60
  -7 -10   0    0.40   10.80
   7 -10   0   11.90    6.60
   7  10   0    7.60    6.30
  -7  10   0   -8.00    7.90
  -7  10   0    6.80    8.40
   7  10   0    1.50    8.60
  -7  10   0    1.80    7.60
  -7  10   0   -4.80    6.20
   7  10   0   -0.30    8.60
  -8 -10   0   84.19   21.70
   8 -10   0   72.29   15.10
   8 -10   0   63.19   13.80
  -8 -10   0   73.79   21.00
   8 -10   0   39.60   14.80
  -8 -10   0   37.70   15.30
  -8  10   0   70.79   15.70
   8  10   0   49.70   12.00
  -8  10   0   64.59   11.20
  -8  10   0   51.29   13.00
  -8  10   0   66.19   12.90
   8  10   0   79.09   22.00
   8  10   0   54.89   20.60
   9 -10   0  323.17   27.70
  -9 -10   0  309.47   30.40
  -9 -10   0  319.47   36.60
   9 -10   0  272.97   27.80
  -9 -10   0  265.67   39.60
   9 -10   0  306.57   27.30
  -9 -10   0  300.57   31.10
  -9  10   0  260.77   22.90
  -9  10   0  286.07   19.00
   9  10   0  262.57   31.50
  -9  10   0  275.17   18.40
   9  10   0  305.37   25.40
   9  10   0  283.27   34.60
  -9  10   0  279.47   24.10
 -10 -10   0  215.08   32.60
  10 -10   0  229.98   24.10
 -10 -10   0  220.58   33.10
 -10 -10   0  206.18   36.10
  10 -10   0  263.87   27.70
 -10 -10   0  265.77   39.60
  10 -10   0  214.68   25.40
 -10  10   0  232.68   22.20
 -10  10   0  219.48   11.90
  10  10   0  270.97   39.20
 -10  10   0  202.18   20.80
 -10  10   0  204.68   11.60
  10  10   0  202.48   22.20
  10  10   0  300.67   35.40
 -11 -10   0  109.99   24.70
  11 -10   0   57.39   16.80
 -11 -10   0   82.39   23.50
  11 -10   0   69.09   17.40
  11 -10   0   44.40   16.20
 -11  10   0   44.20   13.60
 -11  10   0   74.99   15.60
  11  10   0   87.09   23.30
  11  10   0   60.09   24.80
  11  10   0   49.50   15.50
  12 -10   0   28.30   15.00
 -12 -10   0   21.70   16.80
 -12 -10   0   22.50   15.40
  12 -10   0    3.00   11.70
  12 -10   0   15.30   11.00
 -12 -10   0   23.30   15.30
  12  10   0   11.40   13.20
  12  10   0   26.10   16.00
 -12  10   0   13.80   11.40
 -12  10   0   32.10   11.10
  13 -10   0  143.39   28.20
 -13 -10   0  115.69   30.80
 -13 -10   0  101.89   27.40
  13 -10   0  170.08   28.30
  13 -10   0  110.99   25.10
 -13  10   0  159.28   19.10
  13  10   0  160.68   35.10
  13  10   0  155.68   27.40
 -14 -10   0   27.50   18.70
  14 -10   0   65.79   19.80
  14 -10   0   45.10   23.80
  14 -10   0   65.99   20.30
 -14 -10   0   39.90   17.60
 -14  10   0   56.19   13.20
  14  10   0   92.89   30.30
  14  10   0   58.39   19.10
  14  10   0   61.89   22.70
 -15 -10   0  122.99   34.20
  15 -10   0    7.10   13.30
  15 -10   0  -19.80   11.50
 -15 -10   0   -4.90   17.20
  15  10   0    3.90   14.10
  15  10   0    1.80   20.40
 -15  10   0   18.10   11.80
 -16 -10   0   11.10   16.40
 -16 -10   0   16.50   23.00
  16 -10   0   32.20   20.40
  16 -10   0   -2.10   16.70
  16  10   0   39.00   21.80
  16  10   0   -7.70   19.00
 -17 -10   0  -22.10   13.60
 -17 -10   0   39.50   18.10
  17 -10   0  -36.70   20.20
  17  10   0   15.70   14.80
  17  10   0   11.60   21.20
   0 -11   0    0.90    2.60
   0 -11   0    7.90    8.10
   0 -11   0    6.10   11.60
   0 -11   0  -10.00    6.30
   0  11   0   -3.80    6.70
   0  11   0   -1.60    6.60
  -1 -11   0  133.19   10.50
  -1 -11   0  146.69   25.30
  -1 -11   0  149.09   10.60
  -1 -11   0  143.39   25.90
   1 -11   0  114.49   24.50
   1 -11   0  163.78   24.80
  -1  11   0  110.69   24.30
   1  11   0  115.69   21.10
   1  11   0  110.49   24.30
  -1  11   0  109.69   21.30
  -1  11   0  133.69   22.30
  -2 -11   0  171.98   13.90
   2 -11   0  162.08   19.50
  -2 -11   0  167.28   14.10
  -2 -11   0  180.78   26.80
   2 -11   0  184.38   27.30
  -2 -11   0  164.98   28.10
  -2  11   0  172.48   24.90
   2  11   0  223.08   30.00
   2  11   0  171.78   29.80
  -2  11   0  170.38   25.00
  -2  11   0  189.28   20.80
  -2  11   0  169.88   25.90
   3 -11   0  458.45   34.90
   3 -11   0  409.36   31.70
  -3 -11   0  442.96   37.60
  -3 -11   0  440.36   38.70
  -3 -11   0  417.26   26.20
   3 -11   0  441.06   16.50
  -3 -11   0  454.35   25.80
   3 -11   0  442.86   37.50
   3  11   0  420.96   35.90
  -3  11   0  426.26   32.40
  -3  11   0  430.16   35.20
  -3  11   0  430.46   32.90
  -3  11   0  395.26   31.80
   3  11   0  482.65   40.90
  -4 -11   0  224.78   19.70
  -4 -11   0  273.37   38.40
  -4 -11   0  227.88   33.20
   4 -11   0  197.88   12.50
   4 -11   0  195.48   12.20
  -4 -11   0  217.08   19.10
   4 -11   0  191.68   27.00
  -4  11   0  190.48   21.30
   4  11   0  196.78   29.50
  -4  11   0  217.88   24.20
  -4  11   0  185.38   22.40
   4  11   0  193.38   32.80
  -4  11   0  218.88   22.90
   5 -11   0   74.09   10.50
   5 -11   0   81.29   17.80
   5 -11   0   74.79   21.60
   5 -11   0   60.49    9.80
  -5 -11   0   66.09   20.60
  -5 -11   0  103.19   18.10
  -5 -11   0   95.19   22.60
  -5 -11   0   73.59   14.20
  -5  11   0  111.19   19.10
   5  11   0  100.69   23.70
  -5  11   0  105.89   19.90
   5  11   0   67.89   20.60
  -5  11   0   96.69   19.90
  -5  11   0   89.79   17.30
  -6 -11   0  407.46   39.10
  -6 -11   0  448.46   41.90
   6 -11   0  396.46   32.60
   6 -11   0  403.16   25.30
  -6 -11   0  453.45   32.90
   6 -11   0  402.46   24.60
   6 -11   0  398.86   30.30
  -6 -11   0  434.86   31.70
  -6  11   0  410.86   29.20
  -6  11   0  473.55   32.50
   6  11   0  385.26   38.10
   6  11   0  454.25   42.50
  -6  11   0  436.56   31.80
  -7 -11   0   -2.90    7.90
  -7 -11   0   14.00   15.40
   7 -11   0   15.10    8.70
   7 -11   0   13.80    9.60
  -7 -11   0  -13.50   14.20
   7 -11   0    5.80   11.70
   7 -11   0   -2.20    6.20
  -7 -11   0   -3.50    9.50
  -7  11   0  -16.20    7.20
  -7  11   0   -0.90    7.20
   7  11   0  -10.90   10.90
   7  11   0   15.20   15.70
   7  11   0   -0.70   14.00
  -7  11   0    4.70    8.60
  -8 -11   0  -15.20    6.60
   8 -11   0  -10.30    9.30
   8 -11   0    5.10    8.10
  -8 -11   0   -3.90    9.60
   8 -11   0   -0.70    6.90
  -8 -11   0  -15.20   13.10
  -8 -11   0   10.50   14.40
   8  11   0    3.70   15.30
  -8  11   0    7.00    8.50
   8  11   0   -0.30    7.30
  -8  11   0    5.30    6.40
   8  11   0    3.00   11.00
  -8  11   0    2.20    8.60
   9 -11   0  184.38   25.20
  -9 -11   0  199.98   38.10
   9 -11   0  216.38   23.90
   9 -11   0  183.38   27.60
  -9 -11   0  251.57   29.10
  -9 -11   0  227.58   38.20
   9  11   0  165.68   22.10
  -9  11   0  183.88   26.80
   9  11   0  188.58   36.00
  -9  11   0  195.78   16.90
  -9  11   0  190.88   21.50
   9  11   0  158.98   29.90
  -9  11   0  186.68   16.80
 -10 -11   0   76.79   20.50
 -10 -11   0   31.30   19.30
 -10 -11   0   19.40   12.60
 -10 -11   0   39.10   18.20
  10 -11   0   37.80   15.10
  10 -11   0   19.90   12.50
  10 -11   0   50.59   13.90
  10  11   0   29.20   13.40
  10  11   0   32.60   15.60
  10  11   0   22.50   18.30
 -10  11   0   14.10   11.20
 -10  11   0   20.90    8.20
 -11 -11   0  400.46   39.30
 -11 -11   0  315.87   39.10
  11 -11   0  352.76   31.40
  11 -11   0  372.76   33.70
  11 -11   0  270.17   28.90
  11  11   0  286.67   28.70
  11  11   0  265.07   40.80
  11  11   0  343.87   40.40
 -11  11   0  296.97   27.10
 -12 -11   0  115.79   26.20
 -12 -11   0  109.09   29.00
 -12 -11   0  120.89   28.50
  12 -11   0   98.39   24.30
  12 -11   0  107.19   22.10
  12  11   0   83.29   25.00
  12  11   0   92.49   26.60
  12  11   0   95.89   20.00
 -12  11   0   90.19   16.50
  13 -11   0   15.10   18.60
  13 -11   0   16.10   13.90
  13 -11   0   23.10   14.40
 -13 -11   0    7.50   15.30
 -13 -11   0    2.60   15.80
 -13 -11   0   -8.00   14.70
  13  11   0    8.00   11.50
  13  11   0   -6.60   12.60
  13  11   0   -9.50   12.80
 -13  11   0    8.10    9.20
  14 -11   0   31.90   17.80
  14 -11   0  -12.20   19.60
 -14 -11   0  -12.30   10.20
 -14 -11   0   10.00   14.50
  14 -11   0   -1.90   13.10
 -14  11   0   17.40   11.40
  14  11   0    6.90   15.10
  14  11   0   35.30   24.80
  15 -11   0   30.70   15.40
 -15 -11   0   39.70   20.70
  15 -11   0    7.60   15.70
 -15 -11   0   65.69   23.20
  15  11   0   27.40   24.40
 -15  11   0   14.20   11.70
 -16 -11   0   47.10   22.90
 -16 -11   0   25.30   19.90
  16 -11   0   26.50   19.00
  16  11   0   13.10   23.30
   0 -12   0   -3.80    7.40
   0 -12   0   -0.20    3.40
   0 -12   0    1.70   10.80
   0 -12   0   -0.40   10.10
   0 -12   0   -2.80    2.70
   0  12   0    0.50   10.20
   0  12   0   -7.60    6.50
  -1 -12   0   90.49   22.40
  -1 -12   0  123.89   25.80
   1 -12   0   95.99   21.90
  -1 -12   0  112.29   10.50
   1 -12   0  122.59   22.40
  -1 -12   0  123.49   10.30
   1 -12   0  138.89   26.10
  -1  12   0  123.69   21.70
  -1  12   0  134.49   23.20
   1  12   0  139.29   23.70
   1  12   0   97.69   22.30
  -1  12   0   85.39   22.50
  -2 -12   0  117.49   14.60
   2 -12   0  136.99   22.90
  -2 -12   0  144.59   28.20
   2 -12   0  105.19   23.20
  -2 -12   0  115.49   23.10
  -2 -12   0  104.49   11.70
  -2  12   0   96.99   20.80
  -2  12   0   82.59   19.00
   2  12   0  148.59   27.60
   2  12   0   93.29   21.00
  -3 -12   0   38.20    9.10
  -3 -12   0   29.30    9.00
   3 -12   0   35.60   13.90
   3 -12   0   32.20    3.50
  -3 -12   0   45.20   18.10
  -3 -12   0   45.90   19.20
   3 -12   0   47.60   14.60
  -3  12   0   25.60   12.00
   3  12   0   12.20   14.90
  -3  12   0   39.20   14.00
  -3  12   0   19.10   12.40
   3  12   0   17.40   12.30
  -4 -12   0  236.98   35.90
  -4 -12   0  313.67   33.60
   4 -12   0  258.97   14.80
   4 -12   0  289.17   28.50
   4 -12   0  269.27   14.70
   4 -12   0  271.37   27.90
  -4 -12   0  239.98   21.50
  -4 -12   0  258.47   21.80
  -4  12   0  251.57   27.50
   4  12   0  252.77   29.00
  -4  12   0  260.47   26.40
   4  12   0  254.77   38.70
  -4  12   0  295.27   29.90
  -4  12   0  306.07   28.30
  -5 -12   0   26.80   11.40
  -5 -12   0   47.40   13.30
  -5 -12   0   14.10   17.80
   5 -12   0   35.70    8.50
   5 -12   0   35.90    7.80
   5 -12   0   34.20   13.40
   5 -12   0   62.39   17.70
  -5 -12   0   38.60   17.30
   5  12   0   39.80   19.70
  -5  12   0   36.20   12.80
   5  12   0   35.60   17.70
  -5  12   0   29.20   12.20
  -5  12   0   35.00   12.50
  -5  12   0   32.00   12.60
  -6 -12   0   54.29   19.20
   6 -12   0   52.09   11.00
  -6 -12   0   21.60   14.90
  -6 -12   0   70.59   16.40
   6 -12   0   36.90   13.20
  -6 -12   0   54.29   15.30
   6 -12   0   41.90    9.50
   6 -12   0   46.20   16.90
  -6  12   0   38.20   14.60
   6  12   0   23.70   16.70
  -6  12   0   45.50   12.60
  -6  12   0   40.50   14.40
   6  12   0   57.49   20.90
  -6  12   0   49.30   15.00
  -7 -12   0   10.30   16.90
  -7 -12   0   33.20   18.60
   7 -12   0   30.70   12.70
   7 -12   0   28.20   12.50
  -7 -12   0    6.50    9.60
   7 -12   0   23.50    9.20
   7 -12   0   10.50    7.80
  -7 -12   0   21.60   11.40
  -7  12   0   35.70   13.00
  -7  12   0   16.10   10.80
  -7  12   0   19.10   12.10
   7  12   0   23.50   14.90
   7  12   0    0.20   12.20
  -8 -12   0  -14.50    7.90
  -8 -12   0    9.00   13.90
   8 -12   0   13.10   12.00
  -8 -12   0   -8.90    9.90
   8 -12   0    5.80    8.50
   8 -12   0    4.10    8.30
  -8 -12   0    6.70   11.30
  -8  12   0  -10.60    9.50
  -8  12   0   -4.00    9.80
   8  12   0   -2.00   17.60
   8  12   0  -11.20   10.40
  -8  12   0   12.70    8.60
  -8  12   0   12.40    8.30
  -9 -12   0   20.70   19.80
   9 -12   0    3.10    9.00
   9 -12   0    7.40    8.90
   9 -12   0   11.00   12.10
  -9 -12   0    9.80   18.30
  -9 -12   0   29.20   14.10
  -9  12   0   22.30   11.00
   9  12   0  -17.60   15.50
   9  12   0   13.00   18.00
  -9  12   0    0.00    7.90
   9  12   0    1.40    8.30
  -9  12   0    9.00    9.70
 -10 -12   0    4.00   15.50
 -10 -12   0   -2.80   17.30
  10 -12   0   19.40   11.70
  10 -12   0   17.50   11.90
  10 -12   0   18.50   12.60
 -10 -12   0  -15.90    9.60
 -10  12   0   19.10   11.20
 -10  12   0   14.90   12.30
 -10  12   0   10.70    6.30
 -10  12   0    2.40    7.80
  10  12   0   15.90   14.90
  10  12   0   43.70   30.10
  10  12   0    2.70   13.50
  11 -12   0   26.40   12.90
 -11 -12   0    4.20   12.20
  11 -12   0  -12.30   11.80
  11 -12   0   14.00   11.30
 -11 -12   0    3.60   13.20
 -11 -12   0   41.70   17.30
 -11  12   0    7.40    2.00
  11  12   0   13.00   16.00
  11  12   0   35.40   23.10
 -11  12   0    9.20   11.30
 -11  12   0   13.30   12.80
  11  12   0   27.40   22.70
 -11  12   0    6.40    2.10
  12 -12   0   58.09   17.10
 -12 -12   0   65.09   20.20
 -12 -12   0   24.70   18.00
  12 -12   0   26.30   15.50
 -12 -12   0    3.70   20.90
  12 -12   0   31.60   17.30
 -12  12   0   27.70   12.30
  12  12   0   57.29   21.90
  12  12   0   47.70   20.00
  12  12   0   19.40   15.50
 -12  12   0   22.60   13.60
  13 -12   0   49.30   18.30
  13 -12   0   16.60   14.40
 -13 -12   0   23.90   16.70
  13 -12   0   23.20   16.30
 -13 -12   0    8.90   12.50
  13  12   0   15.90   14.90
 -13  12   0   44.00   12.50
  13  12   0   23.70   19.20
 -14 -12   0   85.19   27.40
  14 -12   0   -3.80   15.60
  14 -12   0  -11.50   12.30
 -14 -12   0   28.30   16.50
 -14  12   0   10.10   12.00
  14  12   0    8.30   17.40
  14  12   0   16.90   19.70
  15 -12   0   14.20   16.10
 -15 -12   0   20.30   17.50
  15 -12   0    2.80   24.70
 -15 -12   0   28.70   21.10
  15  12   0   29.40   21.50
  15  12   0   44.30   19.10
 -16 -12   0   14.70   22.10
   0 -13   0   -7.20   12.50
   0 -13   0    4.70   11.60
   0 -13   0    2.40    3.60
   0 -13   0   -2.60    3.50
   0  13   0  -19.90   11.70
   0  13   0   10.20   13.80
   1 -13   0   10.00   14.10
   1 -13   0    8.00   12.20
  -1 -13   0   -3.60    4.90
   1 -13   0   -1.50    1.70
   1 -13   0   21.00   14.90
  -1 -13   0   29.10   16.90
   1 -13   0    4.30    2.70
  -1 -13   0   -6.20   13.20
  -1 -13   0    7.60    5.70
   1  13   0    9.40   14.40
  -1  13   0    1.50   11.40
   1  13   0   -6.10   13.40
  -1  13   0    3.90   12.10
  -1  13   0   10.20   11.60
   2 -13   0   -4.50    9.80
  -2 -13   0   11.40    6.40
  -2 -13   0    7.80    6.50
   2 -13   0   26.30   13.60
  -2 -13   0    2.80   10.60
   2 -13   0    9.70   13.50
  -2 -13   0    9.60   12.90
  -2  13   0    4.00   12.00
   2  13   0   -2.80   13.40
  -2  13   0   -5.40   10.90
  -2  13   0   10.20   12.30
   2  13   0    4.00   12.50
  -3 -13   0   23.20   18.40
  -3 -13   0   30.30    9.90
   3 -13   0   18.80    3.30
  -3 -13   0   24.80   15.90
   3 -13   0   39.50   16.10
   3 -13   0   24.00    3.70
   3 -13   0    1.70   10.60
   3 -13   0   35.60   15.00
  -3 -13   0   18.60    8.00
   3  13   0    8.20   12.20
  -3  13   0   23.60   14.10
  -3  13   0   41.90   15.40
   3  13   0   27.20   14.70
  -3  13   0   21.40   12.80
  -4 -13   0   34.10   17.20
   4 -13   0   37.90    6.50
   4 -13   0   31.70   16.20
  -4 -13   0   38.40   11.30
   4 -13   0   35.70    6.10
  -4 -13   0   36.30   11.40
   4 -13   0   47.00   14.30
  -4 -13   0   20.50   15.00
  -4  13   0   30.30   16.00
   4  13   0   32.70   19.00
   4  13   0   42.30   18.00
  -4  13   0   44.90   16.40
  -4  13   0   52.89   15.50
   5 -13   0    0.00    4.70
  -5 -13   0    1.00    8.80
  -5 -13   0    1.60    8.00
  -5 -13   0   17.40   14.00
   5 -13   0   -1.70   10.50
   5 -13   0  -11.50   13.10
  -5 -13   0    4.80   13.80
   5 -13   0   -2.50    5.00
   5  13   0   -1.20   13.80
  -5  13   0   17.20   14.40
   5  13   0   -1.90   12.50
   6 -13   0   12.30   14.00
  -6 -13   0   15.30   10.70
  -6 -13   0   -3.70   15.00
   6 -13   0   24.80    8.30
  -6 -13   0    1.10   11.90
   6 -13   0   20.50    7.30
  -6 -13   0   14.10   10.00
   6 -13   0   12.80   13.60
  -6  13   0    7.30   13.70
  -6  13   0   10.20    9.60
  -6  13   0   15.30   13.40
  -6  13   0    8.90   10.50
   6  13   0   -3.00   14.50
   6  13   0    6.10   14.50
  -7 -13   0   25.30   22.30
   7 -13   0   27.10    9.60
  -7 -13   0    7.60   10.20
  -7 -13   0   30.40   13.70
   7 -13   0   14.20    9.50
   7 -13   0   10.30   12.80
  -7 -13   0    6.90   20.40
   7 -13   0   18.60   12.00
  -7  13   0   12.90   10.30
  -7  13   0    5.60   10.80
  -7  13   0   19.20   14.10
  -7  13   0   23.30   11.20
   7  13   0   35.30   16.80
   7  13   0    3.20   21.70
  -8 -13   0    8.40   11.70
  -8 -13   0    0.20   20.90
   8 -13   0    6.30   12.90
   8 -13   0   21.70   10.20
   8 -13   0   17.20   10.40
  -8 -13   0   16.10   20.90
  -8  13   0   25.60   13.40
  -8  13   0   16.50   12.30
  -8  13   0   21.80   13.00
  -8  13   0   14.60   11.20
   9 -13   0   11.20    8.90
   9 -13   0   -4.70    8.40
  -9 -13   0  -11.50   12.40
  -9 -13   0   -3.10   10.40
  -9 -13   0    1.50   11.60
   9 -13   0    1.60   12.50
  -9 -13   0  -16.60    9.90
  -9  13   0  -16.20    8.80
  -9  13   0    6.20   13.00
  -9  13   0   20.00    9.50
   9  13   0    1.60   11.90
  -9  13   0   10.10    9.20
   9  13   0   -6.70   11.10
  10 -13   0    0.10   14.70
  10 -13   0  -14.70    9.60
  10 -13   0    7.40   10.10
 -10 -13   0  -11.30   15.80
 -10 -13   0   14.80   16.60
  10  13   0    2.60   17.60
 -10  13   0   -8.10    9.30
 -10  13   0    2.20    7.70
  10  13   0  -35.50   16.70
 -10  13   0   -6.10   10.40
 -10  13   0  -12.20    8.50
 -11 -13   0   -7.40   13.50
  11 -13   0   12.50   10.40
  11 -13   0    7.30   14.40
  11 -13   0   18.00   13.80
 -11 -13   0   15.60   12.30
 -11 -13   0    1.60   16.30
  11  13   0    5.20   19.90
  11  13   0   20.80   17.30
 -11  13   0   16.30   13.90
 -11  13   0   -3.70    5.20
 -11  13   0   -8.50   10.60
  12 -13   0   -1.00    8.60
 -12 -13   0    8.50   14.30
  12 -13   0    0.00   15.00
 -12 -13   0   34.80   18.50
  12 -13   0   -8.70   11.60
  12  13   0   16.20   17.50
 -12  13   0   11.00   12.70
  12  13   0   26.80   23.80
  13 -13   0    1.90   13.40
 -13 -13   0   -8.50   14.40
  13 -13   0   31.50   16.20
  13 -13   0   -7.00   15.50
 -13 -13   0    9.80   14.80
  13  13   0  -13.90   22.50
 -13  13   0   24.50   11.60
  13  13   0  -20.60   10.00
 -14 -13   0   32.50   22.20
 -14 -13   0   21.50   19.80
  14 -13   0   10.70   15.50
  14  13   0  -27.40   20.60
  14  13   0    5.60   17.10
 -15 -13   0   27.20   22.00
 -15 -13   0   13.20   20.60
  15 -13   0   39.50   17.80
  15 -13   0    2.00   18.80
  15  13   0   -9.30   20.00
  15  13   0   -3.60   22.30
   0 -14   0  229.58   14.60
   0 -14   0  241.08   14.10
   0 -14   0  259.57   29.70
   0 -14   0  272.47   39.70
   0  14   0  295.17   32.10
   0  14   0  266.27   31.90
   0  14   0  260.17   39.30
   1 -14   0   95.99   22.10
  -1 -14   0   94.19   11.60
  -1 -14   0   86.89   27.20
  -1 -14   0   73.89   22.40
   1 -14   0   86.59   24.30
   1 -14   0  102.09    6.90
   1 -14   0  104.69   24.40
   1 -14   0   90.49    7.10
  -1 -14   0   91.89   10.30
  -1  14   0   84.39   23.10
  -1  14   0  106.59   23.50
   1  14   0   79.19   20.00
  -1  14   0  115.29   26.10
   1  14   0  107.29   27.80
  -2 -14   0   17.20    7.90
  -2 -14   0   15.50   16.40
   2 -14   0    8.00   13.60
   2 -14   0   12.40    2.40
   2 -14   0   -5.30   13.50
   2 -14   0    7.00   13.20
   2 -14   0   12.30    2.30
  -2 -14   0   16.30    6.30
  -2 -14   0    5.00    9.50
  -2  14   0    2.90   13.20
   2  14   0   17.40   15.30
  -2  14   0   21.30   14.30
  -2  14   0   12.00   14.50
   2  14   0    7.10   17.90
  -3 -14   0   46.90   20.50
  -3 -14   0   21.00    9.00
  -3 -14   0   30.00    9.70
   3 -14   0   50.99   19.80
  -3 -14   0   42.90   19.50
   3 -14   0   16.50   12.40
   3 -14   0   31.80    4.20
   3 -14   0   23.10    3.90
   3 -14   0   27.70   14.00
  -3  14   0   15.10   11.40
   3  14   0   39.10   18.20
  -3  14   0    8.10   12.90
   3  14   0   17.90   13.70
   4 -14   0   45.80   19.30
  -4 -14   0   73.79   24.40
  -4 -14   0   51.69   13.80
  -4 -14   0   40.70   12.00
   4 -14   0   35.60   17.60
   4 -14   0   45.30    7.10
   4 -14   0   46.20    6.60
  -4 -14   0   68.99   23.50
   4  14   0   32.80   18.60
   4  14   0   62.89   20.30
  -4  14   0   30.20   14.20
  -4  14   0   59.49   18.90
  -4  14   0   53.79   17.90
  -5 -14   0  158.98   21.90
  -5 -14   0  161.28   23.50
   5 -14   0  160.38   28.20
   5 -14   0  150.18   13.30
  -5 -14   0  174.28   34.80
  -5 -14   0  173.38   33.90
   5 -14   0  172.88   28.90
   5 -14   0  155.08   12.90
   5  14   0  184.78   36.40
  -5  14   0  207.38   31.60
  -5  14   0  142.19   25.00
   5  14   0  177.18   32.40
  -6 -14   0   74.19   27.00
   6 -14   0   51.89   11.00
   6 -14   0   44.20   18.40
  -6 -14   0   59.59   22.80
   6 -14   0   55.69   10.80
  -6 -14   0   56.09   13.70
   6 -14   0   67.79   19.70
  -6  14   0   62.59   19.10
  -6  14   0   59.09   17.60
   6  14   0   66.59   27.60
   6  14   0   82.49   25.10
  -7 -14   0   27.00   14.50
  -7 -14   0   73.19   24.60
   7 -14   0   48.90   19.10
   7 -14   0   67.09   14.40
   7 -14   0   32.70   11.00
  -7 -14   0   37.70   19.10
  -7 -14   0   41.80   13.40
   7  14   0   36.60   18.80
  -7  14   0   37.60   16.00
   7  14   0   34.90   18.80
  -8 -14   0   51.39   17.20
   8 -14   0   41.70   17.80
  -8 -14   0   53.69   17.50
   8 -14   0   18.90   11.80
  -8 -14   0   61.99   25.20
  -8 -14   0   58.99   24.60
   8 -14   0   54.19   12.60
   8  14   0   43.50   25.80
   8  14   0   31.60   21.40
  -8  14   0   34.20   13.20
  -8  14   0   45.10   15.10
  -8  14   0   36.60   14.10
   9 -14   0   81.99   22.70
  -9 -14   0   30.50   15.40
  -9 -14   0   21.30   18.60
   9 -14   0   58.69   14.30
  -9 -14   0   42.90   18.00
  -9 -14   0   74.29   24.50
   9 -14   0   52.69   15.30
   9  14   0   38.50   18.50
  -9  14   0   63.59   16.10
  -9  14   0   60.89   14.90
   9  14   0   88.69   28.70
 -10 -14   0   45.60   27.20
  10 -14   0   47.30   19.10
  10 -14   0   36.00   13.70
 -10 -14   0   46.30   21.20
 -10 -14   0   75.19   21.40
 -10  14   0   -2.20   10.70
  10  14   0   25.30   20.50
  10  14   0   29.40   20.50
 -10  14   0   16.90    9.10
  11 -14   0   10.60   16.40
 -11 -14   0   12.00   15.80
  11 -14   0  -14.30   10.70
 -11 -14   0  -16.70   12.30
  11 -14   0   19.10   11.80
  11  14   0    7.30   13.80
 -11  14   0   -2.00   12.10
 -11  14   0   -5.00    6.00
  11  14   0    4.70   19.10
 -12 -14   0    1.60   13.90
  12 -14   0    8.30   15.20
  12 -14   0   36.40   14.30
 -12 -14   0   42.70   19.60
  12 -14   0   -8.30   17.70
 -12  14   0  -23.50   10.50
  12  14   0   -4.10   22.00
  12  14   0   14.60   17.90
 -13 -14   0   23.00   20.00
 -13 -14   0   22.10   19.00
  13 -14   0   31.00   15.30
 -13  14   0    9.40   14.00
  13  14   0    4.90   22.80
  13  14   0   21.50   25.50
  14 -14   0   87.39   22.60
 -14 -14   0   54.79   17.60
 -14 -14   0  -11.90   15.50
  14 -14   0  -15.60   19.40
  14  14   0  -15.10   15.10
  14  14   0  -29.70   25.20
   0 -15   0   -2.20    9.90
   0 -15   0   -1.00    9.60
   0 -15   0    5.10    4.20
   0 -15   0    2.00    4.60
   0  15   0   -7.10    7.90
   0  15   0    7.60   14.10
   0  15   0    7.20   11.80
  -1 -15   0   76.79   23.50
   1 -15   0   97.49    7.60
  -1 -15   0  102.39   11.50
  -1 -15   0  118.89   29.00
   1 -15   0  115.69   26.50
   1 -15   0  134.09   28.70
   1 -15   0  110.29    7.90
  -1 -15   0   94.89   12.20
   1  15   0  104.99   26.50
  -1  15   0  118.29   25.10
  -1  15   0   88.69   23.90
  -1  15   0   57.29   19.90
   1  15   0  100.19   27.00
   2 -15   0   85.39   24.60
   2 -15   0   96.59   21.70
   2 -15   0   93.79    6.30
   2 -15   0   80.79   23.70
  -2 -15   0  119.89   27.90
   2 -15   0   94.59    6.20
  -2 -15   0   98.29   14.60
  -2 -15   0  127.69   31.00
  -2 -15   0   77.19   12.50
  -2  15   0   95.69   24.70
  -2  15   0   73.79   25.20
  -2  15   0  106.29   24.20
   2  15   0  103.99   29.10
   2  15   0   85.99   25.20
  -3 -15   0   60.89   24.40
  -3 -15   0  113.19   16.70
   3 -15   0  109.79   26.90
   3 -15   0  101.79    7.10
   3 -15   0  109.79    7.30
  -3 -15   0  119.29   17.50
   3 -15   0  138.99   26.90
  -3 -15   0  146.09   34.50
  -3  15   0  113.69   25.70
  -3  15   0  125.49   28.70
  -3  15   0  122.89   27.30
   3  15   0  134.39   33.30
   3  15   0  115.99   26.00
   4 -15   0   22.00   16.50
   4 -15   0   30.90    5.80
  -4 -15   0   38.80   11.10
   4 -15   0   39.10   18.20
  -4 -15   0   42.30   33.90
   4 -15   0   23.60    5.70
  -4 -15   0   52.29   23.10
  -4  15   0   29.80   16.80
   4  15   0   77.59   22.80
  -4  15   0   38.30   16.40
  -4  15   0   32.90   16.50
  -5 -15   0   -3.30   12.60
   5 -15   0    5.40   10.20
  -5 -15   0   -4.70    9.20
  -5 -15   0    6.50    9.50
   5 -15   0    8.30    5.90
   5 -15   0   -2.10    4.80
   5 -15   0   -8.50   11.90
   5  15   0   -9.00   12.60
   5  15   0    1.40   11.80
  -5  15   0    3.70   12.70
  -5  15   0   17.60   13.70
  -5  15   0   22.10   15.30
   6 -15   0   35.00    9.90
  -6 -15   0   48.10   16.80
  -6 -15   0   50.79   21.50
   6 -15   0   28.50   15.30
   6 -15   0   37.10   15.70
  -6 -15   0    3.40   11.70
  -6 -15   0   63.49   27.40
  -6  15   0   26.50   15.30
  -6  15   0   44.20   16.50
   6  15   0   17.90   17.60
   6  15   0   84.49   28.00
  -7 -15   0   72.99   18.90
   7 -15   0   69.09   13.80
   7 -15   0   49.20   13.20
  -7 -15   0   82.89   20.40
  -7 -15   0   72.09   29.00
  -7 -15   0   98.19   28.60
   7 -15   0   67.29   21.20
   7  15   0   70.89   27.30
   7  15   0   87.69   24.40
  -7  15   0   72.19   21.70
  -7  15   0   58.29   16.60
  -8 -15   0   40.40   23.60
  -8 -15   0   33.20   17.70
   8 -15   0   34.40   16.80
  -8 -15   0   70.09   27.60
   8 -15   0   31.30   12.00
   8 -15   0   49.00   13.10
  -8 -15   0   18.10   14.20
   8  15   0   17.70   17.20
  -8  15   0   39.10   14.90
   8  15   0   51.29   22.10
  -8  15   0   48.90   17.70
  -9 -15   0   36.80   21.10
  -9 -15   0   -9.80   11.50
  -9 -15   0   15.80   12.60
   9 -15   0  -10.20   13.50
   9 -15   0  -11.80    8.00
  -9  15   0  -21.70   11.80
   9  15   0   -8.50   11.40
   9  15   0   26.90   24.40
  -9  15   0    7.40   12.40
 -10 -15   0   19.40   20.50
 -10 -15   0  -10.10   10.80
  10 -15   0   17.60   15.50
  10 -15   0   23.60   11.00
  10 -15   0   -0.50   12.60
  10  15   0  -27.90   16.50
 -10  15   0   18.20   11.10
  10  15   0   36.30   21.40
 -10  15   0   13.40   14.10
 -11 -15   0   -6.10   21.00
  11 -15   0   28.90   12.30
  11 -15   0   20.20   15.90
  11 -15   0   40.70   20.60
 -11 -15   0   19.70   13.50
  11  15   0   20.30   20.70
  11  15   0  -28.00   18.60
  12 -15   0   12.40   20.20
 -12 -15   0   71.99   19.80
  12 -15   0   18.70   19.00
 -12 -15   0   -6.60   15.70
  12 -15   0   27.70   14.70
  12  15   0   43.80   19.40
  12  15   0   22.90   20.30
 -13 -15   0   19.40   17.80
  13 -15   0    3.40   14.00
 -13 -15   0   14.90   16.70
  13 -15   0   17.90   17.90
  13  15   0   -3.10   28.00
  13  15   0   31.50   21.80
   0 -16   0   93.79   26.20
   0 -16   0  123.59   26.40
   0 -16   0  104.39   10.40
   0 -16   0  108.19   10.60
   0  16   0  138.29   28.70
   0  16   0  121.49   28.30
   0  16   0   89.79   25.90
  -1 -16   0   38.00   18.50
   1 -16   0   16.00    4.30
   1 -16   0    2.80   13.90
   1 -16   0    4.30   16.30
  -1 -16   0    6.70   11.80
  -1 -16   0   18.30    6.70
  -1 -16   0   16.80    6.90
  -1  16   0   27.60   17.30
   1  16   0   12.90   14.70
   1  16   0    9.50   17.10
  -1  16   0    8.00   13.10
   1  16   0   -7.30   16.50
  -1  16   0    8.50   15.20
   2 -16   0  -12.50   14.10
   2 -16   0    4.90    3.30
   2 -16   0   32.60   17.50
   2 -16   0    5.30    3.10
  -2 -16   0   13.80    8.20
  -2 -16   0    0.10   14.20
  -2 -16   0   -1.50   16.50
   2 -16   0   14.60   13.40
  -2  16   0  -16.00   14.10
  -2  16   0   28.20   14.70
  -2  16   0   -7.20   14.40
   2  16   0    3.20   12.00
   2  16   0   21.60   21.90
   3 -16   0   11.50    3.40
  -3 -16   0   16.70    9.20
  -3 -16   0   19.10    7.90
   3 -16   0   19.50   16.10
   3 -16   0  -24.40   12.60
  -3 -16   0   14.20   13.90
   3 -16   0    8.90    3.10
   3  16   0   -1.90   13.90
  -3  16   0   -9.40   14.00
  -3  16   0   14.00   15.70
   3  16   0   -6.90   17.10
  -3  16   0   23.60   12.70
  -4 -16   0   93.29   16.50
   4 -16   0  102.49    9.00
  -4 -16   0   98.29   32.80
  -4 -16   0  117.69   17.90
   4 -16   0   83.29   21.30
  -4 -16   0   90.99   29.10
   4 -16   0  107.79   27.10
   4 -16   0   94.09    8.70
  -4  16   0  115.49   26.80
   4  16   0   91.79   32.00
  -4  16   0   82.19   21.00
  -4  16   0   75.09   20.80
   4  16   0  120.89   27.60
  -5 -16   0   77.89   17.40
   5 -16   0   91.29   24.20
   5 -16   0  104.99   11.00
  -5 -16   0   96.19   28.10
  -5 -16   0   86.49   18.20
   5 -16   0  139.19   28.40
  -5 -16   0  128.19   33.50
   5  16   0  113.39   30.90
  -5  16   0   79.39   20.40
  -5  16   0   99.49   25.30
   5  16   0  124.69   32.80
  -5  16   0  100.89   23.80
  -6 -16   0   55.19   26.90
   6 -16   0   31.90    9.50
   6 -16   0   32.30    8.50
   6 -16   0   15.30   14.50
  -6 -16   0   16.70   13.40
  -6 -16   0   47.60   23.20
  -6 -16   0    2.50   10.20
   6  16   0   18.70   21.10
  -6  16   0   19.70   16.20
  -6  16   0   -5.20   13.40
  -6  16   0   12.90   12.70
   6  16   0   12.30   21.40
  -7 -16   0   -2.30   14.90
  -7 -16   0    1.40   11.60
   7 -16   0   13.60    9.20
  -7 -16   0   -2.70   12.80
   7 -16   0    5.10   10.50
  -7 -16   0   14.30   13.20
   7 -16   0   -9.60    6.20
   7  16   0    6.40   15.70
  -7  16   0   -4.20   13.00
  -7  16   0    5.40   14.10
   7  16   0   -4.10   12.80
  -7  16   0   13.90   11.70
  -8 -16   0   -0.90   16.40
   8 -16   0   28.60   17.20
  -8 -16   0   22.50   15.10
   8 -16   0   10.40   10.10
   8 -16   0   10.50    9.40
  -8  16   0   19.10   15.10
  -8  16   0   23.00   14.70
   8  16   0   44.10   19.70
   8  16   0   -8.40   17.90
  -9 -16   0   56.59   18.50
   9 -16   0   25.00   18.80
   9 -16   0   73.09   15.80
   9 -16   0   39.80   13.20
  -9 -16   0   34.00   18.80
  -9 -16   0   21.00   18.70
   9  16   0   20.00   14.70
  -9  16   0   25.50   16.50
   9  16   0   53.69   20.90
  -9  16   0   22.60   15.50
  10 -16   0   30.90   15.30
 -10 -16   0   41.30   27.00
 -10 -16   0   21.90   16.20
  10 -16   0   25.20   12.30
 -10  16   0   24.00   14.60
  10  16   0   23.90   25.60
  10  16   0   31.40   16.40
 -10  16   0   14.80   15.40
 -11 -16   0   23.10   26.80
 -11 -16   0   -1.50   14.00
  11 -16   0   -4.70   15.00
  11 -16   0   -7.50    9.40
  11 -16   0    1.70   18.90
 -11  16   0  -23.10   13.20
  11  16   0   18.30   28.00
  11  16   0   13.40   21.10
  12 -16   0   10.80   12.30
 -12 -16   0  -16.80   12.60
  12 -16   0   12.70   22.20
 -12 -16   0   37.10   15.90
  12  16   0   12.20   15.70
  12  16   0    5.30   21.70
   0 -17   0    4.30   16.50
   0 -17   0   -5.60   16.80
   0 -17   0   -3.90    5.00
   0 -17   0    4.00    4.80
   0  17   0  -25.70   13.20
   0  17   0   10.60   17.20
   0  17   0   28.50   18.40
  -1 -17   0    4.80    7.00
  -1 -17   0   -3.80    5.80
   1 -17   0    0.60   14.70
   1 -17   0    1.50    3.70
   1 -17   0  -16.70   19.50
  -1 -17   0   -9.10   17.80
   1  17   0   -6.70   11.90
   1  17   0  -10.70   15.60
  -1  17   0  -33.50   13.30
   2 -17   0    5.00   15.00
  -2 -17   0   -0.60   18.40
  -2 -17   0   -5.90    6.50
   2 -17   0   -1.50    2.90
  -2 -17   0    5.50    7.70
   2 -17   0    2.00   12.60
  -2 -17   0  -17.70   16.20
   2 -17   0   13.00    4.50
   2  17   0    1.40   19.10
  -2  17   0    1.30   11.20
  -2  17   0  -19.60   13.20
  -2  17   0  -15.50   17.60
  -3 -17   0   29.60   18.60
  -3 -17   0   61.69   12.50
  -3 -17   0   52.39   22.90
   3 -17   0   64.59   24.80
  -3 -17   0   49.40   11.40
   3 -17   0    6.10   16.20
  -3  17   0   62.29   24.90
   3  17   0   30.20   15.40
   3  17   0   54.29   23.70
  -3  17   0   33.30   16.90
  -3  17   0   40.70   20.30
  -4 -17   0   -7.00    9.10
   4 -17   0   19.00   18.70
  -4 -17   0    2.10   12.40
   4 -17   0    1.50   15.40
  -4 -17   0   -7.90   18.10
   4 -17   0    1.30    3.90
  -4 -17   0    5.00   15.90
   4 -17   0    4.90    4.10
  -4  17   0   -5.00   14.50
  -4  17   0   12.20   16.30
   4  17   0   23.60   12.50
   4  17   0   -4.10   13.80
  -4  17   0    2.50   14.00
  -5 -17   0   19.00   23.10
   5 -17   0   -2.30   14.20
   5 -17   0   17.50    6.40
   5 -17   0   17.50    6.40
  -5 -17   0    4.30   10.80
  -5 -17   0   20.20   13.50
  -5 -17   0   10.40   22.20
   5  17   0   19.40   21.10
  -5  17   0   42.40   18.50
  -5  17   0    2.00   15.70
  -5  17   0   -8.40   12.30
   5  17   0  -25.20   16.70
   6 -17   0    5.00    6.90
  -6 -17   0   -2.20   11.70
   6 -17   0   26.40   19.40
  -6 -17   0   40.10   21.00
  -6 -17   0  -14.40    8.00
  -6 -17   0   -0.30   21.00
   6  17   0    6.10   17.40
  -6  17   0   31.40   14.70
   6  17   0  -19.90    9.20
  -6  17   0   12.90   13.90
   7 -17   0   13.50    9.80
  -7 -17   0   29.20   14.30
  -7 -17   0    7.80   18.30
   7 -17   0   14.10    8.40
  -7 -17   0   28.70   19.70
   7  17   0   14.70   16.90
  -7  17   0   12.00   19.90
  -7  17   0   -8.00   12.50
  -7  17   0   -8.40   13.30
   7  17   0  -18.60   14.50
  -8 -17   0   44.90   21.90
  -8 -17   0    7.80   18.60
   8 -17   0   15.50    9.40
   8 -17   0   11.00   11.00
   8 -17   0    0.90   17.20
  -8 -17   0   12.70   15.20
  -8  17   0    9.20   12.30
   8  17   0    9.40   14.70
  -8  17   0   -0.60   16.30
   8  17   0   21.20   21.20
  -8  17   0    6.20   15.70
  -9 -17   0   16.90   15.80
   9 -17   0  -11.70   15.10
  -9 -17   0    0.20   15.10
   9 -17   0   -3.40    8.80
   9 -17   0    3.80   12.90
   9  17   0   54.59   23.10
  -9  17   0   49.80   20.80
  -9  17   0   -6.20   14.70
   9  17   0   19.00   26.00
  10 -17   0    6.40   15.20
  10 -17   0    1.80   19.20
  10 -17   0   -4.40   13.50
 -10  17   0  -27.10   13.70
 -11 -17   0   21.60   27.60
  11 -17   0    4.50   18.80
  11 -17   0    7.80   12.30
 -11 -17   0    4.50   16.30
  11  17   0  -16.20   23.60
  11  17   0  -23.40   11.00
   0 -18   0    7.10    6.20
   0 -18   0   22.80   21.50
   0 -18   0    2.20   17.30
   0 -18   0    6.70    6.40
   0  18   0   -1.50   19.50
   0  18   0   -2.50   18.70
   0  18   0   -0.90   17.10
  -1 -18   0   23.20   23.30
  -1 -18   0    7.00    7.10
   1 -18   0  -24.40   13.40
  -1 -18   0    8.00    7.60
   1 -18   0    8.10    4.60
   1 -18   0   -6.00   19.10
  -1 -18   0   12.90   14.50
   1 -18   0    7.10    5.20
  -1  18   0  -12.60    9.20
  -1  18   0   -2.50   20.20
   1  18   0   32.70   22.70
   1  18   0   -7.10   16.20
  -1  18   0  -12.40   17.40
   1  18   0   -1.60   13.10
  -2 -18   0    9.80   18.20
   2 -18   0   16.00   17.80
   2 -18   0    8.40    3.50
  -2 -18   0   10.70    8.00
   2 -18   0   26.20   13.90
  -2 -18   0    7.00    8.70
   2 -18   0    5.30    3.20
  -2 -18   0    2.00   18.40
   2  18   0    1.60   19.20
   2  18   0   -8.10   18.10
  -2  18   0   32.20   21.00
  -2  18   0    0.40   17.30
   2  18   0   15.90   17.00
  -2  18   0   -4.40   16.30
  -3 -18   0   -1.40   16.70
  -3 -18   0   12.90   10.10
   3 -18   0    9.80    3.40
   3 -18   0   10.60    3.70
  -3 -18   0   21.90   21.20
  -3 -18   0    4.40    8.60
   3  18   0    0.70   18.20
  -3  18   0   26.80   19.50
  -3  18   0   15.60   18.10
   3  18   0   38.00   27.80
  -3  18   0   14.20   19.80
   4 -18   0    1.70    4.60
  -4 -18   0   -0.60   11.70
  -4 -18   0    9.30   14.80
   4 -18   0   -2.70   15.50
   4 -18   0    5.60    3.70
  -4 -18   0    5.20   18.00
  -4 -18   0    6.40    9.60
  -4  18   0   14.30   16.60
   4  18   0    4.70   13.10
  -4  18   0   11.20   19.20
  -4  18   0   25.20   19.00
   4  18   0   23.70   18.20
  -5 -18   0  -14.50    8.30
   5 -18   0    5.00    5.60
  -5 -18   0   -2.30   17.30
   5 -18   0  -10.60   16.10
  -5 -18   0   -6.60   13.80
   5 -18   0   13.90    5.60
  -5  18   0  -22.40   15.70
   5  18   0   22.50   12.70
  -5  18   0  -43.60   14.60
  -5  18   0   -5.30   17.20
   5  18   0   21.80   19.60
   6 -18   0   -9.50   10.20
  -6 -18   0  -11.50   13.70
  -6 -18   0    0.10   20.80
   6 -18   0    6.40    5.60
   6 -18   0    0.70    6.90
  -6 -18   0   17.60   12.80
  -6  18   0    8.40   16.60
   6  18   0   48.00   25.70
   6  18   0   30.10   21.60
  -6  18   0   12.30   16.40
  -6  18   0   21.90   17.00
  -7 -18   0    3.20   20.60
  -7 -18   0  -11.60   12.40
   7 -18   0    3.00   16.60
   7 -18   0    6.60    7.40
   7 -18   0   -8.10    8.30
  -7 -18   0    1.90   11.40
   7  18   0   -0.10   16.50
  -7  18   0   52.59   20.20
  -7  18   0  -12.10   15.60
   7  18   0    6.80   22.30
  -7  18   0  -19.10   13.60
   8 -18   0   20.30   17.80
   8 -18   0   27.50   11.10
   8 -18   0   14.20   12.80
  -8 -18   0   18.70   26.20
   8  18   0   31.50   19.00
  -8  18   0   38.00   18.30
  -8  18   0   23.80   19.40
  -8  18   0   -8.30   17.90
  -9 -18   0   25.90   19.90
   9 -18   0   37.00   18.50
  -9 -18   0   27.30   19.10
   9 -18   0   -0.40   13.80
   9  18   0   14.70   19.70
   9  18   0   22.30   19.80
  -9  18   0  -19.40   14.80
  -9  18   0    1.90   17.10
  -9  18   0   -9.20   15.60
   0 -19   0    1.50    6.00
   0 -19   0    2.30   18.50
   0 -19   0    4.20    5.40
   0  19   0  -22.50   17.90
   0  19   0    0.30   20.30
   1 -19   0   13.70   14.30
  -1 -19   0   37.60    9.30
  -1 -19   0   22.20   17.40
  -1 -19   0   21.30    9.90
   1 -19   0   33.30    6.90
  -1 -19   0   16.30   21.10
   1  19   0   25.10   22.40
  -1  19   0   19.40   20.60
  -1  19   0   67.59   24.40
   1  19   0   37.50   16.20
   1  19   0   30.60   19.50
  -1  19   0   14.50   15.10
   2 -19   0   13.60    4.20
  -2 -19   0    5.80   20.60
  -2 -19   0   13.10    9.10
  -2 -19   0   19.70   17.10
  -2 -19   0   -8.10    7.60
  -2  19   0   26.40   17.60
   2  19   0  -20.10   14.80
   2  19   0   -7.50   21.00
  -2  19   0   12.20   19.30
   2  19   0  -20.80   21.10
  -2  19   0   -0.30   18.30
   3 -19   0    1.00    2.50
  -3 -19   0  -15.10   11.10
  -3 -19   0   19.00   22.00
  -3 -19   0   -5.20    9.30
  -3  19   0    0.20   12.60
   3  19   0   15.00   20.90
  -3  19   0   -2.40   19.40
  -3  19   0  -11.60   15.40
   3  19   0   -9.70   11.50
   3  19   0   21.70   16.20
  -4 -19   0  -14.20   13.60
  -4 -19   0    0.80    9.90
   4 -19   0    6.90    3.90
  -4 -19   0   -6.50   20.20
   4 -19   0   -0.80    3.10
   4  19   0   34.90   24.30
  -4  19   0  -30.30   18.10
  -4  19   0   -0.70   18.70
   4  19   0    0.80   12.90
  -4  19   0   -1.10   18.50
  -5 -19   0   15.30   22.70
   5 -19   0   -5.70    5.00
   5 -19   0    4.10   20.20
   5 -19   0    1.40    4.70
  -5 -19   0    2.10   12.00
  -5 -19   0   -3.90   14.20
  -5  19   0  -13.80   15.70
   5  19   0    1.40   19.50
  -5  19   0  -17.10   17.00
  -5  19   0  -25.60   14.20
   5  19   0   70.09   23.90
   6 -19   0   10.10    7.10
   6 -19   0   16.90    7.00
   6 -19   0  -13.40   18.90
  -6 -19   0   41.70   27.30
  -6 -19   0   -4.90   17.20
  -6  19   0   58.29   23.70
   6  19   0  -27.60   17.60
   6  19   0   -7.30   15.50
  -6  19   0  -35.50   15.00
   7 -19   0    9.00   19.10
   7 -19   0   14.10    8.50
  -7 -19   0   34.00   14.90
   7 -19   0   17.60    9.80
  -7 -19   0    9.60   20.30
   7  19   0   -7.90   13.80
   7  19   0   30.40   25.10
  -7  19   0   22.20   20.20
  -7  19   0   16.60   20.30
  -7  19   0   -7.00   19.00
   0 -20   0   88.89   12.30
   0 -20   0  122.29   12.80
   0 -20   0  144.69   32.30
   0  20   0  139.09   34.10
   0  20   0  119.39   30.90
   0  20   0   68.79   23.70
   1 -20   0    8.70    4.90
   1 -20   0   14.60    5.70
  -1 -20   0   35.50   23.20
  -1 -20   0   17.30   12.80
   1 -20   0   -1.50   18.30
  -1 -20   0    0.60    8.30
   1  20   0   58.19   26.80
   1  20   0   50.69   24.70
  -1  20   0   54.59   26.40
   1  20   0   24.90   21.20
  -1  20   0   22.90   26.60
  -1  20   0   19.00   19.90
  -2 -20   0  -10.60    9.20
   2 -20   0    4.00    2.70
  -2 -20   0  -17.90   17.20
  -2 -20   0    0.00    8.90
  -2  20   0   17.00   19.30
   2  20   0   23.00   16.50
  -2  20   0   20.80   20.30
   2  20   0    5.50   20.90
  -2  20   0    2.60   20.50
   2  20   0  -28.40   20.20
  -3 -20   0   -3.40   12.60
  -3 -20   0  -10.40   20.60
  -3 -20   0   -2.50    9.60
   3  20   0  -26.30   20.10
   3  20   0   19.00   17.60
  -3  20   0   20.20   20.50
   3  20   0   27.60   19.70
  -3  20   0    6.70   19.50
  -3  20   0  -40.10   15.10
  -4 -20   0   -6.00   20.60
  -4 -20   0    8.70   10.60
  -4 -20   0    6.50   16.40
   4  20   0   36.70   27.30
  -4  20   0  -30.90   19.50
   4  20   0   60.99   32.30
   4  20   0   87.59   30.70
  -4  20   0   19.30   19.30
  -4  20   0   -8.60   18.30
 -20   0   1  -26.80   15.40
  19   0  -1   36.70   24.30
 -19   0   1  -16.50   13.80
  19   0  -1   27.00   21.50
  18   0  -1    5.40   19.20
  18   0  -1  -11.10   11.40
 -18   0   1   11.80   15.10
 -18   0   1   34.30   18.50
  18   0  -1    6.10   13.70
  17   0  -1   -5.90    9.60
 -17   0   1  -10.50   14.80
  17   0  -1   24.30   14.90
 -17   0   1    5.20   12.60
  17   0  -1    2.90   15.00
  17   0  -1  -16.80   11.70
  16   0  -1   -5.60    8.60
 -16   0   1    2.40   12.20
 -16   0   1   28.50   17.10
  16   0  -1   -1.50    9.50
  16   0  -1    9.80   16.10
  16   0  -1   -5.60   14.00
  15   0  -1    0.30    8.30
  15   0  -1    2.70   11.90
  15   0  -1    3.00   10.90
 -15   0   1    3.10   14.60
 -15   0   1    0.80   15.20
  15   0  -1   -5.10    9.50
  14   0  -1    6.40    9.00
  14   0  -1   -5.30    9.70
  14   0  -1  -21.80   13.00
 -14   0   1    0.80   10.80
  14   0  -1  -12.80    7.80
 -14   0   1   -3.30    9.90
  14   0  -1    2.80    8.00
  13   0  -1    0.20   13.40
  13   0  -1   -4.50   13.50
  13   0  -1   -6.00   10.90
 -13   0   1   15.80   13.20
  13   0  -1    0.20    5.80
 -13   0   1   -4.00   10.80
  13   0  -1   -7.90    6.90
  12   0  -1   -7.90    7.90
 -12   0   1   -3.20   10.10
  12   0  -1  -14.50    7.10
  12   0  -1   -3.60   11.80
  12   0  -1   -5.90   10.00
  12   0  -1   -6.10    5.70
 -12   0   1   -1.70    8.00
  12   0  -1    2.90    6.30
 -11   0   1  -10.10    5.60
 -11   0   1    3.50    7.90
 -11   0   1  -14.20    8.20
  11   0  -1  -10.50    5.70
  11   0  -1    5.10    8.00
  11   0  -1   -0.20    9.90
  11   0  -1   -9.80    5.00
  11   0  -1  -12.30    5.30
  11   0  -1   12.60    9.10
 -10   0   1    2.80    9.40
  10   0  -1   -0.10    9.60
 -10   0   1   -9.40    6.10
 -10   0   1    8.20   10.50
  10   0  -1    3.20    8.20
 -10   0   1    3.80    8.70
  10   0  -1    5.10    6.70
  10   0  -1  -10.50    5.80
  10   0  -1   -3.70    6.20
  10   0  -1    3.40    6.10
   9   0  -1   -5.70    5.20
  -9   0   1   11.30    7.90
   9   0  -1    3.30    4.80
  -9   0   1   12.60    8.70
  -9   0   1   14.30   10.00
   9   0  -1    7.70    5.80
  -9   0   1   16.10    9.30
   9   0  -1   16.50    9.80
   9   0  -1    8.80    8.00
   9   0  -1    3.70    9.40
   8   0  -1   16.30    8.60
  -8   0   1    2.20    8.00
  -8   0   1    7.50    8.00
   8   0  -1   -6.20    5.10
  -8   0   1   -0.40    7.20
   8   0  -1   -4.70    5.50
   8   0  -1   -0.70    5.50
   8   0  -1   -0.90    5.10
  -8   0   1  -12.30    5.90
   8   0  -1   -2.40    3.90
   7   0  -1    0.80    5.20
   7   0  -1   -6.30    5.70
   7   0  -1   -7.40    6.70
  -7   0   1   -1.30    5.10
  -7   0   1    0.30    4.50
  -7   0   1   -4.90    6.90
   7   0  -1    6.00    4.70
   7   0  -1   10.00    5.20
   7   0  -1    1.90    5.80
  -7   0   1   -5.90    4.40
  -7   0   1    4.60    6.20
   6   0  -1   -1.90    3.20
   6   0  -1   -0.10    5.00
  -6   0   1    0.40    5.70
   6   0  -1    7.80    6.10
   6   0  -1   -4.50    4.40
  -6   0   1    1.60    4.70
   6   0  -1    6.90    5.10
   6   0  -1   -3.50    4.10
  -6   0   1   -5.00    3.00
  -6   0   1   -3.20    5.20
  -6   0   1   -0.40    5.10
  -5   0   1    2.00    6.40
  -5   0   1    6.20    5.00
  -5   0   1    6.50    5.30
   5   0  -1    8.70    5.50
   5   0  -1    5.80    5.60
   5   0  -1    5.70    4.60
   5   0  -1    6.30    4.90
   5   0  -1    6.40    5.80
  -5   0   1    6.10    5.20
   4   0  -1   10.50    6.80
   4   0  -1    3.80    4.70
  -4   0   1    1.70    3.70
   4   0  -1    2.20    3.90
   4   0  -1    0.60    6.00
  -4   0   1    1.50    4.30
  -4   0   1   15.70    5.90
  -4   0   1    7.10    6.00
   4   0  -1    6.30    4.60
  -4   0   1   10.90    5.00
   3   0  -1    0.90    3.00
  -3   0   1   -3.30    4.00
  -3   0   1    1.80    3.30
   3   0  -1    0.50    2.90
  -3   0   1   -1.30    3.00
   3   0  -1   10.20    4.60
   3   0  -1    5.60    4.00
   3   0  -1   -1.70    3.00
  -3   0   1    1.30    3.20
   2   0  -1    1.90    1.30
   2   0  -1   -2.40    2.00
   2   0  -1   -0.20    1.20
  -2   0   1   -0.90    1.40
   2   0  -1    1.10    3.30
   1   0   1    9.90    2.20
   2   0   1   -0.60    3.30
   2   0   1    1.90    3.00
  -2   0  -1    1.00    2.70
   2   0   1   -0.30    2.60
  -2   0  -1   -1.20    1.50
   2   0   1   -0.40    2.10
  -2   0  -1    2.90    2.30
   2   0   1    4.00    2.50
  -2   0  -1    2.90    3.00
  -2   0  -1    7.20    4.10
  -3   0  -1    2.40    3.00
   3   0   1    3.90    4.10
   3   0   1   -5.30    4.70
  -3   0  -1    0.30    5.60
   3   0   1   -8.90    4.80
  -3   0  -1   -2.70    4.50
   3   0   1   -0.10    5.10
   3   0   1    0.80    3.30
  -3   0  -1   -8.90    4.10
  -3   0  -1    2.50    5.90
   4   0   1   -5.80    4.50
  -4   0  -1   -1.50    2.70
  -4   0  -1    0.80    2.90
   4   0   1   -3.70    4.20
   4   0   1   -3.90    5.20
   4   0   1    3.10    4.60
  -4   0  -1   -2.20    4.70
  -4   0  -1   -1.10    3.50
   4   0   1    3.20    3.00
  -4   0  -1    0.20    5.00
   5   0   1   11.10    6.50
  -5   0  -1   -1.20    3.80
  -5   0  -1    0.20    6.50
  -5   0  -1    1.00    5.90
   5   0   1    3.30    3.60
   5   0   1   -4.90    6.10
  -5   0  -1   16.20    7.00
   5   0   1    5.30    5.40
  -5   0  -1   -1.70    3.50
   5   0   1    1.40    3.70
  -6   0  -1    2.00    6.40
   6   0   1    0.30    3.80
   6   0   1  -11.10    5.50
  -6   0  -1    1.10    5.40
   6   0   1    1.10    6.30
   6   0   1    3.40    5.70
   6   0   1   -4.60    3.30
  -6   0  -1   -2.90    4.20
  -6   0  -1   -4.60    4.70
  -6   0  -1    1.00    4.40
   7   0   1   -7.30    7.50
   7   0   1    5.50    7.20
  -7   0  -1   12.00    8.40
  -7   0  -1   -1.70    6.20
   7   0   1   -6.70    4.50
  -7   0  -1    2.40    8.00
   7   0   1   -8.10    5.90
   7   0   1    7.10    7.20
   8   0   1   -0.70    4.30
   8   0   1    6.10    5.60
   8   0   1    2.00    6.40
   8   0   1   -1.40    5.50
   8   0   1   -4.80    7.00
   8   0   1   -3.40    8.00
  -8   0  -1   -5.50    7.90
  -8   0  -1    0.40    5.00
  -8   0  -1    0.00    6.00
  -8   0  -1    3.30    7.40
   9   0   1   -4.80    7.80
  -9   0  -1  -11.00    6.60
  -9   0  -1   -4.90    8.20
  -9   0  -1   -3.50    7.30
   9   0   1   -9.20    7.30
   9   0   1    3.70    4.80
   9   0   1   -4.80    7.40
  -9   0  -1   -8.40    7.60
   9   0   1   -6.20    4.50
   9   0   1   -4.90    9.20
  10   0   1   -3.70    4.70
 -10   0  -1    1.50    7.40
  10   0   1    6.30    6.50
  10   0   1   -3.90    6.10
 -10   0  -1   -0.20    8.70
  10   0   1   -5.10   10.00
  10   0   1   -3.60    9.30
 -10   0  -1    1.00    6.50
  10   0   1   -7.50    8.00
 -10   0  -1  -13.70    9.00
 -11   0  -1  -12.10    8.00
  11   0   1   -6.70    7.80
  11   0   1   -3.20    6.00
  11   0   1    6.90    5.90
  11   0   1   -0.30   11.20
  11   0   1    4.20   13.40
 -11   0  -1   10.20   11.00
  11   0   1    7.60   10.60
  12   0   1   -7.50   11.50
  12   0   1  -15.30    6.70
  12   0   1    3.70    6.00
  12   0   1    5.50    7.20
  12   0   1   -0.10   11.70
 -12   0  -1    2.80   10.40
 -12   0  -1   22.70   13.50
 -13   0  -1    5.20   12.70
  13   0   1   10.30    7.50
  13   0   1   -5.40   13.20
  13   0   1   -8.30    6.40
  13   0   1  -12.30   10.80
  13   0   1    6.90   10.40
 -13   0  -1  -10.50   11.80
 -14   0  -1    5.10   14.10
  14   0   1    4.70    8.40
  14   0   1   10.10   14.90
 -14   0  -1  -12.40   12.80
  14   0   1   -3.00    7.00
  14   0   1    9.10    9.90
 -15   0  -1   -4.70   13.40
  15   0   1  -12.70    8.60
 -15   0  -1    9.70   13.50
  15   0   1   -7.50    7.40
  15   0   1   -4.50    7.60
  15   0   1  -14.10   10.10
 -16   0  -1    5.40   12.10
  16   0   1  -21.90    8.20
  16   0   1   12.90   10.30
 -16   0  -1   -6.70   12.90
  16   0   1    8.60    7.70
  16   0   1   20.60   17.10
 -17   0  -1  -15.30   10.10
  17   0   1    3.30    8.70
 -17   0  -1    3.10   14.50
  17   0   1  -25.70   14.90
  17   0   1   14.40   12.50
  18   0   1   13.30   15.70
  18   0   1   -8.70   21.00
 -18   0  -1   -2.50   16.40
 -18   0  -1    7.70   14.70
 -19   0  -1    0.20   16.90
  19   0   1   13.30   16.80
 -19  -1   1   19.70   15.90
 -19  -1   1   -0.10   23.50
  19  -1  -1   14.50   19.30
 -19   1   1   34.10   18.80
  19   1  -1   22.50   22.00
  19   1  -1   21.80   16.10
  18  -1  -1   68.69   23.90
 -18  -1   1   41.70   20.00
 -18  -1   1   19.70   15.90
  18  -1  -1   38.60   18.20
  18   1  -1   39.90   24.10
  18   1  -1   17.70   13.10
  18   1  -1   66.39   25.10
 -18   1   1   10.40   16.90
 -18   1   1   -3.70   13.00
 -17  -1   1   58.09   20.90
 -17  -1   1   20.30   18.40
  17  -1  -1   41.80   10.60
  17  -1  -1   69.39   22.00
  17  -1  -1   24.90   10.40
  17   1  -1   14.90   17.60
  17   1  -1  -18.50   14.60
 -17   1   1   24.50   21.40
  17   1  -1   67.99   26.80
  17   1  -1   29.30   12.30
  16  -1  -1   -8.70    9.50
 -16  -1   1   25.60   15.00
  16  -1  -1    0.50   15.90
 -16  -1   1   -3.70   15.10
  16  -1  -1    2.60    7.40
  16  -1  -1   21.80   10.20
  16   1  -1   -5.60   10.50
 -16   1   1   -1.50   13.80
  16   1  -1    3.20   11.70
  16   1  -1   34.80   25.50
  16   1  -1    4.40    8.40
 -16   1   1    2.70   14.20
 -15  -1   1    3.10   15.80
  15  -1  -1    4.80   13.50
  15  -1  -1   -8.50    9.00
  15  -1  -1  -34.10   16.60
 -15  -1   1   24.00   14.80
  15  -1  -1   -7.50    6.70
  15  -1  -1   -1.50    8.40
 -15   1   1    2.60    9.60
  15   1  -1    3.40   10.20
 -15   1   1    0.30   10.10
  15   1  -1   14.10   13.80
  15   1  -1   -7.30    8.30
  14  -1  -1   -4.40   13.50
  14  -1  -1   -0.60   13.30
  14  -1  -1   -6.30    7.10
  14  -1  -1    6.80   14.40
 -14  -1   1   -1.10    9.20
 -14  -1   1  -10.20   10.30
  14  -1  -1   -4.00    6.50
  14   1  -1    8.50   11.30
  14   1  -1   -1.00    8.60
 -14   1   1   22.40   15.40
  14   1  -1    0.80    9.50
  14   1  -1   10.90   10.20
  13  -1  -1   70.89   12.30
  13  -1  -1   33.00   17.00
  13  -1  -1   75.29   12.00
 -13  -1   1   71.69   20.10
 -13  -1   1   63.39   17.10
  13  -1  -1   66.89   17.30
  13  -1  -1   51.39   17.80
  13  -1  -1   80.39   19.20
  13   1  -1   90.29   20.80
  13   1  -1   68.19   15.60
  13   1  -1   59.19   14.80
 -13   1   1   73.79   20.90
 -13   1   1   75.19   17.50
  13   1  -1   52.49   17.70
  13   1  -1  121.59   24.70
  12  -1  -1   26.10   16.40
  12  -1  -1   54.89   10.90
  12  -1  -1   63.89   17.90
 -12  -1   1   49.40   16.90
 -12  -1   1   50.09   14.10
  12  -1  -1  115.69   19.90
  12  -1  -1   52.29    9.70
  12  -1  -1   50.59   17.70
  12   1  -1   56.69   14.00
  12   1  -1   55.99   18.20
  12   1  -1   48.00   11.40
  12   1  -1   55.99   17.50
 -12   1   1   35.80   13.80
 -12   1   1   57.39   15.20
  12   1  -1   34.90   13.30
  12   1  -1   54.89   17.40
  11  -1  -1    2.50    7.80
  11  -1  -1    7.40    6.20
 -11  -1   1   -6.50    5.10
 -11  -1   1    4.80    9.40
  11  -1  -1    2.00    9.90
 -11  -1   1   -4.90    9.90
  11  -1  -1  -11.50    9.50
  11  -1  -1    1.90    5.80
  11  -1  -1   10.90   10.90
  11   1  -1    1.80    6.20
  11   1  -1    1.20   11.70
  11   1  -1   -3.00    8.40
  11   1  -1    3.30    7.80
  11   1  -1   -9.30    8.40
 -11   1   1   -3.20    8.60
 -11   1   1    7.40   10.50
  11   1  -1    1.80    7.90
 -10  -1   1   10.00   10.10
  10  -1  -1    2.70    8.60
 -10  -1   1   20.90   10.50
  10  -1  -1   14.10   10.70
  10  -1  -1    9.20    6.80
  10  -1  -1   12.70    8.90
 -10  -1   1   24.90   10.30
  10  -1  -1   21.00    6.50
  10  -1  -1   28.20   10.80
 -10   1   1   16.20   11.60
  10   1  -1   -3.10    6.80
  10   1  -1   28.00   11.40
 -10   1   1   14.20    9.60
  10   1  -1   15.50   10.20
  10   1  -1   12.00    8.60
  10   1  -1   29.00    9.20
 -10   1   1   28.40   10.10
  10   1  -1   20.40    9.40
  -9  -1   1  653.53   40.10
   9  -1  -1  607.24   29.80
   9  -1  -1  576.64   37.60
  -9  -1   1  643.64   41.60
  -9  -1   1  569.34   37.40
  -9  -1   1  628.34   40.60
   9  -1  -1  669.33   41.00
   9  -1  -1  589.14   29.70
   9  -1  -1  630.54   35.10
   9  -1  -1  627.24   40.00
   9   1  -1  601.54   40.10
  -9   1   1  595.34   34.80
   9   1  -1  604.54   33.70
  -9   1   1  632.04   38.90
   9   1  -1  662.53   35.30
   9   1  -1  690.83   41.50
  -9   1   1  592.34   38.40
  -9   1   1  635.14   39.40
   9   1  -1  614.84   40.10
   9   1  -1  572.74   36.70
   8  -1  -1  262.87   19.70
   8  -1  -1  264.27   22.90
  -8  -1   1  235.28   22.20
   8  -1  -1  278.87   23.00
  -8  -1   1  224.18   22.20
   8  -1  -1  246.98   16.30
  -8  -1   1  255.07   22.80
  -8  -1   1  248.38   22.30
   8  -1  -1  249.28   22.40
  -8   1   1  230.98   21.70
   8   1  -1  260.57   19.90
   8   1  -1  255.97   22.90
   8   1  -1  249.08   21.60
  -8   1   1  237.58   19.80
   8   1  -1  282.17   20.20
  -8   1   1  256.07   16.50
   8   1  -1  232.58   23.00
  -8   1   1  263.87   22.70
   8   1  -1  282.97   24.90
  -8   1   1  234.88   21.30
   7  -1  -1   11.00    5.40
  -7  -1   1    4.20    5.50
   7  -1  -1   25.20    9.30
   7  -1  -1    4.80    6.30
   7  -1  -1    9.70    4.60
  -7  -1   1    7.80    7.10
  -7  -1   1    3.00    8.30
  -7  -1   1   21.00    7.10
   7  -1  -1    7.50    5.40
   7  -1  -1   14.50    7.90
  -7   1   1    6.20    8.00
   7   1  -1   22.30    7.00
  -7   1   1   15.50    7.00
  -7   1   1   10.00    8.30
  -7   1   1    8.60    6.10
   7   1  -1   12.50    7.20
   7   1  -1   13.40    8.20
   7   1  -1   14.20    6.00
   7   1  -1   16.60    8.20
   7   1  -1    6.80    8.30
   6  -1  -1   92.39   13.70
  -6  -1   1   62.19   12.40
   6  -1  -1   79.59   10.80
  -6  -1   1   79.19   13.80
   6  -1  -1   74.99   13.30
  -6  -1   1   63.79   11.80
   6  -1  -1   78.39   13.00
   6  -1  -1   75.79    8.00
  -6  -1   1   83.79   12.10
  -6  -1   1   87.59   13.90
   6   1  -1   77.59   11.50
   6   1  -1   83.69   12.30
   6   1  -1   71.09   12.20
  -6   1   1   65.39    9.70
  -6   1   1   65.89    8.80
   6   1  -1   90.49   12.70
   6   1  -1   83.09   13.90
  -6   1   1   94.79   13.80
  -6   1   1   61.39   11.30
   6   1  -1   72.69   13.80
  -6   1   1   62.79   12.00
  -5  -1   1   97.29   11.80
   5  -1  -1  120.59   10.40
   5  -1  -1  112.19   14.70
   5  -1  -1  121.89   13.50
   5  -1  -1  107.79    9.00
  -5  -1   1  122.29   11.90
  -5  -1   1  120.69   15.30
  -5  -1   1  101.39   13.70
   5  -1  -1  123.49   12.20
  -5   1   1  113.69    9.00
   5   1  -1  112.89   11.20
   5   1  -1  119.29   14.10
   5   1  -1  112.79   12.90
  -5   1   1  116.49   12.80
  -5   1   1  116.89   10.20
   5   1  -1   99.09   14.20
  -5   1   1  129.79   12.50
   5   1  -1  124.39   12.00
  -5   1   1  124.39   12.20
   5   1  -1  130.79   12.80
   4  -1  -1 2046.70   71.49
  -4  -1   1 2010.40   77.99
  -4  -1   1 2122.29   78.29
   4  -1  -1 2086.39   72.39
   4  -1  -1 2033.10   76.69
   4  -1  -1 1969.80   76.39
   4  -1  -1 2053.99   76.59
  -4  -1   1 2057.59   77.19
   4   1  -1 2066.19   78.29
   4   1  -1 2089.79   76.39
   4   1  -1 2154.18   78.69
  -4   1   1 2046.00   71.69
   4   1  -1 2073.89   76.19
  -4   1   1 2139.39   77.09
  -4   1   1 2028.60   76.39
  -4   1   1 2048.20   76.69
   4   1  -1 1935.41   76.59
  -4   1   1 1967.80   72.29
   3  -1  -1   69.09    5.90
   3  -1  -1   68.79    8.20
  -3  -1   1   76.29    9.80
   3  -1  -1   78.49    9.10
  -3  -1   1   71.29    8.40
   3  -1  -1   76.09    5.80
  -3  -1   1   68.39    8.60
  -3  -1   1   74.59    9.90
  -3  -1   1   71.39    8.20
  -3   1   1   69.99    5.80
   3   1  -1   65.49   10.30
   3   1  -1   64.89    7.50
   3   1  -1   69.59    7.70
  -3   1   1   66.19    7.10
   3   1  -1   69.69    8.70
  -3   1   1   69.09    5.90
   3   1  -1   74.19    8.20
   2  -1  -1 1301.77   44.90
  -2  -1   1 1275.67   45.30
   2  -1  -1 1141.09   43.60
  -2  -1   1 1239.78   45.00
   2  -1  -1 1236.98   42.50
   2   1  -1 1003.70   44.30
   2   1  -1 1232.78   45.60
  -2  -1  -1  181.58   11.50
   2  -1   1  187.88   10.10
   2  -1   1  180.78   11.40
  -2  -1  -1  196.08   12.30
  -2  -1  -1  190.08   12.00
  -2  -1  -1  198.78   13.80
   2  -1   1  182.68   11.60
  -2   1  -1  194.18   11.60
  -2   1  -1  173.18   11.10
   2   1   1  191.28   11.60
  -2   1  -1  184.68    7.40
   2   1   1  200.68   12.30
  -2   1  -1  205.98   11.50
   2   1   1  169.28   12.30
   2   1   1  194.68   11.60
   2   1   1  174.28   11.60
   3  -1   1 1760.52   65.99
   3  -1   1 1693.83   61.29
  -3  -1  -1 1672.23   63.99
  -3  -1  -1 1594.14   64.59
  -3  -1  -1 1691.63   61.89
  -3  -1  -1 1628.34   62.69
   3  -1   1 1674.43   63.49
  -3  -1  -1 1617.54   63.49
   3   1   1 1703.33   65.19
   3   1   1 1673.13   61.79
  -3   1  -1 1596.44   62.39
  -3   1  -1 1713.43   61.39
  -3   1  -1 1771.02   63.69
   3   1   1 1637.64   64.09
   3   1   1 1737.33   63.99
  -3   1  -1 1682.73   56.09
  -3   1  -1 1649.04   62.49
   4  -1   1  103.19   13.10
  -4  -1  -1   94.29    9.70
  -4  -1  -1  103.69   11.60
  -4  -1  -1  108.29   11.20
   4  -1   1  108.19    6.30
   4  -1   1  110.79   11.90
   4  -1   1  113.79   11.10
  -4  -1  -1  102.89   11.20
   4  -1   1   99.99   10.70
   4  -1   1   86.09    5.60
  -4   1  -1  105.89   10.90
  -4   1  -1   97.19   10.70
   4   1   1  103.39   11.90
   4   1   1  100.09   11.10
  -4   1  -1  107.79   10.30
   4   1   1   99.19   11.10
   4   1   1  108.99   11.80
  -4   1  -1   97.29   11.10
   5  -1   1 1418.66   48.40
   5  -1   1 1380.16   57.69
  -5  -1  -1 1390.16   57.19
   5  -1   1 1385.66   57.89
   5  -1   1 1347.87   55.99
  -5  -1  -1 1231.58   53.59
   5  -1   1 1341.77   55.59
  -5  -1  -1 1268.17   57.59
  -5  -1  -1 1257.87   57.99
  -5  -1  -1 1451.65   59.29
   5  -1   1 1370.06   48.00
  -5   1  -1 1338.97   55.49
  -5   1  -1 1353.36   57.69
   5   1   1 1347.97   57.79
   5   1   1 1365.26   56.99
   5   1   1 1373.36   54.59
  -5   1  -1 1399.26   57.09
   5   1   1 1362.46   53.79
  -5   1  -1 1256.37   55.49
   5   1   1 1333.57   58.09
   5   1   1 1310.57   58.99
  -6  -1  -1  218.18   19.50
   6  -1   1  217.28   18.50
  -6  -1  -1  213.48   18.20
   6  -1   1  221.48   12.30
  -6  -1  -1  225.28   20.70
  -6  -1  -1  202.78   16.80
  -6  -1  -1  228.68   19.50
   6  -1   1  240.28   20.30
   6  -1   1  221.48   20.30
   6  -1   1  226.28   18.70
   6  -1   1  230.18   12.70
   6   1   1  255.97   19.70
   6   1   1  224.08   19.90
  -6   1  -1  238.48   19.50
   6   1   1  218.18   16.00
   6   1   1  219.08   21.00
  -6   1  -1  215.98   17.80
   6   1   1  240.48   19.70
  -6   1  -1  226.18   20.00
   6   1   1  222.68   17.00
  -6   1  -1  195.68   17.40
   7  -1   1   39.00   10.40
   7  -1   1   39.10    6.50
   7  -1   1   22.20    9.20
  -7  -1  -1   29.70    9.10
   7  -1   1   23.50    5.50
  -7  -1  -1   23.70    7.70
  -7  -1  -1   40.30   11.80
   7  -1   1   84.79   15.50
  -7  -1  -1   27.10   11.00
   7  -1   1   29.80    9.20
  -7  -1  -1   19.90   11.10
   7   1   1   30.80   10.70
  -7   1  -1   33.60    9.10
   7   1   1   31.20    8.70
   7   1   1   30.10   12.00
   7   1   1   54.39    9.90
  -7   1  -1   37.80   11.80
  -7   1  -1   51.89   12.80
  -7   1  -1   27.20    9.20
   7   1   1   28.10   11.30
   7   1   1   19.70   10.20
   8  -1   1   46.60   12.70
  -8  -1  -1   39.10   11.10
   8  -1   1   39.70    7.10
  -8  -1  -1   51.09   15.00
  -8  -1  -1   44.00   12.00
   8  -1   1   57.69    7.70
   8  -1   1   39.60   12.30
  -8  -1  -1   24.60    9.40
   8  -1   1   39.20   13.70
   8  -1   1   57.69   14.80
  -8   1  -1   37.50   11.50
  -8   1  -1   49.80   12.00
   8   1   1   27.20    7.40
   8   1   1   30.90   11.60
   8   1   1   44.00   14.30
   8   1   1   37.90   12.90
   8   1   1   49.99   12.30
  -8   1  -1   48.40   12.90
   8   1   1   56.79   11.20
   9  -1   1  101.39   17.80
   9  -1   1  117.19   18.60
   9  -1   1  115.19   10.70
  -9  -1  -1  102.69   19.70
  -9  -1  -1   96.89   17.90
   9  -1   1  137.79   21.70
   9  -1   1  105.99   20.50
  -9  -1  -1  110.39   20.80
  -9  -1  -1  103.89   19.60
   9   1   1  107.39   20.50
  -9   1  -1  119.89   20.60
   9   1   1  121.99   20.30
  -9   1  -1  103.59   19.40
   9   1   1  107.39   19.00
  -9   1  -1   99.79   18.10
  -9   1  -1  133.89   20.90
   9   1   1  122.89   16.00
   9   1   1  132.39   14.90
   9   1   1  100.49   18.70
 -10  -1  -1  374.86   31.20
 -10  -1  -1  380.96   31.70
  10  -1   1  368.56   31.30
  10  -1   1  395.26   33.30
  10  -1   1  383.06   20.90
 -10  -1  -1  337.87   30.70
  10  -1   1  359.56   30.60
 -10  -1  -1  367.76   32.60
  10  -1   1  376.86   30.10
  10   1   1  422.36   34.50
 -10   1  -1  393.36   31.20
 -10   1  -1  394.26   30.00
  10   1   1  418.46   27.10
  10   1   1  377.36   25.20
  10   1   1  422.26   33.40
  10   1   1  365.86   30.90
  10   1   1  365.56   31.60
  11  -1   1  171.48   25.20
  11  -1   1  230.78   33.70
  11  -1   1  175.58   13.60
  11  -1   1  172.08   15.90
  11  -1   1  194.58   29.40
  11  -1   1  134.09   25.20
 -11  -1  -1  164.68   25.80
 -11  -1  -1  228.08   33.90
  11   1   1  155.58   17.50
  11   1   1  174.18   26.10
  11   1   1  190.38   17.90
 -11   1  -1  180.88   27.10
 -11   1  -1  187.08   22.10
  11   1   1  153.78   25.50
  11   1   1  175.08   27.20
  12  -1   1   20.00   16.00
 -12  -1  -1    3.70   11.80
  12  -1   1   21.10   12.60
  12  -1   1   12.10    6.20
  12  -1   1   10.80    5.90
  12  -1   1   17.90   10.40
 -12  -1  -1    2.40    9.30
  12   1   1    9.10    9.70
  12   1   1   -7.40    6.50
  12   1   1   29.00   12.00
  12   1   1   14.30   10.70
  12   1   1   12.60    7.80
 -12   1  -1   15.40   11.60
 -13  -1  -1   14.40   12.80
  13  -1   1   20.30   14.40
  13  -1   1    9.30    6.20
  13  -1   1    2.70    5.90
  13  -1   1    1.00    9.70
  13  -1   1  -17.70    9.50
 -13  -1  -1    3.50   12.00
  13   1   1    4.60    8.90
 -13   1  -1   23.40   13.60
  13   1   1   -7.80    7.80
 -13   1  -1    3.50   12.10
  13   1   1    0.20    9.40
  14  -1   1   14.30   13.80
  14  -1   1   13.00   16.10
  14  -1   1    1.70    5.70
  14  -1   1    5.60    9.70
 -14  -1  -1   39.20   17.00
 -14  -1  -1    7.50   13.90
  14  -1   1   34.70   21.40
  14   1   1   19.20   11.30
  14   1   1    5.70    9.10
 -14   1  -1   29.80   17.50
  14   1   1   -2.70   11.30
  14   1   1  -14.60   13.00
 -14   1  -1   10.40   14.50
  15  -1   1   35.80    9.70
  15  -1   1   36.60   16.50
  15  -1   1   56.59   21.90
 -15  -1  -1   26.00   14.80
 -15  -1  -1   38.60   18.10
  15   1   1  114.29   26.70
 -15   1  -1   27.70   13.20
  15   1   1   56.69   22.50
  15   1   1   16.50   12.20
 -15   1  -1   20.20   15.30
  15   1   1   36.50   10.80
  16  -1   1   44.00   21.40
 -16  -1  -1   56.59   20.60
 -16  -1  -1   32.90   18.00
  16  -1   1   51.69   19.70
 -16   1  -1   29.90   16.90
 -16   1  -1   36.60   19.80
  16   1   1   27.80   14.20
  16   1   1   25.80   18.10
  16   1   1   37.00   18.90
  16   1   1   27.80   11.10
 -17  -1  -1   -1.60   13.10
  17  -1   1   -8.50   12.50
  17  -1   1   -6.10   20.70
 -17  -1  -1   -9.20   15.80
  17   1   1   36.90   19.90
  17   1   1   -9.90   16.00
 -17   1  -1   -7.00   12.60
  17   1   1  -14.00   10.60
 -17   1  -1    6.00   16.30
 -18  -1  -1   40.20   18.60
 -18  -1  -1   18.60   17.70
  18  -1   1   -0.50   20.50
  18  -1   1  -25.00   16.70
  18   1   1    5.10   13.80
  18   1   1   45.90   22.50
  18   1   1   -6.30   12.40
 -18   1  -1   26.40   18.40
  19  -1   1    9.40   16.10
  19  -1   1  -20.20   16.40
 -19  -1  -1  -39.00   19.50
  19   1   1   28.50   21.40
 -19   1  -1  -11.50   16.90
  19   1   1   20.70   17.40
  19  -2  -1   65.49   21.40
  19  -2  -1   61.29   24.90
 -19  -2   1   65.69   25.50
 -19  -2   1   16.30   17.90
 -19   2   1   61.49   19.10
  19   2  -1   57.09   27.00
  19   2  -1   61.19   22.00
  19   2  -1   45.40   22.20
 -18  -2   1   21.90   18.50
  18  -2  -1   71.69   21.80
  18  -2  -1   51.29   23.70
 -18  -2   1   28.40   23.50
  18   2  -1   23.00   17.40
  18   2  -1   52.89   20.00
 -18   2   1   39.20   21.70
 -18   2   1   55.79   19.70
  17  -2  -1   23.30   17.80
 -17  -2   1   24.20   21.40
  17  -2  -1   40.90   20.90
 -17  -2   1   11.60   15.20
 -17   2   1   -5.80   17.60
  17   2  -1   -8.90   11.30
  17   2  -1   16.00   17.10
 -17   2   1   11.90   14.50
  16  -2  -1   33.20    8.80
  16  -2  -1   87.09   24.10
  16  -2  -1   62.29   22.10
  16  -2  -1   52.29    6.90
 -16  -2   1   44.10   20.80
 -16  -2   1   63.29   21.10
  16   2  -1   55.29   17.60
  16   2  -1   73.49   22.30
 -16   2   1   34.80   15.20
 -16   2   1   94.29   22.00
  16   2  -1   36.50   14.20
 -15  -2   1  151.08   30.90
  15  -2  -1  150.48   29.60
 -15  -2   1  192.68   31.50
  15  -2  -1  161.88   30.00
  15  -2  -1  148.59   29.70
 -15   2   1  190.88   31.60
  15   2  -1  157.58   23.10
  15   2  -1  172.78   30.80
 -15   2   1  194.08   27.40
  15   2  -1  154.88   30.60
  15   2  -1  178.68   25.70
  14  -2  -1  148.19   14.50
 -14  -2   1  164.48   29.30
  14  -2  -1  212.18   33.50
 -14  -2   1  138.39   27.10
  14  -2  -1  180.18   29.10
  14  -2  -1  184.48   31.60
  14  -2  -1  159.28   26.20
  14   2  -1  165.38   31.20
  14   2  -1  169.58   19.70
 -14   2   1  199.58   27.60
  14   2  -1  222.68   34.50
  14   2  -1  163.58   24.50
  13  -2  -1  389.86   30.60
  13  -2  -1  429.76   38.80
 -13  -2   1  404.06   35.40
  13  -2  -1  352.26   34.80
  13  -2  -1  322.87   32.50
  13  -2  -1  353.66   20.20
 -13  -2   1  331.77   34.50
 -13   2   1  376.66   34.40
 -13   2   1  357.06   30.60
  13   2  -1  310.17   33.30
  13   2  -1  357.16   28.60
  13   2  -1  393.16   30.40
  13   2  -1  345.27   34.60
  12  -2  -1   -5.20    7.40
  12  -2  -1  -12.40    9.40
 -12  -2   1  -11.40    6.40
 -12  -2   1    2.40   10.80
  12  -2  -1   -1.90    4.40
 -12  -2   1   -6.80   10.10
  12  -2  -1    3.50    8.60
  12  -2  -1   -9.60    7.20
  12   2  -1   -2.90   10.70
 -12   2   1   -3.80    6.00
  12   2  -1  -10.40    7.40
  12   2  -1   15.30   11.20
  12   2  -1  -15.30    5.20
 -12   2   1    4.30    8.80
  12   2  -1    4.60    7.40
  11  -2  -1  380.06   32.20
 -11  -2   1  356.66   32.30
 -11  -2   1  414.96   36.70
 -11  -2   1  332.17   30.20
  11  -2  -1  406.86   21.00
  11  -2  -1  401.76   29.20
  11  -2  -1  304.07   29.50
  11  -2  -1  447.66   35.30
  11   2  -1  368.16   27.70
  11   2  -1  357.96   33.60
  11   2  -1  353.86   28.40
 -11   2   1  352.96   31.60
  11   2  -1  401.16   31.30
  11   2  -1  397.36   33.50
  11   2  -1  342.47   31.30
 -11   2   1  373.66   28.10
  10  -2  -1  549.74   38.60
  10  -2  -1  587.34   40.00
  10  -2  -1  551.64   26.90
 -10  -2   1  576.94   39.60
  10  -2  -1  528.05   33.00
  10  -2  -1  562.64   38.70
 -10  -2   1  588.84   40.10
 -10  -2   1  591.84   40.70
  10   2  -1  614.84   35.70
  10   2  -1  534.25   44.10
  10   2  -1  608.44   39.10
  10   2  -1  530.55   38.40
 -10   2   1  611.64   39.70
  10   2  -1  562.14   35.40
 -10   2   1  594.54   34.90
 -10   2   1  558.34   37.70
  -9  -2   1   79.79   17.70
  -9  -2   1   69.99   16.80
   9  -2  -1   64.89    8.80
  -9  -2   1   75.49   16.20
   9  -2  -1   67.29   13.40
   9  -2  -1   69.29   15.40
   9  -2  -1   73.29   10.50
  -9  -2   1   74.39   16.60
   9  -2  -1   87.89   16.60
   9  -2  -1   81.69   15.60
  -9   2   1   92.99   17.60
   9   2  -1   76.79   16.10
   9   2  -1   94.59   18.20
  -9   2   1   64.19   14.40
   9   2  -1  101.19   18.30
   9   2  -1   70.19   14.80
   9   2  -1   64.39   15.30
  -9   2   1   68.89   12.90
  -9   2   1   59.79   14.40
   9   2  -1   80.69   15.00
   8  -2  -1  187.68   20.30
  -8  -2   1  178.98   18.80
  -8  -2   1  164.18   19.40
   8  -2  -1  172.28   15.60
   8  -2  -1  153.48   11.40
  -8  -2   1  160.48   23.10
   8  -2  -1  120.79   19.10
  -8  -2   1  191.28   25.20
   8  -2  -1  161.68   11.50
   8  -2  -1  173.68   25.30
   8   2  -1  147.09   16.10
  -8   2   1  158.78   11.60
   8   2  -1  186.48   24.00
  -8   2   1  160.18   18.20
   8   2  -1  156.18   17.30
  -8   2   1  163.98   15.90
  -8   2   1  144.59   16.30
   8   2  -1  205.78   21.90
   8   2  -1  171.08   17.20
   8   2  -1  168.28   23.60
   7  -2  -1   29.90    5.60
  -7  -2   1   16.40   10.30
   7  -2  -1   35.00    9.60
  -7  -2   1    4.80    8.40
   7  -2  -1   30.10    8.00
  -7  -2   1   22.60    8.80
   7  -2  -1   18.10    8.20
   7  -2  -1   30.10    9.20
  -7  -2   1   26.10    7.50
   7   2  -1   16.80    7.90
   7   2  -1   14.40    9.60
  -7   2   1   23.60    8.60
   7   2  -1   30.80    9.90
  -7   2   1   12.60    8.00
  -7   2   1   28.30    5.70
   7   2  -1   22.20    8.00
  -7   2   1   18.30    7.40
  -7   2   1   22.50    7.90
   7   2  -1   34.80   12.10
  -6  -2   1 1646.64   71.29
  -6  -2   1 1590.84   70.79
   6  -2  -1 1620.14   69.89
  -6  -2   1 1731.33   72.69
   6  -2  -1 1629.24   60.59
   6  -2  -1 1782.32   70.59
   6  -2  -1 1693.63   64.69
   6  -2  -1 1798.62   71.19
  -6  -2   1 1739.53   72.39
  -6   2   1 1668.43   64.59
  -6   2   1 1788.72   70.39
   6   2  -1 1606.94   70.39
  -6   2   1 1772.82   70.69
   6   2  -1 1786.82   70.89
   6   2  -1 1783.22   71.79
   6   2  -1 1848.22   73.39
  -6   2   1 1720.13   61.29
   6   2  -1 1756.22   69.99
  -6   2   1 1623.94   68.89
   6   2  -1 1642.14   70.59
   5  -2  -1 2046.10   79.19
   5  -2  -1 2054.69   79.39
   5  -2  -1 2025.90   73.19
  -5  -2   1 2095.19   80.39
  -5  -2   1 2270.37   82.49
  -5  -2   1 2172.08   81.09
  -5  -2   1 1946.81   80.49
  -5  -2   1 1942.61   80.49
   5  -2  -1 1957.30   71.09
   5   2  -1 2170.88   80.99
   5   2  -1 2086.79   80.69
  -5   2   1 2011.10   73.69
   5   2  -1 2015.90   79.89
  -5   2   1 2001.50   78.09
   5   2  -1 2166.88   80.29
  -5   2   1 1976.70   77.99
   5   2  -1 2134.59   80.79
  -5   2   1 2041.00   71.49
   5   2  -1 2059.79   81.49
  -5   2   1 2031.10   79.09
   4  -2  -1  470.95   24.20
  -4  -2   1  455.85   25.80
  -4  -2   1  438.46   25.40
   4  -2  -1  427.46   23.20
  -4  -2   1  438.16   24.90
   4  -2  -1  449.86   19.40
  -4  -2   1  460.05   25.20
   4  -2  -1  446.06   19.30
  -4  -2   1  442.36   24.50
  -4   2   1  456.65   19.30
  -4   2   1  459.95   24.20
   4   2  -1  460.45   25.60
  -4   2   1  510.95   23.90
   4   2  -1  507.45   25.70
  -4   2   1  452.05   23.20
   4   2  -1  491.75   25.70
   4   2  -1  499.35   26.50
  -4   2   1  446.16   19.60
   4   2  -1  463.15   25.00
   4   2  -1  464.75   24.50
  -3  -2   1  546.85   30.40
  -3  -2   1  581.04   27.50
   3  -2  -1  588.94   23.00
   3  -2  -1  498.25   20.90
   3  -2  -1  615.54   27.70
   3  -2  -1  528.85   25.00
  -3  -2   1  544.65   27.60
  -3   2   1  590.14   26.70
   3   2  -1  565.44   25.70
  -3   2   1  550.54   24.60
   3   2  -1  618.94   28.60
  -3   2   1  543.15   21.20
   3   2  -1  559.94   26.30
  -3   2   1  564.34   22.60
  -3   2   1  596.94   24.60
   3   2  -1  579.54   28.10
   3   2  -1  562.24   27.70
  -2  -2   1  518.25   22.30
   2  -2  -1  453.85   19.50
  -2  -2   1  442.16   20.40
   2  -2  -1  433.36   20.80
   2  -2  -1  463.55   19.20
  -2  -2   1  455.55   22.70
  -2   2   1  454.85   17.10
   2   2  -1  448.96   21.50
   2   2  -1  509.05   23.70
  -2   2   1  446.56   18.10
  -2   2   1  387.96   18.70
   2   2  -1  469.35   22.10
   2   2  -1  472.15   22.50
   2   2  -1  388.96   22.40
  -2   2   1  475.85   17.10
   2   2  -1  470.85   19.70
   1   2  -1    0.80    1.00
  -1   2   1    1.40    2.00
  -1   2   1    0.50    0.80
   1   2  -1   -1.40    1.20
   1   2  -1   -0.80    1.80
   0  -2  -1 2857.41   95.59
   0  -2  -1 2832.92   96.39
   0  -2  -1 2911.11   92.39
   0  -2   1 2690.63   95.39
   0  -2  -1 2695.23   91.99
   0  -2  -1 2644.44   95.19
   0  -2   1 2847.92   93.29
   0   2  -1 2731.63   96.49
   0   2  -1 2756.42   95.79
  -1  -2  -1  724.73   32.30
  -1  -2  -1  715.93   32.70
   1  -2   1  830.92   30.00
   1  -2   1  795.22   28.90
   1  -2   1  795.32   31.30
   1  -2   1  829.02   28.50
  -1  -2  -1  840.92   30.30
  -1  -2  -1  883.71   32.60
   1  -2   1  815.62   28.00
  -1   2  -1  769.72   31.20
  -1   2  -1  806.22   29.90
   1   2   1  683.23   29.70
   1   2   1  720.83   31.50
  -2  -2  -1  125.09   10.50
   2  -2   1  130.39    9.70
   2  -2   1  121.79    8.90
   2  -2   1  116.09    8.10
  -2  -2  -1  107.49    9.00
  -2  -2  -1  121.49    9.90
  -2   2  -1  116.59    9.50
   2   2   1  129.09   11.40
   2   2   1  122.59   10.10
  -2   2  -1  122.59    8.50
   2   2   1  122.89    9.50
  -2   2  -1  114.29    7.80
  -2   2  -1  121.29    6.50
  -2   2  -1  126.29    6.50
   2   2   1  102.29   11.60
  -2   2  -1  109.19    7.90
   3  -2   1  905.21   36.50
  -3  -2  -1  775.52   37.60
   3  -2   1  854.81   34.70
  -3  -2  -1  869.91   38.20
  -3  -2  -1  905.91   38.90
  -3  -2  -1  843.02   37.80
  -3  -2  -1  889.61   40.50
   3   2   1  891.21   38.70
   3   2   1  941.41   38.00
  -3   2  -1  882.51   36.40
   3   2   1  997.80   41.40
  -3   2  -1  848.52   35.40
  -3   2  -1  847.52   36.30
   3   2   1  876.91   38.40
   3   2   1  819.82   37.60
  -3   2  -1  885.01   35.00
  -4  -2  -1 2859.31  106.69
   4  -2   1 2752.92  105.39
   4  -2   1 2862.51  104.69
  -4  -2  -1 2916.11  110.09
   4  -2   1 2939.61  107.09
  -4  -2  -1 3167.48  109.29
  -4  -2  -1 2769.22  107.29
  -4  -2  -1 3031.40  107.59
   4   2   1 3016.90  107.09
   4   2   1 3014.60  110.29
   4   2   1 2944.81  107.39
   4   2   1 2845.52  107.89
   4   2   1 2929.41  107.29
  -4   2  -1 3014.70  105.19
  -4   2  -1 3023.80  104.59
  -4   2  -1 2886.71  105.09
  -4   2  -1 2943.61  106.09
   5  -2   1  411.36   23.80
   5  -2   1  425.56   24.00
  -5  -2  -1  400.46   26.00
   5  -2   1  439.96   25.50
  -5  -2  -1  439.36   26.90
  -5  -2  -1  385.36   24.60
   5  -2   1  451.75   26.60
  -5  -2  -1  449.26   28.40
  -5  -2  -1  467.65   27.00
  -5   2  -1  385.36   23.60
  -5   2  -1  455.95   24.50
   5   2   1  409.56   25.70
   5   2   1  455.75   26.50
   5   2   1  464.85   27.40
   5   2   1  454.85   28.00
  -5   2  -1  466.45   25.50
   5   2   1  427.56   25.10
  -5   2  -1  447.26   26.00
   6  -2   1   58.19   11.60
   6  -2   1   68.29   12.00
  -6  -2  -1   53.39   11.00
   6  -2   1   52.49   11.00
  -6  -2  -1   62.59   12.80
   6  -2   1   47.00   11.20
  -6  -2  -1   53.39   13.40
  -6  -2  -1   61.19   11.20
  -6  -2  -1   70.79   13.50
   6   2   1   67.89   12.10
   6   2   1   57.89   11.30
  -6   2  -1   74.89   13.10
   6   2   1   59.59   12.20
  -6   2  -1   50.09   10.60
  -6   2  -1   58.59   10.80
   6   2   1   73.39   14.10
  -6   2  -1   64.99   12.20
   6   2   1   60.29   12.10
  -7  -2  -1  297.87   22.90
   7  -2   1  403.06   25.50
   7  -2   1  324.07   25.40
  -7  -2  -1  310.87   24.20
  -7  -2  -1  295.87   25.80
   7  -2   1  435.26   26.80
  -7  -2  -1  309.27   25.50
   7  -2   1  338.47   25.40
   7  -2   1  345.47   13.20
  -7  -2  -1  333.17   25.70
   7   2   1  313.77   24.80
   7   2   1  363.66   24.10
  -7   2  -1  311.17   24.20
  -7   2  -1  331.87   25.20
   7   2   1  313.27   26.50
   7   2   1  320.17   25.70
  -7   2  -1  335.67   24.10
   7   2   1  312.67   22.70
  -7   2  -1  358.66   24.40
   7   2   1  314.17   25.20
   8  -2   1  663.53   25.20
   8  -2   1  739.03   42.40
   8  -2   1  696.53   38.90
  -8  -2  -1  628.74   36.50
  -8  -2  -1  680.53   41.50
   8  -2   1  666.33   37.70
  -8  -2  -1  662.83   42.10
  -8  -2  -1  636.64   39.20
   8  -2   1  673.23   25.20
  -8  -2  -1  690.63   43.00
   8  -2   1  667.53   41.20
  -8   2  -1  699.33   40.50
  -8   2  -1  677.03   38.10
  -8   2  -1  724.73   40.10
   8   2   1  604.44   40.00
   8   2   1  727.23   37.50
   8   2   1  657.03   40.00
  -8   2  -1  591.14   36.60
   8   2   1  700.03   41.30
   8   2   1  731.73   38.30
  -9  -2  -1  758.12   45.90
  -9  -2  -1  668.83   43.80
   9  -2   1  690.73   40.10
  -9  -2  -1  720.83   46.00
  -9  -2  -1  689.93   42.70
   9  -2   1  775.42   42.60
   9  -2   1  699.43   27.20
   9  -2   1  723.83   27.30
   9  -2   1  685.33   43.50
   9  -2   1  740.53   44.10
   9   2   1  751.72   39.50
   9   2   1  705.33   44.30
   9   2   1  719.33   44.30
  -9   2  -1  651.73   41.10
  -9   2  -1  734.83   41.50
   9   2   1  719.83   39.70
  -9   2  -1  716.83   43.20
   9   2   1  732.23   45.30
   9   2   1  707.83   43.90
 -10  -2  -1  213.88   24.60
  10  -2   1  195.48   22.60
 -10  -2  -1  224.38   26.40
  10  -2   1  207.88   25.30
  10  -2   1  204.18   10.80
 -10  -2  -1  185.48   31.20
  10  -2   1  185.08   20.60
  10  -2   1  167.38   25.20
  10  -2   1  202.78   11.00
  10   2   1  235.38   26.30
  10   2   1  222.28   21.10
 -10   2  -1  212.68   21.90
  10   2   1  184.68   28.20
  10   2   1  206.98   19.20
 -10   2  -1  201.78   27.40
  10   2   1  184.58   22.00
 -10   2  -1  211.48   22.90
  10   2   1  224.18   32.70
 -11  -2  -1  132.99   24.90
  11  -2   1  130.89   21.20
  11  -2   1  139.79    8.60
 -11  -2  -1  153.58   26.40
  11  -2   1  125.29    8.30
  11  -2   1  104.49   20.70
  11  -2   1  150.58   28.30
  11  -2   1  110.09   22.50
 -11  -2  -1  133.09   23.30
  11   2   1  162.18   27.00
  11   2   1  122.49   23.60
  11   2   1  133.69   16.60
  11   2   1  151.28   21.90
  11   2   1  137.39   24.10
 -11   2  -1  155.68   25.20
 -11   2  -1  154.68   22.90
  12  -2   1  317.67   31.10
 -12  -2  -1  386.66   35.90
 -12  -2  -1  362.16   35.00
  12  -2   1  321.27   33.40
  12  -2   1  386.16   32.40
  12  -2   1  360.66   15.60
  12  -2   1  328.27   15.20
  12  -2   1  348.67   33.70
  12   2   1  393.36   35.00
  12   2   1  330.97   26.50
 -12   2  -1  350.86   33.20
  12   2   1  407.16   34.60
 -12   2  -1  355.46   31.70
  12   2   1  344.77   28.00
  13  -2   1  243.88   29.20
 -13  -2  -1  229.68   34.30
  13  -2   1  220.98   32.00
  13  -2   1  278.07   36.40
 -13  -2  -1  274.27   38.10
 -13   2  -1  285.37   29.20
  13   2   1  266.77   31.70
 -13   2  -1  245.78   28.10
  13   2   1  225.08   23.30
  13   2   1  243.88   28.70
 -14  -2  -1  478.95   42.60
  14  -2   1  412.16   39.40
  14  -2   1  344.07   34.60
 -14  -2  -1  393.26   38.20
  14  -2   1  332.57   35.60
  14   2   1  463.95   42.20
  14   2   1  412.76   31.70
  14   2   1  373.76   40.00
 -14   2  -1  366.16   34.60
  14   2   1  398.56   31.30
  15  -2   1    8.10   16.00
 -15  -2  -1  -10.20   14.10
  15  -2   1  -18.70   17.60
 -15  -2  -1    9.90   14.80
  15  -2   1   38.40   16.90
  15   2   1   -1.90    9.10
 -15   2  -1    4.90   11.80
  15   2   1   -1.20   13.60
  15   2   1   18.90   16.50
  15   2   1    8.50   12.10
 -15   2  -1    5.80   17.80
  16  -2   1   26.40   16.90
 -16  -2  -1   42.90   23.10
  16  -2   1   20.10   15.80
 -16  -2  -1   -3.50   17.40
  16   2   1   41.30   13.50
  16   2   1   22.20   14.10
 -16   2  -1   37.50   20.40
  16   2   1    6.50   16.30
 -16   2  -1   62.09   17.20
 -17  -2  -1  112.39   33.90
  17  -2   1  117.99   29.40
 -17   2  -1  127.89   28.90
  17   2   1   84.09   18.50
  17   2   1  107.09   29.30
 -17   2  -1  109.29   23.40
  17   2   1  102.49   26.90
 -18  -2  -1  115.19   34.30
 -18  -2  -1  103.69   27.70
  18  -2   1  160.48   33.30
  18  -2   1  153.38   33.00
  18   2   1  132.19   29.80
  18   2   1  130.49   33.60
 -18   2  -1   96.99   22.30
  18   2   1   73.29   18.80
  19  -2   1  -15.00   14.20
 -19  -2  -1   37.00   20.90
  19  -2   1   15.70   22.70
  19   2   1   -1.00   23.10
  19   2   1   76.59   22.70
 -19   2  -1   40.20   23.80
 -19  -3   1   38.20   26.40
 -19  -3   1   15.80   18.50
  19  -3  -1   50.79   24.70
  19  -3  -1   74.19   29.70
 -19   3   1   13.40   16.50
  19   3  -1   44.70   24.30
  19   3  -1    9.80   21.10
  19   3  -1   18.40   16.70
 -18  -3   1  127.59   30.10
  18  -3  -1   80.39   23.90
 -18  -3   1   68.69   24.90
  18  -3  -1   56.19   27.10
  18   3  -1  119.79   30.60
  18   3  -1  111.09   24.90
 -18   3   1   99.39   21.30
  18   3  -1   73.79   26.20
 -17  -3   1   41.20   20.90
  17  -3  -1   47.20   21.90
 -17  -3   1   50.69   23.20
  17  -3  -1   27.90   19.20
 -17   3   1   40.80   17.90
 -17   3   1   14.30   12.90
  17   3  -1   49.40   17.10
  17   3  -1   43.10   21.90
 -16  -3   1   43.30   18.20
  16  -3  -1   34.60   24.40
 -16  -3   1   -2.70   17.20
  16  -3  -1   75.79   26.10
  16  -3  -1   58.59   22.30
  16   3  -1   47.50   23.90
  16   3  -1   38.10   18.30
  16   3  -1   16.70   16.00
 -16   3   1   51.79   19.80
 -16   3   1   70.69   18.20
  15  -3  -1    2.10   14.50
  15  -3  -1    0.40   14.60
  15  -3  -1   -8.10   12.70
 -15  -3   1   31.30   17.10
  15   3  -1    7.50   11.40
  15   3  -1   11.60   14.50
  15   3  -1    7.40   11.00
 -15   3   1    4.60   11.20
 -15   3   1   20.30   14.60
  14  -3  -1   77.69   19.60
  14  -3  -1   48.90   16.60
  14  -3  -1   24.60   15.00
 -14  -3   1   57.09   20.80
 -14  -3   1   63.19   17.90
  14  -3  -1   55.99   17.40
  14   3  -1   13.40   14.20
  14   3  -1   77.39   23.20
  14   3  -1   58.79   17.00
 -14   3   1   51.69   18.90
  14   3  -1   21.80   17.20
 -14   3   1   36.70   14.30
 -13  -3   1  243.48   34.40
  13  -3  -1  198.38   29.80
  13  -3  -1  222.88   32.90
  13  -3  -1  237.48   27.50
  13  -3  -1  170.28    9.50
  13  -3  -1  167.08    9.40
 -13  -3   1  233.38   28.70
  13  -3  -1  222.88   31.40
 -13   3   1  198.58   21.40
  13   3  -1  188.38   22.70
 -13   3   1  195.28   28.40
  13   3  -1  192.28   22.00
  13   3  -1  183.58   29.30
  13   3  -1  221.28   34.60
  12  -3  -1  150.58   21.10
 -12  -3   1  151.98   28.60
  12  -3  -1  222.08   30.40
  12  -3  -1  162.48   28.70
 -12  -3   1  195.38   30.10
 -12  -3   1  173.88   29.30
  12  -3  -1  145.29    9.60
  12  -3  -1  139.69    9.70
  12  -3  -1  160.68   26.00
  12   3  -1  156.08   28.70
 -12   3   1  202.88   21.00
 -12   3   1  173.08   26.70
  12   3  -1  164.48   27.70
  12   3  -1  241.68   25.20
  12   3  -1  155.68   23.90
  11  -3  -1   65.59   13.20
 -11  -3   1   41.30   19.00
  11  -3  -1   58.39   15.60
 -11  -3   1   57.29   16.00
  11  -3  -1   51.39    6.20
 -11  -3   1   38.20   17.10
  11  -3  -1   54.79   16.10
  11  -3  -1   61.69    6.50
  11  -3  -1   78.09   17.80
  11   3  -1   59.19   16.90
 -11   3   1   60.59   16.70
  11   3  -1   56.29   15.60
  11   3  -1   68.89   16.80
 -11   3   1   50.99   12.90
  11   3  -1   59.49   14.30
  10  -3  -1   78.59    7.40
 -10  -3   1  101.39   19.80
 -10  -3   1  114.29   21.20
  10  -3  -1   94.49    7.80
  10  -3  -1  113.19   20.80
  10  -3  -1   85.09   18.60
 -10  -3   1   88.79   21.30
  10  -3  -1   63.69   15.50
  10  -3  -1  142.49   18.20
  10   3  -1  114.99   20.80
  10   3  -1   80.19   18.20
  10   3  -1   95.09   19.70
 -10   3   1  107.99   15.80
 -10   3   1  136.99   21.60
 -10   3   1   89.49   18.10
  10   3  -1   87.49   16.70
  10   3  -1  101.39   18.90
  10   3  -1   74.49   17.40
   9  -3  -1  660.73   40.10
  -9  -3   1  636.04   41.40
   9  -3  -1  680.73   40.80
  -9  -3   1  630.44   42.00
   9  -3  -1  636.54   40.80
  -9  -3   1  708.13   42.90
   9  -3  -1  662.43   27.00
   9  -3  -1  630.74   33.80
   9  -3  -1  684.63   27.30
  -9  -3   1  640.84   41.70
   9   3  -1  637.44   38.70
   9   3  -1  652.43   42.80
  -9   3   1  694.13   38.90
  -9   3   1  675.13   34.90
   9   3  -1  717.33   42.60
  -9   3   1  680.73   40.20
  -9   3   1  621.94   38.50
   9   3  -1  636.94   40.40
   9   3  -1  681.03   40.00
   8  -3  -1  270.37   17.90
  -8  -3   1  220.98   22.50
   8  -3  -1  253.37   22.90
   8  -3  -1  229.38   20.80
  -8  -3   1  193.08   21.40
   8  -3  -1  221.28   12.40
  -8  -3   1  225.08   22.80
  -8  -3   1  271.97   24.60
   8  -3  -1  260.87   23.00
  -8   3   1  237.48   12.80
   8   3  -1  226.68   22.70
  -8   3   1  252.07   18.40
   8   3  -1  261.77   23.10
  -8   3   1  228.18   21.10
  -8   3   1  234.28   20.50
   8   3  -1  228.88   22.50
   8   3  -1  263.87   22.10
   8   3  -1  217.48   21.40
  -8   3   1  223.58   19.90
   7  -3  -1  284.47   22.40
   7  -3  -1  231.48   13.10
  -7  -3   1  242.58   22.50
   7  -3  -1  274.77   22.20
  -7  -3   1  227.78   21.50
   7  -3  -1  262.67   21.00
  -7  -3   1  254.17   23.80
  -7  -3   1  231.98   21.00
  -7   3   1  251.97   13.10
   7   3  -1  271.27   22.70
   7   3  -1  249.97   21.20
   7   3  -1  244.98   21.60
  -7   3   1  241.58   19.30
   7   3  -1  251.87   20.80
  -7   3   1  243.68   17.10
  -7   3   1  267.27   21.40
   7   3  -1  236.08   23.10
   7   3  -1  277.77   21.90
  -7   3   1  258.97   20.20
   6  -3  -1  448.96   27.30
  -6  -3   1  479.95   29.70
  -6  -3   1  467.35   29.50
  -6  -3   1  461.85   30.20
   6  -3  -1  462.85   28.10
   6  -3  -1  458.35   20.00
  -6  -3   1  402.86   28.10
   6  -3  -1  472.35   25.20
   6   3  -1  483.05   30.20
   6   3  -1  490.65   30.60
   6   3  -1  508.75   31.50
  -6   3   1  478.45   20.20
   6   3  -1  481.85   28.60
  -6   3   1  455.55   22.80
  -6   3   1  449.26   26.20
   6   3  -1  442.16   28.40
  -6   3   1  473.15   26.90
  -6   3   1  495.55   28.60
   6   3  -1  443.36   28.40
   5  -3  -1  530.65   22.70
   5  -3  -1  576.04   28.90
  -5  -3   1  562.74   31.20
   5  -3  -1  528.45   28.70
  -5  -3   1  508.65   31.10
  -5  -3   1  526.95   30.10
   5  -3  -1  574.34   24.20
  -5  -3   1  544.65   29.80
  -5   3   1  550.84   24.20
   5   3  -1  569.64   30.00
   5   3  -1  517.65   30.70
  -5   3   1  577.54   27.70
  -5   3   1  569.24   29.10
   5   3  -1  575.64   32.30
   5   3  -1  458.05   30.20
  -5   3   1  554.94   27.50
   5   3  -1  534.75   31.10
  -5   3   1  529.05   22.50
   5   3  -1  574.04   29.80
   4  -3  -1 1520.75   57.69
   4  -3  -1 1508.35   53.59
  -4  -3   1 1364.86   60.39
  -4  -3   1 1535.65   60.99
   4  -3  -1 1470.35   53.99
   4  -3  -1 1566.04   58.49
   4  -3  -1 1572.74   59.99
  -4  -3   1 1441.96   62.59
  -4  -3   1 1483.95   63.09
   4   3  -1 1528.05   59.59
  -4   3   1 1601.94   56.69
   4   3  -1 1577.74   63.09
  -4   3   1 1497.85   53.99
  -4   3   1 1532.95   56.69
   4   3  -1 1433.76   58.69
   4   3  -1 1461.45   62.39
   4   3  -1 1580.04   62.39
   4   3  -1 1476.35   63.09
  -4   3   1 1461.25   59.39
  -4   3   1 1440.26   53.49
   3  -3  -1  566.54   27.30
   3  -3  -1  553.84   23.90
  -3  -3   1  478.45   28.30
  -3  -3   1  636.34   29.40
   3  -3  -1  547.35   24.40
  -3  -3   1  509.95   28.60
   3  -3  -1  603.74   24.50
  -3  -3   1  593.94   27.10
  -3  -3   1  540.45   30.10
   3  -3  -1  569.14   22.40
   3   3  -1  506.75   27.50
  -3   3   1  576.34   22.80
  -3   3   1  553.14   22.20
  -3   3   1  549.45   22.90
   3   3  -1  585.84   30.80
   3   3  -1  541.85   29.10
  -3   3   1  578.04   24.10
   3   3  -1  582.14   25.80
   3   3  -1  537.05   25.20
  -3   3   1  536.35   22.20
   3   3  -1  514.95   28.30
  -3   3   1  547.75   26.80
   2  -3  -1  313.57   14.20
  -2  -3   1  328.87   20.30
  -2  -3   1  309.07   17.70
   2  -3  -1  305.77   13.70
  -2  -3   1  328.37   19.70
  -2  -3   1  262.77   18.70
  -2  -3   1  320.87   15.70
   2  -3  -1  313.77   16.70
  -2  -3   1  318.87   16.20
   2  -3  -1  310.97   14.80
   2   3  -1  310.77   14.80
  -2   3   1  304.07   17.70
  -2   3   1  295.77   11.60
   2   3  -1  363.96   20.00
  -2   3   1  304.37   11.70
   2   3  -1  270.47   18.70
  -2   3   1  320.37   14.80
  -2   3   1  315.67   14.70
   2   3  -1  324.77   14.80
   2   3  -1  318.47   18.10
   2   3  -1  278.67   19.30
  -2   3   1  309.77   16.30
  -1  -3   1   25.40    5.80
   1  -3  -1   22.80    6.30
   1  -3  -1   29.50    2.60
  -1  -3   1   32.80    7.20
  -1  -3   1   31.10    3.50
   1  -3  -1   37.90    7.40
   1  -3  -1   30.90    2.80
  -1  -3   1   22.60    7.20
  -1  -3   1   30.70    3.60
  -1  -3   1   41.40   10.00
   1  -3  -1   32.20    5.60
   1   3  -1   22.50    5.20
   1   3  -1   27.90    6.60
  -1   3   1   23.70    5.60
  -1   3   1   32.70    5.70
   1   3  -1   30.70    9.20
  -1   3   1   25.10    6.30
   1   3  -1   23.30    5.80
   1   3  -1   37.30    7.10
   0  -3  -1   73.89   10.40
   0  -3  -1   85.59   10.10
   0  -3  -1   81.99    5.20
   0  -3  -1   82.69    5.40
   0  -3   1   80.99    7.60
   0  -3   1   75.49    9.00
   0  -3  -1   83.19    9.00
   0  -3   1   77.19    9.10
   0   3  -1   89.49    7.90
   0   3  -1   90.99    9.70
   0   3  -1   81.89    8.80
   0   3  -1   77.59    6.70
   0   3   1   90.39    8.40
   0   3   1   78.19    7.90
   0   3  -1   91.19    8.80
   0   3   1   85.79    9.00
  -1  -3  -1 2131.19   73.79
   1  -3   1 1929.01   71.09
  -1  -3  -1 2125.29   75.09
   1  -3   1 1940.11   69.49
  -1  -3  -1 1893.81   68.79
   1  -3   1 1963.00   72.39
  -1  -3  -1 1940.91   69.59
  -1  -3  -1 2161.68   73.59
   1   3   1 2097.39   73.39
   1   3   1 1944.61   68.49
  -1   3  -1 1945.51   72.19
   1   3   1 1957.40   67.99
   1   3   1 2054.39   74.59
  -1   3  -1 2007.40   71.09
   1   3   1 1971.30   73.19
  -1   3  -1 1922.81   69.39
   1   3   1 1990.90   74.39
  -1   3  -1 1827.02   70.89
  -1   3  -1 1916.01   71.89
  -2  -3  -1 2238.98   89.99
  -2  -3  -1 2269.57   87.69
   2  -3   1 2463.05   84.29
   2  -3   1 2453.25   82.49
  -2  -3  -1 2608.04   90.89
  -2  -3  -1 2610.34   86.29
   2  -3   1 2526.85   83.19
   2   3   1 2501.45   84.99
  -2   3  -1 2516.25   80.59
  -2   3  -1 2403.66   83.59
   2   3   1 2410.06   85.49
  -2   3  -1 2415.26   84.09
  -2   3  -1 2388.86   86.39
   2   3   1 2206.38   89.59
   2   3   1 2145.39   87.39
   2   3   1 2451.65   88.39
   2   3   1 2272.07   89.09
  -2   3  -1 2419.86   80.29
  -2   3  -1 2530.05   83.49
  -3  -3  -1  636.14   32.70
  -3  -3  -1  666.63   31.60
   3  -3   1  755.52   30.90
   3  -3   1  676.03   29.60
  -3  -3  -1  722.73   35.00
  -3  -3  -1  650.13   35.00
   3  -3   1  696.13   29.70
   3  -3   1  702.13   31.00
  -3   3  -1  660.03   33.60
   3   3   1  663.93   34.90
   3   3   1  702.83   31.40
  -3   3  -1  682.73   31.80
   3   3   1  713.73   32.20
   3   3   1  753.02   34.10
  -3   3  -1  717.03   26.00
  -3   3  -1  693.53   28.00
  -3   3  -1  676.73   26.20
   3   3   1  703.33   34.20
  -3   3  -1  736.33   29.00
   4  -3   1  109.99   10.90
  -4  -3  -1  101.29   16.50
   4  -3   1  124.89   11.50
   4  -3   1  108.39   10.80
   4  -3   1  105.59   11.20
  -4  -3  -1   89.99   10.90
  -4  -3  -1  105.49   12.30
  -4  -3  -1  120.49   15.50
  -4  -3  -1  112.39   12.90
   4   3   1  115.39   13.40
  -4   3  -1   96.19   10.60
   4   3   1  116.89   15.20
  -4   3  -1  126.29   10.80
   4   3   1  112.09   13.50
  -4   3  -1  127.79   10.80
  -4   3  -1  105.69    9.50
   4   3   1  122.79   12.10
   4   3   1  145.59   12.80
   5  -3   1  264.67   17.80
  -5  -3  -1  208.38   20.20
  -5  -3  -1  259.97   20.20
  -5  -3  -1  245.88   20.50
  -5  -3  -1  247.98   19.80
   5  -3   1  279.67   18.20
  -5  -3  -1  268.57   20.30
   5  -3   1  269.67   19.20
  -5   3  -1  271.47   18.50
  -5   3  -1  284.87   18.80
   5   3   1  290.07   21.20
   5   3   1  274.27   20.60
  -5   3  -1  276.07   18.20
  -5   3  -1  282.67   18.00
   5   3   1  296.07   20.20
   5   3   1  264.37   22.20
   5   3   1  306.87   21.90
   6  -3   1 1175.28   50.49
  -6  -3  -1 1150.78   55.49
   6  -3   1 1179.18   50.79
  -6  -3  -1 1136.59   53.99
  -6  -3  -1 1202.38   57.99
   6  -3   1 1147.69   53.19
  -6  -3  -1 1163.98   53.89
  -6  -3  -1 1131.99   54.49
  -6   3  -1 1201.58   52.19
  -6   3  -1 1080.09   49.99
   6   3   1 1108.79   54.39
  -6   3  -1 1099.29   50.29
  -6   3  -1 1153.58   50.69
   6   3   1 1246.98   55.19
   6   3   1 1196.38   54.19
   6   3   1 1179.08   56.99
   6   3   1 1137.49   53.49
   6   3   1 1175.08   54.59
  -7  -3  -1  225.98   22.40
   7  -3   1  199.38   18.10
  -7  -3  -1  222.48   23.40
   7  -3   1  243.58   21.90
  -7  -3  -1  220.98   23.90
   7  -3   1  227.78   20.50
   7  -3   1  198.38   18.60
  -7  -3  -1  218.58   22.60
  -7  -3  -1  221.98   21.00
   7   3   1  242.88   22.90
  -7   3  -1  281.87   20.80
  -7   3  -1  228.58   19.00
   7   3   1  263.27   22.30
   7   3   1  247.58   26.50
  -7   3  -1  182.98   18.00
   7   3   1  232.38   20.50
   7   3   1  221.38   20.40
  -7   3  -1  238.58   20.10
   7   3   1  245.08   22.50
  -8  -3  -1   27.90   10.90
   8  -3   1   23.90    8.30
  -8  -3  -1   13.60    7.90
  -8  -3  -1    8.30    9.10
   8  -3   1   13.20    8.30
   8  -3   1   11.30    7.90
  -8  -3  -1   18.90   12.10
  -8  -3  -1   14.00   11.00
   8  -3   1   26.90   10.70
   8   3   1   22.60   10.20
  -8   3  -1   15.30    7.50
  -8   3  -1   18.60    8.70
  -8   3  -1   16.10    8.20
   8   3   1    9.70    6.60
   8   3   1   22.10    9.10
   8   3   1   19.30    8.60
   8   3   1   -0.20    8.60
  -8   3  -1   10.40    6.70
   8   3   1   33.00   12.10
  -9  -3  -1    4.40    8.70
   9  -3   1   30.00   12.70
  -9  -3  -1    6.50    9.50
  -9  -3  -1   -6.70    9.50
  -9  -3  -1    4.30    8.00
   9  -3   1   14.20    9.90
  -9  -3  -1   22.60    8.50
   9  -3   1    1.20    6.70
   9   3   1   26.80   12.90
   9   3   1   13.00    8.80
   9   3   1    7.80    9.10
  -9   3  -1   19.00    8.90
  -9   3  -1    5.10    8.70
  -9   3  -1   16.60    8.20
   9   3   1   -0.20   10.00
   9   3   1   13.90    8.90
   9   3   1   22.30    8.90
  10  -3   1  385.76   34.00
 -10  -3  -1  420.96   35.10
  10  -3   1  430.26   30.40
 -10  -3  -1  456.15   36.10
  10  -3   1  469.95   33.40
  10  -3   1  476.15   34.90
 -10  -3  -1  373.66   35.60
  10   3   1  408.96   33.50
  10   3   1  440.36   31.90
 -10   3  -1  402.56   32.30
 -10   3  -1  464.05   32.10
  10   3   1  443.46   31.90
  10   3   1  403.16   32.70
 -10   3  -1  378.56   30.30
 -11  -3  -1  534.35   42.20
 -11  -3  -1  598.44   44.20
  11  -3   1  551.94   39.90
  11  -3   1  557.54   37.40
  11  -3   1  541.25   41.90
 -11  -3  -1  541.75   41.40
  11  -3   1  573.94   42.10
  11   3   1  563.84   41.60
  11   3   1  583.54   38.70
  11   3   1  592.04   39.40
 -11   3  -1  589.64   40.80
  11   3   1  571.84   43.40
 -11   3  -1  611.54   39.00
  12  -3   1   26.80   14.70
  12  -3   1   21.90   13.60
 -12  -3  -1   22.70   11.90
  12  -3   1    2.80   11.60
 -12  -3  -1   41.60   17.50
 -12  -3  -1    9.20   10.50
  12  -3   1   13.90   10.40
  12   3   1   25.50   11.60
  12   3   1   11.00   10.90
  12   3   1   18.60   11.60
 -12   3  -1   44.00   13.30
 -12   3  -1   14.40   10.60
  12   3   1   14.10   14.40
 -13  -3  -1   37.50   18.80
  13  -3   1   20.70   15.20
  13  -3   1   13.20   11.10
  13  -3   1  -13.80    9.50
  13   3   1    1.90   12.10
 -13   3  -1    0.10   10.60
  13   3   1   23.50   11.60
  13   3   1   -0.10    6.90
  13   3   1   -6.50    7.00
  14  -3   1   18.90   13.50
  14  -3   1   54.99   16.90
 -14  -3  -1   40.00   19.50
  14  -3   1   13.60   14.90
 -14  -3  -1   62.49   21.60
 -14   3  -1   30.80   13.90
  14   3   1   31.50   13.70
  14   3   1   30.40   17.40
 -14   3  -1   19.50   14.70
  14   3   1   33.10   13.50
  14   3   1   29.90   13.70
  15  -3   1   75.19   21.80
  15  -3   1   88.29   22.40
 -15  -3  -1  119.69   28.10
  15  -3   1   85.39   24.90
 -15  -3  -1  122.79   28.10
 -15   3  -1  112.89   25.40
  15   3   1  120.59   27.70
  15   3   1   97.39   27.50
  15   3   1  126.39   26.40
 -15   3  -1  102.19   23.70
 -16  -3  -1   68.69   23.70
 -16  -3  -1   65.19   24.50
  16  -3   1   45.70   21.60
  16  -3   1   65.59   25.80
  16  -3   1   74.59   24.40
  16   3   1   69.19   17.80
 -16   3  -1   38.50   18.10
 -16   3  -1   46.60   17.40
  16   3   1   77.49   25.60
  16   3   1   72.09   23.50
 -17  -3  -1    1.80   17.00
 -17  -3  -1    7.10   20.60
  17  -3   1  -13.10   17.60
 -17   3  -1  -19.20   15.80
  17   3   1   19.10   14.90
  17   3   1   -8.50   18.60
  17   3   1   26.00   17.40
 -17   3  -1   20.70   12.80
 -18  -3  -1  -29.50   19.10
 -18  -3  -1   16.40   20.60
  18  -3   1   15.60   20.60
  18  -3   1    2.00   21.20
 -18   3  -1   24.40   16.40
  18   3   1    9.00   15.00
  18   3   1   19.00   22.00
  18   3   1  -24.50   14.70
  19  -3   1   71.99   24.80
 -19  -3  -1   70.29   30.80
  19  -3   1   15.10   23.80
 -19  -3  -1   24.20   22.50
 -19   3  -1   31.90   19.20
  19   3   1   55.09   27.00
  19   3   1   48.10   21.10
 -19  -4   1   50.09   22.20
  19  -4  -1   54.89   22.70
  19  -4  -1   16.10   22.70
 -19  -4   1   24.80   25.10
  19   4  -1  -11.90   18.70
 -19   4   1   98.09   21.70
  19   4  -1   64.39   23.70
  19   4  -1   52.99   19.60
  18  -4  -1   39.90   17.20
  18  -4  -1   46.90   22.00
 -18  -4   1   25.70   16.30
 -18  -4   1   14.20   18.20
  18   4  -1   -5.70   15.40
  18   4  -1   -8.10   19.20
  18   4  -1    2.10   21.60
 -18   4   1   24.50   17.10
  17  -4  -1   16.30   16.00
 -17  -4   1   21.00   15.00
  17  -4  -1  -13.40   16.30
  17   4  -1   -2.30   13.60
  17   4  -1   14.80   15.60
 -17   4   1    5.10   14.80
  17   4  -1   14.90   18.80
 -17   4   1    7.90   14.00
  16  -4  -1   19.00   19.20
 -16  -4   1    3.80   17.90
 -16  -4   1   11.50   13.70
  16  -4  -1   19.40   13.60
 -16   4   1   10.80   13.90
  16   4  -1    9.80   12.30
  16   4  -1   48.00   19.90
  16   4  -1   30.60   15.00
  15  -4  -1    5.10   19.20
 -15  -4   1   -1.30   14.00
  15  -4  -1   -5.10   17.20
 -15  -4   1    1.10   11.10
  15  -4  -1  -16.90   12.30
  15  -4  -1   18.60   17.50
 -15   4   1    4.90   14.10
 -15   4   1   -1.50    9.50
  15   4  -1  -14.30   14.30
  15   4  -1  -12.80    9.80
  15   4  -1   -9.30   10.70
  14  -4  -1   44.80   19.20
 -14  -4   1   45.50   20.00
  14  -4  -1   31.40   17.30
  14  -4  -1   23.80   18.20
  14  -4  -1   23.20   13.30
 -14  -4   1   48.60   21.40
 -14   4   1   29.30   12.80
  14   4  -1   18.70   12.80
  14   4  -1   32.30   15.00
 -14   4   1   48.20   17.60
  13  -4  -1  249.18   35.10
  13  -4  -1  270.47   30.60
  13  -4  -1  191.58   22.10
 -13  -4   1  247.28   36.30
  13  -4  -1  264.77   29.10
 -13  -4   1  230.28   33.30
  13   4  -1  278.27   32.30
  13   4  -1  238.88   33.70
 -13   4   1  234.18   25.80
 -13   4   1  289.17   25.40
  13   4  -1  264.47   27.90
  12  -4  -1   57.39   13.30
  12  -4  -1   58.99   16.10
  12  -4  -1   60.39   17.50
  12  -4  -1   74.69   20.80
 -12  -4   1   67.79   17.50
 -12  -4   1   72.29   19.30
 -12  -4   1   74.99   23.50
  12   4  -1   59.19   19.00
 -12   4   1   92.39   18.30
  12   4  -1   63.49   15.30
  12   4  -1   48.40   15.60
  12   4  -1   69.99   20.50
 -12   4   1   74.69   15.60
  11  -4  -1  216.48   25.40
 -11  -4   1  265.17   29.70
  11  -4  -1  258.37   27.70
  11  -4  -1  292.27   27.70
 -11  -4   1  286.47   31.50
 -11  -4   1  230.58   26.20
  11  -4  -1  221.98   20.80
 -11   4   1  309.67   23.20
  11   4  -1  262.47   26.80
  11   4  -1  250.37   27.80
 -11   4   1  235.38   24.60
  11   4  -1  269.27   26.30
  11   4  -1  272.87   29.00
 -10  -4   1  146.89   24.50
  10  -4  -1  127.89   16.80
  10  -4  -1  140.89   22.30
  10  -4  -1  127.19   21.20
  10  -4  -1  160.38   22.80
 -10  -4   1  119.59   22.40
 -10   4   1  131.59   20.50
  10   4  -1  138.09   23.30
 -10   4   1  106.49   18.20
 -10   4   1  129.79   15.40
  10   4  -1  140.89   21.40
  10   4  -1  148.39   23.80
  10   4  -1  114.69   20.10
   9  -4  -1   24.30   11.80
   9  -4  -1   25.30    9.90
   9  -4  -1   17.70    9.10
  -9  -4   1   30.80   14.10
   9  -4  -1   19.60    7.80
   9  -4  -1   21.40    3.70
  -9  -4   1   11.30   11.40
  -9  -4   1   26.00   10.80
   9  -4  -1   20.40    3.60
   9   4  -1   17.00   10.30
  -9   4   1   14.30    8.50
   9   4  -1   18.30    9.60
  -9   4   1   24.90    8.10
   9   4  -1   28.20   12.60
  -9   4   1   29.20    4.20
   9   4  -1   21.90    9.80
  -9   4   1   31.20   11.90
   9   4  -1   16.00    9.40
   9   4  -1   26.10   12.70
   8  -4  -1   32.60    8.40
   8  -4  -1   26.40    4.40
  -8  -4   1   33.10   12.60
  -8  -4   1   53.99   12.30
   8  -4  -1   22.90   10.50
   8  -4  -1   25.20   10.90
  -8  -4   1   26.80   10.80
  -8  -4   1   26.40    9.30
   8  -4  -1   19.90    8.30
  -8   4   1   32.10    9.00
  -8   4   1   32.90   11.30
  -8   4   1   28.30    4.40
   8   4  -1   28.70   11.70
  -8   4   1   15.90    7.10
  -8   4   1   27.40    9.00
   8   4  -1   45.70   12.10
   8   4  -1   37.50   11.60
   8   4  -1   44.70   13.00
   8   4  -1   17.40   10.60
   8   4  -1   40.00   13.40
   7  -4  -1   30.60   10.40
  -7  -4   1   34.00   11.50
   7  -4  -1   38.30    7.70
  -7  -4   1   52.19   12.80
  -7  -4   1   18.80   10.20
   7  -4  -1   47.80   11.70
   7  -4  -1   33.30    5.30
  -7   4   1   44.20    9.00
   7   4  -1   48.30   12.40
   7   4  -1   48.50   11.50
   7   4  -1   39.20    9.20
   7   4  -1   39.60   12.60
  -7   4   1   36.00    9.60
   7   4  -1   47.40   13.00
  -7   4   1   50.09   10.10
  -7   4   1   37.40    8.10
  -7   4   1   34.50    5.20
   7   4  -1   40.20   11.50
  -6  -4   1  996.50   50.09
  -6  -4   1 1016.10   49.90
   6  -4  -1  976.80   37.60
  -6  -4   1 1074.09   49.10
   6  -4  -1  975.00   45.20
   6  -4  -1  895.21   44.50
   6  -4  -1  956.10   46.00
  -6  -4   1  904.51   49.80
  -6  -4   1  934.51   48.00
  -6   4   1 1026.10   43.20
   6   4  -1  962.10   46.40
   6   4  -1  979.50   49.99
  -6   4   1  927.31   42.00
  -6   4   1  983.30   46.30
   6   4  -1  968.90   49.30
   6   4  -1  996.40   49.80
   6   4  -1  973.30   49.70
   6   4  -1 1012.40   47.00
  -6   4   1 1005.50   40.10
  -6   4   1  983.70   37.30
  -5  -4   1  713.53   37.20
  -5  -4   1  681.83   39.10
  -5  -4   1  721.83   38.30
  -5  -4   1  718.93   36.40
   5  -4  -1  733.93   30.30
  -5  -4   1  708.33   39.70
   5  -4  -1  686.63   35.30
   5  -4  -1  732.63   30.10
   5  -4  -1  683.23   34.10
   5  -4  -1  764.82   34.40
   5   4  -1  741.53   39.50
   5   4  -1  596.54   36.30
  -5   4   1  774.42   32.40
   5   4  -1  781.42   40.50
  -5   4   1  709.63   35.70
   5   4  -1  752.52   40.30
  -5   4   1  730.23   30.50
   5   4  -1  755.02   35.90
   5   4  -1  751.72   35.80
  -5   4   1  734.53   29.70
  -4  -4   1  109.99   16.30
   4  -4  -1   85.49    8.10
  -4  -4   1  105.49   14.50
  -4  -4   1   85.69   12.50
   4  -4  -1   83.79    9.20
   4  -4  -1   97.59    8.90
   4  -4  -1   83.59    9.30
   4  -4  -1   90.09   12.80
  -4  -4   1   63.79   12.70
  -4   4   1   96.19    8.10
  -4   4   1   79.19    7.40
   4   4  -1   80.69   14.00
   4   4  -1  101.29   14.90
   4   4  -1   88.39    9.80
  -4   4   1   88.19    8.20
  -4   4   1   88.29    7.50
   4   4  -1   94.39   10.00
   4   4  -1  110.39   14.90
   4   4  -1  104.29   15.20
  -4   4   1   86.29   11.90
  -4   4   1   97.39    7.70
  -3  -4   1  251.27   15.60
   3  -4  -1  269.17   15.90
   3  -4  -1  239.28   13.80
  -3  -4   1  294.07   16.80
  -3  -4   1  200.28   16.90
  -3  -4   1  214.08   18.60
   3  -4  -1  265.27   17.20
  -3  -4   1  241.08   19.20
   3   4  -1  316.17   21.10
  -3   4   1  233.58   13.80
  -3   4   1  243.98   10.20
   3   4  -1  267.37   20.40
  -3   4   1  262.37   14.10
  -3   4   1  265.27   17.70
   3   4  -1  233.98   19.00
   3   4  -1  261.67   14.50
  -3   4   1  255.87   10.30
   3   4  -1  264.47   18.40
   3   4  -1  272.17   14.80
   2  -4  -1  982.50   38.90
   2  -4  -1  967.90   34.60
   2  -4  -1 1001.30   42.20
  -2  -4   1  832.92   44.10
  -2  -4   1  979.10   44.40
   2  -4  -1 1010.40   35.10
  -2  -4   1 1009.20   37.60
  -2  -4   1 1019.30   38.00
  -2  -4   1  977.50   41.90
   2   4  -1  917.21   43.40
   2   4  -1 1068.09   43.20
   2   4  -1 1064.09   45.80
  -2   4   1  994.90   39.00
  -2   4   1 1023.70   41.90
   2   4  -1  969.80   35.30
   2   4  -1  974.30   35.40
  -2   4   1 1002.20   41.00
   2   4  -1  846.22   44.40
   1  -4  -1  339.17   20.60
  -1  -4   1  346.57   22.10
  -1  -4   1  351.56   19.80
   1  -4  -1  364.16   19.50
  -1  -4   1  365.56   14.00
   1  -4  -1  367.66   20.90
  -1  -4   1  369.56   21.80
  -1  -4   1  361.46   14.00
   1   4  -1  352.56   22.20
   1   4  -1  356.96   19.80
  -1   4   1  367.66   21.10
   1   4  -1  318.47   21.50
   1   4  -1  317.47   21.00
  -1   4   1  375.46   20.40
   1   4  -1  347.17   19.70
   0  -4  -1  131.09    6.80
   0  -4   1  109.49   11.50
   0  -4  -1  141.79   12.90
   0  -4  -1  111.89   11.20
   0  -4  -1  127.09   11.40
   0  -4   1  103.59   12.10
   0  -4  -1  127.39    6.90
   0   4   1  139.29   13.40
   0   4  -1  126.39   12.20
   0   4  -1  125.69   12.70
   0   4   1  112.39   11.80
   0   4   1  121.49   12.20
   0   4  -1  123.49   10.70
   0   4  -1   94.59   11.10
  -1  -4  -1  550.84   28.10
   1  -4   1  583.84   25.90
   1  -4   1  562.74   27.20
   1  -4   1  576.74   28.00
  -1  -4  -1  581.04   30.10
  -1  -4  -1  580.94   24.10
  -1  -4  -1  543.85   23.20
  -1  -4  -1  592.44   30.30
  -1   4  -1  564.04   27.50
  -1   4  -1  533.75   26.90
   1   4   1  602.44   29.30
   1   4   1  553.44   21.50
   1   4   1  569.24   21.30
  -1   4  -1  562.14   25.70
   1   4   1  516.75   27.90
   1   4   1  539.35   29.30
  -1   4  -1  554.54   27.40
  -1   4  -1  505.95   26.20
   1   4   1  568.74   29.70
  -2  -4  -1  253.47   19.70
   2  -4   1  253.37   15.20
  -2  -4  -1  211.98   17.90
   2  -4   1  235.58   14.70
   2  -4   1  260.27   16.40
   2  -4   1  240.58   11.40
  -2  -4  -1  219.78   16.50
  -2  -4  -1  263.37   15.60
  -2  -4  -1  261.97   15.00
   2  -4   1  249.08   11.30
   2   4   1  253.17   13.50
   2   4   1  207.18   17.30
   2   4   1  233.38   13.80
   2   4   1  252.37   19.20
  -2   4  -1  250.97   16.00
  -2   4  -1  258.27   14.80
   2   4   1  260.67   17.90
  -2   4  -1  227.18   15.70
  -2   4  -1  213.78   14.70
  -2   4  -1  251.67   14.90
   2   4   1  263.37   17.50
  -3  -4  -1 1912.01   73.99
   3  -4   1 1749.62   62.29
   3  -4   1 1715.63   62.79
   3  -4   1 1805.32   65.09
  -3  -4  -1 1593.44   69.99
   3  -4   1 1742.63   65.79
   3  -4   1 1749.32   62.29
  -3  -4  -1 1632.14   65.59
  -3  -4  -1 1490.15   67.19
   3   4   1 1940.91   73.69
   3   4   1 1672.23   64.19
   3   4   1 1712.23   65.29
  -3   4  -1 1746.73   64.39
  -3   4  -1 1680.93   58.39
   3   4   1 1799.72   70.09
  -3   4  -1 1708.23   58.69
  -3   4  -1 1669.63   62.09
   3   4   1 1682.53   70.39
  -3   4  -1 1677.83   65.69
  -3   4  -1 1650.53   61.29
   4  -4   1  607.54   29.00
   4  -4   1  572.54   29.00
  -4  -4  -1  550.44   34.90
   4  -4   1  608.94   28.80
   4  -4   1  596.64   28.20
  -4  -4  -1  583.04   33.80
  -4  -4  -1  630.44   33.20
  -4  -4  -1  548.35   30.70
   4   4   1  593.94   33.30
   4   4   1  600.14   29.90
  -4   4  -1  561.54   28.10
   4   4   1  625.14   31.00
  -4   4  -1  596.54   29.60
  -4   4  -1  611.64   23.60
  -4   4  -1  589.44   23.90
   4   4   1  572.74   33.60
   4   4   1  557.84   34.50
  -4   4  -1  639.34   26.00
  -4   4  -1  604.04   34.10
   5  -4   1  111.89   12.50
  -5  -4  -1   83.99   16.10
  -5  -4  -1   98.69   16.40
  -5  -4  -1   96.09   15.50
  -5  -4  -1  140.99   18.50
   5  -4   1  111.79   12.50
  -5  -4  -1   93.89   15.10
   5  -4   1  117.89   11.70
   5  -4   1  122.49   13.40
  -5   4  -1  121.39   12.80
   5   4   1  130.39   18.00
  -5   4  -1  122.39   12.10
   5   4   1  125.59   18.30
  -5   4  -1   98.99   10.10
   5   4   1  122.29   14.20
  -5   4  -1   92.59   10.80
  -5   4  -1  103.09    5.10
   5   4   1  125.09   17.90
  -5   4  -1  104.89    5.10
   5   4   1  108.09   12.80
  -6  -4  -1   -4.40    8.70
  -6  -4  -1   -1.50    7.20
  -6  -4  -1    4.80    7.80
   6  -4   1   -7.80    4.40
  -6  -4  -1    2.90    7.70
   6  -4   1   -3.60    4.30
   6  -4   1   -0.90    5.90
  -6  -4  -1   -0.40    5.20
   6   4   1    8.80    7.30
   6   4   1   -4.50    6.70
   6   4   1   12.20    8.40
   6   4   1   -1.80    7.40
  -6   4  -1    5.80    5.90
   6   4   1    2.80    6.40
  -6   4  -1    5.10    4.70
   6   4   1   -1.20    5.60
  -6   4  -1   13.70    7.60
   7  -4   1   55.49   11.30
  -7  -4  -1   57.89   13.90
  -7  -4  -1   43.20   12.30
  -7  -4  -1   44.50   12.70
  -7  -4  -1   45.40   13.30
   7  -4   1   46.30   12.00
   7  -4   1   45.20    9.90
  -7  -4  -1   40.30   15.20
  -7   4  -1   56.69   11.90
   7   4   1   33.50   10.80
   7   4   1   58.49   15.60
   7   4   1   42.90   14.20
  -7   4  -1   49.00   10.50
  -7   4  -1   44.50   10.80
  -7   4  -1   53.29   11.90
   7   4   1   52.49   13.00
   7   4   1   25.10    9.40
  -8  -4  -1  327.27   27.70
   8  -4   1  366.36   28.70
  -8  -4  -1  335.57   28.20
  -8  -4  -1  312.67   27.80
   8  -4   1  331.47   24.40
   8  -4   1  375.26   27.60
  -8  -4  -1  323.37   28.90
  -8  -4  -1  351.96   31.90
   8  -4   1  386.26   26.40
   8   4   1  420.86   32.30
   8   4   1  358.46   29.20
  -8   4  -1  387.66   25.80
   8   4   1  318.57   26.60
  -8   4  -1  340.07   25.30
  -8   4  -1  341.47   25.90
   8   4   1  372.66   28.30
   8   4   1  379.56   29.40
   8   4   1  332.37   29.60
   9  -4   1  793.92   42.30
   9  -4   1  807.22   47.60
   9  -4   1  806.22   43.80
  -9  -4  -1  745.83   48.30
  -9  -4  -1  742.13   47.30
  -9  -4  -1  749.33   45.90
   9  -4   1  731.53   44.40
  -9  -4  -1  750.92   57.69
  -9   4  -1  844.42   45.00
   9   4   1  790.82   46.60
   9   4   1  784.52   46.70
   9   4   1  758.32   45.10
   9   4   1  746.93   48.10
   9   4   1  759.62   46.40
  -9   4  -1  751.02   41.50
 -10  -4  -1  121.19   23.70
  10  -4   1  123.79   20.60
  10  -4   1  101.19   20.20
 -10  -4  -1  124.09   21.90
  10  -4   1  125.79   21.60
 -10  -4  -1  116.59   23.00
  10  -4   1  115.69   17.90
 -10   4  -1  136.39   21.20
  10   4   1  151.68   24.90
  10   4   1  138.69   21.80
  10   4   1  139.49   21.90
 -10   4  -1  143.39   22.00
  10   4   1  149.59   24.20
 -10   4  -1  121.99   19.30
 -11  -4  -1  151.88   28.90
  11  -4   1  154.78   25.90
  11  -4   1  156.28   24.20
  11  -4   1  111.59   18.90
 -11  -4  -1  144.09   26.70
  11  -4   1  170.78   24.60
  11   4   1  143.19   23.40
  11   4   1  129.09   26.20
  11   4   1  155.38   24.60
 -11   4  -1  149.59   22.90
 -11   4  -1  164.48   20.20
  11   4   1  119.39   22.80
  12  -4   1   84.89   20.90
  12  -4   1  144.39   24.30
 -12  -4  -1  146.89   28.60
 -12  -4  -1  126.69   26.10
 -12  -4  -1   99.69   21.90
  12  -4   1   75.19   19.00
  12  -4   1  123.59   21.70
 -12   4  -1   87.79   18.90
  12   4   1  123.59   20.70
  12   4   1  150.98   27.10
 -12   4  -1  142.49   23.00
  12   4   1  126.49   25.10
  12   4   1  105.59   21.70
 -13  -4  -1   39.80   20.60
 -13  -4  -1   35.90   19.20
  13  -4   1   43.30   16.80
  13  -4   1   53.09   18.80
  13  -4   1   46.90   15.50
  13  -4   1   53.89   17.40
  13   4   1   70.39   20.80
 -13   4  -1   25.90   13.50
 -13   4  -1   50.19   15.00
  13   4   1   66.69   20.60
  13   4   1   33.40   14.40
  14  -4   1  105.09   23.70
 -14  -4  -1  103.29   26.20
  14  -4   1   80.09   21.50
 -14  -4  -1   86.29   25.30
  14  -4   1  101.79   25.80
 -14   4  -1   62.59   18.80
 -14   4  -1   88.09   18.40
  14   4   1   97.69   22.00
  14   4   1   95.79   23.90
  14   4   1  116.49   24.10
  15  -4   1   14.40   16.30
 -15  -4  -1    7.70   12.10
 -15  -4  -1   19.70   15.60
  15  -4   1   35.30   15.50
  15  -4   1    2.20   12.90
 -15   4  -1   24.50   14.40
  15   4   1   25.10   14.20
  15   4   1   12.00   15.10
  15   4   1   16.40   12.90
 -15   4  -1  -12.30   12.20
 -16  -4  -1   15.00   13.80
  16  -4   1  -30.80   24.40
  16  -4   1  -10.70   14.50
 -16   4  -1   -8.70   14.30
  16   4   1  -24.80    8.60
  16   4   1   15.90   19.60
  16   4   1    7.40   17.10
 -16   4  -1  -22.20   11.20
 -17  -4  -1   29.30   17.70
  17  -4   1   26.90   22.20
  17  -4   1   48.40   22.50
 -17  -4  -1   83.79   28.50
  17   4   1   73.49   24.70
  17   4   1   90.29   31.80
  17   4   1   97.39   22.20
 -17   4  -1   54.79   18.30
 -18  -4  -1   37.90   22.30
  18  -4   1   49.00   26.70
 -18  -4  -1   72.39   26.80
  18  -4   1   43.50   21.50
  18   4   1   81.39   22.50
  18   4   1   88.49   25.90
 -18   4  -1   95.89   22.30
  18   4   1   46.80   22.80
  19  -4   1  -14.20   17.80
 -19  -4  -1  -16.50   16.70
 -19   4  -1   -1.30   18.00
  19  -5  -1   14.30   19.40
 -19  -5   1   35.70   26.10
 -19  -5   1  -21.60   17.80
  19  -5  -1    4.60   17.90
  19   5  -1  -11.70   17.70
  19   5  -1   18.30   22.20
 -19   5   1   16.00   16.20
  18  -5  -1   -8.10    9.40
  18  -5  -1   19.60   20.20
 -18  -5   1   -9.50   16.80
 -18  -5   1  -12.30   18.60
  18   5  -1    7.40   15.80
  18   5  -1   37.70   20.70
 -18   5   1    4.60   14.80
  18   5  -1  -17.80   12.90
 -17  -5   1   16.90   18.30
  17  -5  -1   30.20   15.50
 -17  -5   1   26.30   18.70
  17  -5  -1  -18.00   13.90
  17   5  -1    6.00   17.80
  17   5  -1    5.70   11.40
  17   5  -1    8.40   12.80
 -16  -5   1  -11.80   16.70
  16  -5  -1   15.80   21.00
  16  -5  -1    1.80   12.00
 -16  -5   1   -6.80   15.80
  16  -5  -1   -8.40   15.20
  16  -5  -1  -30.10   23.00
  16   5  -1   11.40   15.80
  16   5  -1    2.00   10.40
 -16   5   1   22.70   12.10
  16   5  -1   15.40   20.10
 -16   5   1  -11.30   11.20
  15  -5  -1   20.10   13.40
  15  -5  -1    2.30   13.30
  15  -5  -1  -24.50   14.20
 -15  -5   1   -7.10   11.30
 -15  -5   1   -3.60   17.40
  15  -5  -1  -19.20   13.50
 -15   5   1   -1.00   12.20
  15   5  -1   10.50   14.00
  15   5  -1  -10.00   15.00
 -15   5   1    6.30    9.60
  15   5  -1  -14.60   10.80
  14  -5  -1    6.30   11.40
 -14  -5   1   45.00   20.40
  14  -5  -1   24.40   15.10
 -14  -5   1   54.49   22.20
  14  -5  -1   28.60   17.20
 -14   5   1   16.50   12.80
 -14   5   1   34.00   12.90
  14   5  -1   50.29   18.80
  14   5  -1   18.60   18.90
  14   5  -1   44.80   16.70
 -13  -5   1   23.50   16.50
  13  -5  -1   11.00   11.10
  13  -5  -1   -1.20   11.80
 -13  -5   1  -11.20   12.90
  13  -5  -1    1.00   13.40
 -13  -5   1   -1.30   11.70
  13  -5  -1   14.00    8.20
  13   5  -1   -0.30   12.20
  13   5  -1   14.60   11.10
 -13   5   1    0.60    9.70
  13   5  -1    2.00   10.80
 -13   5   1   14.10    9.20
  12  -5  -1    6.70   11.20
  12  -5  -1    9.40   14.90
 -12  -5   1    9.70   11.10
 -12  -5   1   12.90   11.30
  12  -5  -1    4.90    8.70
 -12  -5   1   18.40   15.60
  12  -5  -1   19.20    8.40
  12   5  -1   -0.50   10.80
 -12   5   1   -2.30    6.60
  12   5  -1   12.30   12.90
 -12   5   1    7.20    8.80
  12   5  -1    0.70   12.80
  11  -5  -1   -9.10    9.00
  11  -5  -1   -8.40    5.00
  11  -5  -1    0.30    5.40
 -11  -5   1    1.10   11.70
 -11  -5   1   -6.20    6.80
  11  -5  -1    4.30   11.10
  11   5  -1    2.40   11.00
  11   5  -1    3.90   12.00
 -11   5   1    0.80    7.40
  11   5  -1   -7.50    7.90
 -11   5   1   -8.90    7.50
 -10  -5   1   -5.60    7.00
  10  -5  -1   -3.80    9.00
 -10  -5   1    0.90    8.50
  10  -5  -1   -1.00    8.50
  10  -5  -1    4.30   11.30
  10  -5  -1    6.90    6.90
 -10  -5   1    0.10   11.30
  10   5  -1   -4.50    7.10
  10   5  -1   14.70   10.90
  10   5  -1   12.20   13.20
 -10   5   1    6.60    6.90
  10   5  -1   -4.10    8.50
 -10   5   1    0.80    6.40
 -10   5   1   11.50    8.40
  -9  -5   1   13.80    9.70
   9  -5  -1   14.80   10.00
   9  -5  -1   16.90    8.90
   9  -5  -1   14.60    2.60
   9  -5  -1   16.50    9.60
   9  -5  -1   25.00    7.10
  -9  -5   1   15.00    8.40
   9   5  -1   26.30   10.70
   9   5  -1   23.40   12.30
  -9   5   1   12.90    7.60
  -9   5   1   11.50    9.20
  -9   5   1   21.00    3.10
  -9   5   1   29.60    9.30
   9   5  -1   22.30   10.00
   9   5  -1   12.70   12.20
   8  -5  -1   23.10    7.10
  -8  -5   1   29.80   12.00
  -8  -5   1   17.90    8.90
   8  -5  -1   13.60    7.10
  -8  -5   1   13.10    9.90
  -8  -5   1   20.00   12.90
   8  -5  -1   36.80   12.00
   8  -5  -1   23.40    4.60
   8   5  -1   25.10   13.20
   8   5  -1   18.90    9.40
  -8   5   1   24.30    7.70
   8   5  -1   30.00   10.10
   8   5  -1   28.20   10.30
  -8   5   1    8.20    6.90
   8   5  -1   20.80    8.20
  -8   5   1   31.00    4.80
   8   5  -1   19.20    7.20
  -7  -5   1   -1.80    7.80
   7  -5  -1    0.70    3.10
   7  -5  -1   -6.90    5.90
  -7  -5   1   -6.20    5.50
  -7  -5   1    4.50    7.10
   7  -5  -1    1.00    4.60
  -7  -5   1    8.70    6.60
   7  -5  -1    4.80    6.60
   7  -5  -1   -6.40    6.50
  -7  -5   1   -3.30    6.30
  -7   5   1   -1.80    3.30
   7   5  -1    0.30    6.50
  -7   5   1   -9.90    3.50
   7   5  -1    6.50    7.90
  -7   5   1   -5.50    4.70
   7   5  -1    2.30    5.30
  -7   5   1   10.60    5.30
   7   5  -1   -3.60    4.90
   7   5  -1    0.10    7.20
   6  -5  -1  411.96   25.40
  -6  -5   1  385.96   29.80
   6  -5  -1  395.16   20.50
   6  -5  -1  425.46   25.20
   6  -5  -1  397.56   26.20
   6  -5  -1  413.06   21.40
  -6  -5   1  393.46   27.90
  -6  -5   1  396.26   27.50
  -6  -5   1  390.66   31.40
   6   5  -1  442.36   31.40
  -6   5   1  445.56   27.50
   6   5  -1  370.96   28.20
   6   5  -1  370.56   28.60
  -6   5   1  419.26   24.20
  -6   5   1  440.06   24.60
  -6   5   1  423.56   20.40
   6   5  -1  419.26   29.70
   6   5  -1  451.45   26.90
   6   5  -1  372.06   29.00
  -5  -5   1    5.80    5.50
  -5  -5   1    1.50    7.20
   5  -5  -1    9.80    5.70
   5  -5  -1    6.90    7.00
   5  -5  -1    2.50    4.70
  -5  -5   1    5.20    6.90
   5  -5  -1    1.80    4.60
  -5  -5   1    6.40    7.60
  -5   5   1    6.50    3.60
   5   5  -1    8.50    5.70
   5   5  -1    7.60    6.90
  -5   5   1    8.00    4.10
  -5   5   1    4.80    6.80
   5   5  -1    8.00    8.90
  -5   5   1   10.50    3.80
   5   5  -1   10.60    8.80
   5   5  -1    2.00    6.30
   5   5  -1    3.10    5.30
  -4  -5   1  159.98   14.40
  -4  -5   1  144.19   16.70
   4  -5  -1  158.68   15.00
   4  -5  -1  157.68   12.20
   4  -5  -1  159.78   11.40
  -4  -5   1  146.39   15.90
   4  -5  -1  152.18   14.30
  -4  -5   1  160.98   13.70
  -4  -5   1  175.08   19.60
  -4   5   1  156.68    7.10
   4   5  -1  148.69   12.00
   4   5  -1  127.69   15.50
   4   5  -1  164.98   19.00
  -4   5   1  150.38   11.60
  -4   5   1  143.49   13.80
  -4   5   1  171.88   12.60
   4   5  -1  157.98   12.60
   4   5  -1  163.28   17.00
   4   5  -1  139.59   15.40
  -4   5   1  152.98    7.10
  -3  -5   1    4.90    4.30
  -3  -5   1   12.30    6.20
   3  -5  -1   16.60    5.90
  -3  -5   1    6.50    6.40
   3  -5  -1    6.20    4.40
   3  -5  -1    3.30    3.80
   3  -5  -1   10.30    5.60
  -3  -5   1    8.30    5.60
  -3  -5   1    5.80    8.10
   3  -5  -1    4.40    3.70
   3   5  -1   -3.10    7.20
   3   5  -1    0.10    5.10
  -3   5   1   11.70    5.40
   3   5  -1    6.30    3.40
  -3   5   1    3.70    5.60
   3   5  -1    6.50    5.70
   3   5  -1   -1.20    4.60
  -3   5   1    2.60    4.10
  -3   5   1    4.70    4.90
   3   5  -1    5.80    3.60
  -2  -5   1   39.90    6.00
   2  -5  -1   25.80    3.00
  -2  -5   1   29.60    5.50
   2  -5  -1   40.80    9.60
   2  -5  -1   39.00    8.70
  -2  -5   1   27.90    7.20
   2  -5  -1   26.70    3.00
  -2  -5   1   29.00    9.30
  -2  -5   1   42.10   10.30
   2  -5  -1   27.70    7.60
  -2   5   1   32.90    7.10
  -2   5   1   30.50    7.20
  -2   5   1   25.00    7.00
   2   5  -1   53.69   11.40
   2   5  -1   32.90    9.70
   2   5  -1   27.80    7.40
   2   5  -1   17.50    6.70
   2   5  -1   29.50    8.80
  -1  -5   1  173.38   16.10
  -1  -5   1  168.28   14.00
  -1  -5   1  159.38    7.50
  -1  -5   1  148.29    7.30
   1  -5  -1  158.28   15.10
  -1  -5   1  165.08   16.50
   1  -5  -1  136.39   12.90
   1  -5  -1  153.98   13.60
  -1   5   1  148.49   13.30
   1   5  -1  138.79   16.20
  -1   5   1  165.98   14.40
   1   5  -1  177.18   13.80
   1   5  -1  149.39   13.20
   1   5  -1  193.18   16.20
   1   5  -1  165.98   16.00
  -1   5   1  139.19   13.80
   0  -5  -1   -0.20    1.80
   0  -5   1   13.40    6.10
   0  -5  -1    2.70    5.80
   0  -5  -1    5.00    5.30
   0  -5   1   -2.30    4.80
   0  -5  -1    1.70    4.60
   0  -5   1   -1.60    4.10
   0   5  -1    0.60    6.00
   0   5   1    1.00    4.50
   0   5   1    0.50    4.50
   0   5  -1   -0.20    4.50
   0   5  -1    3.60    5.40
   0   5   1    8.10    4.80
   0   5  -1   -5.00    3.90
   0   5  -1   -6.30    4.80
   0   5   1    3.30    4.70
  -1  -5  -1  515.15   23.10
   1  -5   1  553.94   28.80
   1  -5   1  483.55   27.20
  -1  -5  -1  475.75   29.70
  -1  -5  -1  538.25   28.90
   1  -5   1  537.35   26.50
  -1  -5  -1  541.95   22.60
  -1  -5  -1  544.35   30.00
  -1   5  -1  473.55   27.30
  -1   5  -1  497.25   28.30
   1   5   1  557.84   28.90
   1   5   1  565.64   30.80
   1   5   1  586.34   31.20
  -1   5  -1  505.65   26.00
  -1   5  -1  530.45   27.60
  -1   5  -1  560.94   28.50
   1   5   1  572.04   29.70
   2  -5   1  968.90   32.90
   2  -5   1 1018.90   42.70
  -2  -5  -1  953.90   46.40
  -2  -5  -1  993.80   39.00
  -2  -5  -1  791.22   41.80
  -2  -5  -1  810.12   44.90
   2  -5   1  924.71   32.60
   2  -5   1  937.01   41.10
  -2  -5  -1  996.70   40.00
   2  -5   1  958.20   40.30
   2   5   1 1101.79   46.40
   2   5   1  987.00   38.50
   2   5   1  995.40   46.50
  -2   5  -1  955.80   40.30
   2   5   1  873.81   42.90
  -2   5  -1  887.41   41.00
  -2   5  -1  896.21   41.40
   2   5   1  913.81   45.40
   2   5   1  958.80   36.10
  -2   5  -1  926.21   41.60
  -2   5  -1  978.80   40.60
   3  -5   1   11.40    5.60
   3  -5   1   20.30    6.30
  -3  -5  -1    6.40    7.10
  -3  -5  -1   14.40    5.70
  -3  -5  -1   17.90    6.70
   3  -5   1   17.30    5.90
  -3  -5  -1    9.10    7.30
   3  -5   1   15.10    3.90
   3  -5   1   12.60    4.00
  -3  -5  -1   19.50    8.50
  -3   5  -1   13.30    6.00
   3   5   1    8.20    5.10
   3   5   1    2.60    7.00
   3   5   1   16.00    5.20
   3   5   1   11.20    7.00
  -3   5  -1   20.40    6.80
  -3   5  -1   14.20    5.90
  -3   5  -1   11.20    5.70
   3   5   1   16.50    7.60
  -3   5  -1   10.20    6.00
   3   5   1   14.90    7.10
  -4  -5  -1   62.09   12.40
   4  -5   1   50.69    9.20
   4  -5   1   42.10    6.90
  -4  -5  -1   18.40   10.60
   4  -5   1   46.40    8.10
   4  -5   1   41.00    7.60
  -4  -5  -1   35.20    9.30
   4  -5   1   35.20    8.60
  -4  -5  -1   45.00   12.60
  -4   5  -1   40.10    9.20
  -4   5  -1   37.00    8.60
   4   5   1   47.50    9.50
  -4   5  -1   33.00    6.60
  -4   5  -1   31.60    3.80
  -4   5  -1   30.30    6.30
   4   5   1   39.80   11.60
   4   5   1   54.39   12.40
   4   5   1   40.70   11.40
   4   5   1   36.40    7.60
   5  -5   1  271.87   19.20
   5  -5   1  233.28   18.30
  -5  -5  -1  248.48   21.10
  -5  -5  -1  241.38   23.70
   5  -5   1  263.77   18.60
  -5  -5  -1  300.37   22.10
   5  -5   1  252.57   18.20
  -5  -5  -1  253.67   21.30
  -5  -5  -1  252.47   22.60
  -5   5  -1  246.48   13.50
   5   5   1  266.07   20.00
  -5   5  -1  267.97   19.60
  -5   5  -1  266.87   13.20
  -5   5  -1  257.37   14.70
   5   5   1  294.77   24.30
  -5   5  -1  280.37   15.40
   5   5   1  242.48   22.70
   5   5   1  254.17   18.60
   5   5   1  275.27   24.80
  -5   5  -1  255.87   18.20
   6  -5   1   -0.20    6.30
  -6  -5  -1    6.30    9.30
  -6  -5  -1   -5.40    8.30
  -6  -5  -1    2.60    6.10
   6  -5   1   -2.90    4.70
  -6  -5  -1   -6.30    5.30
   6  -5   1   -5.30    3.80
   6  -5   1   -6.30    4.60
  -6  -5  -1    4.30    6.00
  -6   5  -1   -0.60    1.40
  -6   5  -1   -0.50    4.60
  -6   5  -1   -0.20    7.00
   6   5   1   -3.60    5.90
   6   5   1   -4.50    3.50
   6   5   1   -6.40    3.50
  -6   5  -1   -1.10    5.00
   6   5   1    5.30    7.90
   6   5   1    5.00    7.30
  -6   5  -1   -1.90    4.00
  -6   5  -1   -0.30    1.20
   6   5   1    1.20    6.20
   7  -5   1  145.99   16.70
   7  -5   1  131.69   15.10
  -7  -5  -1  199.78   28.40
  -7  -5  -1  159.08   23.30
   7  -5   1  163.58   15.80
  -7  -5  -1  138.59   21.40
  -7  -5  -1  130.89   24.70
   7  -5   1  159.88   17.10
  -7  -5  -1  139.09   21.20
   7   5   1  139.59   22.10
  -7   5  -1  156.98   16.20
  -7   5  -1  133.59   13.90
  -7   5  -1  166.28   16.50
   7   5   1  161.18   17.50
   7   5   1  141.99   24.60
   7   5   1  190.88   21.20
   7   5   1  142.79   21.20
  -8  -5  -1   33.80   13.40
   8  -5   1   28.10   10.10
   8  -5   1   52.79   15.60
   8  -5   1   14.10    8.90
  -8  -5  -1   18.90    9.20
  -8  -5  -1   25.70   12.60
  -8   5  -1   33.90   10.20
   8   5   1   14.90    7.90
  -8   5  -1   22.30    8.10
   8   5   1   36.50   12.60
   8   5   1   53.69   13.40
   8   5   1   22.20    9.90
  -8   5  -1   22.50    8.90
   9  -5   1   72.29   15.80
  -9  -5  -1   40.00   15.20
   9  -5   1   61.69   14.40
   9  -5   1   44.60   11.90
  -9  -5  -1   47.50   13.10
  -9  -5  -1   39.30   13.10
  -9  -5  -1   36.20   17.20
   9  -5   1   62.59   14.40
  -9   5  -1   88.29   18.90
   9   5   1   65.49   18.40
   9   5   1   54.89   15.20
  -9   5  -1   59.09   13.50
   9   5   1   42.80   15.30
  -9   5  -1   72.99   14.30
   9   5   1   35.70   11.70
  10  -5   1   -8.50    7.90
  10  -5   1   17.80    9.60
  10  -5   1   14.00    8.30
 -10  -5  -1  -10.00    8.90
 -10  -5  -1   -2.10   13.10
  10  -5   1   11.30   11.30
 -10  -5  -1   15.00   10.80
 -10  -5  -1    5.80   11.60
 -10   5  -1    0.40    8.20
 -10   5  -1    8.70    8.50
  10   5   1   -6.60    9.60
  10   5   1   -9.00    9.00
 -10   5  -1    3.20    7.10
  10   5   1   10.70   11.10
  10   5   1    3.30   10.20
  11  -5   1  128.19   24.50
 -11  -5  -1  164.48   29.20
  11  -5   1   71.89   17.80
  11  -5   1  136.29   25.30
 -11  -5  -1  104.39   23.50
 -11  -5  -1   98.09   23.70
  11   5   1  111.39   22.30
 -11   5  -1  116.99   20.30
 -11   5  -1  111.59   19.30
  11   5   1  111.69   21.60
  11   5   1  109.49   24.70
 -12  -5  -1    2.10    9.20
 -12  -5  -1    9.20   14.70
  12  -5   1   24.30   13.30
  12  -5   1   -7.10   10.00
  12  -5   1    1.10    9.60
  12  -5   1   27.70   13.10
 -12  -5  -1   -3.60    8.90
 -12   5  -1    6.00    9.40
  12   5   1   28.20   11.50
  12   5   1   12.20   13.10
 -12   5  -1   10.90   10.10
  12   5   1  -23.60   11.00
  13  -5   1    3.10   13.90
  13  -5   1   45.20   18.00
  13  -5   1   45.10   15.20
 -13  -5  -1   19.60   13.60
  13  -5   1   37.40   16.10
 -13  -5  -1   20.20   15.70
 -13  -5  -1   28.50   14.70
  13   5   1   12.10   17.30
 -13   5  -1   24.30   13.50
 -13   5  -1   71.69   17.80
  13   5   1   18.50   13.00
  13   5   1   53.59   16.70
  14  -5   1   17.20   15.90
 -14  -5  -1   -0.10   11.80
  14  -5   1    2.80   15.10
 -14  -5  -1  -13.90   14.90
  14  -5   1    9.40   10.10
  14   5   1   -4.00   15.20
 -14   5  -1    6.30   10.70
  14   5   1    4.40    9.70
 -14   5  -1  -17.30   11.80
  14   5   1  -13.70   11.20
 -15  -5  -1   -3.80   12.80
 -15  -5  -1   -6.10   17.90
  15  -5   1   -2.80   13.00
  15  -5   1    0.70   14.80
  15  -5   1    6.70   15.20
  15   5   1  -10.30   14.00
  15   5   1   15.70   12.40
  15   5   1   16.50   16.30
 -15   5  -1   12.10   13.20
 -15   5  -1   -1.00   12.40
 -16  -5  -1   48.30   22.20
  16  -5   1   78.09   24.10
  16  -5   1   48.70   16.40
 -16  -5  -1   58.59   23.00
  16   5   1  116.79   27.60
 -16   5  -1   33.40   16.70
 -16   5  -1    7.40   12.90
  16   5   1   27.60   17.50
  16   5   1   35.50   19.10
  17  -5   1   -6.30   18.60
 -17  -5  -1   20.50   23.20
 -17  -5  -1   23.40   22.70
  17  -5   1   29.30   20.10
  17   5   1   23.90   14.80
  17   5   1   10.80   20.50
 -17   5  -1   34.70   17.10
  17   5   1    7.90   16.30
  18  -5   1   18.60   19.90
 -18  -5  -1   25.30   26.40
  18  -5   1   41.70   22.80
 -18  -5  -1   -5.50   17.10
 -18   5  -1   -2.60   12.30
  18   5   1   11.80   22.40
  18   5   1   28.00   20.90
  19  -6  -1   -1.70   18.70
  19  -6  -1  -23.10   19.80
 -19  -6   1   27.60   28.30
 -19  -6   1   44.60   24.70
  19   6  -1   -3.50   22.20
 -18  -6   1   14.90   21.10
  18  -6  -1   26.40   20.30
 -18  -6   1    0.70   14.00
  18  -6  -1    3.40   17.60
  18   6  -1   38.70   21.00
  18   6  -1   14.70   18.70
  18   6  -1   21.70   18.10
  17  -6  -1   14.30   17.40
 -17  -6   1   -3.40   13.90
 -17  -6   1   -0.20   12.40
  17  -6  -1   13.30   13.10
 -17   6   1   35.80   14.90
  17   6  -1  -10.80   18.30
  17   6  -1    1.90   17.80
  17   6  -1  -10.10   16.90
  16  -6  -1    9.80   15.20
  16  -6  -1  -35.00   14.30
 -16  -6   1    6.30   17.70
  16  -6  -1   30.20   17.10
  16  -6  -1  -24.50   13.40
 -16  -6   1   12.60   13.00
  16   6  -1   -5.10   17.20
  16   6  -1   -4.70   13.40
  16   6  -1   -6.70   11.50
 -16   6   1  -36.90   12.10
 -16   6   1    8.40   12.40
  15  -6  -1  150.88   29.30
  15  -6  -1  134.79   29.50
  15  -6  -1  224.48   58.39
 -15  -6   1  117.79   27.00
 -15  -6   1  145.19   31.00
  15  -6  -1  122.79   30.00
 -15   6   1  113.99   19.80
  15   6  -1  201.58   33.10
 -15   6   1  130.39   24.40
  15   6  -1  158.78   35.10
  15   6  -1  133.39   29.00
  14  -6  -1  142.69   29.30
  14  -6  -1  168.18   29.40
 -14  -6   1  122.89   26.60
  14  -6  -1  118.19   26.30
  14  -6  -1  103.99   18.00
 -14  -6   1  126.49   30.20
 -14  -6   1  170.58   30.30
  14   6  -1  104.09   24.30
 -14   6   1  119.19   18.90
 -14   6   1  154.88   24.30
  14   6  -1  133.99   28.00
  14   6  -1  110.29   26.80
 -13  -6   1  -11.40   14.00
  13  -6  -1   -6.80   13.40
 -13  -6   1   -4.10   14.40
 -13  -6   1   18.50   15.90
  13  -6  -1    3.20   13.10
  13  -6  -1   -8.10    8.30
  13   6  -1    3.80   10.50
  13   6  -1    9.10    9.50
 -13   6   1   12.90   10.20
  13   6  -1   23.80   16.30
 -13   6   1   -1.80    7.60
  12  -6  -1   31.30   12.90
 -12  -6   1   21.40   17.10
 -12  -6   1   15.20   13.60
  12  -6  -1   13.60   10.40
  12  -6  -1   22.90    8.70
 -12  -6   1   53.99   18.80
  12  -6  -1    2.70   11.70
  12   6  -1   21.90   15.20
  12   6  -1   12.80   10.70
 -12   6   1   13.60    9.00
  12   6  -1   22.90   16.70
 -12   6   1   13.80   11.10
  11  -6  -1  -13.30    9.10
 -11  -6   1   12.70   12.80
  11  -6  -1    6.80   11.00
 -11  -6   1    1.90   11.90
  11  -6  -1   -8.70    9.90
 -11  -6   1   -6.60    8.10
  11  -6  -1   -3.80    5.80
  11   6  -1   12.00    6.90
  11   6  -1   -0.20   10.00
 -11   6   1   -4.40    6.20
 -11   6   1    1.40    6.70
  11   6  -1   13.00    9.40
 -10  -6   1  311.57   31.20
 -10  -6   1  286.77   31.90
  10  -6  -1  267.57   20.20
  10  -6  -1  281.67   31.40
 -10  -6   1  281.97   28.20
  10  -6  -1  298.27   27.30
  10   6  -1  269.67   30.00
 -10   6   1  283.47   20.70
 -10   6   1  237.68   21.50
  10   6  -1  298.47   32.00
  10   6  -1  277.57   26.10
  -9  -6   1  320.07   32.90
   9  -6  -1  299.97   20.70
   9  -6  -1  300.77   29.10
   9  -6  -1  295.67   13.80
   9  -6  -1  349.87   28.30
   9  -6  -1  278.97   26.10
  -9  -6   1  329.07   28.90
  -9   6   1  298.07   13.60
   9   6  -1  321.17   27.60
   9   6  -1  311.17   29.60
  -9   6   1  330.07   21.20
  -9   6   1  284.87   25.40
   8  -6  -1   33.70   10.30
   8  -6  -1   39.20    8.90
  -8  -6   1   37.60   11.90
   8  -6  -1   42.60   13.20
   8  -6  -1   43.60   11.90
  -8  -6   1   42.10   12.50
   8  -6  -1   33.30    6.30
   8   6  -1   47.80   13.00
   8   6  -1   36.40   13.50
   8   6  -1   68.09   16.00
   8   6  -1   35.40   13.10
  -8   6   1   45.70    7.00
  -8   6   1   41.70    9.80
  -8   6   1   27.00   11.20
   7  -6  -1   15.20    8.00
   7  -6  -1   11.00    5.10
  -7  -6   1    3.80    8.60
  -7  -6   1   21.40    8.70
  -7  -6   1   12.10   10.10
   7  -6  -1   32.40   11.40
   7  -6  -1   10.80    7.40
   7  -6  -1   15.70    6.60
  -7  -6   1   12.60    6.60
  -7  -6   1    7.50   10.90
  -7   6   1   15.70    6.60
  -7   6   1   14.40    8.20
  -7   6   1    4.10    6.00
   7   6  -1   19.70   12.00
   7   6  -1   14.90    7.00
  -7   6   1   16.00    5.60
   7   6  -1   23.10    9.20
   7   6  -1   10.70   10.00
  -7   6   1   16.90    5.90
   7   6  -1   10.10    8.10
   7   6  -1   -5.70    8.80
  -6  -6   1  259.77   25.30
  -6  -6   1  217.58   21.00
  -6  -6   1  229.98   25.30
  -6  -6   1  197.18   20.50
   6  -6  -1  242.18   18.70
   6  -6  -1  240.58   16.00
   6  -6  -1  262.57   18.30
   6  -6  -1  246.28   21.40
   6  -6  -1  219.28   17.90
   6   6  -1  236.08   22.70
   6   6  -1  226.88   25.00
  -6   6   1  231.68   19.60
  -6   6   1  226.48   15.80
  -6   6   1  221.48   13.10
  -6   6   1  227.28   13.40
   6   6  -1  216.88   22.50
   6   6  -1  217.58   18.10
  -6   6   1  240.38   15.30
   6   6  -1  225.48   18.60
  -6   6   1  253.67   16.40
   6   6  -1  236.88   23.30
  -5  -6   1  326.17   27.10
  -5  -6   1  329.77   22.00
   5  -6  -1  288.87   19.20
  -5  -6   1  315.27   27.10
   5  -6  -1  312.87   19.10
   5  -6  -1  306.27   19.60
   5  -6  -1  303.27   23.00
  -5  -6   1  306.37   22.50
  -5   6   1  329.77   19.00
   5   6  -1  328.07   20.30
   5   6  -1  290.67   26.60
  -5   6   1  294.47   19.00
   5   6  -1  276.37   23.80
  -5   6   1  323.67   22.50
  -5   6   1  310.07   18.80
   5   6  -1  320.77   27.20
  -4  -6   1  128.69   13.20
  -4  -6   1  124.29   20.40
   4  -6  -1  142.09   13.50
   4  -6  -1  131.79   11.10
  -4  -6   1  165.48   19.00
  -4  -6   1  117.89   12.70
   4  -6  -1  141.79   15.10
  -4  -6   1  146.29   15.40
   4  -6  -1  130.69   10.50
  -4   6   1  136.19   12.80
   4   6  -1  120.19   18.50
   4   6  -1  149.69   17.70
  -4   6   1  143.49   12.50
   4   6  -1  166.68   19.50
  -4   6   1  146.49   13.00
  -4   6   1  136.39   15.20
   4   6  -1  172.38   19.40
   4   6  -1  128.09   10.50
  -3  -6   1   31.20    7.00
  -3  -6   1   13.40    7.50
  -3  -6   1   23.20    6.60
   3  -6  -1   32.70    7.50
   3  -6  -1   25.50    4.40
  -3  -6   1   20.00    9.40
   3  -6  -1   21.00    4.40
  -3  -6   1   35.80   11.90
   3  -6  -1   23.20    7.70
   3  -6  -1   23.70    8.90
  -3   6   1   15.10    7.10
   3   6  -1   24.30    4.30
   3   6  -1   27.00   10.60
   3   6  -1   36.50   11.70
   3   6  -1   27.50    4.20
   3   6  -1   26.30   10.30
  -3   6   1   29.00    7.90
  -3   6   1   21.90    7.10
  -3   6   1   27.00    7.10
   3   6  -1   28.80    9.70
   3   6  -1   24.00    9.40
   2  -6  -1   98.79    4.60
   2  -6  -1   83.59   13.80
  -2  -6   1   92.19   14.70
   2  -6  -1  103.19   11.30
  -2  -6   1   94.49   14.10
   2  -6  -1  106.69   15.30
  -2  -6   1   97.59    8.40
  -2  -6   1  108.69   18.60
   2  -6  -1   96.59    4.50
   2   6  -1   84.59   13.20
   2   6  -1   95.39   16.20
   2   6  -1  135.29   18.70
  -2   6   1  100.89   11.00
  -2   6   1   99.29   13.60
   2   6  -1   92.99   13.80
   2   6  -1  102.79   17.90
  -2   6   1  112.69   14.80
   1  -6  -1  792.32   40.50
  -1  -6   1  799.82   40.80
   1  -6  -1  820.22   38.30
  -1  -6   1  783.92   28.20
  -1  -6   1  764.12   41.60
   1  -6  -1  816.52   39.80
  -1  -6   1  800.62   28.20
  -1   6   1  835.82   39.20
   1   6  -1  783.32   38.10
  -1   6   1  861.31   40.50
   1   6  -1  805.22   41.50
  -1   6   1  782.22   38.40
   1   6  -1  757.92   38.50
   1   6  -1  802.92   42.50
   1   6  -1  805.32   40.90
   0  -6  -1 3242.58  108.59
   0  -6  -1 3216.78  108.99
   0  -6   1 3388.56  119.29
   0  -6   1 3357.96  122.19
   0  -6  -1 3249.67  123.59
   0  -6  -1 3314.97  121.29
   0  -6  -1 3265.87  121.39
   0  -6   1 3308.87  123.19
   0   6   1 3243.38  120.59
   0   6  -1 3213.18  121.89
   0   6  -1 3136.19  122.89
   0   6  -1 3069.79  118.49
   0   6   1 3345.17  121.99
   0   6   1 3540.25  122.59
   0   6   1 3235.88  122.79
   0   6  -1 3312.47  118.89
   0   6  -1 3262.57  121.69
   1  -6   1  496.05   29.10
  -1  -6  -1  506.55   30.50
   1  -6   1  532.25   29.20
  -1  -6  -1  510.95   22.10
  -1  -6  -1  520.85   29.80
   1  -6   1  507.95   27.40
  -1  -6  -1  532.85   32.30
  -1   6  -1  468.15   28.00
  -1   6  -1  498.95   29.40
  -1   6  -1  514.35   29.10
  -1   6  -1  484.35   28.50
   1   6   1  507.05   30.50
  -1   6  -1  538.05   27.70
   1   6   1  474.15   30.20
   1   6   1  562.04   30.30
   1   6   1  510.35   29.90
  -2  -6  -1   31.60    6.80
  -2  -6  -1   17.90   10.30
  -2  -6  -1   25.90    9.50
   2  -6   1   36.90    9.00
   2  -6   1   22.00    7.70
  -2  -6  -1   33.30    9.80
  -2  -6  -1   19.80    5.80
   2   6   1   20.40    9.20
   2   6   1   21.50    7.80
   2   6   1   28.40    9.10
  -2   6  -1   33.60    8.00
  -2   6  -1   22.70    8.40
  -2   6  -1   20.10    7.50
  -2   6  -1   22.60    7.30
  -2   6  -1   47.00    9.70
   2   6   1   26.50    4.10
   2   6   1   23.20    7.30
   2   6   1   19.70    3.40
   3  -6   1  208.38   16.60
   3  -6   1  188.98   15.90
  -3  -6  -1  218.08   19.30
   3  -6   1  166.88   15.00
  -3  -6  -1  248.78   21.70
   3  -6   1  185.68   10.90
   3  -6   1  190.88   11.10
  -3  -6  -1  208.08   15.90
  -3  -6  -1  195.28   21.40
  -3  -6  -1  194.18   15.10
   3   6   1  161.78   14.00
  -3   6  -1  188.88   16.10
  -3   6  -1  184.18   14.70
  -3   6  -1  192.28   15.40
  -3   6  -1  165.38   15.60
  -3   6  -1  204.88   16.50
   3   6   1  210.68   19.80
   3   6   1  181.28   18.30
   3   6   1  192.88   12.60
   3   6   1  212.88   21.10
   3   6   1  182.38   19.50
   4  -6   1   68.69   11.70
  -4  -6  -1   47.20   13.20
  -4  -6  -1   54.29   10.60
   4  -6   1   51.69   10.70
   4  -6   1   57.79   10.80
   4  -6   1   69.79    9.40
   4  -6   1   60.59    8.70
  -4  -6  -1   55.09   11.30
  -4  -6  -1   81.59   16.60
  -4  -6  -1   56.69   11.70
  -4   6  -1   48.30    9.80
   4   6   1   57.79   12.70
   4   6   1   68.99   14.50
   4   6   1   36.70   12.30
  -4   6  -1   62.09   11.30
  -4   6  -1   62.89    9.20
   4   6   1   48.60   12.10
  -4   6  -1   59.39   10.60
  -4   6  -1   51.29   10.70
   4   6   1   67.09   10.60
   4   6   1   57.59    9.40
  -5  -6  -1  598.74   35.20
  -5  -6  -1  671.83   42.40
   5  -6   1  628.54   32.10
  -5  -6  -1  691.73   39.50
   5  -6   1  674.13   33.90
  -5  -6  -1  650.53   40.80
   5  -6   1  659.83   33.90
   5  -6   1  666.03   31.90
  -5   6  -1  609.14   23.20
  -5   6  -1  657.33   29.40
  -5   6  -1  589.14   32.50
   5   6   1  666.43   40.30
   5   6   1  655.93   45.50
  -5   6  -1  634.34   34.00
   5   6   1  647.74   34.10
  -5   6  -1  631.84   23.40
   5   6   1  644.94   41.20
   5   6   1  595.84   32.20
  -5   6  -1  610.04   33.10
  -5   6  -1  666.33   31.20
  -6  -6  -1   -0.20    5.00
   6  -6   1   12.10    6.70
  -6  -6  -1   11.20    7.10
  -6  -6  -1   26.20   13.70
   6  -6   1   12.50    6.20
   6  -6   1   22.30    7.90
  -6  -6  -1    7.20    7.20
  -6  -6  -1    6.30   10.20
   6  -6   1   11.00    6.20
  -6   6  -1   10.80    6.50
  -6   6  -1    9.30    7.00
   6   6   1    0.10    6.20
  -6   6  -1   15.30    4.60
   6   6   1   14.20    9.20
  -6   6  -1    7.80    4.40
   6   6   1   24.10   12.90
  -6   6  -1   12.70    3.90
   6   6   1    6.30    7.60
   6   6   1   13.00    8.80
   6   6   1   13.30    7.90
  -7  -6  -1  182.88   31.00
   7  -6   1  115.79   14.20
   7  -6   1  152.08   20.10
  -7  -6  -1  148.79   24.00
  -7  -6  -1  129.29   19.60
   7  -6   1  146.89   16.40
  -7  -6  -1  147.79   21.50
   7   6   1  158.08   16.90
   7   6   1  124.99   21.80
  -7   6  -1  130.79   16.20
   7   6   1  144.99   21.50
   7   6   1  152.28   24.90
  -7   6  -1  131.19   15.00
   7   6   1  159.58   27.30
  -7   6  -1  123.29   12.50
  -8  -6  -1  430.66   34.10
   8  -6   1  430.96   29.60
   8  -6   1  461.45   31.30
  -8  -6  -1  412.36   33.20
   8  -6   1  461.95   31.50
  -8  -6  -1  422.46   34.30
   8  -6   1  435.36   28.30
  -8  -6  -1  438.96   37.00
  -8   6  -1  432.06   26.20
   8   6   1  435.96   31.30
   8   6   1  423.66   34.80
  -8   6  -1  440.16   29.20
  -8   6  -1  416.26   29.00
   8   6   1  409.46   33.60
   8   6   1  485.45   36.10
  -9  -6  -1  -12.10   10.90
   9  -6   1    5.10   11.30
  -9  -6  -1    2.50    9.50
  -9  -6  -1   23.70   11.00
  -9  -6  -1    9.70   13.20
   9  -6   1    4.80    6.30
   9  -6   1    2.80    8.80
  -9   6  -1    0.30    6.70
  -9   6  -1   -7.30    7.90
  -9   6  -1   10.60    9.60
   9   6   1    4.60    9.50
   9   6   1    7.10   12.10
   9   6   1   15.80    9.50
 -10  -6  -1  145.59   27.10
 -10  -6  -1  190.58   23.70
 -10  -6  -1  197.08   29.00
 -10  -6  -1  174.28   30.10
  10  -6   1  166.38   24.70
  10  -6   1  209.58   28.10
  10  -6   1  153.08   18.60
 -10   6  -1  176.78   20.30
  10   6   1  200.38   28.90
 -10   6  -1  185.28   20.10
 -10   6  -1  160.38   18.90
  10   6   1  187.48   28.70
  10   6   1  168.68   26.50
  11  -6   1    6.40   10.70
 -11  -6  -1   -6.20    8.00
  11  -6   1    6.90   12.40
 -11  -6  -1  -11.30    6.60
  11  -6   1    5.50    9.60
 -11  -6  -1    3.50   12.60
  11   6   1    4.70   11.70
  11   6   1   -2.20   11.50
 -11   6  -1   -3.20    8.10
 -11   6  -1   -1.60    9.30
  11   6   1   -6.30   12.90
  12  -6   1  111.29   21.90
  12  -6   1  126.49   20.70
 -12  -6  -1  165.78   31.40
  12  -6   1  110.49   21.70
  12  -6   1  123.19   24.00
 -12  -6  -1   99.69   23.90
  12   6   1   93.59   22.40
 -12   6  -1  129.09   22.30
  12   6   1  110.29   23.20
  12   6   1   88.99   22.30
 -12   6  -1  140.39   21.90
 -13  -6  -1  187.98   33.50
  13  -6   1  216.88   32.30
  13  -6   1  169.88   24.70
  13  -6   1  186.38   31.00
 -13  -6  -1  199.68   35.10
  13  -6   1  195.58   28.60
 -13  -6  -1  180.48   33.50
  13   6   1  174.98   32.80
  13   6   1  194.28   30.00
  13   6   1  260.17   30.10
 -13   6  -1  249.78   25.90
 -13   6  -1  214.28   24.70
 -14  -6  -1  101.89   25.70
  14  -6   1   64.89   17.70
 -14  -6  -1   69.09   26.60
  14  -6   1   90.39   23.80
  14  -6   1   65.09   19.90
  14   6   1   67.59   19.60
  14   6   1   95.89   23.30
 -14   6  -1   90.09   18.80
  15  -6   1   24.50   23.70
 -15  -6  -1   44.20   19.20
  15  -6   1   47.40   18.90
  15  -6   1   45.80   16.90
 -15  -6  -1   28.70   14.60
  15   6   1   17.20   19.90
 -15   6  -1    6.40   17.20
 -15   6  -1    3.90   12.20
  15   6   1   33.40   19.70
  15   6   1   40.90   15.60
 -16  -6  -1   -0.40   18.80
  16  -6   1   38.00   21.50
 -16  -6  -1    6.60   16.10
  16  -6   1   22.80   16.70
  16   6   1    2.80   16.60
  16   6   1   18.30   18.00
 -16   6  -1   14.40   13.90
  16   6   1   21.40   17.40
 -17  -6  -1   31.50   20.60
  17  -6   1   50.89   24.10
 -17  -6  -1   51.39   24.60
  17   6   1    0.60   15.40
  17   6   1   26.20   19.90
 -17   6  -1   19.90   16.50
  17   6   1    3.60   14.40
 -18  -6  -1  -18.30   20.70
  18  -6   1   23.40   19.00
 -18  -6  -1   -4.80   18.20
  18  -6   1  -26.10   17.60
  18   6   1   16.30   22.10
 -18   6  -1    7.90   16.20
  18   6   1   24.20   20.20
  18  -7  -1    2.50   15.80
 -18  -7   1  -33.40   23.90
  18  -7  -1   23.50   21.20
  18   7  -1   19.50   20.20
  18   7  -1    8.50   12.80
 -17  -7   1   50.29   27.20
  17  -7  -1   73.49   20.40
  17  -7  -1   78.39   23.90
 -17  -7   1   85.79   28.00
 -17   7   1   56.69   15.80
  17   7  -1    3.60   20.80
  17   7  -1   17.00   22.80
  17   7  -1   31.30   18.10
 -16  -7   1  -10.80   17.00
  16  -7  -1   17.70   19.10
 -16  -7   1   -5.00   15.00
  16  -7  -1   10.00   15.90
  16   7  -1   24.80   19.90
  16   7  -1   20.30   17.70
 -16   7   1    0.30    9.30
  16   7  -1    7.30   15.90
  15  -7  -1    2.10   14.30
  15  -7  -1    2.10   11.70
 -15  -7   1    2.80   11.90
  15  -7  -1    7.00   17.20
 -15  -7   1  -24.20   16.30
  15  -7  -1   -6.10   13.90
 -15   7   1   -0.50    9.00
 -15   7   1  -24.40    9.10
  15   7  -1   -0.30   10.90
  15   7  -1   32.70   17.50
  15   7  -1  -11.40   14.70
 -14  -7   1   47.90   20.90
  14  -7  -1   33.90   13.70
  14  -7  -1   29.00   17.30
  14  -7  -1   30.50   17.40
 -14  -7   1   54.09   22.90
 -14  -7   1   50.19   25.90
  14   7  -1   25.20   15.40
  14   7  -1   27.50   14.90
 -14   7   1   22.20   12.20
 -14   7   1   37.50   11.50
  14   7  -1   34.80   16.70
 -13  -7   1   77.49   26.40
  13  -7  -1   77.29   18.90
  13  -7  -1   74.89   17.70
  13  -7  -1   66.19   13.20
 -13  -7   1   59.39   23.60
 -13  -7   1  105.19   24.20
  13  -7  -1   59.49   18.80
 -13   7   1   98.99   20.70
  13   7  -1   71.59   24.60
  13   7  -1   78.79   22.10
  13   7  -1   78.79   21.50
  12  -7  -1   33.50   16.10
  12  -7  -1   17.80   13.00
  12  -7  -1   33.00   13.70
 -12  -7   1   41.00   16.10
  12  -7  -1   23.30    9.60
 -12  -7   1   39.70   18.40
 -12  -7   1   31.90   17.20
 -12   7   1   35.30   10.40
  12   7  -1   44.40   18.80
  12   7  -1   33.40   16.60
  12   7  -1   37.10   15.50
 -11  -7   1  -16.10   11.60
 -11  -7   1    7.00   13.20
 -11  -7   1   -6.60    8.00
  11  -7  -1    2.20    8.20
  11  -7  -1    5.60   11.80
  11  -7  -1  -13.80    6.50
  11   7  -1   -7.40    9.90
  11   7  -1    7.80    9.80
 -11   7   1   -3.10    6.80
  11   7  -1    1.30   11.50
 -10  -7   1    3.50    7.30
 -10  -7   1   20.80   14.90
  10  -7  -1    9.60   10.50
 -10  -7   1   -3.40    9.30
  10  -7  -1    3.30    5.90
  10  -7  -1    5.30    9.30
  10  -7  -1  -11.10    7.50
  10   7  -1   -0.60   14.30
  10   7  -1   11.40   10.60
 -10   7   1    7.30    6.90
  10   7  -1   21.90   14.20
   9  -7  -1  198.98   12.10
  -9  -7   1  171.48   26.80
   9  -7  -1  195.08   22.20
  -9  -7   1  143.89   28.00
   9  -7  -1  185.08   16.10
   9  -7  -1  195.28   20.90
   9  -7  -1  206.08   22.30
  -9   7   1  181.78   16.20
  -9   7   1  182.98   11.50
  -9   7   1  197.48   21.10
   9   7  -1  229.88   22.10
  -9   7   1  166.68   15.40
   9   7  -1  193.98   28.50
   9   7  -1  221.18   32.10
  -9   7   1  205.78   16.30
   8  -7  -1  428.66   25.10
  -8  -7   1  434.86   34.00
  -8  -7   1  488.15   34.30
   8  -7  -1  410.96   29.20
   8  -7  -1  435.36   30.70
  -8  -7   1  438.26   37.30
   8  -7  -1  388.76   29.70
  -8  -7   1  445.66   36.80
  -8   7   1  430.06   24.20
   8   7  -1  469.65   37.70
  -8   7   1  438.16   24.90
  -8   7   1  386.56   29.90
   8   7  -1  422.26   30.20
   8   7  -1  451.85   35.90
  -8   7   1  422.26   22.40
  -8   7   1  425.46   25.20
  -7  -7   1 1058.99   54.69
   7  -7  -1  994.20   48.20
   7  -7  -1 1029.30   47.90
   7  -7  -1 1002.30   43.10
  -7  -7   1  990.90   51.89
  -7  -7   1  960.00   58.19
   7  -7  -1 1030.00   51.79
  -7  -7   1 1013.60   60.49
   7   7  -1 1020.10   58.59
  -7   7   1  955.30   37.70
  -7   7   1 1006.20   44.00
  -7   7   1  963.10   43.70
  -7   7   1  965.50   50.29
   7   7  -1 1063.39   56.79
  -7   7   1  976.70   42.00
   7   7  -1 1012.70   48.20
   7   7  -1  897.71   61.09
  -6  -7   1   53.59   17.00
   6  -7  -1   34.70    9.40
   6  -7  -1   36.50    9.10
  -6  -7   1   54.09   17.40
  -6  -7   1   32.90   11.80
   6  -7  -1   45.30   11.70
  -6  -7   1   30.70   11.20
   6   7  -1   30.20    8.60
  -6   7   1   14.90    6.50
   6   7  -1   21.50   11.00
  -6   7   1   42.80    8.90
  -6   7   1   45.60    9.60
   6   7  -1   27.60   11.70
   6   7  -1   45.10   12.60
   6   7  -1   33.70    8.30
   6   7  -1   25.30   13.40
  -5  -7   1  195.78   24.10
   5  -7  -1  177.98   15.70
  -5  -7   1  227.98   25.70
  -5  -7   1  196.98   20.30
   5  -7  -1  167.88   13.40
   5  -7  -1  193.88   18.90
  -5  -7   1  187.68   17.70
   5  -7  -1  181.68   14.50
  -5  -7   1  178.28   17.00
   5   7  -1  147.79   13.20
  -5   7   1  168.28   14.40
   5   7  -1  156.58   19.30
   5   7  -1  187.68   21.20
   5   7  -1  148.99   21.40
   5   7  -1  213.18   28.90
   5   7  -1  156.78   13.20
  -5   7   1  192.58   15.20
  -5   7   1  144.89   14.30
  -5   7   1  200.08   17.90
   4  -7  -1   54.19    8.10
  -4  -7   1   45.30   14.30
   4  -7  -1   52.59   13.30
  -4  -7   1   52.49   10.30
  -4  -7   1   71.29   16.00
  -4  -7   1   51.29    9.70
   4  -7  -1   50.19   10.80
   4   7  -1   51.09    7.10
   4   7  -1   46.00    8.00
  -4   7   1   39.50    9.70
   4   7  -1   48.60   14.10
   4   7  -1   37.70   12.50
   4   7  -1   33.80   12.20
   4   7  -1   55.89   15.70
  -4   7   1   53.89   11.20
  -4   7   1   54.39   10.70
  -4   7   1   39.00    8.90
   4   7  -1   43.20   14.50
  -3  -7   1 1344.27   52.69
  -3  -7   1 1363.16   52.69
  -3  -7   1 1295.67   63.69
  -3  -7   1 1317.47   64.89
   3  -7  -1 1333.37   55.49
  -3  -7   1 1204.28   58.69
   3  -7  -1 1296.47   58.29
   3  -7  -1 1304.97   46.70
   3  -7  -1 1344.27   47.30
   3  -7  -1 1314.77   58.59
  -3   7   1 1325.77   57.49
   3   7  -1 1271.27   64.49
  -3   7   1 1353.06   58.99
   3   7  -1 1370.16   63.79
   3   7  -1 1287.47   60.69
  -3   7   1 1339.27   55.89
   3   7  -1 1265.27   63.09
   3   7  -1 1314.97   59.39
  -3   7   1 1257.47   55.29
   2  -7  -1 2057.39   83.39
  -2  -7   1 2015.40   88.79
  -2  -7   1 2134.09   76.09
   2  -7  -1 2167.38   87.39
  -2  -7   1 2132.59   75.79
  -2  -7   1 2162.88   86.09
  -2  -7   1 2379.36   94.19
   2  -7  -1 2261.67   87.09
   2   7  -1 2132.49   89.39
  -2   7   1 2141.49   86.09
   2   7  -1 2200.08   92.99
  -2   7   1 2108.59   85.29
   2   7  -1 2179.28   90.89
   2   7  -1 1991.60   86.09
   2   7  -1 2127.89   86.19
  -2   7   1 2140.19   84.19
  -1  -7   1  135.19    7.10
   1  -7  -1  148.49   17.80
   1  -7  -1  126.69   14.00
  -1  -7   1  142.99    7.30
  -1  -7   1  149.39   20.50
  -1  -7   1  144.59   17.30
   1  -7  -1  131.29   15.00
  -1   7   1  137.19   14.50
   1   7  -1  151.08   17.30
  -1   7   1  136.99   14.30
   1   7  -1  129.79   18.30
   1   7  -1  122.99   17.00
   1   7  -1  131.59   15.10
  -1   7   1  135.39   14.90
   1   7  -1  122.39   19.50
   0  -7  -1  845.42   45.20
   0  -7  -1  807.32   30.00
   0  -7  -1  844.32   42.40
   0  -7  -1  781.82   41.10
   0  -7   1  808.22   43.40
   0  -7   1  791.22   42.10
   0  -7   1  839.72   40.50
   0  -7  -1  810.72   29.40
   0   7  -1  800.12   39.70
   0   7  -1  846.32   42.80
   0   7  -1  777.72   42.10
   0   7  -1  756.92   42.90
   0   7   1  809.32   43.10
   0   7  -1  756.82   39.80
   0   7   1  724.93   40.50
   0   7   1  829.62   41.30
   0   7   1  842.62   42.80
   1  -7   1  211.08   18.70
  -1  -7  -1  211.88   20.60
  -1  -7  -1  186.58   11.70
   1  -7   1  170.38   17.40
  -1  -7  -1  187.28   12.10
  -1  -7  -1  179.88   18.30
  -1  -7  -1  169.28   23.40
   1  -7   1  181.88   17.00
   1   7   1  186.28   18.70
   1   7   1  188.28   19.20
  -1   7  -1  166.88   15.90
  -1   7  -1  170.98   17.60
   1   7   1  173.48   16.90
  -1   7  -1  180.78   17.90
  -1   7  -1  193.58   18.50
  -1   7  -1  164.08   16.30
  -1   7  -1  167.08   16.70
   1   7   1  180.08   19.30
   2  -7   1   97.09   15.50
  -2  -7  -1   97.29   18.40
  -2  -7  -1  118.09   10.90
  -2  -7  -1   97.59   12.40
  -2  -7  -1  132.79   20.60
   2  -7   1   98.39   15.80
   2  -7   1  114.09   15.20
   2   7   1  113.69   17.10
   2   7   1  118.69   17.20
   2   7   1  114.29   18.20
  -2   7  -1   86.59   15.10
  -2   7  -1   95.99   14.80
  -2   7  -1  107.59   14.20
   2   7   1  115.79   19.30
  -2   7  -1  107.79   15.50
  -2   7  -1  113.59   16.00
   3  -7   1   19.70    4.00
   3  -7   1   30.50    9.30
  -3  -7  -1   26.30    7.90
   3  -7   1   29.00    9.70
  -3  -7  -1   25.00   11.60
  -3  -7  -1   34.50    8.00
   3  -7   1   26.80    4.40
  -3  -7  -1   27.80   11.20
   3   7   1   23.50   12.70
  -3   7  -1   11.50    7.10
  -3   7  -1   18.40    9.00
  -3   7  -1   25.70    8.60
   3   7   1   20.70    8.70
  -3   7  -1   29.60    9.20
  -3   7  -1   14.40    6.60
   3   7   1   17.50    4.80
   3   7   1   23.00    4.60
   3   7   1    4.50    8.20
   4  -7   1   -2.60    5.10
   4  -7   1    2.10    5.70
   4  -7   1    0.00    4.10
  -4  -7  -1    3.60    8.00
  -4  -7  -1    4.40    6.00
   4  -7   1    2.60    6.00
  -4  -7  -1   -3.80    4.40
  -4  -7  -1   -8.40    6.60
   4  -7   1   -0.80    3.60
  -4  -7  -1    0.10    5.80
  -4   7  -1    1.60    5.70
   4   7   1    2.40    5.80
   4   7   1   -0.80    4.30
   4   7   1    5.50    7.40
  -4   7  -1    3.80    6.30
   4   7   1   -7.30    7.90
  -4   7  -1    4.70    6.10
  -4   7  -1   -4.20    6.10
   4   7   1    5.40    4.30
  -4   7  -1   -2.80    4.60
   4   7   1   -0.50    7.10
   5  -7   1  721.53   33.70
  -5  -7  -1  702.83   41.40
   5  -7   1  702.73   36.90
  -5  -7  -1  743.33   46.50
   5  -7   1  679.53   37.10
  -5  -7  -1  772.42   45.50
   5  -7   1  724.23   34.40
  -5  -7  -1  678.53   37.70
   5  -7   1  755.02   34.50
  -5  -7  -1  695.13   45.10
   5   7   1  669.33   34.10
   5   7   1  710.23   35.40
  -5   7  -1  672.23   36.90
  -5   7  -1  720.53   37.00
   5   7   1  680.33   41.10
   5   7   1  770.82   44.70
  -5   7  -1  664.03   36.40
   5   7   1  694.13   44.60
  -5   7  -1  702.13   33.90
   5   7   1  715.33   45.40
  -5   7  -1  701.13   32.80
  -6  -7  -1  335.47   27.50
   6  -7   1  408.46   25.60
   6  -7   1  399.86   25.60
   6  -7   1  399.86   26.60
  -6  -7  -1  328.77   31.60
  -6   7  -1  359.36   20.80
  -6   7  -1  374.06   25.60
  -6   7  -1  375.66   25.20
   6   7   1  412.16   34.60
   6   7   1  380.36   26.00
   6   7   1  415.86   36.70
   6   7   1  391.96   32.30
  -6   7  -1  367.06   25.70
   7  -7   1  265.27   21.00
  -7  -7  -1  217.68   31.20
   7  -7   1  267.47   21.70
  -7  -7  -1  257.47   28.50
   7  -7   1  222.98   20.90
  -7  -7  -1  266.47   25.20
   7  -7   1  259.67   21.00
  -7   7  -1  242.48   13.50
  -7   7  -1  232.18   20.70
   7   7   1  241.28   25.00
  -7   7  -1  229.68   20.90
  -7   7  -1  230.88   12.90
   7   7   1  236.28   21.60
  -8  -7  -1   -9.20    8.80
   8  -7   1   -0.40    7.60
  -8  -7  -1   13.60   15.70
   8  -7   1   12.20    8.10
   8  -7   1   13.60    8.30
  -8  -7  -1   20.50   12.00
  -8  -7  -1   -8.40    7.80
   8  -7   1   21.30   10.10
   8   7   1   17.20   11.40
  -8   7  -1   -2.30    6.30
   8   7   1   -3.20    7.00
   8   7   1    2.50    6.30
  -9  -7  -1   82.99   19.70
   9  -7   1   99.19   18.40
  -9  -7  -1   68.79   17.10
   9  -7   1   89.59   18.40
  -9  -7  -1   96.59   22.80
  -9  -7  -1   88.89   24.90
   9  -7   1   85.39   15.90
   9  -7   1   66.79   15.20
  -9   7  -1   72.69   16.80
  -9   7  -1   95.29   17.20
   9   7   1   78.29   18.30
  -9   7  -1   76.99   12.70
   9   7   1   77.49   16.60
   9   7   1   93.19   22.50
 -10  -7  -1   85.49   24.90
 -10  -7  -1   51.29   15.60
  10  -7   1   94.59   18.50
 -10  -7  -1   55.09   20.50
 -10  -7  -1  106.09   24.00
  10  -7   1   95.59   22.80
  10  -7   1   62.69   17.00
  10  -7   1   74.09   14.20
 -10   7  -1   65.69   15.60
 -10   7  -1   80.99   15.60
  10   7   1   74.19   17.10
  10   7   1   73.09   21.40
 -10   7  -1   79.59   14.00
  10   7   1   69.89   21.40
  11  -7   1   -1.70    8.20
  11  -7   1   12.00   10.00
 -11  -7  -1   19.70   12.50
 -11  -7  -1   15.40   11.70
  11  -7   1   20.40   12.20
 -11  -7  -1   30.20   16.10
 -11  -7  -1    1.00   14.60
  11   7   1    6.40   12.30
 -11   7  -1   23.10   11.20
  11   7   1   27.00   16.20
  11   7   1    7.90   12.50
 -11   7  -1    8.60    7.60
  12  -7   1   49.80   15.60
  12  -7   1   45.70   12.60
 -12  -7  -1   38.40   16.40
  12  -7   1   40.20   14.50
  12  -7   1   30.90   15.60
 -12  -7  -1   43.00   17.50
 -12  -7  -1   14.60   19.90
  12   7   1   37.90   16.90
 -12   7  -1   56.89   15.90
  12   7   1   28.10   17.00
  12   7   1   23.00   13.20
 -12   7  -1   14.70   10.90
  13  -7   1   31.90   17.10
  13  -7   1   12.60   10.90
 -13  -7  -1   -2.80   13.10
 -13  -7  -1   18.70   14.10
  13  -7   1  -16.30   11.30
  13  -7   1    9.10   14.80
 -13  -7  -1   27.00   19.70
 -13   7  -1   29.00   11.20
  13   7   1   45.40   19.30
  13   7   1  -11.60   14.90
 -13   7  -1    0.70   11.00
  14  -7   1  119.89   27.60
 -14  -7  -1   96.79   28.60
  14  -7   1  141.59   26.10
  14  -7   1  182.78   31.40
 -14  -7  -1  186.88   35.90
  14   7   1  186.78   32.00
  14   7   1   91.39   24.90
  14   7   1  177.58   31.50
 -14   7  -1  111.99   23.70
  15  -7   1  198.08   35.20
  15  -7   1  243.48   38.00
 -15  -7  -1  198.48   38.70
 -15  -7  -1  162.28   34.00
  15  -7   1  169.58   29.00
 -15   7  -1  127.69   23.50
  15   7   1  198.18   32.10
  15   7   1  180.78   30.10
  15   7   1  161.08   37.70
 -16  -7  -1   50.49   24.50
  16  -7   1   33.40   17.70
 -16  -7  -1   36.30   22.80
  16  -7   1   50.09   20.90
  16   7   1   -1.70   22.40
  16   7   1   13.90   18.20
 -16   7  -1   16.40   14.30
  16   7   1   18.50   18.90
 -17  -7  -1   22.50   25.30
 -17  -7  -1   19.00   23.60
  17  -7   1   25.40   16.60
  17   7   1   19.80   15.60
 -17   7  -1  -13.20   13.00
  17   7   1  -10.10   15.30
  18  -7   1   23.60   21.50
 -18  -7  -1  -12.30   16.10
 -18  -7  -1  -13.80   24.10
  18  -7   1  -10.20   19.00
  18   7   1  -14.00   17.40
 -18   7  -1    8.10   17.50
  18   7   1   -6.90   21.80
  18  -8  -1   33.60   17.40
 -18  -8   1   32.90   18.50
  18  -8  -1   34.20   23.10
 -18  -8   1   19.70   22.80
  18   8  -1  -14.40   18.30
  18   8  -1   23.50   22.00
  17  -8  -1   13.20   16.40
 -17  -8   1   33.00   24.50
  17  -8  -1    8.50   17.60
 -17  -8   1   23.70   21.60
  17   8  -1   23.30   21.90
  17   8  -1  -27.90   16.00
 -17   8   1   18.30   12.20
 -16  -8   1   23.60   23.70
  16  -8  -1    3.00   17.50
  16  -8  -1   -7.10   14.50
 -16  -8   1   -0.40   18.90
  16   8  -1   71.79   21.20
  16   8  -1   31.40   19.20
  16   8  -1   36.50   21.30
 -16   8   1    6.60   11.20
  15  -8  -1   94.39   24.80
 -15  -8   1  107.59   31.20
 -15  -8   1   86.79   24.50
  15  -8  -1   54.09   17.10
  15  -8  -1  108.69   26.80
  15   8  -1   91.99   25.90
  15   8  -1   66.39   18.80
 -15   8   1   92.19   16.00
  14  -8  -1   79.59   20.60
  14  -8  -1   71.79   20.30
 -14  -8   1   38.80   24.80
 -14  -8   1   44.00   22.60
  14  -8  -1   35.10   13.70
 -14  -8   1   76.99   30.00
  14  -8  -1   34.10   16.80
  14   8  -1   69.09   24.80
 -14   8   1   57.79   13.00
  14   8  -1   61.69   21.30
  14   8  -1   51.09   19.50
  13  -8  -1   -5.60    8.20
 -13  -8   1    1.60   16.80
 -13  -8   1   67.89   24.10
  13  -8  -1   -7.30   10.90
  13  -8  -1   -7.90    9.70
  13  -8  -1   -1.00   11.50
 -13  -8   1  -12.10   15.90
 -13   8   1   -8.00    7.50
  13   8  -1   -4.90    9.90
  13   8  -1  -12.50   10.00
  12  -8  -1   23.60   15.90
  12  -8  -1   44.80   15.10
  12  -8  -1   44.80   11.60
 -12  -8   1   49.50   21.60
 -12  -8   1   28.10   17.60
 -12  -8   1   43.80   20.30
  12   8  -1   41.90   17.10
 -12   8   1   47.00   11.40
  12   8  -1   40.40   15.40
 -12   8   1   43.90   19.10
  12   8  -1   53.99   16.60
 -12   8   1   39.00   11.00
  11  -8  -1   25.60   12.90
 -11  -8   1   25.50   15.70
  11  -8  -1   20.50    8.80
  11  -8  -1   29.10   14.10
 -11  -8   1    9.50   17.10
  11  -8  -1   54.79   16.80
 -11  -8   1   10.90   14.60
 -11   8   1   28.40    9.00
  11   8  -1   16.70   13.20
  11   8  -1   16.30   11.90
 -11   8   1   79.09   13.60
  11   8  -1   40.60   19.40
 -11   8   1   38.80   10.00
  10  -8  -1  783.52   46.00
 -10  -8   1  696.93   54.69
 -10  -8   1  718.83   49.00
  10  -8  -1  785.82   47.50
  10  -8  -1  695.23   44.10
  10  -8  -1  731.63   36.90
 -10  -8   1  719.23   49.70
  10   8  -1  749.13   51.89
 -10   8   1  562.94   36.40
 -10   8   1  699.03   27.20
 -10   8   1  706.73   36.50
  10   8  -1  732.93   52.89
 -10   8   1  732.63   36.80
 -10   8   1  690.63   26.90
  10   8  -1  690.33   43.60
   9  -8  -1  382.86   24.40
   9  -8  -1  395.06   37.10
  -9  -8   1  338.17   30.50
  -9  -8   1  369.06   36.70
   9  -8  -1  402.96   30.70
   9  -8  -1  401.36   29.50
  -9  -8   1  358.66   34.20
  -9   8   1  405.36   23.40
  -9   8   1  393.16   24.80
  -9   8   1  417.86   25.20
   9   8  -1  434.06   38.20
   9   8  -1  363.76   36.60
   9   8  -1  340.57   28.30
   8  -8  -1   -2.60    4.70
  -8  -8   1   22.80   13.60
   8  -8  -1   19.50    8.80
   8  -8  -1    1.00    6.20
  -8  -8   1   30.80   11.00
  -8  -8   1    3.30    8.00
   8  -8  -1   10.20    5.80
  -8  -8   1    8.30   10.50
  -8   8   1   12.10    6.50
  -8   8   1   11.10    5.90
   8   8  -1    2.20    8.80
  -8   8   1    4.50    2.20
  -8   8   1    9.10    9.70
   8   8  -1   10.40    9.20
  -8   8   1    9.50    8.00
   8   8  -1    9.60    6.60
  -7  -8   1   51.89   17.20
   7  -8  -1   59.59   12.10
  -7  -8   1   60.39   14.80
   7  -8  -1   70.49   12.20
  -7  -8   1   20.50   11.60
   7  -8  -1   58.99   12.00
   7  -8  -1   80.79   16.50
   7   8  -1   56.49   12.80
  -7   8   1   59.79   11.20
  -7   8   1   60.29   11.40
   7   8  -1   54.09   17.10
  -7   8   1   62.39   14.40
  -7   8   1   61.69   10.70
   7   8  -1   46.70   15.30
   6  -8  -1 1153.18   50.79
   6  -8  -1 1193.18   50.49
  -6  -8   1 1191.88   65.89
   6  -8  -1 1198.18   52.79
   6  -8  -1 1111.89   56.19
  -6  -8   1 1177.18   56.89
  -6  -8   1 1141.19   55.69
  -6  -8   1 1257.07   67.39
  -6   8   1 1129.69   50.59
  -6   8   1 1130.49   56.19
   6   8  -1 1115.59   49.40
   6   8  -1 1141.99   61.39
  -6   8   1 1160.98   51.19
  -6   8   1 1170.18   51.29
   6   8  -1 1201.08   66.09
   5  -8  -1  766.42   42.50
   5  -8  -1  752.52   34.40
  -5  -8   1  818.72   40.20
   5  -8  -1  758.12   39.30
  -5  -8   1  829.62   50.69
  -5  -8   1  773.82   39.50
  -5  -8   1  718.13   43.30
  -5  -8   1  709.73   48.80
   5  -8  -1  760.32   33.90
   5   8  -1  735.23   43.80
   5   8  -1  726.83   49.30
  -5   8   1  764.12   38.10
   5   8  -1  703.73   32.10
   5   8  -1  670.43   45.90
   5   8  -1  712.53   46.20
   5   8  -1  756.62   45.20
  -5   8   1  776.52   37.60
   5   8  -1  739.33   32.60
  -5   8   1  738.13   37.30
  -4  -8   1  197.38   16.50
  -4  -8   1  182.58   19.90
   4  -8  -1  207.58   19.20
   4  -8  -1  174.08   18.50
  -4  -8   1  160.78   24.20
  -4  -8   1  218.18   24.10
  -4  -8   1  175.18   15.50
   4  -8  -1  175.18   12.30
   4   8  -1  178.98   20.70
  -4   8   1  156.98   16.40
  -4   8   1  179.88   19.10
   4   8  -1  200.28   23.30
   4   8  -1  164.58   22.90
  -4   8   1  178.48   16.40
   4   8  -1  190.88   22.50
  -4   8   1  189.28   16.70
   4   8  -1  201.08    9.70
   4   8  -1  184.08   25.80
  -3  -8   1  173.18   21.10
   3  -8  -1  150.88   20.60
   3  -8  -1  153.18   15.60
   3  -8  -1  160.58    8.70
   3  -8  -1  145.09   19.60
  -3  -8   1  167.88   13.50
  -3  -8   1  154.68   20.90
   3  -8  -1  147.79    9.00
  -3  -8   1  152.88   24.00
  -3  -8   1  158.28   13.10
   3   8  -1  171.88   25.60
  -3   8   1  154.88   16.00
  -3   8   1  155.18   15.70
   3   8  -1  160.18   23.50
   3   8  -1  157.58   19.50
   3   8  -1  148.49   17.40
   3   8  -1  153.58   21.30
  -3   8   1  155.68   16.20
   2  -8  -1   59.89   13.10
  -2  -8   1   64.19   16.20
  -2  -8   1   66.49    7.50
  -2  -8   1   60.79   14.40
  -2  -8   1   70.49    7.90
   2  -8  -1   63.19   14.50
   2  -8  -1   73.59   13.70
   2   8  -1   59.09   14.30
   2   8  -1   57.99   13.60
   2   8  -1   68.19   17.00
  -2   8   1   76.69   13.40
  -2   8   1   59.89   12.10
   2   8  -1   68.49   16.30
   2   8  -1   52.09   13.80
  -2   8   1   88.89   15.80
  -1  -8   1 1733.93   59.69
   1  -8  -1 1787.32   74.59
   1  -8  -1 1792.62   78.19
   1  -8  -1 1687.13   74.69
  -1  -8   1 1798.82   80.59
  -1  -8   1 1723.83   77.29
  -1  -8   1 1736.53   59.69
  -1   8   1 1751.72   74.89
   1   8  -1 1720.83   77.19
   1   8  -1 1683.53   74.59
   1   8  -1 1708.23   79.99
   1   8  -1 1770.42   74.39
  -1   8   1 1796.82   74.99
  -1   8   1 1787.52   76.69
   1   8  -1 1732.13   77.79
   0  -8  -1  369.56   27.10
   0  -8   1  422.66   31.10
   0  -8  -1  375.66   30.60
   0  -8  -1  361.26   16.60
   0  -8   1  395.26   26.30
   0  -8   1  404.26   28.30
   0  -8  -1  356.06   16.00
   0  -8  -1  393.86   28.60
   0   8  -1  348.47   25.40
   0   8   1  407.26   28.70
   0   8  -1  383.86   25.90
   0   8  -1  471.45   32.70
   0   8   1  379.26   29.50
   0   8  -1  379.66   27.40
   0   8   1  376.46   28.30
   0   8   1  383.66   27.30
   0   8  -1  377.56   28.40
  -1  -8  -1   96.09   16.20
  -1  -8  -1  101.39   19.10
  -1  -8  -1   70.79    8.30
   1  -8   1   80.99   16.20
  -1  -8  -1   71.59    7.80
   1  -8   1   67.99   13.70
  -1  -8  -1   80.99   16.40
   1  -8   1   92.39   16.00
   1   8   1   97.89   16.80
   1   8   1  100.69   18.70
  -1   8  -1   83.89   16.30
  -1   8  -1   90.19   17.20
  -1   8  -1   81.49   15.70
  -1   8  -1   92.39   15.20
   1   8   1   85.79   20.40
  -1   8  -1   76.49   13.50
  -1   8  -1   91.49   15.60
   1   8   1   69.79   15.60
  -2  -8  -1  308.07   18.90
  -2  -8  -1  309.27   27.20
   2  -8   1  244.88   21.40
   2  -8   1  284.87   22.40
  -2  -8  -1  309.17   18.00
  -2  -8  -1  321.07   27.90
   2  -8   1  275.37   24.00
  -2   8  -1  282.77   22.00
   2   8   1  253.87   24.30
  -2   8  -1  282.97   22.40
   2   8   1  289.27   27.80
  -2   8  -1  309.37   24.40
   2   8   1  355.46   26.70
  -2   8  -1  289.47   24.50
  -2   8  -1  300.57   21.20
   2   8   1  279.37   24.00
   3  -8   1  134.49   15.40
   3  -8   1  118.09    7.30
  -3  -8  -1  110.49   14.00
  -3  -8  -1  135.39   15.90
  -3  -8  -1  151.98   23.60
   3  -8   1  112.39    7.20
  -3  -8  -1  137.99   22.30
   3  -8   1  119.99   17.40
  -3  -8  -1  117.29   13.40
  -3   8  -1   86.09   14.30
   3   8   1  139.39   20.10
  -3   8  -1  107.59   16.70
   3   8   1  108.79   19.60
   3   8   1  140.79   22.00
  -3   8  -1  115.89   16.00
   3   8   1  101.49   19.10
   3   8   1  111.59    6.30
  -3   8  -1   98.29   15.80
  -3   8  -1  134.99   15.60
  -4  -8  -1  932.51   53.49
  -4  -8  -1  924.01   53.29
   4  -8   1  864.11   36.10
  -4  -8  -1  864.91   47.90
   4  -8   1  817.62   35.30
   4  -8   1  871.31   43.70
  -4  -8  -1  878.11   43.50
   4  -8   1  902.31   44.10
  -4  -8  -1  937.01   43.20
  -4   8  -1  877.01   42.10
   4   8   1  872.71   36.00
   4   8   1  750.32   48.70
   4   8   1  853.61   49.10
   4   8   1  916.21   52.09
   4   8   1  822.62   36.00
  -4   8  -1  916.61   44.30
  -4   8  -1  814.62   43.90
   4   8   1  821.92   47.30
  -4   8  -1  875.41   44.40
  -4   8  -1  912.61   43.80
  -5  -8  -1 1209.68   58.29
   5  -8   1 1272.57   57.19
   5  -8   1 1298.17   54.89
   5  -8   1 1243.28   51.59
   5  -8   1 1267.17   51.89
  -5   8  -1 1211.18   54.39
   5   8   1 1155.18   69.99
   5   8   1 1236.28   52.19
  -5   8  -1 1183.48   56.39
  -5   8  -1 1231.68   57.39
  -5   8  -1 1288.67   53.39
  -5   8  -1 1252.97   56.79
  -6  -8  -1   84.89   16.30
  -6  -8  -1   81.39   20.00
   6  -8   1   68.19   14.70
   6  -8   1   93.49   14.20
   6  -8   1   75.19   11.80
   6  -8   1   84.89   15.20
  -6  -8  -1   52.79   17.00
  -6   8  -1   85.29   14.90
  -6   8  -1   80.29   12.50
  -6   8  -1  103.19   16.40
  -6   8  -1   67.79   13.90
   6   8   1   77.69   18.80
  -6   8  -1   80.39   11.50
   6   8   1   68.79   16.90
   6   8   1   93.69   14.40
  -7  -8  -1  366.16   35.70
   7  -8   1  304.67   24.40
   7  -8   1  342.37   24.90
   7  -8   1  301.17   24.90
   7  -8   1  318.67   24.20
  -7  -8  -1  312.57   27.80
  -7  -8  -1  330.77   28.20
  -7  -8  -1  341.27   32.00
  -7   8  -1  300.97   17.60
  -7   8  -1  318.97   24.50
   7   8   1  320.07   24.20
   7   8   1  340.77   32.60
  -7   8  -1  313.77   23.80
   7   8   1  311.27   30.30
   8  -8   1  336.07   25.20
   8  -8   1  306.87   26.60
   8  -8   1  336.07   26.70
  -8  -8  -1  318.57   33.00
  -8  -8  -1  312.77   29.60
  -8  -8  -1  348.47   30.20
  -8  -8  -1  318.87   33.60
   8  -8   1  362.06   27.20
   8   8   1  332.77   33.80
  -8   8  -1  334.47   26.60
   8   8   1  266.47   24.50
  -8   8  -1  407.86   28.50
  -8   8  -1  321.47   15.40
  -8   8  -1  339.17   25.00
   8   8   1  292.47   30.50
  -8   8  -1  340.97   15.90
  -9  -8  -1  208.28   32.00
  -9  -8  -1  155.78   26.40
   9  -8   1  176.68   24.00
  -9  -8  -1  199.58   27.90
   9  -8   1  198.18   21.60
   9  -8   1  200.18   19.90
   9  -8   1  165.88   23.60
  -9  -8  -1  165.18   32.00
  -9   8  -1  227.48   22.00
   9   8   1  180.68   25.20
  -9   8  -1  162.38   23.40
   9   8   1  216.48   31.80
  -9   8  -1  212.38   20.10
   9   8   1  205.88   32.50
  10  -8   1  104.09   18.90
  10  -8   1   69.09   15.80
 -10  -8  -1   90.19   20.80
 -10  -8  -1  113.29   25.90
 -10  -8  -1   67.29   20.10
  10  -8   1   81.69   17.90
 -10  -8  -1   59.49   19.90
  10   8   1   96.29   25.10
  10   8   1  106.89   26.60
 -10   8  -1  106.59   17.80
  10   8   1  121.79   21.20
 -11  -8  -1    7.90   13.80
  11  -8   1  -10.70    7.80
 -11  -8  -1   -6.60   12.20
  11  -8   1    4.00    9.70
  11  -8   1    0.30   10.00
 -11  -8  -1   11.40   10.30
 -11  -8  -1   10.10   12.20
  11  -8   1   -2.90    8.30
  11   8   1   16.10   11.20
 -11   8  -1   11.60    9.30
  11   8   1    2.90   14.80
  11   8   1  -22.80   12.00
 -12  -8  -1  164.78   33.80
 -12  -8  -1  200.08   33.60
  12  -8   1  144.29   22.30
  12  -8   1  223.38   30.90
  12  -8   1  192.28   29.40
 -12  -8  -1  199.38   37.00
  12   8   1  173.38   27.50
 -12   8  -1  176.08   20.90
  12   8   1  179.98   31.70
  12   8   1  154.58   30.40
  13  -8   1  212.58   28.00
  13  -8   1  215.18   31.40
  13  -8   1  226.58   33.80
  13  -8   1  285.77   30.40
 -13  -8  -1  248.48   38.60
  13   8   1  260.17   30.70
 -13   8  -1  202.38   23.30
  13   8   1  263.67   42.60
  13   8   1  210.78   36.00
  14  -8   1   77.89   23.40
  14  -8   1   99.69   27.90
  14  -8   1  119.89   26.00
  14  -8   1   88.09   21.10
 -14  -8  -1  108.49   32.90
 -14  -8  -1   77.49   23.60
 -14  -8  -1   63.89   24.00
  14   8   1  101.09   27.10
  14   8   1  128.39   26.20
  14   8   1  114.59   28.90
 -14   8  -1  122.89   21.20
 -15  -8  -1   -5.60   14.50
  15  -8   1   10.30   14.60
 -15  -8  -1    4.90   18.60
  15  -8   1   29.10   14.40
  15   8   1   12.90   14.50
  15   8   1    7.20   15.20
  15   8   1   13.40   19.70
 -15   8  -1    5.00   15.70
  16  -8   1   34.00   19.70
 -16  -8  -1   10.60   15.90
  16  -8   1   29.90   16.60
 -16  -8  -1   46.90   25.70
  16   8   1   43.10   22.00
 -16   8  -1   15.60   13.90
 -17  -8  -1   90.59   30.20
  17  -8   1   72.19   23.20
 -17  -8  -1   91.69   31.20
  17  -8   1   38.70   24.80
 -17   8  -1   87.09   20.20
  17   8   1  108.09   29.50
  17   8   1  109.99   26.70
 -18  -9   1    8.40   16.00
 -17  -9   1   65.39   22.30
 -17  -9   1  128.19   31.00
  17  -9  -1   67.69   22.60
  17  -9  -1   75.29   25.30
  17   9  -1   65.59   27.30
  17   9  -1   80.39   24.40
  16  -9  -1   28.60   14.30
 -16  -9   1   55.09   24.50
 -16  -9   1   18.00   16.40
  16   9  -1   36.50   23.00
  16   9  -1   22.90   18.80
 -16   9   1    8.80    9.70
 -15  -9   1  -11.90   19.10
  15  -9  -1   -8.90    9.00
 -15  -9   1   18.00   15.60
  15  -9  -1   42.50   18.60
  15  -9  -1   13.80   21.80
  15   9  -1   -0.90   13.00
 -15   9   1   14.30    9.20
  15   9  -1  -31.20   16.80
  15   9  -1   10.60   14.30
 -14  -9   1   -8.70   16.60
  14  -9  -1    5.10   11.60
  14  -9  -1  -10.30   12.90
  14  -9  -1   -4.10   13.90
 -14  -9   1  -12.80   17.20
  14  -9  -1    5.00   15.00
 -14  -9   1   -4.50   25.90
 -14   9   1   -8.10    9.30
  14   9  -1   27.70   16.00
  14   9  -1   10.50   13.10
  14   9  -1   10.20   12.70
 -14   9   1    7.00    9.50
 -13  -9   1   79.89   26.40
 -13  -9   1   76.89   23.00
  13  -9  -1   69.79   14.40
  13  -9  -1   94.29   23.60
  13  -9  -1  103.39   23.50
 -13   9   1   88.89   15.30
  13   9  -1   64.09   19.30
 -13   9   1   89.19   15.40
  13   9  -1   68.59   23.70
  13   9  -1   81.69   25.00
  12  -9  -1  161.48   27.00
  12  -9  -1  168.28   26.70
 -12  -9   1  170.88   33.30
 -12  -9   1  160.48   30.20
  12  -9  -1  151.18   17.10
  12  -9  -1  127.29   24.60
 -12  -9   1  190.78   37.20
 -12   9   1  177.78   21.40
 -12   9   1  150.68   17.00
  12   9  -1  206.88   37.60
  12   9  -1  147.29   24.40
  12   9  -1  192.38   33.90
  11  -9  -1   43.90   14.20
 -11  -9   1   34.00   18.90
  11  -9  -1   36.30   15.60
 -11  -9   1   66.49   23.90
 -11  -9   1   43.70   16.90
  11  -9  -1   46.50   14.30
  11   9  -1   49.40   19.50
 -11   9   1   59.79   12.90
 -11   9   1   39.10   10.80
  11   9  -1   34.20   19.50
  11   9  -1   55.49   17.50
  10  -9  -1   56.29   14.30
 -10  -9   1   -1.20   14.10
  10  -9  -1   13.70    9.90
  10  -9  -1    1.70    8.90
 -10  -9   1   -9.60    9.00
 -10  -9   1   12.30   13.60
 -10   9   1    4.40    6.80
  10   9  -1   -6.20   16.40
  10   9  -1    7.20   11.10
 -10   9   1   -2.00    4.10
 -10   9   1   -6.20    5.80
  10   9  -1   20.00   10.50
   9  -9  -1  144.69   21.60
   9  -9  -1  159.58   25.00
  -9  -9   1  133.19   24.00
  -9  -9   1  134.39   24.10
   9  -9  -1  130.99   12.80
  -9  -9   1  112.49   25.70
   9   9  -1  151.28   17.60
  -9   9   1  151.08   15.40
   9   9  -1  150.28   28.80
  -9   9   1  141.89   15.60
  -9   9   1  123.59   12.50
  -9   9   1  145.79   13.70
   9   9  -1  195.88   34.20
   8  -9  -1   16.20    7.20
   8  -9  -1   -8.00    6.70
  -8  -9   1   14.60    9.60
   8  -9  -1   11.50    8.50
   8  -9  -1   16.60   13.80
  -8  -9   1   -0.90   15.90
  -8  -9   1   16.90   11.40
   8   9  -1    1.40    6.30
   8   9  -1    0.30    9.20
  -8   9   1   10.60    6.70
  -8   9   1   23.10    9.10
   8   9  -1   -0.10    9.30
  -8   9   1   20.50    8.30
   7  -9  -1  104.29   15.40
  -7  -9   1   96.49   18.70
  -7  -9   1   71.49   18.80
   7  -9  -1  100.99   15.60
   7  -9  -1   91.49   18.40
   7  -9  -1   81.49   13.70
  -7  -9   1   93.09   18.60
  -7  -9   1  138.29   26.90
   7   9  -1   83.39   19.80
  -7   9   1  118.59   16.10
  -7   9   1   98.99   18.40
   7   9  -1  110.19   14.80
   7   9  -1   64.29   17.90
  -7   9   1  105.09   12.50
  -7   9   1  111.09   15.90
  -6  -9   1   -3.10    7.00
  -6  -9   1   -0.50    7.40
   6  -9  -1    0.50    5.90
  -6  -9   1   -9.70    8.10
   6  -9  -1   -5.00    6.80
   6  -9  -1    3.90    6.20
  -6  -9   1   16.70   12.20
   6  -9  -1    5.70   10.10
   6   9  -1    3.70    8.80
  -6   9   1   -1.60    5.90
   6   9  -1    7.50   10.30
  -6   9   1    7.20    7.70
  -6   9   1    6.30    6.50
   6   9  -1    6.50    5.50
  -6   9   1    2.70    6.10
   5  -9  -1  165.88   13.30
   5  -9  -1  191.68   19.40
  -5  -9   1  160.28   28.50
  -5  -9   1  182.08   18.00
  -5  -9   1  194.78   28.70
   5  -9  -1  198.18   14.60
  -5  -9   1  196.18   18.70
   5  -9  -1  207.58   21.60
  -5   9   1  190.88   18.20
   5   9  -1  153.18   10.60
   5   9  -1  148.29   11.50
   5   9  -1  202.48   31.10
  -5   9   1  181.18   17.60
  -5   9   1  161.08   19.20
  -5   9   1  186.08   17.60
   5   9  -1  185.98   26.20
  -4  -9   1  191.68   28.70
  -4  -9   1  147.19   23.80
  -4  -9   1  211.88   17.30
   4  -9  -1  223.08   21.80
  -4  -9   1  199.88   20.80
   4  -9  -1  206.08   22.50
   4  -9  -1  224.98   13.50
  -4   9   1  194.68   18.30
   4   9  -1  183.88   27.70
  -4   9   1  202.88   19.10
  -4   9   1  216.88   20.00
  -4   9   1  212.48   19.80
   4   9  -1  185.48   28.60
   4   9  -1  215.18   22.60
   3  -9  -1  115.89   19.70
   3  -9  -1  137.99   18.80
  -3  -9   1  101.39   11.30
   3  -9  -1  108.19    7.00
  -3  -9   1  108.69   17.70
   3  -9  -1  122.89   18.90
   3  -9  -1   99.39    7.10
  -3  -9   1  123.69   22.00
  -3  -9   1   91.89   11.10
  -3  -9   1  100.99   21.10
  -3   9   1  104.79   18.00
   3   9  -1  111.49   20.80
  -3   9   1  129.09   17.50
  -3   9   1  107.79   17.30
   3   9  -1  103.29   21.30
   3   9  -1  126.19   19.80
   3   9  -1  110.99   20.10
  -3   9   1  106.29   16.70
   3   9  -1  105.49   18.50
  -2  -9   1 1114.29   43.40
   2  -9  -1 1119.19   55.49
   2  -9  -1 1090.19   56.79
   2  -9  -1 1181.88   54.59
  -2  -9   1 1097.29   58.99
  -2  -9   1 1142.09   61.29
  -2  -9   1 1109.09   43.30
   2   9  -1 1057.99   58.29
  -2   9   1 1089.49   54.29
   2   9  -1 1045.90   57.29
   2   9  -1 1167.48   56.69
  -2   9   1 1068.49   53.39
   2   9  -1 1056.09   53.89
  -2   9   1 1073.99   55.79
   2   9  -1 1032.70   59.69
  -1  -9   1    1.60    7.20
   1  -9  -1   -0.40    1.30
  -1  -9   1   -4.10    2.00
   1  -9  -1   -6.70    7.80
  -1  -9   1   -1.00    8.90
   1  -9  -1  -10.60    6.40
   1  -9  -1    2.10    7.70
   1  -9  -1    2.00    1.70
  -1  -9   1    2.10    2.10
   1   9  -1   -8.50    6.60
  -1   9   1    0.60    7.20
   1   9  -1    0.50    5.00
  -1   9   1    1.50    6.20
   1   9  -1    1.50    7.20
  -1   9   1   -0.30    8.20
   1   9  -1   -4.30    5.90
   1   9  -1    7.00    7.10
  -1   9   1   -2.70    6.90
   0  -9  -1  234.98   25.50
   0  -9  -1  207.28   22.00
   0  -9  -1  228.38   12.10
   0  -9   1  250.57   22.40
   0  -9  -1  199.78   20.70
   0  -9   1  195.68   23.00
   0  -9  -1  206.18   11.20
   0  -9   1  190.58   21.40
   0   9   1  220.48   20.70
   0   9  -1  219.78   24.40
   0   9  -1  208.58   22.60
   0   9   1  223.68   24.90
   0   9  -1  196.78   20.70
   0   9  -1  219.68   21.50
   0   9   1  177.78   20.80
   0   9   1  208.98   22.30
  -1  -9  -1  221.48   23.30
  -1  -9  -1  213.48   13.20
  -1  -9  -1  198.18   13.80
  -1  -9  -1  194.38   20.40
   1  -9   1  192.98   20.20
   1  -9   1  209.18   21.70
   1  -9   1  175.78   22.10
  -1  -9  -1  207.28   23.00
  -1   9  -1  190.98   21.10
   1   9   1  178.98   21.10
  -1   9  -1  181.78   19.70
  -1   9  -1  185.08   21.50
  -1   9  -1  177.58   25.60
  -1   9  -1  197.18   18.20
   1   9   1  216.78   21.60
   1   9   1  225.48   22.70
  -1   9  -1  194.78   19.80
   1   9   1  195.58   19.70
   2  -9   1  247.88   22.40
  -2  -9  -1  208.08   15.20
   2  -9   1  207.98   21.20
   2  -9   1  189.18   19.80
  -2  -9  -1  205.48   16.00
  -2  -9  -1  210.18   23.80
  -2  -9  -1  221.98   23.70
   2   9   1  194.68   21.80
   2   9   1  227.48   22.60
   2   9   1  210.88   23.10
  -2   9  -1  234.98   21.20
  -2   9  -1  219.18   22.00
  -2   9  -1  218.48   21.80
  -2   9  -1  195.08   19.30
   2   9   1  224.38   22.70
  -2   9  -1  216.98   19.70
   3  -9   1  256.87   11.60
   3  -9   1  256.67   22.30
  -3  -9  -1  252.07   26.00
   3  -9   1  286.17   24.50
  -3  -9  -1  274.57   19.70
   3  -9   1  271.77   11.90
  -3   9  -1  256.17   23.50
  -3   9  -1  259.47   21.70
  -3   9  -1  272.47   23.20
   3   9   1  205.58   23.50
  -3   9  -1  276.17   23.70
   3   9   1  217.78   32.50
  -3   9  -1  243.48   20.70
  -4  -9  -1    7.30    8.80
  -4  -9  -1    7.60    6.60
   4  -9   1   10.70    7.50
   4  -9   1    0.90    3.80
   4  -9   1    7.10    4.30
  -4  -9  -1   21.00   14.10
   4  -9   1   -0.50    7.30
  -4  -9  -1    9.90    7.90
   4   9   1   -0.90    7.70
  -4   9  -1    4.60    7.40
  -4   9  -1   11.90    9.20
  -4   9  -1   11.90    7.50
  -4   9  -1    3.40    7.40
  -4   9  -1   -5.80    5.90
   4   9   1    4.20    3.50
   4   9   1    7.40    3.30
   5  -9   1  198.28   18.80
  -5  -9  -1  218.28   31.40
  -5  -9  -1  180.48   19.10
  -5  -9  -1  177.38   19.20
  -5  -9  -1  169.78   30.20
   5  -9   1  160.88   14.10
   5  -9   1  212.28   15.20
   5  -9   1  180.88   22.60
  -5   9  -1  180.68   18.70
  -5   9  -1  175.18   18.00
   5   9   1  178.48   26.80
   5   9   1  187.78   29.90
  -5   9  -1  204.28   22.40
  -5   9  -1  197.48   17.40
  -5   9  -1  179.08   19.40
   5   9   1  160.78   13.40
   6  -9   1   55.99   13.80
  -6  -9  -1   79.19   16.60
   6  -9   1   89.49   13.40
  -6  -9  -1   63.99   21.30
  -6  -9  -1   73.29   20.10
  -6  -9  -1   87.99   17.20
   6  -9   1   73.39   12.50
   6   9   1   71.69   19.70
  -6   9  -1   71.89   11.80
   6   9   1   72.29   19.60
  -6   9  -1   83.99   14.20
  -6   9  -1   74.09   14.90
  -6   9  -1   93.69   16.30
  -6   9  -1   56.49   14.50
   6   9   1   78.69   13.00
   7  -9   1  133.09   15.50
   7  -9   1   91.39   15.60
  -7  -9  -1  114.69   25.20
   7  -9   1   95.09   18.10
   7  -9   1   93.89   16.20
  -7  -9  -1  109.39   19.20
  -7  -9  -1   91.59   21.60
  -7   9  -1  103.39   18.00
  -7   9  -1  102.49   17.70
  -7   9  -1   89.79   11.00
  -7   9  -1  106.79   18.30
   7   9   1  111.59   24.40
   7   9   1   99.09   21.90
   7   9   1   79.69   14.50
  -7   9  -1   86.09   12.80
  -8  -9  -1   17.80   17.70
   8  -9   1   25.50   11.00
   8  -9   1   22.60   10.40
   8  -9   1    5.30    9.20
  -8  -9  -1   46.90   15.00
   8  -9   1   23.50    9.70
  -8  -9  -1    4.20   16.00
  -8  -9  -1   16.60   11.90
   8   9   1   10.90    8.90
  -8   9  -1   30.20   10.70
  -8   9  -1   23.20   10.80
   8   9   1   34.00   18.30
  -8   9  -1    6.80    8.90
  -8   9  -1   26.20   10.40
   8   9   1  -13.30   13.10
  -9  -9  -1  191.98   32.30
   9  -9   1  190.48   20.30
  -9  -9  -1  204.98   30.60
   9  -9   1  179.38   21.20
  -9  -9  -1  203.38   35.60
  -9  -9  -1  194.38   29.50
   9  -9   1  190.28   25.50
   9  -9   1  200.28   22.50
   9   9   1  210.58   32.90
  -9   9  -1  158.68   19.40
   9   9   1  179.48   24.80
  -9   9  -1  199.58   29.10
  -9   9  -1  167.78   20.80
   9   9   1  217.98   36.30
  10  -9   1  162.98   24.50
 -10  -9  -1  109.19   23.80
 -10  -9  -1  151.28   30.80
 -10  -9  -1  127.59   24.60
 -10  -9  -1  125.59   28.70
  10  -9   1  161.58   23.90
  10  -9   1   96.69   19.30
  10   9   1  136.59   22.60
  10   9   1  104.49   27.30
 -10   9  -1  148.19   21.80
  10   9   1  132.29   27.80
 -11  -9  -1   45.60   18.70
 -11  -9  -1   27.20   20.90
  11  -9   1   37.20   14.70
  11  -9   1   20.10   13.10
 -11  -9  -1   37.90   14.50
  11  -9   1   30.80   14.00
 -11  -9  -1   39.70   23.10
  11  -9   1   29.50   12.60
  11   9   1   18.50   12.20
  11   9   1   56.89   23.70
 -11   9  -1   70.09   16.30
 -11   9  -1   55.69   14.60
  11   9   1   16.40   19.80
  12  -9   1   47.70   14.90
 -12  -9  -1   34.80   20.60
  12  -9   1   56.19   17.00
  12  -9   1   28.60   17.90
 -12  -9  -1   37.70   17.20
  12  -9   1   37.50   15.20
 -12   9  -1   56.99   15.40
  12   9   1   59.29   17.80
  12   9   1   39.00   19.40
 -12   9  -1   60.89   13.70
 -13  -9  -1   42.80   21.80
  13  -9   1   -5.90   10.10
 -13  -9  -1   18.90   20.30
 -13  -9  -1   16.80   15.10
  13  -9   1   -3.00   14.20
  13  -9   1   19.90   15.30
  13   9   1   10.40   19.00
  13   9   1   21.00   14.60
  13   9   1   16.80   12.00
 -14  -9  -1   24.10   17.40
  14  -9   1   -9.40   13.70
  14  -9   1   34.10   21.70
  14  -9   1   40.40   17.40
 -14  -9  -1  -37.10   26.70
 -14  -9  -1   15.50   17.10
  14   9   1   24.30   18.40
  14   9   1   24.20   17.30
 -14   9  -1   45.60   16.00
  14   9   1    5.60   14.00
  15  -9   1   49.99   21.60
 -15  -9  -1   22.10   16.60
  15  -9   1   54.79   19.40
 -15  -9  -1   19.90   21.10
  15   9   1   45.60   21.40
  15   9   1   63.39   25.10
 -16  -9  -1  -16.40   17.20
  16  -9   1   10.70   12.10
 -16  -9  -1   56.89   21.50
  16  -9   1    2.10   16.60
  16   9   1   25.40   16.40
 -16   9  -1   13.20   13.70
  16   9   1  113.49   30.60
 -17  -9  -1   -2.20   15.60
  17  -9   1  -20.80   17.10
 -17  -9  -1   33.10   23.00
  17  -9   1   -9.70   15.60
  17   9   1   -5.00   20.60
  17   9   1   25.20   19.00
  17 -10  -1   -2.50   14.30
 -17 -10   1   14.90   15.70
 -17 -10   1   -1.60   19.80
  17 -10  -1  -25.70   16.70
  17  10  -1   -6.90   18.70
  17  10  -1   30.30   19.40
  16 -10  -1  -22.80   11.60
 -16 -10   1  -10.40   14.30
  16 -10  -1   -4.10   16.10
 -16 -10   1   10.30   14.10
  16  10  -1   12.10   19.60
  16  10  -1   20.00   19.80
  15 -10  -1   -9.80   10.20
 -15 -10   1  -13.40   14.90
 -15 -10   1  -16.40   11.70
  15 -10  -1   -5.20   14.60
  15  10  -1   27.10   19.20
  15  10  -1  -14.50   16.50
 -15  10   1   -2.80    8.70
  14 -10  -1   27.30   16.20
  14 -10  -1   -4.70   14.60
  14 -10  -1    8.30   18.10
 -14 -10   1    8.70   18.90
 -14 -10   1   18.30   24.40
 -14 -10   1   17.80   23.80
  14  10  -1   38.70   17.30
 -14  10   1   11.30    8.80
  14  10  -1   34.20   17.30
 -14  10   1   -4.20    9.50
  14  10  -1   58.99   22.50
  13 -10  -1   32.00   15.30
  13 -10  -1   31.70   15.50
  13 -10  -1   -4.10   11.90
 -13 -10   1   67.69   24.90
 -13 -10   1   -4.50   19.50
 -13 -10   1   30.90   20.90
  13  10  -1   31.10   15.10
  13  10  -1   26.00   23.80
 -13  10   1    0.90    9.70
  13  10  -1   16.70   12.50
 -13  10   1   22.80    9.50
  12 -10  -1   -4.30   12.50
  12 -10  -1    9.30   14.00
  12 -10  -1  -11.40    8.80
 -12 -10   1  -17.90   18.40
 -12 -10   1   -7.00   13.90
 -12 -10   1  -10.80   13.20
 -12  10   1   -0.30    7.70
 -12  10   1   -2.60    8.50
  12  10  -1  -10.50   14.80
  12  10  -1   11.10   17.80
  11 -10  -1    6.30   12.30
 -11 -10   1  -15.10   12.90
  11 -10  -1    1.50   10.90
 -11 -10   1  -23.10   14.70
 -11 -10   1   -0.20   12.20
  11 -10  -1    1.30   10.20
 -11  10   1   19.90    8.50
  11  10  -1   -8.40   18.50
  11  10  -1    7.10   10.00
  11  10  -1  -18.00   10.30
 -11  10   1    3.90    2.30
 -11  10   1    2.20    2.00
 -10 -10   1   14.80   12.90
  10 -10  -1   25.50   10.90
  10 -10  -1    2.10   10.60
  10 -10  -1   23.50   14.90
 -10 -10   1    2.80   10.90
 -10 -10   1   21.70   13.60
 -10  10   1   11.80    8.40
  10  10  -1  -18.70   13.20
  10  10  -1   -2.10   10.20
  10  10  -1   10.00   15.70
 -10  10   1   13.60    9.70
 -10  10   1    2.80    6.50
 -10  10   1   -0.70    5.80
   9 -10  -1   16.50    8.00
  -9 -10   1   -7.10    8.70
   9 -10  -1    1.70    8.90
  -9 -10   1   -0.20    7.10
  -9 -10   1    7.00    9.20
   9 -10  -1   17.40   10.80
   9 -10  -1    1.50    7.60
  -9  10   1   15.30    8.20
   9  10  -1    6.50   11.60
   9  10  -1   -2.00    7.80
  -9  10   1    9.80    8.90
  -9  10   1    1.70    6.40
  -9  10   1   -0.10    6.40
   9  10  -1   -0.80   12.60
  -8 -10   1   40.40   17.40
  -8 -10   1   34.90   14.70
   8 -10  -1   54.39   12.20
   8 -10  -1   51.09   16.20
  -8 -10   1   27.50   17.50
   8 -10  -1   41.50   11.40
   8 -10  -1   45.80   12.10
   8  10  -1   55.99   12.20
  -8  10   1   57.99   13.30
   8  10  -1   46.20   17.20
  -8  10   1   47.90   11.60
  -8  10   1   46.00   10.10
  -8  10   1   39.50   12.50
   8  10  -1   49.80   19.90
   7 -10  -1   11.80    7.60
  -7 -10   1   -6.90    8.40
   7 -10  -1   -4.90    5.80
   7 -10  -1    8.30    8.30
  -7 -10   1    1.00    8.20
  -7 -10   1   -5.00    6.90
  -7 -10   1    7.70   12.10
   7 -10  -1   -8.90    6.10
   7  10  -1    4.10   13.50
  -7  10   1   -8.80    6.50
  -7  10   1   15.90    8.40
  -7  10   1    7.30    7.70
   7  10  -1   -0.10    8.90
   7  10  -1    4.20    6.10
   6 -10  -1    5.90    7.40
  -6 -10   1    0.40    6.10
   6 -10  -1    2.90    5.90
  -6 -10   1   12.50   10.50
  -6 -10   1    9.50   13.60
   6 -10  -1    4.20    4.80
  -6 -10   1    0.60    7.70
   6  10  -1   18.40   11.20
  -6  10   1    6.60    7.70
  -6  10   1    2.00    5.90
   6  10  -1   22.70   14.70
  -6  10   1   10.30    8.30
   5 -10  -1   13.50    9.50
   5 -10  -1   33.70    8.10
   5 -10  -1   10.10    5.60
  -5 -10   1   16.20    9.00
  -5 -10   1   -3.40   10.10
  -5 -10   1   24.00   12.90
   5 -10  -1   26.00   10.50
  -5  10   1   18.50    8.60
   5  10  -1   11.80   11.40
   5  10  -1   12.30   10.80
  -5  10   1   22.50    9.70
  -5  10   1   19.50    8.80
  -5  10   1   11.30   10.30
  -4 -10   1   42.50    9.80
  -4 -10   1   37.00   15.10
  -4 -10   1   43.40   15.80
   4 -10  -1   50.49   14.70
   4 -10  -1   34.10    6.50
  -4 -10   1   37.30   10.00
   4 -10  -1   37.50    6.40
   4 -10  -1   40.00   13.80
  -4  10   1   31.50   10.70
  -4  10   1   34.40   11.90
  -4  10   1   47.70   13.70
   4  10  -1   28.60   14.10
   4  10  -1   36.50   12.30
   3 -10  -1    0.50    2.40
   3 -10  -1   -3.10    7.40
  -3 -10   1   -1.80    4.80
   3 -10  -1    1.60    2.20
  -3 -10   1    0.30    6.80
  -3 -10   1   -7.30    4.10
   3 -10  -1   -7.30    6.90
   3 -10  -1    7.10    9.80
  -3 -10   1    5.80   11.90
  -3  10   1   12.40    7.10
   3  10  -1    5.40    8.60
  -3  10   1    4.70    8.10
  -3  10   1    6.20    8.80
  -3  10   1    2.40    6.90
   3  10  -1    8.10   10.50
   2 -10  -1    0.20    5.90
   2 -10  -1    0.60    1.30
  -2 -10   1   -2.70    3.70
  -2 -10   1   25.40   13.40
   2 -10  -1   -0.50    1.20
   2 -10  -1    4.50    8.50
   2 -10  -1   -3.90    6.20
   2  10  -1   -2.60   10.70
  -2  10   1    3.00    6.10
  -2  10   1    7.90    7.30
   2  10  -1   -9.70    8.10
  -2  10   1   -3.80    8.20
   2  10  -1    5.20    7.60
  -1 -10   1   59.69    6.00
   1 -10  -1   53.29   16.10
   1 -10  -1   63.29   15.80
   1 -10  -1   60.99    4.90
   1 -10  -1   55.89   14.90
  -1 -10   1   64.89    6.00
  -1 -10   1   57.69   16.10
   1 -10  -1   60.09    4.60
  -1 -10   1   69.69   17.20
   1  10  -1   70.79   15.10
   1  10  -1   60.29   17.10
  -1  10   1   53.39   14.60
   1  10  -1   81.69   16.80
   1  10  -1   71.19   15.80
   1  10  -1   48.40   12.40
  -1  10   1   53.49   14.80
  -1  10   1   62.39   14.80
  -1  10   1   80.19   17.40
   0 -10  -1    4.50    7.60
   0 -10  -1   -1.10    2.60
   0 -10  -1    1.90   10.40
   0 -10  -1   -2.20    3.30
   0 -10   1    5.50    7.30
   0 -10   1    4.80    7.60
   0 -10  -1   -4.90    5.80
   0 -10   1   -2.90    8.50
   0  10   1   -4.10    6.80
   0  10  -1   -1.90    5.10
   0  10  -1   -7.40    8.30
   0  10  -1   -5.60    5.20
   0  10  -1   -0.90    6.50
   0  10  -1    2.40    7.90
   0  10   1   -3.50    5.40
   0  10   1  -13.90    7.70
   0  10   1   -5.40    8.20
   0  10  -1    5.80    7.70
   1 -10   1   -0.50    6.70
   1 -10   1   -2.60    8.00
  -1 -10  -1    2.50    4.30
  -1 -10  -1    0.50    5.80
   1 -10   1    8.90    8.70
  -1  10  -1    8.00    9.70
   1  10   1   -2.50    6.30
  -1  10  -1    4.90    9.10
  -1  10  -1   -4.80    8.00
  -1  10  -1    0.70    9.50
  -1  10  -1    1.00    8.70
  -1  10  -1    1.10    8.40
   2 -10   1   23.70   12.20
   2 -10   1   33.40   10.30
  -2 -10  -1   20.00   10.60
  -2 -10  -1   36.00   15.30
  -2 -10  -1   21.90    7.40
  -2 -10  -1   26.70    6.90
   2 -10   1   15.50    6.70
  -2  10  -1   13.30   10.10
  -2  10  -1   27.00    9.40
  -2  10  -1   21.60    9.00
   2  10   1   16.70    9.80
  -2  10  -1   39.70   11.00
  -2  10  -1   15.50    9.30
  -2  10  -1   19.40    9.30
   3 -10   1  150.18   21.40
  -3 -10  -1  139.89   26.60
  -3 -10  -1  116.19   13.00
  -3 -10  -1  126.69   24.50
  -3 -10  -1  105.69   14.90
   3 -10   1  107.19   19.80
   3 -10   1  101.39    6.20
  -3  10  -1  123.89   19.90
  -3  10  -1  121.59   17.50
  -3  10  -1  120.99   19.80
   3  10   1  119.79   23.10
  -3  10  -1  101.99   18.00
  -3  10  -1  122.99   18.60
   4 -10   1   73.89    7.90
  -4 -10  -1   90.09   14.90
  -4 -10  -1   76.09   16.70
  -4 -10  -1   80.89   20.20
   4 -10   1   94.19    8.70
  -4 -10  -1   95.39   22.30
   4 -10   1   99.59   17.40
   4 -10   1   77.69   16.80
  -4  10  -1   63.59   15.10
   4  10   1   65.29   19.40
  -4  10  -1   77.79   16.50
   4  10   1   76.29   18.40
  -4  10  -1   87.79   19.20
  -4  10  -1   97.89   17.30
  -4  10  -1   94.39   17.40
   5 -10   1   21.50    7.40
  -5 -10  -1   37.30   15.90
   5 -10   1   24.00   10.60
   5 -10   1   22.00    7.20
  -5 -10  -1   14.00   10.30
   5 -10   1   27.20   11.10
  -5 -10  -1   25.80   10.10
  -5 -10  -1   15.10   13.90
   5  10   1    9.10   10.20
  -5  10  -1    8.50   10.00
  -5  10  -1   29.80   11.30
  -5  10  -1   34.90   10.20
  -5  10  -1   30.50   11.80
   5  10   1   14.20   10.70
  -6 -10  -1    4.40    8.50
  -6 -10  -1    9.80    9.60
   6 -10   1    1.50    5.40
  -6 -10  -1   -1.60    9.90
   6 -10   1   10.50   10.30
  -6 -10  -1   -1.80    9.50
   6 -10   1    6.20    6.40
  -6  10  -1    1.70    6.00
   6  10   1    0.10   10.30
  -6  10  -1    6.30    7.30
   6  10   1   -8.60    5.10
   6  10   1    9.70   13.20
  -6  10  -1   -5.00    6.50
  -6  10  -1   10.30    8.30
   7 -10   1    5.30    8.40
   7 -10   1    8.90    8.50
  -7 -10  -1   23.40   11.30
  -7 -10  -1  -14.00   12.40
  -7 -10  -1    3.40   11.20
  -7 -10  -1   -8.90    8.00
   7 -10   1    2.60    6.30
   7  10   1   -5.60    8.40
  -7  10  -1    8.90    6.30
  -7  10  -1    1.80    9.80
  -7  10  -1   11.70    8.70
   7  10   1  -13.00   11.50
   7  10   1   14.40    7.80
  -7  10  -1   -4.80    5.80
  -8 -10  -1    8.80   11.60
  -8 -10  -1   20.50   11.50
   8 -10   1   28.80    9.90
  -8 -10  -1   -3.00    8.10
  -8 -10  -1   37.10   18.60
   8 -10   1    0.90   10.40
   8 -10   1   25.30   12.00
  -8  10  -1   26.60    7.20
   8  10   1   20.10   14.70
   8  10   1   11.70    8.70
   8  10   1    6.50   15.60
  -8  10  -1   21.00    9.90
  -8  10  -1   19.60    7.90
  -8  10  -1    5.80    9.50
   9 -10   1    9.40    8.80
  -9 -10  -1   29.50   20.20
  -9 -10  -1   21.70   17.60
   9 -10   1   11.60   10.00
   9 -10   1    2.40    9.40
  -9 -10  -1    7.40   11.00
  -9 -10  -1   26.40   15.20
  -9  10  -1    4.20   10.30
   9  10   1    0.30   15.70
  -9  10  -1    9.30    4.40
   9  10   1  -31.70   14.10
   9  10   1    4.40    9.30
  -9  10  -1   17.10   11.40
  10 -10   1    1.80    9.30
  10 -10   1    0.00    9.90
 -10 -10  -1   19.80   18.40
 -10 -10  -1   -4.70   12.20
  10 -10   1    3.30   10.20
  10 -10   1    4.10    9.90
 -10 -10  -1    9.60   16.50
 -10  10  -1    2.70   10.30
 -10  10  -1    3.60   10.30
  10  10   1   -8.40   10.00
  10  10   1   11.20   11.40
  10  10   1  -22.00   13.90
 -11 -10  -1   -6.20    7.90
  11 -10   1  -20.10   12.80
 -11 -10  -1   21.10   16.40
 -11 -10  -1    7.70   14.50
  11 -10   1   20.60   13.30
  11 -10   1   18.80   12.50
 -11  10  -1   13.50   13.00
 -11  10  -1   -7.30    9.90
  11  10   1   -2.20   15.80
 -12 -10  -1   30.30   16.80
  12 -10   1    4.60   12.30
 -12 -10  -1    5.10   11.40
  12 -10   1    2.00   10.30
 -12 -10  -1  -12.30   17.20
  12 -10   1   -0.30   11.20
  12 -10   1    5.20   12.10
  12  10   1    2.10   10.80
 -12  10  -1  -21.10   11.60
 -12  10  -1   26.50   11.50
  12  10   1  -14.30   15.50
  12  10   1   18.60   15.60
 -13 -10  -1   21.30   21.00
  13 -10   1  -16.10   15.80
 -13 -10  -1  -10.40   23.00
 -13 -10  -1    8.00   14.10
  13 -10   1    3.90   10.30
  13 -10   1  -17.00   11.40
  13 -10   1   18.80   18.30
  13  10   1   -3.30   11.30
 -13  10  -1    7.60   11.10
  13  10   1  -23.90    9.30
  13  10   1  -12.80   13.70
 -13  10  -1  -14.30   11.20
  14 -10   1   11.70   14.90
 -14 -10  -1   30.70   18.80
 -14 -10  -1  -12.40   11.90
  14 -10   1  -18.80   12.20
  14  10   1  -14.20   16.40
  14  10   1   29.50   22.10
  14  10   1    1.90   21.70
  15 -10   1  -28.60   14.30
 -15 -10  -1  -19.80   17.00
 -15 -10  -1    6.00   13.80
  15 -10   1  -14.70   12.00
  15  10   1   16.10   22.00
  15  10   1   -3.40   13.00
 -16 -10  -1   16.00   15.90
  16 -10   1  -28.00   14.90
 -16 -10  -1  -18.10   18.20
  16 -10   1  -14.30   14.10
  16  10   1   24.60   20.90
 -16  10  -1  -28.80   14.20
  16  10   1   24.10   18.20
  16 -11  -1  -17.80   18.10
 -16 -11   1  -11.50   11.10
  16 -11  -1    9.60   15.20
 -16 -11   1   -0.60   16.70
  16  11  -1   44.00   19.10
  16  11  -1   31.80   24.40
 -15 -11   1  -34.30   10.60
  15 -11  -1   26.30   16.00
 -15 -11   1    2.60   19.80
  15  11  -1  -13.10   13.60
  15  11  -1   51.19   26.00
 -14 -11   1  -14.90   17.30
 -14 -11   1   -0.40   20.00
  14 -11  -1   12.70   19.00
  14 -11  -1   27.20   14.00
  14 -11  -1   13.70   22.60
  14  11  -1  109.09   31.60
 -14  11   1   30.70    9.40
  14  11  -1   37.50   22.40
  13 -11  -1   26.60   16.30
  13 -11  -1    7.80   11.80
 -13 -11   1   13.90   17.70
  13 -11  -1    3.90   13.80
 -13 -11   1   10.10   17.90
 -13 -11   1   -3.80   17.40
 -13  11   1   12.70    9.40
  13  11  -1   40.60   24.10
  13  11  -1   19.00   17.40
  13  11  -1    2.60   13.60
 -13  11   1   -3.20   10.50
 -12 -11   1   10.50   17.60
 -12 -11   1   36.40   18.00
  12 -11  -1   34.40   15.10
 -12 -11   1   31.00   23.60
  12 -11  -1   55.19   17.10
 -12  11   1   22.10    9.40
 -12  11   1    5.10    9.30
  12  11  -1   12.50   14.50
  12  11  -1   39.30   23.00
  12  11  -1   37.50   13.80
 -11 -11   1   41.00   17.10
 -11 -11   1   16.80   13.10
  11 -11  -1   29.50   13.10
 -11 -11   1   13.20   22.30
  11 -11  -1   13.40   11.00
  11 -11  -1   24.60   16.20
  11  11  -1    9.30   19.10
  11  11  -1   32.00   20.60
  11  11  -1   13.50   11.50
 -11  11   1   -4.90    7.70
 -11  11   1   26.90   10.80
 -11  11   1    8.00    6.00
 -11  11   1    1.00    5.30
  10 -11  -1   -3.70    7.20
 -10 -11   1   -3.30   11.80
 -10 -11   1   -4.80   14.30
  10 -11  -1    4.60    9.10
  10 -11  -1    8.60    9.30
 -10 -11   1  -15.80   11.20
  10  11  -1   -7.30   12.20
 -10  11   1  -11.80    6.40
 -10  11   1   -6.90    5.90
 -10  11   1   -1.40    8.10
  10  11  -1  -14.70   13.30
  10  11  -1   -3.50    9.50
 -10  11   1   16.80    8.70
   9 -11  -1   56.19   14.70
   9 -11  -1   49.80   13.90
   9 -11  -1   52.89   12.90
   9 -11  -1   71.29   19.90
  -9 -11   1   44.50   15.00
  -9 -11   1   79.79   25.10
  -9  11   1   60.69   13.70
   9  11  -1   56.49   13.80
  -9  11   1   26.90   10.70
   9  11  -1   35.20   20.90
   9  11  -1   56.29   21.90
  -9  11   1   49.50   13.30
  -9  11   1   37.50   10.70
   8 -11  -1   22.20   13.00
   8 -11  -1    9.40    8.50
  -8 -11   1   -1.10   14.10
  -8 -11   1   11.10   14.00
   8 -11  -1    2.50    7.70
  -8 -11   1    3.50    8.90
   8 -11  -1   13.40    8.80
  -8 -11   1    9.90    9.60
   8  11  -1   35.30   19.00
   8  11  -1   17.10   12.00
  -8  11   1   16.60    9.90
  -8  11   1   11.00    8.60
  -8  11   1    9.40    9.40
  -8  11   1    9.90    8.90
   7 -11  -1   -2.30    6.50
  -7 -11   1    0.50   11.20
   7 -11  -1   13.10    9.10
  -7 -11   1    2.60    9.50
  -7 -11   1   12.80   13.00
  -7 -11   1    7.10    9.60
   7 -11  -1    8.10    7.50
   7 -11  -1    3.40   10.70
   7  11  -1    6.30    5.30
   7  11  -1    2.50   12.30
   7  11  -1   -1.30    9.70
  -7  11   1    8.20    8.90
  -7  11   1   11.40    9.50
  -7  11   1   15.90    8.00
  -7  11   1   14.80    8.40
   6 -11  -1    3.10    8.30
  -6 -11   1    9.30   15.60
   6 -11  -1   10.10    7.90
  -6 -11   1    6.80    8.10
  -6 -11   1   18.10   14.00
   6 -11  -1   13.60    6.80
   6 -11  -1    5.40    6.70
  -6 -11   1   -4.30    7.90
  -6  11   1  -11.30    6.10
   6  11  -1   -7.90   13.20
  -6  11   1    2.10    7.20
   6  11  -1    1.90   13.60
  -5 -11   1    1.20    7.00
  -5 -11   1   -2.00    8.20
   5 -11  -1   14.00   10.80
   5 -11  -1   -3.90    4.10
  -5 -11   1   14.20    8.20
  -5 -11   1   28.40   14.30
   5 -11  -1    0.10    4.70
   5 -11  -1    1.80    6.20
   5  11  -1    8.40   12.50
  -5  11   1   11.10    8.70
  -5  11   1    7.50    8.00
   5  11  -1    3.90   11.40
  -5  11   1   16.40   10.90
   4 -11  -1  184.68   22.50
   4 -11  -1  154.78   10.70
  -4 -11   1  162.88   29.50
  -4 -11   1  143.39   15.80
  -4 -11   1  155.78   16.10
   4 -11  -1  155.48   11.20
  -4 -11   1  181.38   29.70
   4 -11  -1  151.78   23.30
   4  11  -1  162.68   27.60
  -4  11   1  157.68   22.90
  -4  11   1  157.58   19.50
   4  11  -1  133.49   29.60
  -3 -11   1   32.60    8.60
  -3 -11   1   37.60    8.70
   3 -11  -1   58.49   15.50
  -3 -11   1   41.40   16.20
  -3 -11   1   10.50   12.90
   3 -11  -1   33.80    5.00
   3 -11  -1   35.90    4.80
   3 -11  -1   39.90   13.30
   3 -11  -1   24.00   13.10
  -3  11   1   28.90   13.10
   3  11  -1   26.80   14.40
   3  11  -1   35.90   16.30
  -3  11   1   48.50   12.30
  -3  11   1   37.40   13.20
   2 -11  -1   11.10   10.70
  -2 -11   1   18.20   11.20
   2 -11  -1    9.40   11.00
  -2 -11   1   11.00    5.20
   2 -11  -1   21.00    3.00
  -2 -11   1   11.30    5.80
  -2 -11   1    6.40   11.00
   2 -11  -1   12.10   11.30
  -2  11   1   -1.70   10.90
  -2  11   1   17.60   11.70
   2  11  -1   12.90   11.30
  -2  11   1    9.40   11.00
  -2  11   1   23.70   12.60
   2  11  -1   19.90   11.60
  -1 -11   1   10.30    9.90
   1 -11  -1   34.70   12.50
  -1 -11   1   15.50    4.50
  -1 -11   1    9.20    3.90
  -1 -11   1   23.40   14.30
   1 -11  -1   33.90   13.10
   1 -11  -1   17.00    3.80
   1 -11  -1   17.20   13.80
  -1  11   1   20.00   11.30
   1  11  -1   21.10   12.30
  -1  11   1   34.50   11.40
   1  11  -1   13.80   13.10
   0 -11  -1   15.70    4.90
   0 -11  -1   11.00    8.60
   0 -11   1   -1.10   12.10
   0 -11  -1   22.00   11.80
   0 -11   1    4.10    8.70
   0 -11  -1   17.00   14.20
   0 -11  -1   15.50    4.50
   0  11  -1    2.50    8.10
   0  11  -1    7.20   12.90
   0  11   1    4.00    7.80
   0  11   1   25.40   12.00
   1 -11   1  265.97   28.60
   1 -11   1  312.27   28.20
  -1 -11  -1  233.68   25.60
  -1 -11  -1  264.47   17.00
   1 -11   1  262.57   25.40
  -1 -11  -1  263.87   29.00
  -1 -11  -1  257.47   16.00
  -1  11  -1  282.47   26.60
  -1  11  -1  280.87   26.40
   1  11   1  262.27   28.40
  -1  11  -1  182.88   20.60
  -1  11  -1  238.58   29.40
  -1  11  -1  289.47   30.00
  -1  11  -1  231.08   25.70
   2 -11   1   29.00   12.00
  -2 -11  -1   18.10   13.40
   2 -11   1   28.90   12.80
   2 -11   1   45.50   13.80
  -2 -11  -1   38.90    9.00
  -2 -11  -1   40.70   16.10
  -2 -11  -1   24.10    7.60
  -2  11  -1   48.90   12.80
  -2  11  -1   33.60   13.60
  -2  11  -1   28.40    9.90
  -2  11  -1   22.60   11.20
  -2  11  -1   29.20   11.20
   2  11   1   39.10   16.30
  -2  11  -1   13.60   10.90
   3 -11   1   -2.40    9.40
  -3 -11  -1    1.60    5.70
  -3 -11  -1    5.10    6.90
  -3 -11  -1   15.40   12.30
  -3 -11  -1    4.20    9.20
   3 -11   1    8.00    2.80
   3 -11   1    4.10    7.50
  -3  11  -1    6.50   10.90
  -3  11  -1   -8.70    8.10
  -3  11  -1   27.60   11.60
  -3  11  -1    9.50    7.70
  -3  11  -1    4.80    8.90
  -3  11  -1    0.20    7.20
   3  11   1    3.90    9.20
   3  11   1    5.10   10.10
  -4 -11  -1   17.90    9.00
   4 -11   1   16.70    4.40
   4 -11   1   24.60   12.50
   4 -11   1   22.30   10.30
  -4 -11  -1   25.10   14.10
  -4 -11  -1   28.00    9.80
  -4 -11  -1   28.30   13.90
   4 -11   1    9.90    4.20
  -4  11  -1   33.90   13.20
  -4  11  -1   22.80   10.60
  -4  11  -1    3.40    8.30
  -4  11  -1    4.30    7.40
   4  11   1    1.00   15.30
  -4  11  -1   36.10   13.00
   4  11   1   10.60   11.10
  -5 -11  -1   92.49   16.90
   5 -11   1   94.59   10.80
   5 -11   1   62.59   16.20
  -5 -11  -1   98.59   27.10
  -5 -11  -1  111.59   23.80
   5 -11   1   90.49   10.70
  -5 -11  -1   90.49   19.90
   5 -11   1   67.49   15.90
  -5  11  -1   60.19   15.50
   5  11   1   74.59   22.10
  -5  11  -1   73.59   17.20
  -5  11  -1   70.99   15.30
   5  11   1   89.99   20.30
  -5  11  -1   61.09   16.10
  -5  11  -1  111.09   20.40
  -6 -11  -1   24.10   12.00
   6 -11   1   41.80   12.60
  -6 -11  -1   43.90   13.50
  -6 -11  -1   17.10   13.20
   6 -11   1   38.70   10.60
  -6 -11  -1   29.60   16.10
   6 -11   1   35.00    9.60
  -6  11  -1   21.10   11.20
   6  11   1   39.90   17.10
  -6  11  -1   59.29   16.10
  -6  11  -1   29.00   11.00
  -6  11  -1   28.90   13.20
   6  11   1   50.09   18.10
   6  11   1   31.30    7.10
  -7 -11  -1   14.00   11.50
   7 -11   1   34.10   10.00
  -7 -11  -1   17.60   15.00
  -7 -11  -1   26.80   13.20
   7 -11   1   34.20    9.90
   7 -11   1   26.10   12.00
  -7 -11  -1   -3.40   17.10
   7  11   1   13.10   14.70
  -7  11  -1   26.60   10.90
  -7  11  -1   -7.30    8.50
  -7  11  -1   22.80   10.70
   7  11   1   43.80   19.30
  -7  11  -1   27.10    9.60
   8 -11   1   13.90    9.70
  -8 -11  -1  -12.90    8.50
   8 -11   1   -0.70    9.70
  -8 -11  -1   15.70   14.20
   8 -11   1    8.20    8.40
  -8 -11  -1   -2.70   10.60
  -8  11  -1   -5.20    8.50
  -8  11  -1    7.50    7.30
   8  11   1   -4.60   12.00
  -8  11  -1   13.30    6.40
   8  11   1   -9.50    7.40
   8  11   1   22.20   17.40
  -8  11  -1    5.00    8.40
  -9 -11  -1    0.90   10.20
  -9 -11  -1   29.40   18.00
   9 -11   1   26.70   10.80
   9 -11   1   41.70   14.70
  -9 -11  -1   34.50   16.10
  -9 -11  -1   21.00   13.40
  -9  11  -1   50.89   14.90
   9  11   1   46.00   18.50
  -9  11  -1   34.00    8.70
   9  11   1   14.70   14.40
   9  11   1   12.70    9.80
  -9  11  -1   16.40    6.40
  -9  11  -1   10.60   11.70
  10 -11   1   22.10   14.40
 -10 -11  -1   -4.40   12.50
 -10 -11  -1    2.50   12.50
  10 -11   1   -2.50   10.40
 -10 -11  -1   27.00   15.50
 -10  11  -1    0.20   10.10
 -10  11  -1  -25.20    8.60
  10  11   1    8.90    8.10
  10  11   1   13.60   14.40
  11 -11   1   -2.20    9.90
 -11 -11  -1    2.90   12.00
 -11 -11  -1   24.10   18.10
  11 -11   1   17.60   14.20
 -11 -11  -1   45.60   19.80
  11 -11   1    8.80   11.70
  11  11   1    4.60   11.40
  11  11   1   14.70   15.80
 -11  11  -1   -0.10   11.00
  11  11   1   37.00   20.00
 -11  11  -1  -14.30   12.30
  12 -11   1    9.90   11.10
  12 -11   1   29.40   16.30
 -12 -11  -1   49.70   24.30
  12 -11   1    2.60   13.80
 -12 -11  -1    8.80   14.90
 -12 -11  -1   14.80   21.70
  12  11   1    7.60   15.80
 -12  11  -1   -7.70   10.20
 -12  11  -1  -16.00   11.40
  12  11   1   12.10   14.40
  12  11   1    6.10   11.20
  13 -11   1  -15.10   11.30
 -13 -11  -1   18.60   19.90
  13 -11   1   21.20   17.50
  13 -11   1   -7.00   13.10
 -13 -11  -1    9.40   17.30
  13  11   1   -1.00   20.00
  13  11   1   31.60   17.60
 -13  11  -1    9.00    9.60
  13  11   1    8.90   19.30
 -14 -11  -1   18.70   15.80
  14 -11   1    7.50   13.20
 -14 -11  -1   17.00   19.10
  14 -11   1   15.00   14.20
  14  11   1   38.60   20.80
  14  11   1   -0.80   19.50
 -15 -11  -1   -7.40   18.10
 -15 -11  -1   38.10   16.00
  15 -11   1   23.00   17.30
  15 -11   1   18.10   14.60
  15  11   1   18.80   20.00
  15  11   1    0.60   12.10
 -16 -11  -1    4.70   13.70
  16 -11   1   22.60   18.10
  16 -11   1    0.50   20.30
 -16 -11  -1   39.30   37.40
  16  11   1   44.50   30.20
  16  11   1   -7.70   19.90
  16 -12  -1    0.50   18.30
  16 -12  -1  -10.90   16.70
 -16 -12   1  -17.20   14.50
  16  12  -1   26.10   20.70
  16  12  -1    8.90   23.80
  15 -12  -1   42.20   19.80
 -15 -12   1   41.80   22.40
 -15 -12   1    4.20   20.90
  15 -12  -1   35.80   17.00
  15  12  -1   90.19   32.50
  15  12  -1   63.09   28.70
 -14 -12   1   26.20   22.90
 -14 -12   1    9.00   17.80
  14 -12  -1    4.30   19.10
  14 -12  -1    9.30   15.20
  14  12  -1   32.40   24.90
  14  12  -1   10.10   14.20
 -14  12   1    3.40    7.90
  13 -12  -1   14.30   12.60
 -13 -12   1  -12.00   13.30
  13 -12  -1  -10.70   14.80
  13 -12  -1  -14.20   14.30
 -13 -12   1   31.40   24.80
  13  12  -1   20.90   21.70
  13  12  -1   -7.20   14.40
 -13  12   1   11.70    8.60
  12 -12  -1    1.30   11.00
  12 -12  -1   -1.40   13.60
 -12 -12   1    0.60   16.20
 -12 -12   1   -8.80   20.40
 -12 -12   1  -15.20   16.40
  12 -12  -1   11.10   11.60
  12  12  -1   15.50   18.10
  12  12  -1    5.90   12.50
 -12  12   1   13.90    9.70
  12  12  -1   19.90   20.10
 -12  12   1   10.90   11.00
 -11 -12   1   75.89   28.40
  11 -12  -1   63.09   17.70
  11 -12  -1   71.99   21.30
 -11 -12   1   55.69   19.10
  11 -12  -1   87.29   19.40
 -11  12   1   65.69   15.20
 -11  12   1   48.70   13.70
 -11  12   1   64.29   12.00
 -11  12   1   60.79   10.70
  11  12  -1   96.19   32.70
  11  12  -1   83.09   22.40
 -10 -12   1  155.48   34.70
  10 -12  -1  149.29   24.30
  10 -12  -1  183.18   28.70
  10 -12  -1  149.19   22.60
 -10  12   1  127.59   17.20
 -10  12   1  157.48   16.90
  10  12  -1  174.48   33.10
 -10  12   1  125.09   20.10
 -10  12   1  159.38   21.20
  10  12  -1  172.18   19.10
   9 -12  -1   56.49   16.60
   9 -12  -1   51.79   13.90
  -9 -12   1   51.09   16.30
  -9 -12   1   67.39   21.70
   9 -12  -1   67.69   15.90
  -9 -12   1   81.69   18.70
   9 -12  -1   65.09   15.60
   9  12  -1   41.70   11.10
  -9  12   1   55.59   13.50
   9  12  -1   49.90   19.90
  -9  12   1   49.30   12.80
  -9  12   1   84.99   16.30
   9  12  -1   39.80   19.50
  -8 -12   1   61.19   15.10
  -8 -12   1   91.49   24.60
  -8 -12   1   80.59   19.30
   8 -12  -1   96.29   18.90
   8 -12  -1   47.30   12.50
   8 -12  -1   41.30   16.90
   8 -12  -1   55.39   13.20
  -8 -12   1   72.49   26.30
  -8  12   1   58.39   15.20
  -8  12   1   81.59   20.50
   8  12  -1   74.99   22.40
  -8  12   1   73.79   16.40
  -8  12   1   82.09   15.80
   8  12  -1   73.09   23.40
   7 -12  -1   15.30    7.60
   7 -12  -1   -2.60   10.80
   7 -12  -1   28.50   14.90
  -7 -12   1   20.60   19.40
  -7 -12   1   13.20   14.50
  -7 -12   1   21.40   12.20
  -7 -12   1   22.30   10.80
   7 -12  -1    8.00    7.00
   7  12  -1    9.10   19.70
  -7  12   1   -1.30    7.30
   7  12  -1   15.00   13.20
  -7  12   1   16.50   10.50
  -7  12   1   13.50    9.00
  -6 -12   1  465.05   42.60
   6 -12  -1  428.86   33.70
   6 -12  -1  384.36   33.10
   6 -12  -1  400.56   24.60
  -6 -12   1  407.86   32.10
   6 -12  -1  403.66   24.20
  -6 -12   1  372.66   30.20
  -6 -12   1  391.36   41.00
  -6  12   1  401.36   30.90
  -6  12   1  420.26   30.90
  -6  12   1  453.85   35.80
   6  12  -1  384.16   41.40
   6  12  -1  481.65   40.50
  -5 -12   1  123.69   26.50
   5 -12  -1  118.99   11.60
   5 -12  -1  125.49   22.90
  -5 -12   1  132.99   19.00
   5 -12  -1  116.89   12.00
   5 -12  -1  125.89   22.80
  -5 -12   1  116.89   27.10
  -5 -12   1  146.39   19.80
   5  12  -1   96.69   23.80
   5  12  -1  102.09   27.60
  -5  12   1  138.09   24.20
  -5  12   1  107.49   20.00
  -5  12   1  104.49   18.10
  -5  12   1  115.49   20.90
   4 -12  -1  117.29   10.00
   4 -12  -1  123.59   26.60
  -4 -12   1  178.98   31.40
   4 -12  -1  117.89   10.30
  -4 -12   1  147.09   16.30
  -4 -12   1   91.69   14.90
  -4 -12   1  129.49   27.90
   4 -12  -1  150.28   24.20
  -4  12   1  105.19   19.30
  -4  12   1  143.19   22.20
   4  12  -1  111.19   24.90
   4  12  -1  118.09   25.90
  -3 -12   1  100.39   23.20
   3 -12  -1  108.89    7.70
   3 -12  -1   92.19   20.80
  -3 -12   1   73.49   12.50
   3 -12  -1  106.49   21.20
  -3 -12   1   74.19   23.30
   3 -12  -1  103.29   21.60
   3 -12  -1  102.29    7.60
  -3 -12   1  103.19   14.20
   3  12  -1  110.59   27.30
  -3  12   1  105.39   20.70
   3  12  -1   96.69   21.00
  -3  12   1  120.99   21.80
   2 -12  -1   34.30    4.30
   2 -12  -1   32.10   12.70
  -2 -12   1   29.30    7.20
  -2 -12   1   38.90    8.00
  -2 -12   1   24.80   12.90
   2 -12  -1   23.10   14.40
  -2 -12   1   42.90   20.40
   2 -12  -1   18.30   13.50
   2 -12  -1   33.70    4.60
  -2  12   1   27.10   13.20
   2  12  -1   35.20   18.70
  -2  12   1   14.20   12.00
   2  12  -1   30.50   13.40
  -2  12   1   49.10   15.50
  -1 -12   1  220.88   34.00
   1 -12  -1  185.38   28.20
   1 -12  -1  183.98   10.50
   1 -12  -1  188.68   30.60
  -1 -12   1  207.88   30.10
  -1 -12   1  185.28   12.10
   1 -12  -1  167.68   10.70
  -1 -12   1  184.78   11.80
   1 -12  -1  187.58   27.30
   1  12  -1  167.78   29.60
   1  12  -1  132.89   22.70
  -1  12   1  197.28   27.90
   0 -12  -1  106.69   23.50
   0 -12  -1  101.59   23.90
   0 -12   1  128.79   25.80
   0 -12   1   88.19    5.60
   0 -12  -1   96.99   20.60
   0 -12  -1   82.89    8.70
   0 -12   1   72.79   17.00
   0 -12   1   93.99    5.50
   0 -12  -1   91.89    9.20
   0  12  -1  122.59   23.30
   0  12  -1   77.19   19.60
   0  12   1  102.39   21.80
   0  12  -1  141.49   25.80
   1 -12   1   25.40   11.70
  -1 -12  -1   31.70   15.50
  -1 -12  -1   31.20   14.90
  -1 -12  -1   18.90    6.40
   1 -12   1   28.80   11.70
  -1 -12  -1    5.50    5.00
   1 -12   1   34.50   16.80
  -1  12  -1    7.60    8.90
  -1  12  -1   27.00   13.10
   1  12   1   10.80   11.60
   1  12   1   18.60   10.50
  -1  12  -1    7.30    9.60
   2 -12   1  102.89   20.50
   2 -12   1   78.29   18.70
  -2 -12  -1   76.29   12.60
  -2 -12  -1   72.49   20.90
  -2 -12  -1   54.09   19.20
  -2 -12  -1   98.59   13.40
   2 -12   1   66.59   19.40
  -2  12  -1   75.49   16.70
  -2  12  -1   65.49   17.40
   2  12   1   76.09   19.30
   2  12   1   92.69   24.40
  -2  12  -1   71.59   20.50
  -3 -12  -1  144.59   15.80
  -3 -12  -1  124.39   14.90
  -3 -12  -1  150.18   29.30
   3 -12   1  191.88   26.80
   3 -12   1  160.88   26.70
  -3 -12  -1  186.68   31.20
   3 -12   1  154.28    7.50
  -3  12  -1  183.08   29.00
   3  12   1  170.68   27.40
  -3  12  -1  160.38   25.10
   3  12   1  183.38   31.70
   4 -12   1  547.25   24.90
  -4 -12  -1  602.24   47.20
  -4 -12  -1  594.94   34.90
   4 -12   1  505.85   39.90
   4 -12   1  549.25   24.60
  -4 -12  -1  542.95   34.30
   4 -12   1  616.94   40.60
  -4  12  -1  539.75   40.50
  -4  12  -1  553.64   38.00
   4  12   1  525.25   48.80
   4  12   1  591.24   45.10
  -4  12  -1  559.54   40.70
  -5 -12  -1  281.37   33.80
   5 -12   1  351.46   21.20
  -5 -12  -1  360.66   38.60
  -5 -12  -1  361.46   28.60
   5 -12   1  339.77   20.40
  -5 -12  -1  352.06   27.80
   5 -12   1  384.66   31.70
   5 -12   1  378.46   31.50
  -5  12  -1  340.87   28.50
  -5  12  -1  315.07   29.20
  -5  12  -1  416.96   33.30
  -5  12  -1  378.66   31.70
   5  12   1  321.97   37.50
   5  12   1  375.66   35.40
   6 -12   1    7.40    6.60
  -6 -12  -1  -11.00    7.60
  -6 -12  -1   -6.80    9.00
  -6 -12  -1   78.19   23.10
  -6 -12  -1   -5.80   13.90
   6 -12   1   -0.30   10.70
   6 -12   1   -6.90    6.90
  -6  12  -1   -1.10    8.70
  -6  12  -1   16.70   10.40
  -6  12  -1   -0.60   10.70
   6  12   1    1.40   13.80
   6  12   1    5.00   17.70
  -6  12  -1    4.90   10.30
  -7 -12  -1    7.20   10.50
   7 -12   1   52.99   16.90
  -7 -12  -1   24.20   11.50
  -7 -12  -1   61.79   24.70
   7 -12   1   22.00   10.00
   7 -12   1   28.30    9.90
  -7 -12  -1   25.40   16.40
   7  12   1   36.00   21.40
  -7  12  -1   47.00   14.30
   7  12   1   53.49   22.10
  -7  12  -1   28.30    9.60
  -7  12  -1   15.40    9.30
  -7  12  -1   18.40   11.10
  -8 -12  -1  170.58   26.80
  -8 -12  -1  108.29   21.70
  -8 -12  -1  147.99   31.00
  -8 -12  -1  121.69   33.10
   8 -12   1  118.09   19.40
   8 -12   1  106.69   19.30
   8 -12   1  129.49   23.00
   8  12   1   99.39   14.60
  -8  12  -1  108.89   21.70
  -8  12  -1  112.09   16.30
   8  12   1  123.09   30.00
  -8  12  -1   99.89   21.00
  -8  12  -1  129.59   19.30
   8  12   1  171.38   30.90
   9 -12   1  231.98   26.30
  -9 -12  -1  205.18   31.30
  -9 -12  -1  274.87   42.90
   9 -12   1  215.48   23.10
  -9  12  -1  178.68   17.20
  -9  12  -1  202.08   28.50
   9  12   1  283.27   38.10
  -9  12  -1  195.68   17.10
   9  12   1  222.98   39.20
  -9  12  -1  206.08   24.50
  10 -12   1   46.40   16.00
  10 -12   1   32.00   13.20
 -10 -12  -1   42.10   16.70
 -10 -12  -1   48.50   20.90
 -10 -12  -1   36.40   17.20
  10 -12   1   43.60   16.70
  10  12   1   42.50   20.00
 -10  12  -1   21.50   14.80
 -10  12  -1    0.30   10.90
  10  12   1   52.29   24.50
  10  12   1   47.00   24.50
 -11 -12  -1    9.90   15.00
 -11 -12  -1    2.40   12.90
 -11 -12  -1    2.10   15.30
 -11 -12  -1   10.70   15.40
  11 -12   1   -1.90   11.20
  11 -12   1   33.10   14.90
  11 -12   1    9.20   11.60
  11  12   1   -9.10   12.70
 -11  12  -1  -19.90    9.80
  11  12   1   -7.10   11.60
 -11  12  -1  -11.70   13.00
  11  12   1   -0.50   13.10
 -12 -12  -1   45.30   25.50
 -12 -12  -1   23.40   18.70
  12 -12   1   22.00   15.50
  12 -12   1    6.20   13.60
 -12 -12  -1  -10.90   12.20
 -12  12  -1    8.30   12.50
  12  12   1   45.10   23.70
  12  12   1   -9.00   22.80
  12  12   1   16.00   15.20
  13 -12   1   48.00   16.60
  13 -12   1   66.69   20.90
 -13 -12  -1   34.20   19.10
 -13 -12  -1   51.39   24.10
  13 -12   1   35.90   21.00
  13  12   1   33.70   17.20
  13  12   1   95.09   27.00
  14 -12   1   93.59   20.60
 -14 -12  -1   89.09   28.20
 -14 -12  -1   84.59   26.50
  14 -12   1   28.40   18.00
  14  12   1  118.29   33.50
  14  12   1   35.90   25.80
  15 -12   1  -15.10   15.90
 -15 -12  -1   -2.40   12.20
 -15 -12  -1   49.90   27.00
  15  12   1   -7.80   20.50
  15 -13  -1  -18.40   16.60
  15 -13  -1    3.40   15.10
 -15 -13   1  -36.30   17.90
  15  13  -1   21.80   16.80
  15  13  -1  -22.10   21.50
  14 -13  -1   15.20   12.80
  14 -13  -1    6.30   16.70
 -14 -13   1    2.60   21.70
 -14 -13   1    4.80   19.50
  14  13  -1    4.70   22.00
  14  13  -1   12.70   24.10
 -13 -13   1   52.29   26.60
  13 -13  -1   69.89   22.70
 -13 -13   1   12.10   18.40
  13 -13  -1   39.90   20.80
 -13  13   1   53.49   11.90
  13  13  -1   47.70   25.20
  13  13  -1   45.20   23.10
  12 -13  -1   68.09   17.40
 -12 -13   1   55.79   30.40
  12 -13  -1   64.79   21.10
 -12 -13   1   22.10   23.30
  12 -13  -1   76.89   21.80
 -12 -13   1   61.89   21.80
 -12  13   1   40.70    4.40
  12  13  -1   42.80   27.00
 -12  13   1   61.59   13.50
  12  13  -1   47.60   20.90
 -11 -13   1   17.40   16.30
  11 -13  -1   20.40   13.40
  11 -13  -1   45.70   20.20
 -11 -13   1   12.90   17.50
 -11 -13   1   26.70   21.20
  11 -13  -1   40.00   15.80
 -11  13   1    8.40   10.70
  11  13  -1   19.70   20.00
  11  13  -1   51.29   24.60
 -11  13   1   -7.70    8.50
 -11  13   1   29.60    8.90
  10 -13  -1   -2.40   11.00
 -10 -13   1    2.20   13.60
  10 -13  -1    2.90   11.10
 -10 -13   1   -7.20   11.20
  10 -13  -1   -0.40   13.40
 -10  13   1    0.50    9.00
 -10  13   1  -18.00    8.50
  10  13  -1  -14.30   10.30
 -10  13   1  -13.00    8.40
  10  13  -1    0.60   14.70
  -9 -13   1   23.40   17.70
   9 -13  -1   -2.40    9.30
  -9 -13   1   33.40   12.90
  -9 -13   1    9.40   11.40
   9 -13  -1    0.90    9.40
   9 -13  -1   33.80   15.90
   9 -13  -1   11.20    8.80
   9  13  -1   28.70   15.20
  -9  13   1   11.20   11.60
   9  13  -1  -10.40   10.20
  -9  13   1    4.30   11.30
  -8 -13   1   98.19   28.40
  -8 -13   1   85.99   20.40
   8 -13  -1   83.99   19.70
  -8 -13   1   77.89   18.50
   8 -13  -1   72.99   15.20
   8 -13  -1   67.79   20.60
   8 -13  -1   77.69   15.40
   8  13  -1  100.19   25.80
   8  13  -1   80.69   27.50
  -8  13   1   87.49   17.30
  -8  13   1   75.39   16.90
  -8  13   1  136.29   21.80
  -8  13   1   60.79   15.50
   7 -13  -1  234.58   26.20
  -7 -13   1  205.18   23.50
   7 -13  -1  257.47   34.10
  -7 -13   1  206.28   36.80
   7 -13  -1  215.28   19.70
   7 -13  -1  221.38   19.60
  -7 -13   1  230.08   25.30
  -7 -13   1  237.58   40.30
   7  13  -1  252.37   37.20
   7  13  -1  306.37   46.60
  -7  13   1  175.88   25.70
  -7  13   1  257.77   28.00
  -7  13   1  202.88   24.80
  -7  13   1  242.88   24.90
   6 -13  -1    3.80    6.80
  -6 -13   1  -19.00    8.90
   6 -13  -1    0.30    5.20
  -6 -13   1  -16.60   14.90
   6 -13  -1    0.90   13.00
  -6 -13   1   -1.40   10.30
  -6 -13   1    4.30    9.20
  -6  13   1   -2.70    7.40
   6  13  -1    2.30   12.20
   6  13  -1   -4.70    9.40
  -6  13   1    7.90   10.60
  -5 -13   1  235.78   36.50
   5 -13  -1  209.18   16.00
  -5 -13   1  240.08   22.50
   5 -13  -1  220.68   30.70
   5 -13  -1  297.77   30.20
   5 -13  -1  225.78   15.50
  -5 -13   1  198.48   22.10
  -5 -13   1  180.88   34.50
  -5  13   1  274.17   27.70
  -5  13   1  216.68   26.00
   5  13  -1  214.68   37.10
  -5  13   1  219.98   26.90
   5  13  -1  269.37   37.90
   4 -13  -1   11.30    6.00
  -4 -13   1   13.30    8.20
   4 -13  -1   20.50   14.20
   4 -13  -1   14.40   11.90
  -4 -13   1    9.30    7.40
  -4 -13   1   16.80   12.00
   4 -13  -1   14.60    5.60
  -4 -13   1   11.10   18.50
  -4  13   1   12.60   14.30
   4  13  -1   17.60   18.90
   4  13  -1    6.90   11.00
  -4  13   1   28.40   14.60
  -3 -13   1  342.17   23.70
  -3 -13   1  413.66   40.20
   3 -13  -1  370.06   36.00
   3 -13  -1  377.66   33.30
  -3 -13   1  364.86   23.80
   3 -13  -1  367.16   16.90
   3 -13  -1  360.26   18.50
  -3 -13   1  380.06   39.50
   3 -13  -1  351.56   31.90
   3  13  -1  374.56   35.20
   3  13  -1  366.96   38.50
  -3  13   1  382.96   33.70
  -3  13   1  361.46   32.70
  -3  13   1  334.67   35.20
   2 -13  -1  377.86   37.20
   2 -13  -1  367.86   33.50
  -2 -13   1  361.96   21.80
   2 -13  -1  339.97   16.00
   2 -13  -1  423.36   35.00
  -2 -13   1  401.56   39.30
  -2 -13   1  340.77   21.00
  -2 -13   1  433.16   38.80
   2  13  -1  357.36   38.00
   2  13  -1  370.36   34.00
  -2  13   1  363.66   37.30
  -2  13   1  337.07   32.60
  -2  13   1  335.27   32.80
  -1 -13   1   75.09    8.90
   1 -13  -1   71.79    7.80
   1 -13  -1   72.09   19.50
   1 -13  -1   65.79   21.10
  -1 -13   1   72.39    9.40
  -1 -13   1   89.89   25.90
   1 -13  -1   66.39    7.20
  -1 -13   1   74.49   21.80
   1 -13  -1   98.69   20.20
   1  13  -1   83.89   22.90
  -1  13   1   40.30   17.70
   1  13  -1   50.89   17.40
  -1  13   1   96.19   21.60
   0 -13  -1  162.28   28.20
   0 -13   1  118.59   28.20
   0 -13   1  100.49    7.00
   0 -13  -1  167.68   31.20
   0 -13   1  115.79   24.90
   0 -13  -1  108.69   10.40
   0 -13   1  102.09    8.30
   0 -13  -1  105.69   10.60
   0 -13  -1  103.79   24.00
   0  13  -1   99.99   21.60
   0  13   1  113.79   26.70
   0  13   1   91.69   24.20
   0  13  -1  103.79   25.50
   0  13  -1  121.59   24.60
  -1 -13  -1  187.28   15.30
  -1 -13  -1  149.88   27.20
  -1 -13  -1  174.88   14.30
  -1 -13  -1  169.78   31.80
   1 -13   1  174.18   30.40
   1 -13   1  194.68   28.50
   1 -13   1  226.38   27.70
  -1  13  -1  194.88   30.20
  -1  13  -1  186.28   29.80
   1  13   1  193.48   36.00
  -1  13  -1  182.98   28.80
   1  13   1  214.68   32.90
  -2 -13  -1  240.28   19.50
   2 -13   1  252.87   27.00
   2 -13   1  282.17   31.70
  -2 -13  -1  264.97   19.20
   2 -13   1  282.27   29.00
  -2 -13  -1  283.47   33.40
  -2 -13  -1  228.08   34.20
  -2  13  -1  248.48   28.40
  -2  13  -1  263.27   29.30
  -2  13  -1  263.17   31.10
   2  13   1  296.07   38.80
   2  13   1  234.98   35.80
   3 -13   1   59.69   18.20
   3 -13   1   49.40   18.10
  -3 -13  -1   59.29   21.80
  -3 -13  -1   78.29   14.00
  -3 -13  -1   43.80   20.70
  -3 -13  -1   67.39   13.10
   3 -13   1   64.39    4.60
   3  13   1   66.59   23.70
   3  13   1   58.59   20.30
  -3  13  -1   87.99   20.50
  -3  13  -1   74.19   19.70
  -3  13  -1   71.19   19.60
  -4 -13  -1   93.39   16.40
  -4 -13  -1  116.59   18.50
   4 -13   1  116.49   22.20
   4 -13   1   88.99    8.60
   4 -13   1   95.79   21.90
  -4 -13  -1  127.19   28.10
  -4 -13  -1   69.89   22.80
   4 -13   1   83.69    8.30
   4  13   1   70.69   19.80
  -4  13  -1   90.39   20.50
  -4  13  -1  103.89   21.60
  -4  13  -1   97.29   21.20
   4  13   1   62.09   22.30
  -5 -13  -1  136.59   29.90
  -5 -13  -1  108.59   19.00
   5 -13   1  149.99   25.00
   5 -13   1  128.59   12.20
  -5 -13  -1  116.89   30.00
   5 -13   1  121.89   12.80
  -5 -13  -1  131.39   22.10
   5  13   1  126.29   26.70
  -5  13  -1  117.99   23.40
  -5  13  -1  122.89   23.50
   5  13   1  125.59   31.70
   6 -13   1  213.78   29.40
   6 -13   1  243.58   19.00
  -6 -13  -1  291.37   44.10
  -6 -13  -1  220.68   24.10
  -6 -13  -1  202.68   35.40
  -6 -13  -1  233.88   24.90
   6 -13   1  210.18   18.40
  -6  13  -1  257.27   27.40
   6  13   1  208.38   38.20
  -6  13  -1  244.58   26.00
   6  13   1  275.17   39.80
  -6  13  -1  195.28   22.50
  -7 -13  -1   56.39   17.10
   7 -13   1   34.90   14.60
   7 -13   1   45.00   12.40
  -7 -13  -1   33.10   17.10
  -7 -13  -1   23.90   13.60
   7 -13   1   42.70   11.80
  -7 -13  -1   22.30   16.40
   7  13   1   22.70   17.80
  -7  13  -1   45.70   13.30
  -7  13  -1   53.59   16.70
   7  13   1   49.20   20.50
  -7  13  -1   54.59   13.70
   8 -13   1  -12.50   11.90
  -8 -13  -1    3.50   13.90
  -8 -13  -1    6.40   11.20
  -8 -13  -1   35.40   21.20
  -8 -13  -1   -8.90   16.30
   8 -13   1    1.00    7.80
  -8  13  -1    2.30   10.80
   8  13   1  -17.40    9.90
   8  13   1   -3.50   21.40
  -8  13  -1    1.70    9.70
  -8  13  -1  -13.20    8.00
  -9 -13  -1   16.90   14.30
   9 -13   1   16.10   16.00
   9 -13   1   28.90   11.80
  -9 -13  -1   -2.90   11.80
   9 -13   1   -2.60   10.40
  -9 -13  -1   -3.30   18.20
  -9 -13  -1    2.80   18.70
   9  13   1   -1.80   17.00
  -9  13  -1   21.30   14.70
   9  13   1    1.30   18.60
  -9  13  -1   13.60    8.90
  -9  13  -1   10.10    8.40
  10 -13   1   74.79   16.30
 -10 -13  -1   80.29   27.60
 -10 -13  -1   61.09   23.90
  10 -13   1   79.69   19.30
 -10 -13  -1   24.40   19.00
  10 -13   1   68.19   17.50
 -10 -13  -1   53.09   18.70
  10  13   1   51.19   22.40
 -10  13  -1   65.39   10.70
 -10  13  -1   71.19   11.90
  10  13   1   81.09   28.60
 -10  13  -1  103.09   23.90
 -11 -13  -1  145.39   29.60
  11 -13   1  117.09   21.20
 -11 -13  -1  110.19   30.40
 -11 -13  -1  111.69   27.70
  11 -13   1  141.49   26.30
  11 -13   1  166.68   26.20
  11  13   1  137.49   33.00
  11  13   1  220.88   43.60
 -11  13  -1   86.69   23.40
  12 -13   1    2.10   11.30
 -12 -13  -1   17.60   17.70
  12 -13   1   15.50   17.30
  12 -13   1   31.70   18.20
 -12 -13  -1   42.50   19.30
  12  13   1   10.90   13.40
 -12  13  -1   23.80   16.00
  12  13   1   -7.30   20.70
  13 -13   1   19.60   12.90
 -13 -13  -1   -3.40   11.30
 -13 -13  -1   22.70   17.20
  13 -13   1    3.00   16.70
  13  13   1    0.70   20.50
  13  13   1    1.00   17.40
 -14 -13  -1   53.79   19.40
 -14 -13  -1   61.49   22.60
  14 -13   1   36.10   19.80
  14  13   1   45.40   28.50
 -14  13  -1   49.90   22.30
  14  13   1   33.70   23.90
  14 -14  -1    9.00   14.70
 -14 -14   1  -20.50   16.90
  14 -14  -1  -15.20   16.90
  14  14  -1   17.50   25.20
  14  14  -1   18.50   23.30
  13 -14  -1   -2.00   17.60
 -13 -14   1   -9.90   13.30
  13 -14  -1   -1.10   13.00
 -13 -14   1   19.00   24.60
  13  14  -1   -0.20   12.90
  13  14  -1  -17.40   25.70
  12 -14  -1   -8.80   11.10
 -12 -14   1    0.10   20.00
 -12 -14   1   28.50   15.50
  12 -14  -1   -4.50   19.40
  12 -14  -1   -8.50   16.10
  12  14  -1  -18.50   19.90
 -12  14   1  -11.20    9.40
  12  14  -1  -19.30   17.10
 -11 -14   1    0.40   12.60
  11 -14  -1   -9.40    9.40
  11 -14  -1  -19.70   10.70
 -11 -14   1   19.60   23.20
  11 -14  -1   15.50   16.40
 -11  14   1    2.90    9.10
 -11  14   1   -5.70   10.70
  11  14  -1  -14.30   16.00
  11  14  -1   13.50   17.00
 -10 -14   1   36.90   19.50
  10 -14  -1   42.80   15.10
 -10 -14   1   18.80   17.20
  10 -14  -1   33.60   13.70
  10 -14  -1   53.99   18.30
 -10 -14   1   33.40   16.40
  10  14  -1   27.90   15.20
  10  14  -1   34.20   19.30
 -10  14   1   46.20   14.50
 -10  14   1   26.20   15.40
 -10  14   1   34.30   12.60
  -9 -14   1   53.89   23.80
  -9 -14   1   42.90   18.60
   9 -14  -1   34.30   12.20
   9 -14  -1   31.20   13.10
   9 -14  -1   67.99   21.40
  -9 -14   1   61.19   18.30
  -9  14   1   38.20   13.20
   9  14  -1   84.79   26.10
  -9  14   1   35.70   13.50
  -9  14   1   55.59   16.20
  -9  14   1   40.00   14.20
   9  14  -1   31.00   22.30
   8 -14  -1   19.00   11.00
  -8 -14   1    1.70   11.90
   8 -14  -1   -5.00   11.40
   8 -14  -1   -3.20    9.10
   8 -14  -1   -2.70   13.10
  -8 -14   1   -3.00   18.90
  -8 -14   1   11.70   12.80
  -8  14   1    2.70   12.90
  -8  14   1   13.50   11.50
   8  14  -1    9.10   14.30
   8  14  -1    1.00   13.40
  -8  14   1  -13.60   10.50
   7 -14  -1   42.00   17.70
  -7 -14   1   32.40   14.70
  -7 -14   1  101.69   27.90
  -7 -14   1   86.19   18.50
   7 -14  -1   66.39   13.40
   7 -14  -1   55.69   12.10
  -7 -14   1  101.79   28.80
   7 -14  -1   71.69   20.20
  -7  14   1   89.69   22.10
   7  14  -1   98.59   28.50
  -7  14   1   51.89   19.10
  -6 -14   1  109.09   28.10
   6 -14  -1  114.79   15.10
  -6 -14   1  126.69   21.40
   6 -14  -1  130.59   18.10
  -6 -14   1  130.69   28.40
   6 -14  -1  140.19   26.90
   6 -14  -1  121.09   26.50
  -6 -14   1  116.49   20.30
   6  14  -1  137.09   27.80
  -6  14   1  165.88   27.10
  -6  14   1  114.29   25.80
   6  14  -1  107.09   31.30
   5 -14  -1   40.90   16.10
  -5 -14   1   52.09   20.50
  -5 -14   1   25.40   10.20
   5 -14  -1   31.00   15.60
   5 -14  -1   17.60    7.00
   5 -14  -1   19.30    6.70
  -5 -14   1   13.20   14.90
  -5 -14   1   29.50   10.70
   5  14  -1   17.70   17.10
   5  14  -1   34.20   21.00
  -5  14   1   27.10   15.60
  -5  14   1   30.90   16.20
  -4 -14   1   76.99   15.00
   4 -14  -1   72.29    8.40
   4 -14  -1   69.79   21.80
  -4 -14   1   68.29   21.90
  -4 -14   1   66.79   13.30
  -4 -14   1   83.29   23.10
   4 -14  -1   89.69   21.10
  -4  14   1   30.30   16.90
   4  14  -1   51.99   21.10
  -4  14   1   56.49   19.20
  -4  14   1   73.59   22.10
   4  14  -1   86.19   21.40
  -3 -14   1   25.30   20.00
   3 -14  -1   -1.70    3.30
   3 -14  -1    4.00   12.90
  -3 -14   1   -4.80   12.40
   3 -14  -1    6.10   12.00
   3 -14  -1   -1.20    3.50
  -3 -14   1   -9.50    6.60
  -3 -14   1    1.60    6.60
   3 -14  -1   -6.50   12.70
   3  14  -1    5.10   14.20
   3  14  -1   -4.50   15.60
  -3  14   1    4.10   10.00
  -3  14   1  -11.00   11.90
  -3  14   1  -24.10   10.60
   2 -14  -1   68.19   19.10
   2 -14  -1   64.79    6.80
   2 -14  -1   50.69   19.50
  -2 -14   1   85.99   24.70
  -2 -14   1   87.39   24.60
   2 -14  -1   59.79    6.80
  -2 -14   1   81.79   11.80
   2 -14  -1   78.69   17.90
  -2 -14   1   70.09   11.70
  -2  14   1   89.29   22.60
  -2  14   1   95.09   20.70
  -2  14   1   70.69   22.20
   2  14  -1   38.50   20.50
   2  14  -1  123.39   26.10
  -1 -14   1  180.98   32.40
   1 -14  -1  132.99   10.80
  -1 -14   1  163.88   12.40
   1 -14  -1  202.08   30.70
  -1 -14   1  170.28   33.20
   1 -14  -1  182.68   30.40
   1 -14  -1  166.78   31.70
   1 -14  -1  150.58   11.00
  -1  14   1  152.38   30.10
   1  14  -1  154.08   29.40
  -1  14   1  166.78   28.90
   1  14  -1  213.88   37.20
  -1  14   1  138.19   25.70
   1  14  -1  167.08   27.40
   0 -14   1  172.98   32.50
   0 -14   1  169.08   28.60
   0 -14  -1  125.49   11.80
   0 -14  -1  135.89   29.30
   0 -14  -1  148.79   28.20
   0 -14  -1  133.19   12.30
   0 -14   1  137.79    9.30
   0 -14   1  154.78    9.80
   0  14   1  137.69   30.40
   0  14   1  207.08   33.10
   0  14  -1  189.58   33.20
   0  14  -1  185.28   29.20
   0  14  -1  177.68   30.20
  -1 -14  -1   13.80   16.00
   1 -14   1   17.10   14.40
  -1 -14  -1   17.00    7.30
  -1 -14  -1   12.50    7.50
   1 -14   1   38.00   18.30
  -1 -14  -1   19.10   19.50
   1  14   1   -2.00   15.30
  -1  14  -1   34.20   15.50
   1  14   1   29.40   14.40
  -1  14  -1  -14.30    9.20
  -1  14  -1    9.50   15.50
  -2 -14  -1    2.30   12.10
  -2 -14  -1   26.70    8.90
   2 -14   1   32.20   17.00
   2 -14   1   30.40   14.40
  -2 -14  -1    9.20    7.60
   2 -14   1   18.30   15.90
  -2 -14  -1   21.00   11.80
  -2  14  -1   -6.00   11.10
  -2  14  -1   16.60   15.70
   2  14   1   24.70   16.10
   2  14   1   33.60   15.60
  -2  14  -1    0.60   12.40
  -3 -14  -1    7.60    7.80
   3 -14   1   -3.00    8.00
   3 -14   1   -0.40   12.20
  -3 -14  -1    6.00   11.40
  -3 -14  -1   25.40   18.00
  -3 -14  -1   -3.40    7.70
   3 -14   1    0.70    2.00
  -3  14  -1   11.20   13.10
   3  14   1    9.70   16.10
   3  14   1  -17.80    9.20
  -3  14  -1   -6.80   11.50
  -3  14  -1    2.20    7.90
   4 -14   1   37.50   15.10
  -4 -14  -1   38.50   20.70
  -4 -14  -1   66.89   22.00
  -4 -14  -1   48.10   12.10
  -4 -14  -1   26.10   11.60
   4 -14   1   34.30    6.30
   4 -14   1   42.60    6.80
   4 -14   1   59.99   18.50
  -4  14  -1   25.80   13.20
   4  14   1   36.00   21.30
  -4  14  -1   47.10   16.90
   4  14   1   33.80   20.00
  -4  14  -1   35.90   16.20
   5 -14   1   92.89   21.20
  -5 -14  -1   72.39   25.80
  -5 -14  -1   74.29   16.00
  -5 -14  -1   54.09   22.90
  -5 -14  -1   82.49   17.60
   5 -14   1   74.59   10.50
   5 -14   1   65.89   10.50
   5  14   1   68.49   20.40
   5  14   1   62.79   22.60
  -5  14  -1   75.19   22.20
  -5  14  -1   78.99   18.80
  -5  14  -1   76.39   19.80
  -6 -14  -1   11.50   10.50
   6 -14   1    8.40    7.30
  -6 -14  -1    8.70   11.30
  -6 -14  -1   16.70   19.30
   6 -14   1   11.70    7.60
   6 -14   1   -8.10   11.20
  -6  14  -1    2.80   12.70
  -6  14  -1   -5.10   12.30
   6  14   1    5.40   14.80
  -7 -14  -1   36.40   23.30
  -7 -14  -1   50.79   15.20
  -7 -14  -1   15.00   11.70
   7 -14   1   57.99   12.10
  -7 -14  -1   55.09   22.20
   7 -14   1   66.39   18.10
  -7  14  -1   53.49   18.50
  -7  14  -1   47.60   15.00
   7  14   1   82.79   28.10
   7  14   1   40.30   20.40
  -7  14  -1   26.00   13.60
   8 -14   1   56.89   14.20
  -8 -14  -1   59.49   16.80
  -8 -14  -1   51.59   19.80
  -8 -14  -1   69.19   19.10
   8 -14   1   34.60   16.70
  -8 -14  -1   45.80   20.40
   8 -14   1   46.60   13.00
  -8  14  -1   76.69   19.40
  -8  14  -1   71.09   15.00
   8  14   1   73.09   23.10
  -8  14  -1   36.30   12.80
   8  14   1   29.00   17.50
   9 -14   1   20.10   11.20
   9 -14   1   -1.90    7.60
  -9 -14  -1   16.00   14.70
   9 -14   1   -4.30   13.50
  -9 -14  -1  -11.90   17.50
  -9 -14  -1   18.00   15.30
  -9 -14  -1   27.20   18.50
   9  14   1    8.20   19.10
  -9  14  -1  -20.70   10.60
  -9  14  -1    8.30    8.90
  -9  14  -1   15.10    8.80
   9  14   1    3.20   13.40
 -10 -14  -1   -0.50   12.50
  10 -14   1    6.40    9.00
 -10 -14  -1   -2.70   16.10
  10 -14   1  -11.30   10.60
 -10 -14  -1   11.20   12.50
  10 -14   1    5.20   13.20
  10  14   1    1.50   14.20
 -10  14  -1    0.60    8.30
  10  14   1   14.60   15.10
 -10  14  -1   -8.20   12.80
 -11 -14  -1  -20.30   11.10
  11 -14   1  -10.70   12.60
  11 -14   1   -6.60    8.80
 -11 -14  -1  -28.40   10.00
  11 -14   1    0.30   14.50
  11  14   1    8.60   17.30
  11  14   1   -7.20   18.50
 -11  14  -1  -28.70   10.20
 -12 -14  -1   27.90   15.20
  12 -14   1    7.00   20.50
 -12 -14  -1   22.80   17.60
  12 -14   1   18.10   15.20
  12 -14   1   34.60   19.90
  12  14   1   46.20   18.50
  12  14   1   31.30   21.50
 -13 -14  -1   16.90   19.60
  13 -14   1   17.90   17.00
 -13 -14  -1   96.09   25.50
  13  14   1   38.60   28.00
 -13  14  -1   21.00   14.50
  13  14   1   53.99   19.20
  14 -14   1  -22.80   19.20
  14 -14   1   48.50   19.50
 -14 -14  -1   58.69   26.60
 -14 -14  -1    8.50   16.10
  14  14   1   -9.70   20.70
  14  14   1   -7.90   24.00
 -13 -15   1    0.30   14.30
  13 -15  -1   10.50   13.10
  13 -15  -1  -31.30   16.10
 -13 -15   1    2.80   16.40
  13  15  -1  -29.00   20.10
  13  15  -1    8.40   18.80
  12 -15  -1   -6.80   17.20
  12 -15  -1   13.40   11.90
  12 -15  -1  -10.70   16.90
 -12 -15   1  -20.40   14.70
 -12 -15   1   22.50   23.60
  12  15  -1  -19.40   20.30
  12  15  -1    3.30   15.60
 -12  15   1   -1.30   12.10
 -11 -15   1    6.20   15.50
  11 -15  -1    1.40   13.30
  11 -15  -1   -2.90   13.10
 -11 -15   1    5.20   16.60
  11  15  -1    3.60   16.90
  11  15  -1   -4.10   12.60
 -11  15   1  -14.70    8.70
 -11  15   1   -4.80   12.70
 -10 -15   1   -6.50   13.70
 -10 -15   1   25.80   14.10
  10 -15  -1    8.00   15.40
  10 -15  -1   -3.50   11.60
 -10 -15   1   21.90   19.30
  10 -15  -1   -7.60    9.60
 -10  15   1    4.70   11.50
  10  15  -1    5.00   16.00
  10  15  -1   15.20   20.80
 -10  15   1   18.30   12.10
  -9 -15   1   15.80   17.60
   9 -15  -1   29.50   11.70
  -9 -15   1   13.70   11.60
   9 -15  -1   26.20   16.20
   9  15  -1   -4.60   17.80
   9  15  -1   19.90   17.20
   8 -15  -1   16.30   10.20
  -8 -15   1   40.10   15.30
  -8 -15   1   46.90   15.60
   8 -15  -1   35.60   17.50
  -8 -15   1   68.99   24.10
   8 -15  -1   16.80   14.00
   8 -15  -1   46.20   13.60
  -8  15   1   25.60   13.60
  -8  15   1   52.69   15.20
   8  15  -1   36.40   18.70
   8  15  -1   23.50   19.80
  -7 -15   1   30.70   14.00
   7 -15  -1   12.40    9.90
   7 -15  -1   19.30   16.80
   7 -15  -1   24.90    9.80
  -7 -15   1   26.70   13.50
   7 -15  -1   35.30   17.90
  -7 -15   1   18.40   19.70
   7  15  -1   43.40   26.40
   7  15  -1    4.10   18.60
  -7  15   1   34.20   17.00
  -7  15   1   28.70   14.30
   6 -15  -1   13.40    7.60
  -6 -15   1  -12.70   10.30
  -6 -15   1   26.30   18.10
  -6 -15   1   13.80    9.80
   6 -15  -1   -1.80   13.50
  -6 -15   1   14.60   11.10
   6 -15  -1    9.90   12.90
   6  15  -1   -4.20   11.90
   6  15  -1   17.50   15.20
  -6  15   1   -6.30   14.30
  -6  15   1   15.70   10.80
  -5 -15   1    1.40   13.00
   5 -15  -1   -1.10    4.60
   5 -15  -1   -4.80    4.80
  -5 -15   1    1.60    7.40
   5 -15  -1    8.60   12.70
   5 -15  -1   10.20   15.30
  -5 -15   1    2.50    7.40
  -5  15   1  -14.70   11.10
   5  15  -1   17.40   16.30
  -5  15   1   21.00   16.20
   5  15  -1   33.00   15.80
  -5  15   1  -23.10    8.80
   4 -15  -1    4.10   13.70
  -4 -15   1    8.10    8.00
  -4 -15   1  -12.70   11.50
   4 -15  -1   -4.60   13.50
   4 -15  -1    7.30    4.90
  -4 -15   1   -5.70   14.00
  -4 -15   1   10.90    7.70
   4  15  -1    3.30   16.00
  -4  15   1    9.10   10.00
  -4  15   1    7.80   12.60
  -4  15   1    7.80   10.00
   4  15  -1   -5.70    7.90
  -3 -15   1   15.40   14.30
  -3 -15   1   10.20    7.20
   3 -15  -1   31.70    5.50
   3 -15  -1    4.00   10.60
  -3 -15   1   33.80   10.50
  -3 -15   1   46.40   17.80
   3 -15  -1   11.30   15.10
   3 -15  -1   31.90   16.70
   3 -15  -1   18.90    5.20
   3  15  -1   10.00   15.60
  -3  15   1   24.60   15.70
   3  15  -1   11.30   17.00
  -3  15   1   44.30   18.20
  -3  15   1   12.90   16.50
   2 -15  -1   36.30   17.90
  -2 -15   1   43.40   19.30
  -2 -15   1   43.10   16.30
   2 -15  -1   34.00    6.30
   2 -15  -1   41.10   17.10
   2 -15  -1   33.10   15.30
  -2 -15   1   38.40    9.70
   2 -15  -1   34.10    6.30
  -2  15   1   42.60   16.10
   2  15  -1   21.10   13.10
  -2  15   1   27.70   16.20
   2  15  -1   58.39   21.10
  -2  15   1   37.40   17.80
   1 -15  -1    8.30    4.70
  -1 -15   1   12.10   12.90
  -1 -15   1    9.40    5.60
   1 -15  -1  -12.70   10.70
   1 -15  -1    5.30    4.30
   1 -15  -1   -5.50    9.90
  -1 -15   1    7.50    5.70
  -1 -15   1    7.30   10.90
   1 -15  -1    4.80   10.30
   1  15  -1    6.80   12.60
  -1  15   1   11.70   13.60
   1  15  -1   -7.40    7.70
  -1  15   1   -2.50   13.70
  -1  15   1   15.10   16.30
   1  15  -1  -11.80   12.70
   0 -15  -1   27.10    6.80
   0 -15  -1   30.50   14.00
   0 -15   1   24.20    4.90
   0 -15  -1   45.10   22.10
   0 -15   1   13.70   12.50
   0 -15   1   17.90    5.20
   0 -15   1   10.70   15.00
   0 -15  -1   13.70    5.90
   0  15  -1   22.40   14.60
   0  15  -1   23.90   15.90
   0  15   1   -7.30   17.40
   0  15   1   -1.00   15.10
   0  15  -1    8.20   10.80
  -1 -15  -1    1.50    6.30
   1 -15   1  -11.50   13.10
   1 -15   1    1.30   12.20
  -1 -15  -1    8.00   13.90
  -1 -15  -1    8.50    6.80
   1 -15   1    4.40    2.10
   1 -15   1    7.20    2.50
  -1 -15  -1   -1.50   15.40
   1  15   1   13.50   16.10
  -1  15  -1   -1.20   10.90
  -1  15  -1    3.30   13.70
  -1  15  -1    9.50   14.60
   1  15   1   32.90   13.10
   2 -15   1   -4.20   12.30
  -2 -15  -1   -6.30    8.80
  -2 -15  -1   -0.50    6.40
  -2 -15  -1   19.40   17.90
   2 -15   1    6.40   15.30
   2 -15   1    6.20   14.10
  -2 -15  -1    9.20    7.50
  -2  15  -1   -7.90   13.00
  -2  15  -1    8.30   10.80
   2  15   1  -23.70   15.30
   2  15   1   -7.80   14.80
  -2  15  -1   13.00   15.60
   3 -15   1  -16.60   10.30
   3 -15   1   -3.40    1.80
  -3 -15  -1  -11.20    6.40
  -3 -15  -1   -7.20   10.60
   3 -15   1    4.30    2.70
  -3 -15  -1   -1.30   11.60
  -3 -15  -1    0.60    7.00
   3 -15   1    2.90   12.90
   3  15   1   -0.10   10.80
  -3  15  -1    7.70   11.80
  -3  15  -1    9.70   13.20
  -3  15  -1    8.20   10.30
   3  15   1   29.90   17.20
  -4 -15  -1   10.60   12.70
  -4 -15  -1   21.40   25.70
  -4 -15  -1   24.20   11.60
  -4 -15  -1    7.10   18.10
   4 -15   1    0.90   12.80
   4 -15   1   18.90    5.20
   4 -15   1   18.60    5.40
   4  15   1   24.00   19.00
   4  15   1  -24.10   15.50
  -4  15  -1   13.00   15.20
  -4  15  -1   11.90   14.20
  -5 -15  -1    9.50   10.50
  -5 -15  -1    6.10    9.50
  -5 -15  -1   -4.40   14.90
  -5 -15  -1    1.60   15.30
   5 -15   1   31.20   17.80
   5 -15   1   -4.90    5.00
   5 -15   1   -3.30    5.20
  -5  15  -1   17.70   14.10
  -5  15  -1    2.10   11.00
  -5  15  -1    1.20    9.60
   5  15   1   37.60   18.40
   5  15   1   32.60   19.70
  -6 -15  -1   11.60   12.30
  -6 -15  -1   23.20   17.70
  -6 -15  -1   24.00   13.10
  -6 -15  -1   13.40   22.30
   6 -15   1    7.10    7.20
   6 -15   1  -10.60   10.90
   6  15   1  -11.10   17.20
  -6  15  -1    7.30   13.60
  -6  15  -1   19.80   13.70
  -6  15  -1    9.80   12.50
   6  15   1   12.00   16.40
  -7 -15  -1   36.70   14.60
   7 -15   1   38.70   11.60
   7 -15   1   32.40   11.10
   7 -15   1   34.30   17.40
  -7 -15  -1   31.40   19.30
  -7 -15  -1   64.59   26.80
  -7 -15  -1   13.00   15.10
  -7  15  -1   31.80   15.50
   7  15   1   18.70   17.10
  -7  15  -1   22.80   15.40
   7  15   1   -7.70   17.00
  -8 -15  -1    7.70   11.20
  -8 -15  -1   -6.50   12.00
  -8 -15  -1  -18.50   16.00
   8 -15   1   11.30    8.80
   8 -15   1   11.40   14.40
   8 -15   1   16.40    8.80
  -8  15  -1  -13.10   10.90
  -8  15  -1  -23.30   11.00
   8  15   1    5.50   20.80
   8  15   1    5.30   15.30
  -9 -15  -1  -15.90   15.60
  -9 -15  -1   12.30   14.30
   9 -15   1  -15.80   12.00
   9 -15   1    0.20    9.10
  -9 -15  -1   -0.20   20.20
  -9 -15  -1  -32.30   13.30
   9  15   1  -27.90   17.60
  -9  15  -1  -13.90    9.80
   9  15   1   33.20   21.30
  -9  15  -1   -1.40   12.20
  10 -15   1  -12.60   12.60
  10 -15   1   -5.50   14.10
 -10 -15  -1   -0.60   11.60
 -10 -15  -1   21.90   17.20
  10 -15   1    4.80   10.20
 -10 -15  -1   -4.50   18.80
  10  15   1   22.40   16.70
 -10  15  -1   -2.10    8.90
 -10  15  -1   10.10   14.40
  10  15   1    8.30   15.20
  11 -15   1    2.00   10.40
  11 -15   1   23.10   17.40
  11 -15   1    5.80   16.10
 -11 -15  -1  -19.00   11.60
 -11 -15  -1   -4.30   14.50
  11  15   1  -22.70   13.90
 -11  15  -1   -4.50   15.00
  11  15   1    1.50   12.30
 -12 -15  -1   40.60   20.70
  12 -15   1   26.80   19.80
  12 -15   1   41.10   15.10
 -12 -15  -1   13.10   21.70
 -12  15  -1   16.40   16.50
  12  15   1   23.20   17.90
 -13 -15  -1   -2.30   13.00
  13 -15   1   -4.00   18.90
 -13 -15  -1   42.30   25.20
  13 -15   1   27.70   16.10
  13  15   1   -0.10   17.40
  12 -16  -1    8.70   16.70
  12 -16  -1   14.90   12.40
 -12 -16   1   -8.60   21.00
  12  16  -1   14.60   17.20
  12  16  -1  -17.50   19.80
 -11 -16   1   76.59   32.70
  11 -16  -1   14.90   16.30
 -11 -16   1   38.50   18.00
  11 -16  -1   25.90   14.20
  11 -16  -1   35.10   17.80
 -11  16   1   -2.10   16.50
  11  16  -1   12.50   18.80
  11  16  -1   12.20   23.00
 -10 -16   1   11.00   16.30
 -10 -16   1   21.50   16.40
  10 -16  -1  -11.80   13.10
  10 -16  -1    8.10   13.20
  10 -16  -1   -9.20   13.10
 -10  16   1    2.40   15.50
  10  16  -1  -25.10   11.00
  10  16  -1  -23.10   13.10
   9 -16  -1   -9.90   10.60
  -9 -16   1   -9.90   11.50
  -9 -16   1   14.80   13.70
  -9 -16   1  -17.00   18.40
   9 -16  -1   17.10   10.80
   9  16  -1   44.60   23.00
   9  16  -1   14.80   18.70
  -9  16   1   30.90   16.20
  -9  16   1  -21.30    9.90
   8 -16  -1   -0.70    8.90
  -8 -16   1   23.00   22.00
   8 -16  -1   -1.50   13.40
   8 -16  -1   -9.70    8.50
  -8 -16   1    2.70   13.80
  -8 -16   1    4.50   13.40
   8  16  -1   17.80   20.50
   8  16  -1    7.90   15.60
  -8  16   1   10.50   14.60
  -8  16   1   14.40   10.60
  -7 -16   1    1.50   11.50
   7 -16  -1    1.70    7.80
   7 -16  -1    8.70   14.90
  -7 -16   1    4.70   19.90
   7 -16  -1   -4.40   14.50
   7 -16  -1    0.60    7.30
  -7 -16   1    3.20   13.00
  -7  16   1   -6.80   12.20
   7  16  -1  -16.00    8.40
   7  16  -1  -16.50   11.90
  -7  16   1   22.00   15.30
  -6 -16   1   30.10   18.40
  -6 -16   1   21.80   11.70
   6 -16  -1   28.40   17.00
   6 -16  -1    2.90   17.20
   6 -16  -1   11.40    7.80
   6 -16  -1   13.60    8.00
  -6 -16   1    7.70   12.00
   6  16  -1    4.60   17.70
  -6  16   1   47.50   16.00
   6  16  -1   13.10   21.80
  -6  16   1   -6.30   13.80
  -6  16   1   -0.50   16.00
  -5 -16   1   82.79   26.00
   5 -16  -1  145.29   29.70
   5 -16  -1   71.79   24.20
  -5 -16   1   81.29   18.10
  -5 -16   1   85.69   17.70
   5 -16  -1  101.09   11.10
   5  16  -1   73.39   26.40
   5  16  -1  109.09   26.10
  -5  16   1   81.39   24.90
  -5  16   1   65.79   20.40
  -5  16   1   61.29   23.20
   4 -16  -1   12.90   11.90
  -4 -16   1    3.40   13.80
  -4 -16   1   36.60   19.20
   4 -16  -1   17.80    5.70
   4 -16  -1   20.10   16.00
  -4 -16   1   29.70   11.20
  -4 -16   1   24.80   10.80
  -4  16   1   37.80   15.00
  -4  16   1   11.30   17.00
  -4  16   1   49.20   20.40
   4  16  -1    7.60   13.70
   4  16  -1   47.20   19.90
   3 -16  -1    4.30    4.00
   3 -16  -1   27.50   19.50
   3 -16  -1    2.40   12.80
  -3 -16   1    0.60   14.40
  -3 -16   1   -3.30    7.70
   3 -16  -1    4.50   15.20
  -3 -16   1   16.20   10.70
   3 -16  -1    3.30    4.20
   3  16  -1    5.00   13.50
  -3  16   1   -3.80   15.80
  -3  16   1    6.30   18.60
  -3  16   1   -2.80   12.70
   3  16  -1    3.90   11.90
   2 -16  -1    5.70    4.30
  -2 -16   1    9.90   15.30
  -2 -16   1   13.10    7.90
   2 -16  -1    0.00   13.20
   2 -16  -1    4.10    4.60
   2 -16  -1    1.60   10.80
   2 -16  -1   27.70   19.00
  -2  16   1   -1.10   14.90
  -2  16   1   12.10   13.00
  -2  16   1   -2.40   13.00
   2  16  -1  -12.00   12.40
   2  16  -1   14.30   19.20
   1 -16  -1    6.20   13.90
  -1 -16   1   -0.50    4.30
   1 -16  -1    1.80    4.50
  -1 -16   1    7.00   17.60
   1 -16  -1   -3.70   11.40
  -1 -16   1   -7.40    4.30
  -1 -16   1    0.20   10.00
   1 -16  -1   -1.30    4.40
   1  16  -1   25.20   14.20
  -1  16   1    9.00   12.90
  -1  16   1   -0.40   10.90
   1  16  -1   -0.90   16.90
  -1  16   1  -13.40   11.70
   1  16  -1    6.10   13.50
   0 -16   1    6.20    4.70
   0 -16  -1   31.80   14.30
   0 -16  -1    4.90   12.90
   0 -16   1    8.80   17.70
   0 -16   1   -8.80   13.70
   0 -16   1    4.90    4.40
   0 -16  -1   16.40    6.30
   0 -16  -1   -2.50    5.40
   0  16   1   10.20   12.20
   0  16  -1   14.60   15.60
   0  16   1    0.40   10.70
   0  16  -1   21.70   19.30
   0  16   1   17.50   16.20
   0  16  -1   37.50   18.50
  -1 -16  -1   10.50   17.10
  -1 -16  -1    5.30    7.30
   1 -16   1   14.70   15.70
   1 -16   1   10.40    3.00
   1 -16   1   11.00    3.40
  -1 -16  -1    8.00   14.70
   1 -16   1    2.30   17.40
  -1  16  -1   -8.40   14.30
  -1  16  -1   21.20   13.80
  -1  16  -1  -14.40   14.50
   1  16   1   10.60   17.10
  -2 -16  -1   19.30   19.60
  -2 -16  -1   14.30    8.50
  -2 -16  -1    4.00   12.30
  -2  16  -1  -17.70   13.20
   2  16   1   -4.20   13.00
   2  16   1  -11.40   17.70
  -2  16  -1   28.80   18.90
  -2  16  -1    1.10   15.10
   3 -16   1   73.19    5.70
  -3 -16  -1  121.59   33.10
  -3 -16  -1   85.69   27.00
   3 -16   1   59.89   20.60
   3 -16   1   67.59    5.50
  -3 -16  -1   67.29   14.30
  -3 -16  -1   64.79   13.80
  -3  16  -1   92.39   23.60
   3  16   1  102.59   25.70
   3  16   1  116.69   31.40
  -3  16  -1   82.79   23.90
  -3  16  -1  127.69   26.10
   4 -16   1   60.89    7.80
   4 -16   1   86.49   23.50
  -4 -16  -1  107.69   25.50
   4 -16   1   56.19    7.80
  -4 -16  -1   62.89   15.10
  -4 -16  -1   51.99   22.10
  -4 -16  -1   50.79   14.10
  -4  16  -1   88.99   25.00
  -4  16  -1   64.59   19.80
   4  16   1   75.99   25.20
   4  16   1   44.00   19.30
  -4  16  -1  101.69   27.90
   5 -16   1   -2.30    5.30
  -5 -16  -1    7.70   10.10
  -5 -16  -1    3.70   12.30
  -5 -16  -1   -3.70   10.90
   5 -16   1  -14.60   13.30
   5 -16   1   -1.20    4.60
  -5 -16  -1   15.30   20.80
  -5  16  -1   -5.10   12.90
   5  16   1   -0.80   15.30
  -5  16  -1   11.20   13.70
  -5  16  -1  -10.10   11.40
   5  16   1   90.59   33.00
   6 -16   1    5.50    7.10
  -6 -16  -1    4.10   14.00
   6 -16   1    3.30    5.90
   6 -16   1    4.70   13.80
  -6 -16  -1   -7.60   11.40
  -6 -16  -1   -1.40    9.50
  -6 -16  -1   32.80   18.70
   6  16   1   -3.20   12.60
   6  16   1  -16.00   12.00
  -6  16  -1  -15.20   12.00
  -6  16  -1   26.10   15.60
  -6  16  -1    3.00   12.20
  -7 -16  -1    4.90   11.00
  -7 -16  -1   -3.30   15.80
   7 -16   1    1.00    7.80
   7 -16   1    2.00    8.00
   7 -16   1  -12.80   14.30
  -7 -16  -1   17.50   22.00
  -7 -16  -1   15.90   19.30
   7  16   1   -7.80   18.40
  -7  16  -1   23.00   18.00
   7  16   1   29.10   21.30
  -7  16  -1   -2.50   11.60
  -7  16  -1   -0.30   11.50
  -8 -16  -1   -3.20   17.40
  -8 -16  -1   17.60   15.30
  -8 -16  -1   25.60   16.20
   8 -16   1   22.70   16.20
   8 -16   1   -2.60    8.50
   8 -16   1   30.70   11.40
  -8 -16  -1   15.00   12.20
  -8  16  -1    1.30   13.60
  -8  16  -1  -15.90   14.50
   8  16   1    2.50   16.10
   8  16   1   41.30   19.60
  -9 -16  -1    7.20   20.80
   9 -16   1   31.40   11.10
  -9 -16  -1   24.30   16.40
   9 -16   1   43.70   17.20
   9 -16   1   33.60   14.30
  -9 -16  -1   76.59   18.00
  -9  16  -1    5.90   13.50
  -9  16  -1   32.00   16.30
   9  16   1   43.00   22.90
 -10 -16  -1   27.70   16.10
 -10 -16  -1   -1.50   21.40
  10 -16   1    7.40   17.50
  10 -16   1   16.60   10.90
 -10  16  -1   -5.90   15.70
 -10  16  -1   12.90   15.20
  10  16   1   20.10   25.00
  10  16   1   13.40   15.20
  11 -16   1   11.30   18.60
 -11 -16  -1   -2.20   15.70
 -11  16  -1   -8.60   13.90
  11  16   1   22.90   24.70
  12 -16   1   41.90   24.10
 -12 -16  -1    9.50   14.10
  12  16   1   16.40   19.40
  12  16   1   41.70   24.70
 -11 -17   1   28.80   18.40
  11 -17  -1  -24.40   16.30
  11 -17  -1   -5.20   10.10
 -11 -17   1   44.60   27.10
  11 -17  -1    3.20   19.40
  11  17  -1  -22.80   14.90
  11  17  -1  -13.10   13.30
  10 -17  -1  -13.00   10.80
 -10 -17   1    8.40   14.70
  10 -17  -1   -0.30   14.50
  10 -17  -1   -8.10   15.60
 -10  17   1  -18.40   12.50
 -10  17   1  -35.90   12.50
  10  17  -1  -10.40   13.50
   9 -17  -1   26.60   13.90
  -9 -17   1    3.20   15.10
   9 -17  -1   11.20    9.90
   9 -17  -1   32.30   21.10
  -9 -17   1   13.40   13.40
   9  17  -1   69.09   22.20
  -9  17   1    8.10   16.20
  -9  17   1   -0.10   13.60
   9  17  -1   35.10   31.00
   8 -17  -1   17.20    8.90
  -8 -17   1   10.20   12.70
   8 -17  -1   17.30   15.50
  -8 -17   1   -8.40   17.60
   8 -17  -1  -17.50    8.70
  -8 -17   1   -5.10   15.80
  -8  17   1    4.00   16.10
  -8  17   1    8.00   15.30
   8  17  -1   10.70   13.60
   8  17  -1   66.29   23.10
   7 -17  -1   -3.10   14.30
   7 -17  -1   12.70    9.30
  -7 -17   1    5.90   17.10
  -7 -17   1   -3.60   18.80
  -7 -17   1   -5.30   10.70
   7 -17  -1    6.80    8.40
  -7  17   1   25.90   17.00
   7  17  -1  -15.30   10.30
  -7  17   1   -6.00   13.80
  -7  17   1   26.20   17.70
   7  17  -1   25.10   23.90
   6 -17  -1   13.00    7.00
  -6 -17   1    6.80   18.10
  -6 -17   1   28.80   13.10
  -6 -17   1    2.10   12.60
   6 -17  -1    3.00   16.80
   6 -17  -1    5.40    7.30
  -6  17   1  -18.00   12.40
  -6  17   1  -10.10   17.00
   6  17  -1   -1.30   16.90
  -6  17   1  -10.70   10.00
   6  17  -1   -0.70   18.10
  -5 -17   1   32.10   12.30
   5 -17  -1    1.60    5.10
  -5 -17   1   -3.60   10.10
  -5 -17   1    9.90   16.80
   5 -17  -1   -0.40    5.50
   5 -17  -1    3.30   15.70
   5 -17  -1  -11.80   10.20
   5  17  -1  -12.50   14.10
  -5  17   1   -7.00   13.70
  -5  17   1   -4.10   16.30
  -5  17   1   -4.00   15.70
   5  17  -1    8.50   14.10
  -4 -17   1  134.49   19.40
   4 -17  -1  110.49   28.00
  -4 -17   1   96.99   28.10
   4 -17  -1  101.39   28.60
  -4 -17   1   90.99   16.90
   4 -17  -1   93.89    9.50
   4  17  -1  106.39   29.00
  -4  17   1   73.19   21.40
  -4  17   1   86.69   27.20
  -4  17   1   83.59   25.90
   4  17  -1   91.29   24.30
  -3 -17   1   42.00   11.50
   3 -17  -1   65.79   26.60
  -3 -17   1   40.90   12.50
   3 -17  -1   59.59   21.30
   3 -17  -1   51.99    7.30
   3 -17  -1   63.39   24.30
  -3 -17   1   43.80   20.10
   3 -17  -1   46.70    7.00
  -3  17   1   87.49   24.10
  -3  17   1   35.00   22.60
  -3  17   1   62.49   24.80
   3  17  -1   16.60   18.50
   3  17  -1   61.49   26.90
   3  17  -1   52.59   20.30
  -2 -17   1  -17.70   14.30
   2 -17  -1   29.80   17.30
  -2 -17   1   10.00    7.90
  -2 -17   1    6.70    7.70
   2 -17  -1  -10.90   14.20
   2 -17  -1    8.80   11.00
   2 -17  -1    8.50    4.80
   2 -17  -1   -7.50    3.60
  -2  17   1   -8.40   14.50
   2  17  -1  -25.90   12.70
   2  17  -1  -20.00   13.50
   2  17  -1   25.40   19.90
  -2  17   1   -3.30   14.30
  -2  17   1   -5.10   16.20
   1 -17  -1   11.20    5.20
  -1 -17   1   13.20    6.60
   1 -17  -1   -8.60   13.00
   1 -17  -1   -4.20    5.00
  -1 -17   1   10.60    7.10
   1 -17  -1   12.20   14.20
  -1  17   1  -27.00   13.70
   1  17  -1    7.10   22.30
   1  17  -1   -0.60   20.30
  -1  17   1   10.50   15.70
   1  17  -1   32.20   19.10
  -1  17   1    8.20   14.40
   0 -17   1    3.00    4.90
   0 -17  -1   13.30    6.60
   0 -17  -1    8.90    5.90
   0 -17   1    0.20   15.50
   0 -17  -1   19.70   15.10
   0 -17   1   -0.50    4.00
   0 -17  -1    2.50   11.70
   0  17   1   -8.60   14.60
   0  17  -1    8.40   18.20
   0  17  -1  -15.60   14.80
   0  17  -1   17.30   22.00
   0  17   1   -5.70   10.60
   0  17   1    2.20   13.00
  -1 -17  -1   77.29   12.50
  -1 -17  -1   84.29   30.40
  -1 -17  -1   56.99   11.30
   1 -17   1   50.89   19.10
  -1 -17  -1  107.19   30.00
   1 -17   1   58.69    6.00
   1 -17   1   50.89    6.00
  -1  17  -1   38.40   16.40
  -1  17  -1   57.19   24.20
   1  17   1   92.89   27.20
  -1  17  -1   86.79   26.90
   1  17   1   51.89   21.70
  -2 -17  -1   25.60   24.10
   2 -17   1   36.30    3.30
  -2 -17  -1   27.90   11.10
   2 -17   1   40.40    3.20
  -2 -17  -1   45.50   11.20
  -2 -17  -1   30.70   16.60
  -2  17  -1   43.60   20.80
   2  17   1   32.50   23.80
   2  17   1   32.50   22.90
  -2  17  -1   60.89   23.90
  -2  17  -1   46.30   18.50
   3 -17   1   16.00    2.70
  -3 -17  -1   32.40   22.40
  -3 -17  -1   30.50   13.40
  -3 -17  -1   13.80   10.10
  -3 -17  -1   36.40   19.70
   3 -17   1   14.20    3.00
  -3  17  -1   16.50   16.90
  -3  17  -1   31.10   16.20
  -3  17  -1   13.40   18.40
   3  17   1    2.10   16.20
   3  17   1   -4.10   19.10
  -4 -17  -1    6.60   10.00
   4 -17   1    7.20    3.80
  -4 -17  -1   -7.90   12.30
  -4 -17  -1   28.00   16.50
   4 -17   1   13.90   11.60
   4 -17   1   12.90    4.10
  -4 -17  -1   17.60   11.40
  -4  17  -1   19.80   17.10
  -4  17  -1    5.60   17.70
   4  17   1   50.29   24.00
  -4  17  -1   -2.80   13.00
   4  17   1  -10.10   11.40
   5 -17   1   34.50    8.00
  -5 -17  -1   17.10   16.20
   5 -17   1    1.30   14.80
  -5 -17  -1   10.10   17.20
  -5 -17  -1    5.30   10.70
  -5 -17  -1   21.40   15.00
   5 -17   1   13.20    5.90
  -5  17  -1   12.70   16.60
   5  17   1   22.80   18.50
  -5  17  -1    9.00   15.30
   5  17   1   23.80   20.60
  -5  17  -1   11.40   18.10
  -6 -17  -1    9.50   10.40
  -6 -17  -1  -15.60   14.50
  -6 -17  -1   28.50   19.50
   6 -17   1   12.30    7.40
  -6 -17  -1    9.40   19.80
   6 -17   1   15.40    8.20
   6 -17   1    7.80   14.90
  -6  17  -1   18.60   18.80
  -6  17  -1   20.40   16.10
   6  17   1    6.60   22.30
   6  17   1   33.10   23.20
  -6  17  -1   39.90   18.60
  -7 -17  -1   42.60   24.80
  -7 -17  -1  -16.90   13.20
  -7 -17  -1    0.50   12.40
   7 -17   1    5.40   15.30
   7 -17   1   12.00    8.80
  -7 -17  -1    1.00   16.90
   7 -17   1    9.40    9.30
  -7  17  -1  -14.50   15.00
   7  17   1   15.70   16.20
   7  17   1  -14.00   13.10
  -7  17  -1  -22.00   14.20
  -7  17  -1    3.40   16.00
  -8 -17  -1   -9.80   12.60
  -8 -17  -1   15.20   14.00
   8 -17   1   -0.40   14.40
   8 -17   1  -11.30   10.90
  -8 -17  -1   27.20   17.40
   8 -17   1   -0.50    9.60
   8  17   1  -14.80   16.60
  -8  17  -1   -3.00   15.50
  -8  17  -1   -4.20   13.20
   8  17   1    8.70   13.40
  -8  17  -1  -16.10   12.40
   9 -17   1    7.20   12.90
  -9 -17  -1    8.10   16.10
   9 -17   1   25.70   11.30
  -9 -17  -1   12.80   14.90
  -9  17  -1  -31.50   14.70
   9  17   1   -0.40   18.60
   9  17   1   18.90   23.10
  -9  17  -1    0.20   19.10
  -9  17  -1  -26.30   12.80
  10 -17   1   41.20   19.40
 -10 -17  -1   24.40   17.10
 -10 -17  -1    3.10   26.40
  10 -17   1   32.10   19.50
  10  17   1   17.30   15.10
  10  17   1   36.10   16.60
 -10  17  -1  -19.90   14.80
   9 -18  -1   14.20   19.20
  -9 -18   1   18.10   11.40
   9 -18  -1   -3.60   13.60
   9 -18  -1   10.50   17.40
  -9 -18   1  -11.80   14.30
  -9  18   1   -3.50   17.10
  -9  18   1  -56.59   17.40
  -9  18   1   -5.40   14.20
  -8 -18   1  -25.60   18.30
   8 -18  -1  -12.00   16.60
   8 -18  -1   13.60    9.30
   8 -18  -1   -6.80   11.50
  -8  18   1   -0.20   18.50
  -8  18   1   -4.50   11.20
   8  18  -1  -25.10   23.10
  -8  18   1    1.20   17.50
   8  18  -1   -1.70   19.30
   7 -18  -1   27.70   20.70
   7 -18  -1   15.50    9.00
  -7 -18   1   -4.80   16.30
  -7 -18   1   10.00   12.10
   7 -18  -1    6.00    7.70
  -7 -18   1   41.90   23.20
  -7  18   1   19.50   17.20
   7  18  -1   48.90   22.20
   7  18  -1  -11.00   12.70
  -7  18   1  -13.40   15.90
  -7  18   1    2.10   15.40
  -6 -18   1   55.09   17.00
   6 -18  -1   52.49   10.60
  -6 -18   1   32.10   14.70
   6 -18  -1   35.70   19.70
  -6 -18   1   64.79   26.80
  -6  18   1   24.30   22.30
  -6  18   1   16.60   15.50
   6  18  -1  114.39   32.20
  -6  18   1   67.69   23.40
   6  18  -1   72.99   23.70
   5 -18  -1   46.70    8.90
  -5 -18   1   58.49   16.90
   5 -18  -1   44.70    8.70
   5 -18  -1   43.40   22.30
  -5 -18   1   58.69   21.10
   5 -18  -1   48.20   21.90
  -5 -18   1   61.29   15.60
  -5  18   1   15.50   20.40
  -5  18   1   45.50   21.90
   5  18  -1   49.90   29.30
   5  18  -1   38.90   20.40
  -5  18   1   71.09   22.80
   4 -18  -1   28.60   20.80
  -4 -18   1   26.20   11.80
   4 -18  -1   16.30    6.00
  -4 -18   1   25.80   11.50
   4 -18  -1   12.60    6.00
  -4 -18   1    8.30   20.00
   4  18  -1   21.10   17.60
  -4  18   1   18.20   21.80
   4  18  -1   13.20   15.00
   4  18  -1   -2.40   20.30
  -4  18   1   11.20   18.40
  -4  18   1    8.70   16.80
  -3 -18   1   14.80    9.80
   3 -18  -1   47.70   22.00
   3 -18  -1   30.10   20.30
  -3 -18   1    5.60   17.40
   3 -18  -1   11.00    4.60
  -3 -18   1   35.00   10.90
   3 -18  -1   15.00    5.20
  -3  18   1    7.80   19.00
  -3  18   1  -12.40   19.00
   3  18  -1   12.10   14.70
  -3  18   1   36.60   17.40
   3  18  -1    9.10   14.60
   3  18  -1    1.10   13.70
   2 -18  -1   40.90    7.70
   2 -18  -1   46.90   19.30
   2 -18  -1   61.29    8.30
   2 -18  -1   42.90   18.40
  -2 -18   1   44.40   11.30
  -2 -18   1   32.90   18.70
  -2 -18   1   27.10   10.30
   2  18  -1   73.19   24.90
  -2  18   1   53.99   20.10
  -2  18   1   33.00   23.30
   2  18  -1   68.69   26.20
   2  18  -1   43.20   23.10
  -2  18   1   37.90   18.00
  -1 -18   1    2.30   19.50
   1 -18  -1   34.80    8.00
  -1 -18   1   37.10    9.20
   1 -18  -1   45.70    9.00
  -1 -18   1   40.20    9.50
   1 -18  -1   38.30   18.80
  -1  18   1   83.69   27.00
  -1  18   1   29.60   19.00
   1  18  -1   23.80   21.70
   1  18  -1   76.39   26.10
   1  18  -1   -2.80   16.60
   0 -18  -1   28.90   17.00
   0 -18   1   26.90    6.90
   0 -18   1   48.40   20.60
   0 -18  -1   38.60   16.90
   0 -18  -1   38.30    9.20
   0 -18   1   40.30    7.30
   0 -18  -1   43.60   10.10
   0  18  -1   40.50   21.80
   0  18  -1   33.90   18.40
   0  18  -1   37.30   22.90
   0  18   1    6.00   12.60
   0  18   1   11.70   19.40
   0  18   1   26.30   20.20
  -1 -18  -1    0.00    7.60
  -1 -18  -1   13.90    8.40
   1 -18   1   15.60    4.10
  -1 -18  -1    0.10   15.20
   1 -18   1    5.70    3.60
   1 -18   1   43.40   20.90
  -1 -18  -1  -27.70   13.90
  -1  18  -1   -2.30   18.00
   1  18   1    2.90   13.40
  -1  18  -1   17.30   14.40
   1  18   1    7.70   13.40
  -1  18  -1   33.50   20.30
   1  18   1    5.40   21.30
  -2 -18  -1   24.90   10.60
  -2 -18  -1   10.40   17.20
  -2 -18  -1   -8.40    7.90
  -2 -18  -1  -11.50   12.40
  -2  18  -1  -14.70   16.60
  -2  18  -1  -15.80   13.00
   2  18   1  -24.90   17.70
   2  18   1  -15.80   12.20
  -2  18  -1    4.60   17.10
  -3 -18  -1   65.59   26.90
  -3 -18  -1   56.19   14.40
  -3 -18  -1   50.99   18.80
   3  18   1   27.50   24.70
  -3  18  -1   38.30   21.10
   3  18   1   46.00   24.80
  -3  18  -1   59.49   21.80
  -3  18  -1   56.19   27.60
  -4 -18  -1   64.89   26.80
  -4 -18  -1   37.70   19.50
   4 -18   1   71.19    6.50
  -4 -18  -1   57.29   13.40
  -4 -18  -1   98.19   17.80
   4  18   1   71.49   22.70
   4  18   1   -1.00   23.90
  -4  18  -1   58.39   21.60
  -4  18  -1   40.50   20.90
  -4  18  -1   59.39   21.00
   5 -18   1    4.20    5.80
  -5 -18  -1    6.30   11.30
  -5 -18  -1    7.40   12.90
  -5 -18  -1  -22.50   11.40
   5 -18   1   -4.10   14.40
  -5 -18  -1   -1.30   15.70
   5 -18   1    8.20    5.60
  -5  18  -1  -29.90   13.10
  -5  18  -1  -12.70   15.40
  -5  18  -1    9.00   15.60
   5  18   1  -19.70   15.10
   5  18   1    2.20   15.60
  -6 -18  -1  -23.50   19.20
  -6 -18  -1   23.50   12.10
   6 -18   1    3.50    7.10
  -6 -18  -1    4.20   16.10
  -6 -18  -1    6.20   18.50
   6 -18   1    9.40   16.80
   6 -18   1    1.80    6.50
  -6  18  -1   20.50   19.20
   6  18   1  -22.60   16.60
  -6  18  -1  -30.80   10.90
  -6  18  -1   15.70   16.00
   6  18   1   95.49   25.20
  -7 -18  -1   -2.60   16.40
  -7 -18  -1   -3.40   13.30
   7 -18   1    2.00   16.30
   7 -18   1    3.60    8.20
   7 -18   1    0.50    8.70
  -7 -18  -1    9.20   17.40
  -7  18  -1   -8.30   13.90
   7  18   1   -0.90   16.20
   7  18   1   14.20   16.60
  -7  18  -1   66.49   22.50
  -7  18  -1    5.00   19.20
   8 -18   1   27.80   11.70
   8 -18   1   56.89   23.60
  -8 -18  -1   47.70   21.80
   8 -18   1   32.90   13.30
  -8  18  -1   -1.10   19.80
  -8  18  -1   18.20   15.50
   8  18   1   52.29   25.70
  -8  18  -1   16.90   17.40
   9 -18   1    1.20   21.60
   9 -18   1   36.80   16.00
  -9 -18  -1   31.40   18.70
  -9 -18  -1   23.40   18.10
  -9  18  -1   22.20   21.90
   9  18   1   33.80   22.90
   9  18   1   18.70   21.20
  -9  18  -1   -2.40   18.50
   7 -19  -1   33.80    9.90
  -7 -19   1   34.30   15.00
   7 -19  -1   47.10   20.40
  -7  19   1    6.10   17.10
   7  19  -1   53.59   29.20
  -7  19   1  -16.40   18.50
  -6 -19   1    2.00   14.70
   6 -19  -1    8.60    7.30
   6 -19  -1    1.80   20.30
  -6 -19   1   15.80   18.40
   6  19  -1   15.70   19.60
  -6  19   1    6.80   19.30
  -6  19   1   26.00   22.00
  -6  19   1   15.70   18.30
   5 -19  -1  -16.40   18.00
  -5 -19   1   17.10   12.30
   5 -19  -1    1.70    5.00
  -5 -19   1   13.20   21.30
   5 -19  -1    1.80    5.30
  -5 -19   1   -2.60   13.20
   5  19  -1   -9.30   14.20
   5  19  -1    6.80   16.60
  -5  19   1   24.90   19.90
  -5  19   1  -22.10   17.00
   5  19  -1   18.90   19.80
  -5  19   1   17.70   19.20
   4 -19  -1   40.80    6.70
   4 -19  -1   25.20   20.60
   4 -19  -1   32.40    6.70
  -4 -19   1   42.00   14.90
   4 -19  -1   95.79   29.10
  -4 -19   1   24.50   25.30
  -4  19   1   23.70   20.90
  -4  19   1   38.30   19.30
   4  19  -1   72.89   23.40
   4  19  -1   33.70   18.30
   4  19  -1   23.30   16.60
  -3 -19   1   29.60    9.60
   3 -19  -1   18.60    5.40
  -3 -19   1   34.30   13.10
  -3 -19   1   -7.00   21.80
   3 -19  -1   38.60   24.90
  -3  19   1    9.80   15.00
  -3  19   1    8.40   14.90
  -3  19   1   54.89   24.10
   3  19  -1   50.59   22.20
   3  19  -1    4.70   14.40
   3  19  -1  -13.90   16.80
   2 -19  -1   15.60   14.70
  -2 -19   1   15.10    8.50
   2 -19  -1    1.90    5.20
  -2 -19   1   -4.10   13.60
  -2 -19   1    1.50    7.60
   2 -19  -1   26.60   17.90
  -2  19   1   22.70   18.10
   2  19  -1   14.30   21.80
  -2  19   1   14.60   19.80
   2  19  -1    4.20   16.30
  -2  19   1    5.30   17.10
   2  19  -1   16.30   23.90
  -1 -19   1    5.40    7.10
   1 -19  -1    9.80    6.50
  -1 -19   1   21.30    7.10
   1 -19  -1   12.50    6.20
  -1 -19   1   -4.20   20.00
   1 -19  -1  -15.40   18.60
   1 -19  -1    0.00   17.30
  -1  19   1   -4.90   19.00
  -1  19   1   10.40   21.60
   1  19  -1   15.60   19.80
   1  19  -1    3.10   18.80
  -1  19   1   43.80   20.30
   1  19  -1  -31.70   16.40
   0 -19   1    7.90    5.60
   0 -19   1   -6.00    4.80
   0 -19  -1    8.80   18.60
   0 -19  -1    2.00    7.00
   0 -19   1  -17.00   16.30
   0 -19  -1    9.50   17.60
   0 -19  -1   13.20    8.30
   0  19   1    4.10   21.00
   0  19  -1    5.50   14.90
   0  19  -1   -7.90   13.90
   0  19   1   -0.20   12.10
   0  19   1   23.20   20.10
   0  19  -1    8.30   20.00
  -1 -19  -1   11.10    9.80
   1 -19   1   22.90    4.70
  -1 -19  -1  -14.70   19.80
  -1 -19  -1   13.60    8.40
  -1 -19  -1   56.49   24.30
  -1  19  -1   16.10   16.90
   1  19   1   33.40   21.60
   1  19   1   33.50   22.10
  -1  19  -1   44.40   22.70
   1  19   1   34.50   22.80
  -1  19  -1   18.30   20.80
  -2 -19  -1   18.30   11.70
  -2 -19  -1   36.00   19.90
  -2 -19  -1   25.60   25.00
  -2 -19  -1   27.80   10.60
   2  19   1   45.90   24.90
  -2  19  -1    9.80   21.20
   2  19   1   -4.60   13.00
   2  19   1   24.90   18.30
  -2  19  -1   13.50   18.30
  -2  19  -1   31.00   20.00
  -3 -19  -1    1.60   14.70
  -3 -19  -1   -9.20   10.50
  -3 -19  -1    7.70   13.80
  -3 -19  -1   12.40   10.10
  -3  19  -1    2.80   17.10
   3  19   1  -16.80   12.30
   3  19   1    8.00   19.70
  -3  19  -1   44.90   22.30
  -3  19  -1    4.20   19.00
   4 -19   1    4.70    2.40
   4 -19   1    2.10    2.30
  -4 -19  -1   -0.40   13.40
  -4 -19  -1   37.40   27.20
  -4 -19  -1   28.90   18.10
  -4 -19  -1    8.90   10.60
   4  19   1    1.60   22.00
  -4  19  -1  -14.60   16.90
  -4  19  -1   -3.30   17.00
   4  19   1   44.60   21.10
   5 -19   1   23.70    5.80
  -5 -19  -1   47.20   18.00
  -5 -19  -1   19.30   14.10
  -5 -19  -1   35.10   23.60
  -5 -19  -1  -50.49   20.30
  -5  19  -1   22.60   21.00
   5  19   1   -4.50   22.00
  -5  19  -1   31.10   21.40
  -5  19  -1   21.90   21.20
   5  19   1   30.60   18.80
   6 -19   1    6.40    6.20
  -6 -19  -1  -11.40   23.20
  -6 -19  -1   26.40   14.20
   6 -19   1   -2.10   15.30
  -6 -19  -1   11.80   17.70
   6 -19   1    5.80    5.90
  -6  19  -1   20.00   19.80
  -6  19  -1  -10.50   17.70
   6  19   1   14.60   18.20
  -7 -19  -1  -13.90   10.90
   7 -19   1   -2.60    8.80
   7 -19   1  -17.50   18.60
   7 -19   1   25.80   10.20
  -7 -19  -1   37.50   18.90
   7  19   1    0.80   20.10
  -7  19  -1    0.30   19.40
  -7  19  -1    3.60   19.40
  -7  19  -1   20.70   21.60
   7  19   1    0.10   24.60
  -4 -20   1  -16.40   21.70
   4 -20  -1    2.40    4.50
  -4 -20   1    2.20   14.90
  -4  20   1   16.90   22.40
  -4  20   1    7.20   19.80
  -4  20   1    1.60   19.00
   4  20  -1  -11.00   27.60
   4  20  -1   22.10   26.10
   4  20  -1   46.00   23.20
  -3 -20   1  -14.90   22.40
   3 -20  -1    5.90    4.00
  -3 -20   1   -8.60    9.70
  -3 -20   1   -6.70   12.50
   3  20  -1  -25.90   23.70
   3  20  -1   74.59   28.50
  -3  20   1   20.20   19.50
   3  20  -1   25.00   24.00
  -3  20   1  -14.00   16.40
  -2 -20   1   10.50   20.00
   2 -20  -1    1.00    5.30
   2 -20  -1    6.30    5.10
  -2 -20   1   16.40    9.30
   2 -20  -1  -33.90   18.60
  -2 -20   1    0.10   10.40
  -2  20   1    8.20   16.30
   2  20  -1   -9.80   21.60
  -2  20   1  -18.00   12.60
   2  20  -1  -20.50   15.10
  -2  20   1   25.70   16.80
   2  20  -1   -0.60   12.90
   1 -20  -1  -18.80   22.70
  -1 -20   1   -9.30   14.60
   1 -20  -1    3.20    6.10
  -1 -20   1    4.80    7.70
   1 -20  -1    9.80   19.50
   1 -20  -1    6.60    6.40
   1  20  -1    3.00   19.30
   1  20  -1    3.30   28.90
   1  20  -1    4.60   15.20
  -1  20   1   16.00   20.90
  -1  20   1    7.30   19.90
  -1  20   1  -33.90   17.70
   0 -20   1    1.20   19.80
   0 -20   1    2.70    5.40
   0 -20  -1   10.60   19.00
   0 -20   1   -0.90    5.50
   0 -20  -1  -45.30   21.20
   0 -20  -1    1.90    7.20
   0  20   1  -10.00   19.50
   0  20   1  -10.00   12.70
   0  20  -1  -12.40   23.50
   0  20  -1   26.30   24.80
   0  20  -1    8.50   22.00
   0  20   1  -23.00   19.20
  -1 -20  -1    1.50   23.90
  -1 -20  -1   -4.90   18.30
   1 -20   1    3.90    3.30
   1 -20   1    3.50    2.70
  -1 -20  -1    1.90    7.80
  -1 -20  -1   -7.70    8.70
   1  20   1   20.80   25.40
   1  20   1   29.50   24.10
   1  20   1   -4.90   22.00
  -1  20  -1   22.00   22.70
  -1  20  -1   -7.50   23.30
  -1  20  -1  -17.00   19.40
  -2 -20  -1   13.10   11.70
  -2 -20  -1    6.70   10.10
  -2 -20  -1  -11.30   19.20
  -2 -20  -1  -23.80   21.60
  -2  20  -1   19.80   21.60
   2  20   1  -23.90   20.50
   2  20   1   13.10   23.40
  -2  20  -1    0.40   18.70
  -2  20  -1  -33.90   15.80
   2  20   1   -8.90   17.60
  -3 -20  -1    2.30   13.60
  -3 -20  -1  -21.90   13.00
  -3  20  -1  -35.00   18.50
  -3  20  -1   14.70   19.40
  -3  20  -1  -16.90   15.20
   3  20   1   18.00   22.10
   3  20   1  -20.00   13.10
  -4 -20  -1   11.70   17.80
  -4 -20  -1   53.89   22.50
  -4 -20  -1    6.70   10.90
  -4 -20  -1    3.80   16.00
  -4  20  -1  -16.00   20.10
   4  20   1   20.90   19.60
  -4  20  -1    3.00   19.50
   4  20   1   19.00   20.10
  -4  20  -1    6.70   19.40
  20   0  -2   26.40   23.30
 -20   0   2  -21.50   14.20
  19   0  -2   69.29   23.50
 -19   0   2   32.30   22.90
 -19   0   2   57.19   20.40
  19   0  -2   86.49   28.80
  18   0  -2   20.40   15.10
  18   0  -2  -18.20   18.50
 -18   0   2    8.30   12.60
 -18   0   2   17.30   16.00
  18   0  -2   -7.20   11.50
  17   0  -2   66.09   24.20
 -17   0   2   44.60   19.20
  17   0  -2   43.20   14.20
  17   0  -2   63.39   17.10
  17   0  -2   30.50   16.40
 -17   0   2   51.49   22.40
  16   0  -2  167.48   20.00
  16   0  -2  198.78   34.20
  16   0  -2  173.08   31.20
 -16   0   2  187.58   34.20
 -16   0   2  216.88   26.70
  16   0  -2  162.08   20.30
  15   0  -2  196.18   33.30
 -15   0   2  228.08   44.90
  15   0  -2  168.38   20.20
  15   0  -2  153.38   29.00
  15   0  -2  186.88   21.20
 -15   0   2  247.68   27.40
  14   0  -2  149.59   28.70
  14   0  -2  225.28   34.20
  14   0  -2  177.98   31.10
  14   0  -2  159.88   17.80
  14   0  -2  155.88   18.70
 -14   0   2  147.89   29.50
  13   0  -2  -16.50   11.40
  13   0  -2    4.50   10.70
  13   0  -2   14.10    9.50
  13   0  -2   -2.50    7.00
  13   0  -2   20.50   12.40
 -13   0   2    1.70    6.20
  13   0  -2    2.80   14.10
 -13   0   2    7.20   10.00
  12   0  -2   13.90    9.20
 -12   0   2   34.30   14.90
  12   0  -2   24.90   12.40
  12   0  -2   31.50   12.70
  12   0  -2   18.70    8.70
 -12   0   2   36.60   12.60
  12   0  -2   21.70   14.10
  12   0  -2   23.00   14.20
 -11   0   2  440.46   35.00
  11   0  -2  486.25   37.20
 -11   0   2  453.55   37.70
  11   0  -2  462.85   36.20
  11   0  -2  506.05   33.30
  11   0  -2  494.35   29.70
 -11   0   2  511.65   34.70
  11   0  -2  471.95   37.10
  11   0  -2  508.75   30.20
  10   0  -2  539.05   31.10
 -10   0   2  538.65   31.50
  10   0  -2  537.45   39.10
 -10   0   2  462.45   36.30
 -10   0   2  530.35   37.90
 -10   0   2  583.04   39.20
  10   0  -2  550.44   31.20
  10   0  -2  598.04   39.30
 -10   0   2  500.95   33.70
  10   0  -2  600.04   39.80
  10   0  -2  565.94   34.40
  -9   0   2  260.07   25.40
   9   0  -2  250.07   19.80
   9   0  -2  249.88   18.90
   9   0  -2  258.97   22.00
   9   0  -2  270.37   24.40
  -9   0   2  293.57   20.80
   9   0  -2  280.57   25.30
  -9   0   2  254.07   24.60
  -9   0   2  250.47   23.90
  -9   0   2  262.77   22.00
   9   0  -2  255.17   24.80
  -8   0   2  904.51   44.90
  -8   0   2  843.82   47.90
   8   0  -2 1009.20   50.69
   8   0  -2  919.71   49.60
   8   0  -2  958.30   43.70
   8   0  -2  980.80   44.00
  -8   0   2  933.81   48.90
  -8   0   2 1010.60   44.60
  -8   0   2 1051.19   51.69
   8   0  -2  947.81   45.30
   8   0  -2  889.81   49.70
  -7   0   2  847.92   41.70
  -7   0   2  914.71   46.10
   7   0  -2  822.52   45.00
   7   0  -2  937.31   42.00
   7   0  -2  901.81   45.80
   7   0  -2  979.90   47.60
   7   0  -2  933.71   41.60
  -7   0   2  977.70   46.60
  -7   0   2  915.71   41.40
   6   0  -2  787.92   39.50
  -6   0   2  728.43   34.60
   6   0  -2  747.53   34.60
   6   0  -2  707.03   37.70
   6   0  -2  743.93   38.70
  -6   0   2  810.32   38.70
  -6   0   2  789.02   35.30
  -6   0   2  745.33   38.50
  -6   0   2  707.73   38.20
   6   0  -2  775.52   35.10
   5   0  -2 1119.99   52.09
   5   0  -2 1237.98   53.09
  -5   0   2 1269.17   53.19
   5   0  -2 1197.88   52.39
  -5   0   2 1256.67   49.70
  -5   0   2 1295.27   52.49
  -5   0   2 1185.08   48.30
   5   0  -2 1304.57   51.79
  -5   0   2 1203.18   52.59
   5   0  -2 1245.58   53.19
   4   0  -2 2546.65   91.79
   4   0  -2 2422.66   89.49
  -4   0   2 2638.84   90.39
   4   0  -2 2396.96   91.19
   4   0  -2 2464.95   87.69
   4   0  -2 2430.36   92.09
  -4   0   2 2362.16   87.39
  -4   0   2 2519.25   91.69
  -4   0   2 2784.82   93.49
  -3   0   2  505.95   23.20
   3   0  -2  450.85   22.90
   3   0  -2  505.95   23.40
   3   0  -2  503.05   22.80
  -3   0   2  388.36   22.30
  -3   0   2  467.95   20.30
  -3   0   2  504.65   23.70
   3   0  -2  518.45   24.30
   3   0  -2  513.45   20.70
  -3   0   2  504.05   22.80
   2   0  -2 3944.61  130.29
   2   0  -2 4127.49  135.29
   2   0  -2 3898.31  127.59
   2   0  -2 4142.99  130.49
   2   0  -2 3376.56  128.79
   2   0  -2 3545.05  127.09
  -1   0   2    2.10    1.60
  -1   0   2   -1.10    1.30
   1   0   2  514.55   19.70
   1   0   2  511.45   21.50
   1   0   2  508.95   22.50
  -1   0  -2  522.85   21.60
  -1   0  -2  558.34   23.90
  -1   0  -2  500.65   23.10
   1   0   2  515.65   22.30
   1   0   2  527.15   19.90
   2   0   2 2730.03   95.59
  -2   0  -2 2675.43   95.19
  -2   0  -2 2809.12   95.59
  -2   0  -2 2704.03   97.09
   2   0   2 2690.43   92.19
   2   0   2 2535.15   96.09
   2   0   2 2734.33   95.39
   2   0   2 2806.42   92.79
  -2   0  -2 2677.83   92.09
  -2   0  -2 2624.44   92.29
  -3   0  -2  276.87   18.30
   3   0   2  254.47   18.00
  -3   0  -2  272.57   14.60
  -3   0  -2  266.17   17.90
   3   0   2  286.57   14.80
   3   0   2  262.87   18.40
  -3   0  -2  286.57   15.50
   3   0   2  285.47   15.80
   3   0   2  283.97   18.20
  -3   0  -2  273.27   17.70
   4   0   2 1289.87   53.89
  -4   0  -2 1250.57   50.19
   4   0   2 1267.37   47.40
   4   0   2 1264.47   53.49
  -4   0  -2 1242.48   53.99
   4   0   2 1243.88   50.29
  -4   0  -2 1201.18   52.69
  -4   0  -2 1187.18   47.10
   4   0   2 1280.57   53.39
  -4   0  -2 1269.07   52.89
  -5   0  -2   53.69    8.10
   5   0   2   33.80   10.20
  -5   0  -2   61.19   12.30
  -5   0  -2   51.69   10.50
   5   0   2   50.19    7.60
  -5   0  -2   61.99   10.40
   5   0   2   48.50    9.80
   5   0   2   40.40    9.80
  -5   0  -2   67.29   12.10
   5   0   2   71.09   12.70
   6   0   2  875.31   45.40
  -6   0  -2  877.41   45.80
  -6   0  -2  955.70   45.80
   6   0   2  872.61   44.90
   6   0   2  859.21   44.80
  -6   0  -2  865.21   45.00
  -6   0  -2  924.61   43.00
   6   0   2  884.31   38.00
  -6   0  -2  919.71   38.50
   6   0   2  882.81   42.70
  -7   0  -2  557.84   32.10
   7   0   2  499.75   25.90
  -7   0  -2  467.75   32.60
  -7   0  -2  559.64   27.30
  -7   0  -2  525.15   34.70
   7   0   2  522.65   31.90
   7   0   2  510.35   33.80
   7   0   2  511.55   26.70
   7   0   2  500.15   34.40
   7   0   2  496.05   32.90
  -7   0  -2  564.44   34.10
   8   0   2 1004.90   55.79
   8   0   2 1150.78   56.69
   8   0   2 1117.89   56.99
  -8   0  -2 1070.79   55.79
   8   0   2 1190.38   55.59
   8   0   2 1116.59   46.70
  -8   0  -2 1086.39   53.89
  -8   0  -2 1063.49   56.39
   8   0   2 1136.09   47.30
  -8   0  -2 1064.59   56.59
   9   0   2   30.30   13.50
   9   0   2   47.10   10.10
  -9   0  -2   24.10   12.20
   9   0   2   38.40    8.60
   9   0   2   59.59   16.40
  -9   0  -2   57.99   14.00
  -9   0  -2   31.80   14.30
  -9   0  -2   45.30   14.10
   9   0   2   23.20   10.60
   9   0   2   36.30   12.80
  10   0   2  208.28   24.80
  10   0   2  248.58   27.60
 -10   0  -2  243.98   27.10
  10   0   2  241.68   18.00
 -10   0  -2  226.18   32.90
  10   0   2  239.98   27.00
  10   0   2  222.68   22.80
 -10   0  -2  228.08   24.40
 -10   0  -2  201.88   23.00
  10   0   2  221.48   18.00
  11   0   2   31.60   12.70
 -11   0  -2   32.80   13.00
  11   0   2   20.90    7.50
  11   0   2   32.80    9.40
 -11   0  -2   26.40   14.90
  11   0   2   23.60   15.70
  11   0   2    4.90    9.00
  12   0   2  558.54   43.40
  12   0   2  510.95   29.70
  12   0   2  569.44   40.90
 -12   0  -2  592.04   43.50
  12   0   2  516.95   29.70
 -12   0  -2  549.95   42.80
 -13   0  -2  703.63   51.19
 -13   0  -2  754.82   53.19
  13   0   2  684.93   36.70
  13   0   2  757.52   50.39
  13   0   2  698.73   52.49
  13   0   2  727.83   37.10
  13   0   2  783.12   55.39
  14   0   2   45.30   11.10
  14   0   2   43.40   11.70
  14   0   2   89.39   21.00
 -14   0  -2   76.49   20.20
 -14   0  -2   88.49   23.20
  14   0   2   41.40   19.90
 -15   0  -2    0.20    9.40
  15   0   2   38.40   10.70
 -15   0  -2   34.40   16.00
  15   0   2   28.70   15.70
  15   0   2   13.40    9.00
  15   0   2   22.80   13.60
 -16   0  -2   79.09   22.40
  16   0   2   89.09   14.50
 -16   0  -2  128.19   26.00
  16   0   2  124.99   32.30
  16   0   2   74.29   12.30
  16   0   2   55.79   18.40
 -17   0  -2   40.90   19.70
 -17   0  -2   42.50   19.20
  17   0   2   29.20   21.10
  17   0   2   83.39   22.50
  17   0   2   31.80   10.50
  18   0   2   35.50   24.50
  18   0   2   81.29   23.10
 -18   0  -2   97.09   27.30
  19   0   2    0.60   20.20
 -19   0  -2   -7.10   22.80
 -20  -1   2  -23.50   15.80
  20  -1  -2  -10.20   18.80
  20  -1  -2  -23.00   14.40
  20   1  -2   20.30   19.60
  20   1  -2    1.80   21.50
 -20   1   2   -2.60   17.80
  19  -1  -2    0.00   14.20
 -19  -1   2   28.30   19.10
  19  -1  -2   76.89   26.60
 -19  -1   2   33.40   18.80
  19   1  -2    8.50   21.20
  19   1  -2   10.60   19.20
  19   1  -2    7.80   17.40
 -19   1   2   15.20   17.00
  18  -1  -2  141.19   30.60
 -18  -1   2  108.69   26.60
  18  -1  -2  118.99   31.50
  18  -1  -2  100.59   16.20
 -18  -1   2   74.09   23.30
  18   1  -2  106.49   20.00
 -18   1   2   98.49   29.20
 -18   1   2  151.68   29.90
  18   1  -2  153.38   33.00
  18   1  -2   90.69   22.80
 -17  -1   2  112.19   29.00
 -17  -1   2  106.79   26.70
  17  -1  -2  113.59   16.60
  17  -1  -2  125.79   30.40
  17  -1  -2  109.49   27.40
  17   1  -2   87.79   23.80
  17   1  -2  106.89   20.00
 -17   1   2  102.49   27.80
  17   1  -2   83.79   23.60
 -17   1   2  140.29   25.30
  17   1  -2  107.89   22.30
  16  -1  -2   -6.80    8.30
  16  -1  -2   10.50   13.50
 -16  -1   2   -5.00   11.90
  16  -1  -2   -4.80   15.00
  16  -1  -2   10.20    9.20
 -16  -1   2   -2.30   14.80
 -16   1   2   15.70   11.30
  16   1  -2    6.30   16.70
  16   1  -2    2.00   12.40
  16   1  -2   16.70   11.50
  16   1  -2   -8.00   13.50
 -16   1   2    0.90   11.90
  15  -1  -2  174.68   17.70
  15  -1  -2  211.98   33.50
  15  -1  -2  185.08   33.60
  15  -1  -2  168.18   18.00
  15  -1  -2  171.98   29.10
 -15  -1   2  194.38   30.00
 -15  -1   2  169.88   31.20
  15   1  -2  188.08   21.90
  15   1  -2  234.28   36.60
  15   1  -2  175.98   31.80
 -15   1   2  181.98   32.70
 -15   1   2  172.18   30.50
  14  -1  -2   66.89   13.80
  14  -1  -2   68.99   20.20
  14  -1  -2   53.69   20.80
  14  -1  -2   45.60   18.60
 -14  -1   2   53.89   17.60
  14  -1  -2   69.89   13.60
 -14  -1   2   75.59   21.80
  14  -1  -2   42.00   16.60
  14   1  -2   68.99   20.80
  14   1  -2   60.79   14.40
  14   1  -2   89.29   24.00
 -14   1   2   98.09   19.70
 -14   1   2   84.39   22.10
  13  -1  -2   29.20   14.80
  13  -1  -2   29.70   15.90
 -13  -1   2   37.30   15.30
  13  -1  -2   26.20    9.10
  13  -1  -2   51.69   17.50
 -13  -1   2   34.10   13.10
  13  -1  -2   37.50   12.50
  13  -1  -2   19.70    8.60
  13   1  -2   12.10   14.70
 -13   1   2   30.30   13.30
  13   1  -2   58.09   18.10
  13   1  -2   23.70   15.80
  13   1  -2   34.30   12.10
  13   1  -2   33.10   14.40
 -13   1   2   50.89   15.70
  13   1  -2   45.80   12.20
  12  -1  -2  111.19   22.30
  12  -1  -2  107.19   13.40
 -12  -1   2  111.29   22.50
  12  -1  -2  129.89   14.10
  12  -1  -2  137.49   20.90
 -12  -1   2  153.98   24.50
  12  -1  -2  117.69   24.40
  12   1  -2  146.59   20.30
  12   1  -2  122.79   20.90
 -12   1   2  139.39   23.90
  12   1  -2   80.69   20.50
  12   1  -2  125.39   18.40
 -12   1   2  130.69   20.10
  12   1  -2  164.18   27.20
  12   1  -2  129.49   23.80
  11  -1  -2   18.60    6.80
  11  -1  -2   24.90   13.00
  11  -1  -2   21.90   11.50
[truncated: 2,885,867 more chars]
