# Supplementary material for: Thiazol-2-ylidenes as N-Heterocyclic carbene ligands with enhanced electrophilicity for transition metal catalysis
Source: Commun Chem. 2022 May 6;5:60. doi: 10.1038/s42004-022-00675-7 (PMC9814509; doi:10.1038/s42004-022-00675-7)
Supplement: Supplementary file 5 — Supplementary Data 3 [file 42004_2022_675_MOESM5_ESM.cif]

data_sust_3051_0m
_audit_creation_date               2021-07-06
_audit_creation_method
;
Olex2 1.2
(compiled 2018.05.29 svn.r3508 for OlexSys, GUI svn.r5506)
;
_shelx_SHELXL_version_number       '2014/7'
_audit_contact_author_address      ?
_audit_contact_author_email        ?
_audit_contact_author_name         ''
_audit_contact_author_phone        ?
_publ_contact_author_id_orcid      ?
_publ_section_references
;
Dolomanov, O.V., Bourhis, L.J., Gildea, R.J, Howard, J.A.K. & Puschmann, H.
 (2009), J. Appl. Cryst. 42, 339-341.

Sheldrick, G.M. (2015). Acta Cryst. A71, 3-8.

Sheldrick, G.M. (2015). Acta Cryst. C71, 3-8.
;
_chemical_name_common              ?
_chemical_name_systematic          ?
_chemical_formula_moiety           'C40 H54 Ag N2 S2, Cl O4'
_chemical_formula_sum              'C40 H54 Ag Cl N2 O4 S2'
_chemical_formula_weight           834.29
_chemical_melting_point            ?
loop_
  _atom_type_symbol
  _atom_type_description
  _atom_type_scat_dispersion_real
  _atom_type_scat_dispersion_imag
  _atom_type_scat_source
 'C' 'C' 0.0033 0.0016 'International Tables Vol C Tables 4.2.6.8 and 6.1.1.4'
 'H' 'H' 0.0000 0.0000 'International Tables Vol C Tables 4.2.6.8 and 6.1.1.4'
 'Ag' 'Ag' -0.8971 1.1015
 'International Tables Vol C Tables 4.2.6.8 and 6.1.1.4'
 'Cl' 'Cl' 0.1484 0.1585 'International Tables Vol C Tables 4.2.6.8 and 6.1.1.4'
 'N' 'N' 0.0061 0.0033 'International Tables Vol C Tables 4.2.6.8 and 6.1.1.4'
 'O' 'O' 0.0106 0.0060 'International Tables Vol C Tables 4.2.6.8 and 6.1.1.4'
 'S' 'S' 0.1246 0.1234 'International Tables Vol C Tables 4.2.6.8 and 6.1.1.4'

_shelx_space_group_comment
;
The symmetry employed for this shelxl refinement is uniquely defined
by the following loop, which should always be used as a source of
symmetry information in preference to the above space-group names.
They are only intended as comments.
;
_space_group_crystal_system        'monoclinic'
_space_group_IT_number             14
_space_group_name_H-M_alt          'P 1 21/c 1'
_space_group_name_Hall             '-P 2ybc'
loop_
  _space_group_symop_operation_xyz
 'x, y, z'
 '-x, y+1/2, -z+1/2'
 '-x, -y, -z'
 'x, -y-1/2, z-1/2'

_cell_length_a                     15.0604(3)
_cell_length_b                     14.2190(3)
_cell_length_c                     22.6671(4)
_cell_angle_alpha                  90
_cell_angle_beta                   119.3660(10)
_cell_angle_gamma                  90
_cell_volume                       4230.30(15)
_cell_formula_units_Z              4
_cell_measurement_reflns_used      9977
_cell_measurement_temperature      293(2)
_cell_measurement_theta_max        26.86
_cell_measurement_theta_min        2.51
_shelx_estimated_absorpt_T_max     ?
_shelx_estimated_absorpt_T_min     ?
_exptl_absorpt_coefficient_mu      0.677
_exptl_absorpt_correction_T_max    0.7456
_exptl_absorpt_correction_T_min    0.6588
_exptl_absorpt_correction_type     'none'
_exptl_absorpt_process_details
;
SADABS-2016/2 (Bruker,2016/2) was used for absorption correction.
wR2(int) was 0.0617 before and 0.0495 after correction.
The Ratio of minimum to maximum transmission is 0.8836.
The \l/2 correction factor is Not present.
;
_exptl_absorpt_special_details     ?
_exptl_crystal_colour              ?
_exptl_crystal_density_diffrn      1.310
_exptl_crystal_density_meas        ?
_exptl_crystal_density_method      ?
_exptl_crystal_description         block
_exptl_crystal_F_000               1744
_exptl_crystal_size_max            ?
_exptl_crystal_size_mid            ?
_exptl_crystal_size_min            ?
_exptl_transmission_factor_max     ?
_exptl_transmission_factor_min     ?
_diffrn_reflns_av_R_equivalents    0.0333
_diffrn_reflns_av_unetI/netI       0.0262
_diffrn_reflns_Laue_measured_fraction_full  0.999
_diffrn_reflns_Laue_measured_fraction_max  0.999
_diffrn_reflns_limit_h_max         17
_diffrn_reflns_limit_h_min         -17
_diffrn_reflns_limit_k_max         16
_diffrn_reflns_limit_k_min         -16
_diffrn_reflns_limit_l_max         26
_diffrn_reflns_limit_l_min         -26
_diffrn_reflns_number              37170
_diffrn_reflns_point_group_measured_fraction_full  0.999
_diffrn_reflns_point_group_measured_fraction_max  0.999
_diffrn_reflns_theta_full          25.008
_diffrn_reflns_theta_max           25.008
_diffrn_reflns_theta_min           2.663
_diffrn_ambient_temperature        293(2)
_diffrn_detector_area_resol_mean   ?
_diffrn_measured_fraction_theta_full  0.999
_diffrn_measured_fraction_theta_max  0.999
_diffrn_measurement_device_type    'Bruker APEX-II CCD'
_diffrn_measurement_method         '\f and \w scans'
_diffrn_radiation_type             MoK\a
_diffrn_radiation_wavelength       0.71073
_diffrn_source                     ?
_diffrn_standards_number           0
_reflns_Friedel_coverage           0.000
_reflns_Friedel_fraction_full      .
_reflns_Friedel_fraction_max       .
_reflns_number_gt                  6233
_reflns_number_total               7449
_reflns_special_details
;
 Reflections were merged by SHELXL according to the crystal
 class for the calculation of statistics and refinement.
 
 _reflns_Friedel_fraction is defined as the number of unique
 Friedel pairs measured divided by the number that would be
 possible theoretically, ignoring centric projections and
 systematic absences.
;
_reflns_threshold_expression       'I > 2\s(I)'
_computing_cell_refinement         'SAINT V8.40B (?, 2016)'
_computing_data_collection         ?
_computing_data_reduction          'SAINT V8.40B (?, 2016)'
_computing_molecular_graphics      'Olex2 (Dolomanov et al., 2009)'
_computing_publication_material    'Olex2 (Dolomanov et al., 2009)'
_computing_structure_refinement    'ShelXL (Sheldrick, 2015)'
_computing_structure_solution      'ShelXT (Sheldrick, 2015)'
_refine_diff_density_max           0.378
_refine_diff_density_min           -0.473
_refine_diff_density_rms           0.168
_refine_ls_extinction_coef         .
_refine_ls_extinction_method       none
_refine_ls_goodness_of_fit_ref     1.087
_refine_ls_hydrogen_treatment      constr
_refine_ls_matrix_type             full
_refine_ls_number_parameters       496
_refine_ls_number_reflns           7449
_refine_ls_number_restraints       183
_refine_ls_R_factor_all            0.0429
_refine_ls_R_factor_gt             0.0313
_refine_ls_restrained_S_all        1.117
_refine_ls_shift/su_max            0.001
_refine_ls_shift/su_mean           0.000
_refine_ls_structure_factor_coef   Fsqd
_refine_ls_weighting_details      
 'w=1/[\s^2^(Fo^2^)+(0.0519P)^2^+1.0032P] where P=(Fo^2^+2Fc^2^)/3'
_refine_ls_weighting_scheme        calc
_refine_ls_wR_factor_gt            0.0835
_refine_ls_wR_factor_ref           0.0948
_refine_special_details            ?
_olex2_refinement_description
;
1. Fixed Uiso
 At 1.2 times of:
  All C(H) groups, All C(H,H) groups
 At 1.5 times of:
  All C(H,H,H) groups
2. Restrained distances
 O2A-O3A
 2.35 with sigma of 0.02
3. Rigid bond restraints
 O3A, Cl1, O1, O4, O2, O3, O1A, O4A, O2A
 with sigma for 1-2 distances of 0.01 and sigma for 1-3 distances of 0.01
4. Uiso/Uaniso restraints and constraints
O3A \\sim Cl1 \\sim O1 \\sim O4 \\sim O2 \\sim O3 \\sim O1A \\sim O4A \\sim
O2A: within 2A with sigma of 0.04 and sigma for terminal atoms of 0.08
Uanis(O3A) \\sim Ueq, Uanis(Cl1) \\sim Ueq, Uanis(O1) \\sim Ueq, Uanis(O4)
\\sim Ueq, Uanis(O2) \\sim Ueq, Uanis(O3) \\sim Ueq, Uanis(O1A) \\sim Ueq,
Uanis(O4A) \\sim Ueq, Uanis(O2A) \\sim Ueq: with sigma of 0.01 and sigma for
terminal atoms of 0.02
5. Others
 Sof(O1A)=Sof(O4A)=Sof(O2A)=Sof(O3A)=1-FVAR(1)
 Sof(O1)=Sof(O4)=Sof(O2)=Sof(O3)=FVAR(1)
6.a Ternary CH refined with riding coordinates:
 C21(H21), C18(H18), C9(H9), C30(H30)
6.b Secondary CH2 refined with riding coordinates:
 C6(H6A,H6B), C5(H5A,H5B), C2(H2A,H2B), C38(H38A,H38B), C4(H4A,H4B), C3(H3A,
 H3B), C34(H34A,H34B), C35(H35A,H35B), C36(H36A,H36B), C37(H37A,H37B)
6.c Aromatic/amide H refined with riding coordinates:
 C25(H25), C24(H24), C12(H12), C26(H26), C13(H13), C14(H14)
6.d Idealised Me refined as rotating group:
 C22(H22A,H22B,H22C), C20(H20A,H20B,H20C), C17(H17A,H17B,H17C), C31(H31A,H31B,
 H31C), C19(H19A,H19B,H19C), C8(H8A,H8B,H8C), C10(H10A,H10B,H10C), C29(H29A,
 H29B,H29C)
;
_atom_sites_solution_hydrogens     geom
_atom_sites_solution_primary       dual
_atom_sites_solution_secondary     ?
loop_
  _atom_site_label
  _atom_site_type_symbol
  _atom_site_fract_x
  _atom_site_fract_y
  _atom_site_fract_z
  _atom_site_U_iso_or_equiv
  _atom_site_adp_type
  _atom_site_occupancy
  _atom_site_site_symmetry_order
  _atom_site_calc_flag
  _atom_site_refinement_flags_posn
  _atom_site_refinement_flags_adp
  _atom_site_refinement_flags_occupancy
  _atom_site_disorder_assembly
  _atom_site_disorder_group
 Ag1 Ag 0.19530(2) -0.32824(2) -0.08133(2) 0.04437(9) Uani 1 1 d . . . . .
 S1 S 0.13268(6) -0.33726(5) -0.24327(3) 0.05104(18) Uani 1 1 d . . . . .
 S2 S 0.24990(6) -0.48636(5) 0.04232(4) 0.0597(2) Uani 1 1 d . . . . .
 N1 N 0.05363(15) -0.21110(14) -0.21087(10) 0.0376(4) Uani 1 1 d . . . . .
 N2 N 0.35670(16) -0.34520(15) 0.06967(10) 0.0439(5) Uani 1 1 d . . . . .
 C28 C 0.4010(2) -0.25691(19) 0.06398(12) 0.0461(6) Uani 1 1 d . . . . .
 C16 C 0.0304(2) -0.14597(17) -0.17055(13) 0.0420(6) Uani 1 1 d . . . . .
 C1 C 0.01517(19) -0.19821(18) -0.28073(12) 0.0417(6) Uani 1 1 d . . . . .
 C40 C 0.11811(19) -0.28292(17) -0.18178(12) 0.0417(6) Uani 1 1 d . . . . .
 C39 C 0.2758(2) -0.38259(18) 0.01629(13) 0.0457(6) Uani 1 1 d . . . . .
 C11 C 0.0888(2) -0.06466(18) -0.14774(13) 0.0476(6) Uani 1 1 d . . . . .
 C7 C 0.0524(2) -0.26186(17) -0.30646(12) 0.0446(6) Uani 1 1 d . . . . .
 C23 C 0.3694(2) -0.17441(19) 0.08037(14) 0.0502(7) Uani 1 1 d . . . . .
 C6 C 0.0343(3) -0.2680(2) -0.37745(14) 0.0589(8) Uani 1 1 d . . . . .
 H6A H -0.0365 -0.2842 -0.4074 0.071 Uiso 1 1 calc R . . . .
 H6B H 0.0759 -0.3181 -0.3800 0.071 Uiso 1 1 calc R . . . .
 C25 C 0.4906(3) -0.0935(3) 0.05912(15) 0.0706(10) Uani 1 1 d . . . . .
 H25 H 0.5220 -0.0377 0.0580 0.085 Uiso 1 1 calc R . . . .
 C15 C -0.0484(2) -0.16768(19) -0.15738(15) 0.0523(7) Uani 1 1 d . . . . .
 C27 C 0.4759(2) -0.2614(2) 0.04469(15) 0.0587(8) Uani 1 1 d . . . . .
 C24 C 0.4151(2) -0.0911(2) 0.07684(14) 0.0628(8) Uani 1 1 d . . . . .
 H24 H 0.3949 -0.0340 0.0864 0.075 Uiso 1 1 calc R . . . .
 C12 C 0.0669(2) -0.0034(2) -0.10852(15) 0.0588(7) Uani 1 1 d . . . . .
 H12 H 0.1042 0.0517 -0.0921 0.071 Uiso 1 1 calc R . . . .
 C5 C 0.0586(3) -0.1767(2) -0.40200(17) 0.0692(9) Uani 1 1 d . . . . .
 H5A H 0.1251 -0.1548 -0.3677 0.083 Uiso 1 1 calc R . . . .
 H5B H 0.0626 -0.1899 -0.4427 0.083 Uiso 1 1 calc R . . . .
 C26 C 0.5201(3) -0.1756(3) 0.04323(18) 0.0723(10) Uani 1 1 d . . . . .
 H26 H 0.5709 -0.1747 0.0311 0.087 Uiso 1 1 calc R . . . .
 C21 C 0.2838(2) -0.1714(2) 0.09782(15) 0.0563(7) Uani 1 1 d . . . . .
 H21 H 0.2716 -0.2358 0.1075 0.068 Uiso 1 1 calc R . . . .
 C18 C -0.1124(2) -0.2557(2) -0.18382(18) 0.0682(9) Uani 1 1 d . . . . .
 H18 H -0.0919 -0.2880 -0.2134 0.082 Uiso 1 1 calc R . . . .
 C13 C -0.0095(3) -0.0240(2) -0.09404(16) 0.0645(8) Uani 1 1 d . . . . .
 H13 H -0.0226 0.0171 -0.0673 0.077 Uiso 1 1 calc R . . . .
 C32 C 0.3979(2) -0.3948(2) 0.13053(13) 0.0524(7) Uani 1 1 d . . . . .
 C14 C -0.0666(2) -0.1039(2) -0.11826(16) 0.0625(8) Uani 1 1 d . . . . .
 H14 H -0.1186 -0.1157 -0.1083 0.075 Uiso 1 1 calc R . . . .
 C9 C 0.1754(2) -0.0432(2) -0.16201(14) 0.0539(7) Uani 1 1 d . . . . .
 H9 H 0.1647 -0.0811 -0.2011 0.065 Uiso 1 1 calc R . . . .
 C2 C -0.0578(2) -0.1207(2) -0.31965(15) 0.0621(8) Uani 1 1 d . . . . .
 H2A H -0.0697 -0.0830 -0.2886 0.074 Uiso 1 1 calc R . . . .
 H2B H -0.1224 -0.1484 -0.3522 0.074 Uiso 1 1 calc R . . . .
 C22 C 0.3105(3) -0.1110(3) 0.16037(18) 0.0903(12) Uani 1 1 d . . . . .
 H22A H 0.3750 -0.1307 0.1971 0.136 Uiso 1 1 calc GR . . . .
 H22B H 0.2587 -0.1182 0.1731 0.136 Uiso 1 1 calc GR . . . .
 H22C H 0.3145 -0.0461 0.1501 0.136 Uiso 1 1 calc GR . . . .
 C38 C 0.4841(3) -0.3564(3) 0.19496(16) 0.0760(10) Uani 1 1 d . . . . .
 H38A H 0.5051 -0.2962 0.1857 0.091 Uiso 1 1 calc R . . . .
 H38B H 0.5417 -0.3989 0.2112 0.091 Uiso 1 1 calc R . . . .
 C33 C 0.3478(2) -0.4754(2) 0.12416(15) 0.0574(7) Uani 1 1 d . . . . .
 C20 C 0.1865(3) -0.1361(3) 0.03708(17) 0.0711(9) Uani 1 1 d . . . . .
 H20A H 0.1965 -0.0727 0.0269 0.107 Uiso 1 1 calc GR . . . .
 H20B H 0.1318 -0.1377 0.0473 0.107 Uiso 1 1 calc GR . . . .
 H20C H 0.1700 -0.1756 -0.0013 0.107 Uiso 1 1 calc GR . . . .
 C4 C -0.0179(3) -0.0990(2) -0.41718(17) 0.0750(10) Uani 1 1 d . . . . .
 H4A H -0.0851 -0.1232 -0.4482 0.090 Uiso 1 1 calc R . . . .
 H4B H -0.0035 -0.0489 -0.4403 0.090 Uiso 1 1 calc R . . . .
 C17 C -0.0931(3) -0.3221(2) -0.1263(2) 0.0896(13) Uani 1 1 d . . . . .
 H17A H -0.0214 -0.3342 -0.0996 0.134 Uiso 1 1 calc GR . . . .
 H17B H -0.1286 -0.3802 -0.1445 0.134 Uiso 1 1 calc GR . . . .
 H17C H -0.1173 -0.2939 -0.0983 0.134 Uiso 1 1 calc GR . . . .
 C30 C 0.5073(3) -0.3526(3) 0.0254(2) 0.0756(10) Uani 1 1 d . . . . .
 H30 H 0.4693 -0.4040 0.0317 0.091 Uiso 1 1 calc R . . . .
 C3 C -0.0208(3) -0.0571(2) -0.35682(17) 0.0772(10) Uani 1 1 d . . . . .
 H3A H -0.0643 -0.0020 -0.3720 0.093 Uiso 1 1 calc R . . . .
 H3B H 0.0474 -0.0359 -0.3247 0.093 Uiso 1 1 calc R . . . .
 C34 C 0.3690(3) -0.5454(2) 0.17960(18) 0.0802(11) Uani 1 1 d . . . . .
 H34A H 0.4369 -0.5709 0.1966 0.096 Uiso 1 1 calc R . . . .
 H34B H 0.3209 -0.5970 0.1610 0.096 Uiso 1 1 calc R . . . .
 C35 C 0.3608(3) -0.5015(3) 0.23766(18) 0.0931(13) Uani 1 1 d . . . . .
 H35A H 0.3589 -0.5516 0.2661 0.112 Uiso 1 1 calc R . . . .
 H35B H 0.2966 -0.4679 0.2192 0.112 Uiso 1 1 calc R . . . .
 C31 C 0.4797(4) -0.3512(3) -0.0490(2) 0.1043(14) Uani 1 1 d . . . . .
 H31A H 0.4073 -0.3438 -0.0768 0.156 Uiso 1 1 calc GR . . . .
 H31B H 0.5004 -0.4093 -0.0602 0.156 Uiso 1 1 calc GR . . . .
 H31C H 0.5138 -0.2997 -0.0568 0.156 Uiso 1 1 calc GR . . . .
 C19 C -0.2251(3) -0.2332(3) -0.2254(2) 0.0996(13) Uani 1 1 d . . . . .
 H19A H -0.2473 -0.2021 -0.1974 0.149 Uiso 1 1 calc GR . . . .
 H19B H -0.2628 -0.2904 -0.2428 0.149 Uiso 1 1 calc GR . . . .
 H19C H -0.2363 -0.1928 -0.2624 0.149 Uiso 1 1 calc GR . . . .
 C8 C 0.2764(2) -0.0722(3) -0.10254(18) 0.0818(10) Uani 1 1 d . . . . .
 H8A H 0.2905 -0.0340 -0.0640 0.123 Uiso 1 1 calc GR . . . .
 H8B H 0.3295 -0.0639 -0.1139 0.123 Uiso 1 1 calc GR . . . .
 H8C H 0.2734 -0.1371 -0.0920 0.123 Uiso 1 1 calc GR . . . .
 C10 C 0.1778(3) 0.0599(2) -0.1799(2) 0.0888(12) Uani 1 1 d . . . . .
 H10A H 0.1125 0.0776 -0.2166 0.133 Uiso 1 1 calc GR . . . .
 H10B H 0.2289 0.0686 -0.1931 0.133 Uiso 1 1 calc GR . . . .
 H10C H 0.1937 0.0985 -0.1412 0.133 Uiso 1 1 calc GR . . . .
 C36 C 0.4463(3) -0.4341(3) 0.28187(18) 0.0963(13) Uani 1 1 d . . . . .
 H36A H 0.4386 -0.4181 0.3207 0.116 Uiso 1 1 calc R . . . .
 H36B H 0.5103 -0.4676 0.2987 0.116 Uiso 1 1 calc R . . . .
 C29 C 0.6211(3) -0.3725(4) 0.0704(3) 0.1175(16) Uani 1 1 d . . . . .
 H29A H 0.6600 -0.3247 0.0633 0.176 Uiso 1 1 calc GR . . . .
 H29B H 0.6372 -0.4328 0.0591 0.176 Uiso 1 1 calc GR . . . .
 H29C H 0.6375 -0.3724 0.1170 0.176 Uiso 1 1 calc GR . . . .
 C37 C 0.4546(4) -0.3437(3) 0.25013(18) 0.0951(14) Uani 1 1 d . . . . .
 H37A H 0.5049 -0.3038 0.2854 0.114 Uiso 1 1 calc R . . . .
 H37B H 0.3896 -0.3113 0.2308 0.114 Uiso 1 1 calc R . . . .
 Cl1 Cl -0.27144(7) -0.31235(6) -0.54220(5) 0.0736(2) Uani 1 1 d . U . . .
 O1 O -0.2018(9) -0.3745(6) -0.5399(6) 0.150(4) Uani 0.578(7) 1 d . U P A 1
 O4 O -0.2415(5) -0.2929(7) -0.4705(3) 0.133(3) Uani 0.578(7) 1 d . U P A 1
 O2 O -0.2561(8) -0.2225(5) -0.5496(6) 0.162(4) Uani 0.578(7) 1 d . U P A 1
 O3 O -0.3708(6) -0.3454(6) -0.5661(5) 0.156(4) Uani 0.578(7) 1 d . U P A 1
 O1A O -0.1660(8) -0.3237(11) -0.5200(6) 0.140(5) Uani 0.422(7) 1 d . U P A 2
 O4A O -0.3087(11) -0.3587(8) -0.5100(8) 0.147(5) Uani 0.422(7) 1 d . U P A 2
 O2A O -0.3191(11) -0.2332(9) -0.5854(6) 0.162(5) Uani 0.422(7) 1 d D U P A 2
 O3A O -0.2993(9) -0.3690(9) -0.6062(6) 0.166(4) Uani 0.422(7) 1 d D U P A 2

loop_
  _atom_site_aniso_label
  _atom_site_aniso_U_11
  _atom_site_aniso_U_22
  _atom_site_aniso_U_33
  _atom_site_aniso_U_23
  _atom_site_aniso_U_13
  _atom_site_aniso_U_12
 Ag1 0.04798(13) 0.04587(13) 0.03500(12) 0.00177(8) 0.01704(10) -0.00272(9)
 S1 0.0643(4) 0.0502(4) 0.0423(4) 0.0046(3) 0.0291(3) 0.0185(3)
 S2 0.0600(4) 0.0519(4) 0.0510(4) 0.0053(3) 0.0148(4) -0.0194(3)
 N1 0.0398(11) 0.0393(11) 0.0369(11) -0.0007(9) 0.0212(9) 0.0019(9)
 N2 0.0388(11) 0.0512(13) 0.0376(11) 0.0058(9) 0.0156(10) -0.0091(9)
 C28 0.0451(14) 0.0528(16) 0.0377(14) 0.0034(11) 0.0183(12) -0.0160(12)
 C16 0.0494(15) 0.0418(13) 0.0416(14) -0.0015(11) 0.0276(12) 0.0038(11)
 C1 0.0399(14) 0.0474(14) 0.0352(13) 0.0017(10) 0.0165(11) 0.0024(11)
 C40 0.0451(14) 0.0414(14) 0.0405(14) -0.0011(11) 0.0225(12) 0.0010(11)
 C39 0.0464(15) 0.0446(15) 0.0440(15) 0.0030(11) 0.0205(13) -0.0068(12)
 C11 0.0587(16) 0.0439(14) 0.0442(15) 0.0015(11) 0.0284(13) 0.0011(12)
 C7 0.0533(15) 0.0436(14) 0.0361(13) 0.0018(10) 0.0214(12) 0.0047(12)
 C23 0.0531(16) 0.0572(17) 0.0375(14) 0.0001(12) 0.0200(13) -0.0155(13)
 C6 0.081(2) 0.0580(18) 0.0398(15) 0.0013(13) 0.0309(15) 0.0131(16)
 C25 0.075(2) 0.078(2) 0.0567(19) -0.0047(16) 0.0303(17) -0.0446(19)
 C15 0.0586(17) 0.0532(16) 0.0571(17) -0.0019(12) 0.0377(15) 0.0013(13)
 C27 0.0516(17) 0.075(2) 0.0530(17) 0.0029(14) 0.0281(14) -0.0161(15)
 C24 0.081(2) 0.0599(18) 0.0469(16) -0.0078(13) 0.0310(16) -0.0302(16)
 C12 0.081(2) 0.0447(16) 0.0565(18) -0.0066(13) 0.0385(17) 0.0004(15)
 C5 0.085(2) 0.081(2) 0.0493(18) 0.0102(15) 0.0393(18) 0.0071(18)
 C26 0.061(2) 0.096(3) 0.067(2) -0.0007(18) 0.0373(18) -0.0303(18)
 C21 0.0649(19) 0.0602(18) 0.0528(17) -0.0002(13) 0.0358(16) -0.0095(14)
 C18 0.070(2) 0.068(2) 0.091(2) -0.0201(17) 0.058(2) -0.0164(16)
 C13 0.093(2) 0.0531(18) 0.067(2) -0.0054(14) 0.0541(19) 0.0141(17)
 C32 0.0438(15) 0.0634(18) 0.0400(15) 0.0116(12) 0.0129(12) -0.0088(13)
 C14 0.073(2) 0.0637(19) 0.072(2) -0.0005(15) 0.0521(18) 0.0092(16)
 C9 0.0608(18) 0.0531(16) 0.0512(16) -0.0048(12) 0.0300(15) -0.0116(13)
 C2 0.0593(18) 0.068(2) 0.0530(18) 0.0113(14) 0.0233(15) 0.0250(16)
 C22 0.110(3) 0.110(3) 0.071(2) -0.020(2) 0.060(2) -0.021(3)
 C38 0.0562(19) 0.093(2) 0.0489(18) 0.0141(17) 0.0026(15) -0.0273(18)
 C33 0.0531(17) 0.0577(18) 0.0506(17) 0.0117(13) 0.0170(14) -0.0085(14)
 C20 0.070(2) 0.087(2) 0.064(2) 0.0055(17) 0.0388(18) 0.0043(18)
 C4 0.100(3) 0.067(2) 0.057(2) 0.0177(16) 0.038(2) 0.0126(19)
 C17 0.088(3) 0.062(2) 0.138(4) 0.006(2) 0.071(3) -0.0031(18)
 C30 0.067(2) 0.085(2) 0.092(3) 0.001(2) 0.052(2) -0.0044(18)
 C3 0.101(3) 0.0566(19) 0.065(2) 0.0165(16) 0.034(2) 0.0254(19)
 C34 0.081(2) 0.071(2) 0.069(2) 0.0282(18) 0.0216(19) -0.0113(19)
 C35 0.096(3) 0.107(3) 0.067(2) 0.033(2) 0.033(2) -0.016(2)
 C31 0.110(3) 0.119(4) 0.099(3) -0.027(3) 0.063(3) -0.010(3)
 C19 0.071(2) 0.113(3) 0.107(3) -0.002(3) 0.037(2) -0.017(2)
 C8 0.059(2) 0.105(3) 0.078(2) 0.007(2) 0.0305(18) -0.0187(19)
 C10 0.124(3) 0.067(2) 0.101(3) 0.007(2) 0.075(3) -0.014(2)
 C36 0.113(3) 0.110(3) 0.056(2) 0.022(2) 0.034(2) -0.008(3)
 C29 0.079(3) 0.144(4) 0.127(4) 0.006(3) 0.048(3) 0.024(3)
 C37 0.108(3) 0.103(3) 0.0434(19) 0.0056(18) 0.013(2) -0.029(2)
 Cl1 0.0804(6) 0.0640(5) 0.0911(7) 0.0144(4) 0.0533(5) 0.0099(4)
 O1 0.203(9) 0.144(7) 0.175(9) 0.036(6) 0.148(8) 0.084(6)
 O4 0.108(5) 0.204(7) 0.081(4) -0.020(4) 0.043(3) 0.018(5)
 O2 0.185(8) 0.065(3) 0.215(9) 0.036(5) 0.081(7) -0.005(4)
 O3 0.103(5) 0.172(7) 0.161(7) -0.063(6) 0.039(5) -0.049(4)
 O1A 0.087(5) 0.209(12) 0.107(7) -0.009(7) 0.034(5) -0.009(6)
 O4A 0.199(10) 0.131(7) 0.197(10) 0.061(7) 0.165(9) 0.034(7)
 O2A 0.172(10) 0.155(8) 0.135(8) 0.090(6) 0.056(7) 0.045(8)
 O3A 0.150(8) 0.221(9) 0.123(7) -0.068(7) 0.064(6) -0.059(7)

_geom_special_details
;
 All esds (except the esd in the dihedral angle between two l.s. planes)
 are estimated using the full covariance matrix.  The cell esds are taken
 into account individually in the estimation of esds in distances, angles
 and torsion angles; correlations between esds in cell parameters are only
 used when they are defined by crystal symmetry.  An approximate (isotropic)
 treatment of cell esds is used for estimating esds involving l.s. planes.
;
loop_
  _geom_bond_atom_site_label_1
  _geom_bond_atom_site_label_2
  _geom_bond_distance
  _geom_bond_site_symmetry_2
  _geom_bond_publ_flag
 Ag1 C40 2.087(2) . ?
 Ag1 C39 2.081(3) . ?
 S1 C40 1.699(2) . ?
 S1 C7 1.721(3) . ?
 S2 C39 1.704(3) . ?
 S2 C33 1.720(3) . ?
 N1 C16 1.459(3) . ?
 N1 C1 1.406(3) . ?
 N1 C40 1.339(3) . ?
 N2 C28 1.457(3) . ?
 N2 C39 1.336(3) . ?
 N2 C32 1.395(3) . ?
 C28 C23 1.384(4) . ?
 C28 C27 1.397(4) . ?
 C16 C11 1.390(4) . ?
 C16 C15 1.392(4) . ?
 C1 C7 1.340(3) . ?
 C1 C2 1.499(4) . ?
 C11 C12 1.395(4) . ?
 C11 C9 1.521(4) . ?
 C7 C6 1.497(3) . ?
 C23 C24 1.392(4) . ?
 C23 C21 1.523(4) . ?
 C6 H6A 0.9700 . ?
 C6 H6B 0.9700 . ?
 C6 C5 1.526(4) . ?
 C25 H25 0.9300 . ?
 C25 C24 1.380(4) . ?
 C25 C26 1.359(5) . ?
 C15 C18 1.513(4) . ?
 C15 C14 1.387(4) . ?
 C27 C26 1.399(4) . ?
 C27 C30 1.516(5) . ?
 C24 H24 0.9300 . ?
 C12 H12 0.9300 . ?
 C12 C13 1.374(4) . ?
 C5 H5A 0.9700 . ?
 C5 H5B 0.9700 . ?
 C5 C4 1.510(5) . ?
 C26 H26 0.9300 . ?
 C21 H21 0.9800 . ?
 C21 C22 1.533(4) . ?
 C21 C20 1.522(4) . ?
 C18 H18 0.9800 . ?
 C18 C17 1.518(5) . ?
 C18 C19 1.517(5) . ?
 C13 H13 0.9300 . ?
 C13 C14 1.367(4) . ?
 C32 C38 1.502(4) . ?
 C32 C33 1.341(4) . ?
 C14 H14 0.9300 . ?
 C9 H9 0.9800 . ?
 C9 C8 1.514(4) . ?
 C9 C10 1.526(4) . ?
 C2 H2A 0.9700 . ?
 C2 H2B 0.9700 . ?
 C2 C3 1.517(4) . ?
 C22 H22A 0.9600 . ?
 C22 H22B 0.9600 . ?
 C22 H22C 0.9600 . ?
 C38 H38A 0.9700 . ?
 C38 H38B 0.9700 . ?
 C38 C37 1.530(5) . ?
 C33 C34 1.509(4) . ?
 C20 H20A 0.9600 . ?
 C20 H20B 0.9600 . ?
 C20 H20C 0.9600 . ?
 C4 H4A 0.9700 . ?
 C4 H4B 0.9700 . ?
 C4 C3 1.512(5) . ?
 C17 H17A 0.9600 . ?
 C17 H17B 0.9600 . ?
 C17 H17C 0.9600 . ?
 C30 H30 0.9800 . ?
 C30 C31 1.525(5) . ?
 C30 C29 1.531(5) . ?
 C3 H3A 0.9700 . ?
 C3 H3B 0.9700 . ?
 C34 H34A 0.9700 . ?
 C34 H34B 0.9700 . ?
 C34 C35 1.515(6) . ?
 C35 H35A 0.9700 . ?
 C35 H35B 0.9700 . ?
 C35 C36 1.522(5) . ?
 C31 H31A 0.9600 . ?
 C31 H31B 0.9600 . ?
 C31 H31C 0.9600 . ?
 C19 H19A 0.9600 . ?
 C19 H19B 0.9600 . ?
 C19 H19C 0.9600 . ?
 C8 H8A 0.9600 . ?
 C8 H8B 0.9600 . ?
 C8 H8C 0.9600 . ?
 C10 H10A 0.9600 . ?
 C10 H10B 0.9600 . ?
 C10 H10C 0.9600 . ?
 C36 H36A 0.9700 . ?
 C36 H36B 0.9700 . ?
 C36 C37 1.508(5) . ?
 C29 H29A 0.9600 . ?
 C29 H29B 0.9600 . ?
 C29 H29C 0.9600 . ?
 C37 H37A 0.9700 . ?
 C37 H37B 0.9700 . ?
 Cl1 O1 1.352(7) . ?
 Cl1 O4 1.485(6) . ?
 Cl1 O2 1.323(7) . ?
 Cl1 O3 1.399(7) . ?
 Cl1 O1A 1.420(12) . ?
 Cl1 O4A 1.298(8) . ?
 Cl1 O2A 1.433(10) . ?
 Cl1 O3A 1.528(9) . ?

loop_
  _geom_angle_atom_site_label_1
  _geom_angle_atom_site_label_2
  _geom_angle_atom_site_label_3
  _geom_angle
  _geom_angle_site_symmetry_1
  _geom_angle_site_symmetry_3
  _geom_angle_publ_flag
 C39 Ag1 C40 175.55(10) . . ?
 C40 S1 C7 94.53(12) . . ?
 C39 S2 C33 94.26(13) . . ?
 C1 N1 C16 122.0(2) . . ?
 C40 N1 C16 121.0(2) . . ?
 C40 N1 C1 116.9(2) . . ?
 C39 N2 C28 121.1(2) . . ?
 C39 N2 C32 117.4(2) . . ?
 C32 N2 C28 121.5(2) . . ?
 C23 C28 N2 118.3(2) . . ?
 C23 C28 C27 124.1(2) . . ?
 C27 C28 N2 117.6(3) . . ?
 C11 C16 N1 117.3(2) . . ?
 C11 C16 C15 123.7(2) . . ?
 C15 C16 N1 119.0(2) . . ?
 N1 C1 C2 122.5(2) . . ?
 C7 C1 N1 111.9(2) . . ?
 C7 C1 C2 125.6(2) . . ?
 S1 C40 Ag1 121.84(13) . . ?
 N1 C40 Ag1 130.87(17) . . ?
 N1 C40 S1 107.28(17) . . ?
 S2 C39 Ag1 125.22(14) . . ?
 N2 C39 Ag1 127.74(18) . . ?
 N2 C39 S2 107.04(18) . . ?
 C16 C11 C12 116.9(2) . . ?
 C16 C11 C9 122.7(2) . . ?
 C12 C11 C9 120.4(3) . . ?
 C1 C7 S1 109.36(18) . . ?
 C1 C7 C6 127.8(2) . . ?
 C6 C7 S1 122.8(2) . . ?
 C28 C23 C24 117.5(3) . . ?
 C28 C23 C21 122.7(2) . . ?
 C24 C23 C21 119.8(3) . . ?
 C7 C6 H6A 109.0 . . ?
 C7 C6 H6B 109.0 . . ?
 C7 C6 C5 113.1(2) . . ?
 H6A C6 H6B 107.8 . . ?
 C5 C6 H6A 109.0 . . ?
 C5 C6 H6B 109.0 . . ?
 C24 C25 H25 119.3 . . ?
 C26 C25 H25 119.3 . . ?
 C26 C25 C24 121.4(3) . . ?
 C16 C15 C18 122.9(2) . . ?
 C14 C15 C16 116.7(3) . . ?
 C14 C15 C18 120.4(3) . . ?
 C28 C27 C26 115.7(3) . . ?
 C28 C27 C30 122.9(3) . . ?
 C26 C27 C30 121.3(3) . . ?
 C23 C24 H24 120.1 . . ?
 C25 C24 C23 119.8(3) . . ?
 C25 C24 H24 120.1 . . ?
 C11 C12 H12 119.8 . . ?
 C13 C12 C11 120.5(3) . . ?
 C13 C12 H12 119.8 . . ?
 C6 C5 H5A 108.7 . . ?
 C6 C5 H5B 108.7 . . ?
 H5A C5 H5B 107.6 . . ?
 C4 C5 C6 114.4(3) . . ?
 C4 C5 H5A 108.7 . . ?
 C4 C5 H5B 108.7 . . ?
 C25 C26 C27 121.5(3) . . ?
 C25 C26 H26 119.3 . . ?
 C27 C26 H26 119.3 . . ?
 C23 C21 H21 108.0 . . ?
 C23 C21 C22 112.6(3) . . ?
 C22 C21 H21 108.0 . . ?
 C20 C21 C23 109.6(2) . . ?
 C20 C21 H21 108.0 . . ?
 C20 C21 C22 110.6(3) . . ?
 C15 C18 H18 107.8 . . ?
 C15 C18 C17 111.0(3) . . ?
 C15 C18 C19 111.9(3) . . ?
 C17 C18 H18 107.8 . . ?
 C19 C18 H18 107.8 . . ?
 C19 C18 C17 110.4(3) . . ?
 C12 C13 H13 119.4 . . ?
 C14 C13 C12 121.1(3) . . ?
 C14 C13 H13 119.4 . . ?
 N2 C32 C38 122.1(2) . . ?
 C33 C32 N2 111.8(2) . . ?
 C33 C32 C38 126.0(3) . . ?
 C15 C14 H14 119.4 . . ?
 C13 C14 C15 121.1(3) . . ?
 C13 C14 H14 119.4 . . ?
 C11 C9 H9 107.6 . . ?
 C11 C9 C10 112.6(3) . . ?
 C8 C9 C11 110.4(2) . . ?
 C8 C9 H9 107.6 . . ?
 C8 C9 C10 110.7(3) . . ?
 C10 C9 H9 107.6 . . ?
 C1 C2 H2A 108.8 . . ?
 C1 C2 H2B 108.8 . . ?
 C1 C2 C3 113.7(3) . . ?
 H2A C2 H2B 107.7 . . ?
 C3 C2 H2A 108.8 . . ?
 C3 C2 H2B 108.8 . . ?
 C21 C22 H22A 109.5 . . ?
 C21 C22 H22B 109.5 . . ?
 C21 C22 H22C 109.5 . . ?
 H22A C22 H22B 109.5 . . ?
 H22A C22 H22C 109.5 . . ?
 H22B C22 H22C 109.5 . . ?
 C32 C38 H38A 109.2 . . ?
 C32 C38 H38B 109.2 . . ?
 C32 C38 C37 112.2(3) . . ?
 H38A C38 H38B 107.9 . . ?
 C37 C38 H38A 109.2 . . ?
 C37 C38 H38B 109.2 . . ?
 C32 C33 S2 109.5(2) . . ?
 C32 C33 C34 126.6(3) . . ?
 C34 C33 S2 123.9(2) . . ?
 C21 C20 H20A 109.5 . . ?
 C21 C20 H20B 109.5 . . ?
 C21 C20 H20C 109.5 . . ?
 H20A C20 H20B 109.5 . . ?
 H20A C20 H20C 109.5 . . ?
 H20B C20 H20C 109.5 . . ?
 C5 C4 H4A 108.3 . . ?
 C5 C4 H4B 108.3 . . ?
 C5 C4 C3 116.1(3) . . ?
 H4A C4 H4B 107.4 . . ?
 C3 C4 H4A 108.3 . . ?
 C3 C4 H4B 108.3 . . ?
 C18 C17 H17A 109.5 . . ?
 C18 C17 H17B 109.5 . . ?
 C18 C17 H17C 109.5 . . ?
 H17A C17 H17B 109.5 . . ?
 H17A C17 H17C 109.5 . . ?
 H17B C17 H17C 109.5 . . ?
 C27 C30 H30 108.0 . . ?
 C27 C30 C31 110.7(3) . . ?
 C27 C30 C29 111.7(3) . . ?
 C31 C30 H30 108.0 . . ?
 C31 C30 C29 110.4(3) . . ?
 C29 C30 H30 108.0 . . ?
 C2 C3 H3A 108.1 . . ?
 C2 C3 H3B 108.1 . . ?
 C4 C3 C2 116.7(3) . . ?
 C4 C3 H3A 108.1 . . ?
 C4 C3 H3B 108.1 . . ?
 H3A C3 H3B 107.3 . . ?
 C33 C34 H34A 109.2 . . ?
 C33 C34 H34B 109.2 . . ?
 C33 C34 C35 112.2(3) . . ?
 H34A C34 H34B 107.9 . . ?
 C35 C34 H34A 109.2 . . ?
 C35 C34 H34B 109.2 . . ?
 C34 C35 H35A 108.4 . . ?
 C34 C35 H35B 108.4 . . ?
 C34 C35 C36 115.4(3) . . ?
 H35A C35 H35B 107.5 . . ?
 C36 C35 H35A 108.4 . . ?
 C36 C35 H35B 108.4 . . ?
 C30 C31 H31A 109.5 . . ?
 C30 C31 H31B 109.5 . . ?
 C30 C31 H31C 109.5 . . ?
 H31A C31 H31B 109.5 . . ?
 H31A C31 H31C 109.5 . . ?
 H31B C31 H31C 109.5 . . ?
 C18 C19 H19A 109.5 . . ?
 C18 C19 H19B 109.5 . . ?
 C18 C19 H19C 109.5 . . ?
 H19A C19 H19B 109.5 . . ?
 H19A C19 H19C 109.5 . . ?
 H19B C19 H19C 109.5 . . ?
 C9 C8 H8A 109.5 . . ?
 C9 C8 H8B 109.5 . . ?
 C9 C8 H8C 109.5 . . ?
 H8A C8 H8B 109.5 . . ?
 H8A C8 H8C 109.5 . . ?
 H8B C8 H8C 109.5 . . ?
 C9 C10 H10A 109.5 . . ?
 C9 C10 H10B 109.5 . . ?
 C9 C10 H10C 109.5 . . ?
 H10A C10 H10B 109.5 . . ?
 H10A C10 H10C 109.5 . . ?
 H10B C10 H10C 109.5 . . ?
 C35 C36 H36A 107.9 . . ?
 C35 C36 H36B 107.9 . . ?
 H36A C36 H36B 107.2 . . ?
 C37 C36 C35 117.7(3) . . ?
 C37 C36 H36A 107.9 . . ?
 C37 C36 H36B 107.9 . . ?
 C30 C29 H29A 109.5 . . ?
 C30 C29 H29B 109.5 . . ?
 C30 C29 H29C 109.5 . . ?
 H29A C29 H29B 109.5 . . ?
 H29A C29 H29C 109.5 . . ?
 H29B C29 H29C 109.5 . . ?
 C38 C37 H37A 108.6 . . ?
 C38 C37 H37B 108.6 . . ?
 C36 C37 C38 114.5(4) . . ?
 C36 C37 H37A 108.6 . . ?
 C36 C37 H37B 108.6 . . ?
 H37A C37 H37B 107.6 . . ?
 O1 Cl1 O4 105.4(5) . . ?
 O1 Cl1 O3 117.2(6) . . ?
 O2 Cl1 O1 117.1(6) . . ?
 O2 Cl1 O4 88.9(6) . . ?
 O2 Cl1 O3 119.7(6) . . ?
 O3 Cl1 O4 100.4(5) . . ?
 O1A Cl1 O2A 115.5(8) . . ?
 O1A Cl1 O3A 90.9(6) . . ?
 O4A Cl1 O1A 117.4(8) . . ?
 O4A Cl1 O2A 125.0(8) . . ?
 O4A Cl1 O3A 105.9(8) . . ?
 O2A Cl1 O3A 87.3(7) . . ?

loop_
  _geom_torsion_atom_site_label_1
  _geom_torsion_atom_site_label_2
  _geom_torsion_atom_site_label_3
  _geom_torsion_atom_site_label_4
  _geom_torsion
  _geom_torsion_site_symmetry_1
  _geom_torsion_site_symmetry_2
  _geom_torsion_site_symmetry_3
  _geom_torsion_site_symmetry_4
  _geom_torsion_publ_flag
 S1 C7 C6 C5 -123.3(3) . . . . ?
 S2 C33 C34 C35 -118.9(3) . . . . ?
 N1 C16 C11 C12 -179.2(2) . . . . ?
 N1 C16 C11 C9 -1.3(4) . . . . ?
 N1 C16 C15 C18 -0.8(4) . . . . ?
 N1 C16 C15 C14 179.4(2) . . . . ?
 N1 C1 C7 S1 1.0(3) . . . . ?
 N1 C1 C7 C6 -176.4(3) . . . . ?
 N1 C1 C2 C3 123.5(3) . . . . ?
 N2 C28 C23 C24 177.9(2) . . . . ?
 N2 C28 C23 C21 -5.7(4) . . . . ?
 N2 C28 C27 C26 -176.8(3) . . . . ?
 N2 C28 C27 C30 4.1(4) . . . . ?
 N2 C32 C38 C37 119.1(3) . . . . ?
 N2 C32 C33 S2 -0.5(3) . . . . ?
 N2 C32 C33 C34 -178.1(3) . . . . ?
 C28 N2 C39 Ag1 -1.3(4) . . . . ?
 C28 N2 C39 S2 178.0(2) . . . . ?
 C28 N2 C32 C38 5.5(4) . . . . ?
 C28 N2 C32 C33 -177.9(3) . . . . ?
 C28 C23 C24 C25 -1.6(4) . . . . ?
 C28 C23 C21 C22 134.8(3) . . . . ?
 C28 C23 C21 C20 -101.7(3) . . . . ?
 C28 C27 C26 C25 -0.6(5) . . . . ?
 C28 C27 C30 C31 114.8(3) . . . . ?
 C28 C27 C30 C29 -121.8(4) . . . . ?
 C16 N1 C1 C7 175.1(2) . . . . ?
 C16 N1 C1 C2 -4.2(4) . . . . ?
 C16 N1 C40 Ag1 3.0(4) . . . . ?
 C16 N1 C40 S1 -175.78(18) . . . . ?
 C16 C11 C12 C13 -0.2(4) . . . . ?
 C16 C11 C9 C8 -96.8(3) . . . . ?
 C16 C11 C9 C10 139.0(3) . . . . ?
 C16 C15 C18 C17 112.8(3) . . . . ?
 C16 C15 C18 C19 -123.4(3) . . . . ?
 C16 C15 C14 C13 -0.1(5) . . . . ?
 C1 N1 C16 C11 -82.7(3) . . . . ?
 C1 N1 C16 C15 96.9(3) . . . . ?
 C1 N1 C40 Ag1 179.00(18) . . . . ?
 C1 N1 C40 S1 0.2(3) . . . . ?
 C1 C7 C6 C5 53.8(4) . . . . ?
 C1 C2 C3 C4 70.3(4) . . . . ?
 C40 S1 C7 C1 -0.8(2) . . . . ?
 C40 S1 C7 C6 176.8(2) . . . . ?
 C40 N1 C16 C11 93.1(3) . . . . ?
 C40 N1 C16 C15 -87.3(3) . . . . ?
 C40 N1 C1 C7 -0.8(3) . . . . ?
 C40 N1 C1 C2 179.9(3) . . . . ?
 C39 S2 C33 C32 0.0(3) . . . . ?
 C39 S2 C33 C34 177.6(3) . . . . ?
 C39 N2 C28 C23 94.2(3) . . . . ?
 C39 N2 C28 C27 -88.2(3) . . . . ?
 C39 N2 C32 C38 -175.6(3) . . . . ?
 C39 N2 C32 C33 1.0(4) . . . . ?
 C11 C16 C15 C18 178.8(3) . . . . ?
 C11 C16 C15 C14 -1.0(4) . . . . ?
 C11 C12 C13 C14 -0.9(5) . . . . ?
 C7 S1 C40 Ag1 -178.59(15) . . . . ?
 C7 S1 C40 N1 0.3(2) . . . . ?
 C7 C1 C2 C3 -55.7(4) . . . . ?
 C7 C6 C5 C4 -73.1(4) . . . . ?
 C23 C28 C27 C26 0.6(4) . . . . ?
 C23 C28 C27 C30 -178.5(3) . . . . ?
 C6 C5 C4 C3 68.8(4) . . . . ?
 C15 C16 C11 C12 1.2(4) . . . . ?
 C15 C16 C11 C9 179.2(3) . . . . ?
 C27 C28 C23 C24 0.4(4) . . . . ?
 C27 C28 C23 C21 176.9(3) . . . . ?
 C24 C23 C21 C22 -48.8(4) . . . . ?
 C24 C23 C21 C20 74.7(3) . . . . ?
 C24 C25 C26 C27 -0.6(5) . . . . ?
 C12 C11 C9 C8 81.1(3) . . . . ?
 C12 C11 C9 C10 -43.2(4) . . . . ?
 C12 C13 C14 C15 1.1(5) . . . . ?
 C5 C4 C3 C2 -67.0(4) . . . . ?
 C26 C25 C24 C23 1.7(5) . . . . ?
 C26 C27 C30 C31 -64.3(4) . . . . ?
 C26 C27 C30 C29 59.2(4) . . . . ?
 C21 C23 C24 C25 -178.1(3) . . . . ?
 C18 C15 C14 C13 -180.0(3) . . . . ?
 C32 N2 C28 C23 -87.0(3) . . . . ?
 C32 N2 C28 C27 90.6(3) . . . . ?
 C32 N2 C39 Ag1 179.8(2) . . . . ?
 C32 N2 C39 S2 -1.0(3) . . . . ?
 C32 C38 C37 C36 73.7(4) . . . . ?
 C32 C33 C34 C35 58.3(5) . . . . ?
 C14 C15 C18 C17 -67.4(4) . . . . ?
 C14 C15 C18 C19 56.5(4) . . . . ?
 C9 C11 C12 C13 -178.2(3) . . . . ?
 C2 C1 C7 S1 -179.7(2) . . . . ?
 C2 C1 C7 C6 2.9(5) . . . . ?
 C38 C32 C33 S2 176.0(3) . . . . ?
 C38 C32 C33 C34 -1.6(6) . . . . ?
 C33 S2 C39 Ag1 179.80(18) . . . . ?
 C33 S2 C39 N2 0.5(2) . . . . ?
 C33 C32 C38 C37 -57.0(5) . . . . ?
 C33 C34 C35 C36 -71.6(4) . . . . ?
 C30 C27 C26 C25 178.6(3) . . . . ?
 C34 C35 C36 C37 66.1(5) . . . . ?
 C35 C36 C37 C38 -67.1(5) . . . . ?

_shelx_res_file
;
    sust_3051_0m.res created by SHELXL-2014/7

TITL sust_3051_0m_a.res in P2(1) New: P21/c
CELL 0.71073 15.0604 14.219 22.6671 90 119.366 90
ZERR 4 0.0003 0.0003 0.0004 0 0.001 0
LATT 1
SYMM -X,0.5+Y,0.5-Z
SFAC C H Ag Cl N O S
UNIT 160 216 4 4 8 16 8
DFIX 2.35 O2A O3A
DELU O3A Cl1 O1 O4 O2 O3 O1A O4A O2A
SIMU O3A Cl1 O1 O4 O2 O3 O1A O4A O2A
ISOR 0.01 0.02 O3A Cl1 O1 O4 O2 O3 O1A O4A O2A

L.S. 5
PLAN  -20
BOND $H
CONF
fmap 2
acta
OMIT -3 50.02
REM <olex2.extras>
REM <HklSrc "%.\\SUST_3051_0m.hkl">
REM </olex2.extras>

WGHT    0.051900    1.003200
FVAR       0.26511   0.57767
AG1   3    0.195298   -0.328239   -0.081333    11.00000    0.04798    0.04587 =
         0.03500    0.00177    0.01704   -0.00272
S1    7    0.132680   -0.337260   -0.243271    11.00000    0.06431    0.05024 =
         0.04232    0.00464    0.02905    0.01854
S2    7    0.249895   -0.486362    0.042317    11.00000    0.06003    0.05194 =
         0.05096    0.00528    0.01477   -0.01938
N1    5    0.053626   -0.211104   -0.210872    11.00000    0.03977    0.03929 =
         0.03686   -0.00068    0.02122    0.00195
N2    5    0.356704   -0.345197    0.069670    11.00000    0.03885    0.05118 =
         0.03756    0.00576    0.01559   -0.00907
C28   1    0.401000   -0.256914    0.063981    11.00000    0.04512    0.05278 =
         0.03773    0.00341    0.01827   -0.01598
C16   1    0.030373   -0.145966   -0.170547    11.00000    0.04938    0.04179 =
         0.04163   -0.00154    0.02756    0.00377
C1    1    0.015167   -0.198210   -0.280728    11.00000    0.03989    0.04738 =
         0.03522    0.00168    0.01647    0.00242
C40   1    0.118111   -0.282919   -0.181781    11.00000    0.04506    0.04144 =
         0.04047   -0.00107    0.02252    0.00096
C39   1    0.275799   -0.382589    0.016290    11.00000    0.04644    0.04461 =
         0.04396    0.00299    0.02052   -0.00677
C11   1    0.088788   -0.064665   -0.147738    11.00000    0.05874    0.04385 =
         0.04416    0.00153    0.02840    0.00108
C7    1    0.052449   -0.261856   -0.306456    11.00000    0.05334    0.04365 =
         0.03613    0.00181    0.02136    0.00469
C23   1    0.369404   -0.174405    0.080372    11.00000    0.05312    0.05725 =
         0.03750    0.00006    0.02004   -0.01553
C6    1    0.034270   -0.268021   -0.377448    11.00000    0.08066    0.05799 =
         0.03977    0.00131    0.03094    0.01307
AFIX  23
H6A   2   -0.036534   -0.284210   -0.407392    11.00000   -1.20000
H6B   2    0.075930   -0.318148   -0.380018    11.00000   -1.20000
AFIX   0
C25   1    0.490638   -0.093494    0.059122    11.00000    0.07483    0.07784 =
         0.05670   -0.00465    0.03031   -0.04462
AFIX  43
H25   2    0.522037   -0.037710    0.058027    11.00000   -1.20000
AFIX   0
C15   1   -0.048387   -0.167679   -0.157381    11.00000    0.05863    0.05324 =
         0.05709   -0.00194    0.03771    0.00133
C27   1    0.475911   -0.261439    0.044691    11.00000    0.05157    0.07484 =
         0.05298    0.00291    0.02810   -0.01608
C24   1    0.415139   -0.091082    0.076843    11.00000    0.08104    0.05987 =
         0.04692   -0.00785    0.03104   -0.03025
AFIX  43
H24   2    0.394851   -0.033963    0.086404    11.00000   -1.20000
AFIX   0
C12   1    0.066875   -0.003418   -0.108520    11.00000    0.08123    0.04475 =
         0.05647   -0.00656    0.03853    0.00040
AFIX  43
H12   2    0.104236    0.051735   -0.092059    11.00000   -1.20000
AFIX   0
C5    1    0.058615   -0.176731   -0.402004    11.00000    0.08549    0.08092 =
         0.04926    0.01023    0.03932    0.00710
AFIX  23
H5A   2    0.125130   -0.154793   -0.367742    11.00000   -1.20000
H5B   2    0.062551   -0.189880   -0.442651    11.00000   -1.20000
AFIX   0
C26   1    0.520135   -0.175603    0.043232    11.00000    0.06097    0.09618 =
         0.06736   -0.00074    0.03726   -0.03029
AFIX  43
H26   2    0.570859   -0.174690    0.031117    11.00000   -1.20000
AFIX   0
C21   1    0.283791   -0.171422    0.097817    11.00000    0.06494    0.06018 =
         0.05275   -0.00018    0.03583   -0.00946
AFIX  13
H21   2    0.271576   -0.235806    0.107549    11.00000   -1.20000
AFIX   0
C18   1   -0.112405   -0.255705   -0.183818    11.00000    0.06979    0.06784 =
         0.09101   -0.02006    0.05812   -0.01637
AFIX  13
H18   2   -0.091898   -0.288015   -0.213433    11.00000   -1.20000
AFIX   0
C13   1   -0.009517   -0.023996   -0.094038    11.00000    0.09299    0.05312 =
         0.06669   -0.00539    0.05408    0.01414
AFIX  43
H13   2   -0.022587    0.017123   -0.067301    11.00000   -1.20000
AFIX   0
C32   1    0.397934   -0.394763    0.130532    11.00000    0.04384    0.06338 =
         0.03997    0.01159    0.01291   -0.00877
C14   1   -0.066639   -0.103877   -0.118258    11.00000    0.07294    0.06372 =
         0.07216   -0.00046    0.05215    0.00921
AFIX  43
H14   2   -0.118645   -0.115655   -0.108334    11.00000   -1.20000
AFIX   0
C9    1    0.175395   -0.043176   -0.162005    11.00000    0.06081    0.05312 =
         0.05117   -0.00482    0.02998   -0.01158
AFIX  13
H9    2    0.164665   -0.081075   -0.201074    11.00000   -1.20000
AFIX   0
C2    1   -0.057789   -0.120744   -0.319650    11.00000    0.05934    0.06832 =
         0.05303    0.01135    0.02328    0.02496
AFIX  23
H2A   2   -0.069715   -0.082986   -0.288570    11.00000   -1.20000
H2B   2   -0.122354   -0.148351   -0.352248    11.00000   -1.20000
AFIX   0
C22   1    0.310510   -0.110972    0.160368    11.00000    0.10996    0.11047 =
         0.07090   -0.02027    0.06008   -0.02143
AFIX 137
H22A  2    0.374979   -0.130691    0.197095    11.00000   -1.50000
H22B  2    0.258735   -0.118247    0.173063    11.00000   -1.50000
H22C  2    0.314544   -0.046135    0.150105    11.00000   -1.50000
AFIX   0
C38   1    0.484132   -0.356411    0.194960    11.00000    0.05617    0.09309 =
         0.04888    0.01406    0.00261   -0.02726
AFIX  23
H38A  2    0.505088   -0.296210    0.185729    11.00000   -1.20000
H38B  2    0.541741   -0.398950    0.211186    11.00000   -1.20000
AFIX   0
C33   1    0.347820   -0.475425    0.124160    11.00000    0.05308    0.05772 =
         0.05060    0.01174    0.01698   -0.00851
C20   1    0.186544   -0.136069    0.037080    11.00000    0.06996    0.08738 =
         0.06362    0.00545    0.03877    0.00431
AFIX 137
H20A  2    0.196463   -0.072680    0.026912    11.00000   -1.50000
H20B  2    0.131793   -0.137663    0.047306    11.00000   -1.50000
H20C  2    0.170025   -0.175561   -0.001294    11.00000   -1.50000
AFIX   0
C4    1   -0.017893   -0.098959   -0.417183    11.00000    0.10044    0.06679 =
         0.05707    0.01770    0.03816    0.01265
AFIX  23
H4A   2   -0.085138   -0.123214   -0.448236    11.00000   -1.20000
H4B   2   -0.003542   -0.048863   -0.440340    11.00000   -1.20000
AFIX   0
C17   1   -0.093147   -0.322077   -0.126276    11.00000    0.08821    0.06237 =
         0.13829    0.00560    0.07109   -0.00306
AFIX 137
H17A  2   -0.021406   -0.334159   -0.099648    11.00000   -1.50000
H17B  2   -0.128582   -0.380170   -0.144509    11.00000   -1.50000
H17C  2   -0.117277   -0.293869   -0.098285    11.00000   -1.50000
AFIX   0
C30   1    0.507260   -0.352628    0.025366    11.00000    0.06731    0.08463 =
         0.09158    0.00070    0.05182   -0.00442
AFIX  13
H30   2    0.469289   -0.403969    0.031665    11.00000   -1.20000
AFIX   0
C3    1   -0.020783   -0.057091   -0.356819    11.00000    0.10107    0.05663 =
         0.06532    0.01652    0.03423    0.02540
AFIX  23
H3A   2   -0.064299   -0.001976   -0.372013    11.00000   -1.20000
H3B   2    0.047367   -0.035903   -0.324746    11.00000   -1.20000
AFIX   0
C34   1    0.368957   -0.545378    0.179603    11.00000    0.08072    0.07136 =
         0.06890    0.02818    0.02158   -0.01127
AFIX  23
H34A  2    0.436908   -0.570918    0.196603    11.00000   -1.20000
H34B  2    0.320864   -0.596959    0.160969    11.00000   -1.20000
AFIX   0
C35   1    0.360806   -0.501539    0.237663    11.00000    0.09642    0.10689 =
         0.06684    0.03320    0.03303   -0.01580
AFIX  23
H35A  2    0.358911   -0.551623    0.266080    11.00000   -1.20000
H35B  2    0.296623   -0.467949    0.219209    11.00000   -1.20000
AFIX   0
C31   1    0.479653   -0.351226   -0.048971    11.00000    0.11012    0.11901 =
         0.09877   -0.02726    0.06291   -0.00976
AFIX 137
H31A  2    0.407327   -0.343764   -0.076763    11.00000   -1.50000
H31B  2    0.500409   -0.409287   -0.060174    11.00000   -1.50000
H31C  2    0.513844   -0.299745   -0.056775    11.00000   -1.50000
AFIX   0
C19   1   -0.225055   -0.233184   -0.225401    11.00000    0.07056    0.11336 =
         0.10674   -0.00224    0.03723   -0.01690
AFIX 137
H19A  2   -0.247326   -0.202061   -0.197356    11.00000   -1.50000
H19B  2   -0.262842   -0.290423   -0.242786    11.00000   -1.50000
H19C  2   -0.236291   -0.192815   -0.262381    11.00000   -1.50000
AFIX   0
C8    1    0.276448   -0.072184   -0.102536    11.00000    0.05894    0.10488 =
         0.07783    0.00711    0.03053   -0.01867
AFIX 137
H8A   2    0.290544   -0.033980   -0.063991    11.00000   -1.50000
H8B   2    0.329527   -0.063893   -0.113912    11.00000   -1.50000
H8C   2    0.273360   -0.137076   -0.091989    11.00000   -1.50000
AFIX   0
C10   1    0.177845    0.059918   -0.179873    11.00000    0.12440    0.06679 =
         0.10106    0.00726    0.07542   -0.01447
AFIX 137
H10A  2    0.112482    0.077562   -0.216620    11.00000   -1.50000
H10B  2    0.228905    0.068587   -0.193069    11.00000   -1.50000
H10C  2    0.193691    0.098459   -0.141169    11.00000   -1.50000
AFIX   0
C36   1    0.446289   -0.434119    0.281870    11.00000    0.11291    0.11027 =
         0.05614    0.02161    0.03414   -0.00836
AFIX  23
H36A  2    0.438616   -0.418058    0.320722    11.00000   -1.20000
H36B  2    0.510324   -0.467577    0.298744    11.00000   -1.20000
AFIX   0
C29   1    0.621100   -0.372459    0.070398    11.00000    0.07851    0.14417 =
         0.12700    0.00620    0.04826    0.02383
AFIX 137
H29A  2    0.659956   -0.324663    0.063346    11.00000   -1.50000
H29B  2    0.637201   -0.432781    0.059064    11.00000   -1.50000
H29C  2    0.637518   -0.372365    0.117019    11.00000   -1.50000
AFIX   0
C37   1    0.454593   -0.343730    0.250132    11.00000    0.10810    0.10305 =
         0.04336    0.00557    0.01328   -0.02927
AFIX  23
H37A  2    0.504923   -0.303839    0.285392    11.00000   -1.20000
H37B  2    0.389637   -0.311321    0.230783    11.00000   -1.20000
AFIX   0

CL1   4   -0.271441   -0.312353   -0.542196    11.00000    0.08044    0.06396 =
         0.09109    0.01445    0.05332    0.00990
PART 1
O1    6   -0.201841   -0.374497   -0.539880    21.00000    0.20279    0.14445 =
         0.17503    0.03576    0.14774    0.08436
O4    6   -0.241478   -0.292872   -0.470468    21.00000    0.10849    0.20420 =
         0.08111   -0.01968    0.04259    0.01789
O2    6   -0.256102   -0.222539   -0.549578    21.00000    0.18525    0.06543 =
         0.21472    0.03643    0.08109   -0.00543
O3    6   -0.370804   -0.345428   -0.566143    21.00000    0.10329    0.17156 =
         0.16135   -0.06294    0.03928   -0.04888
PART 0
PART 2
O1A   6   -0.166001   -0.323662   -0.519960   -21.00000    0.08717    0.20859 =
         0.10715   -0.00946    0.03414   -0.00950
O4A   6   -0.308698   -0.358691   -0.509986   -21.00000    0.19944    0.13115 =
         0.19671    0.06145    0.16458    0.03446
O2A   6   -0.319132   -0.233204   -0.585427   -21.00000    0.17159    0.15535 =
         0.13517    0.08977    0.05645    0.04479
O3A   6   -0.299349   -0.368999   -0.606233   -21.00000    0.14986    0.22104 =
         0.12342   -0.06750    0.06395   -0.05908
HKLF 4 1 1 0 0 0 -1 0 -1 0 -1

REM  sust_3051_0m_a.res in P2(1) New: P21/c
REM R1 =  0.0313 for    6233 Fo > 4sig(Fo)  and  0.0429 for all    7449 data
REM    496 parameters refined using    183 restraints

END

WGHT      0.0519      1.0032

REM Highest difference peak  0.378,  deepest hole -0.473,  1-sigma level  0.168
Q1    1  -0.2479 -0.1590 -0.2416  11.00000  0.05    0.38
Q2    1   0.4984 -0.1901  0.0172  11.00000  0.05    0.37
Q3    1   0.0164 -0.2314 -0.4701  11.00000  0.05    0.34
Q4    1   0.6199 -0.4356  0.1130  11.00000  0.05    0.34
Q5    1   0.0820 -0.0273 -0.4103  11.00000  0.05    0.33
Q6    1   0.1392 -0.3198 -0.3688  11.00000  0.05    0.33
Q7    1  -0.0702 -0.1448 -0.0712  11.00000  0.05    0.33
Q8    1   0.3697  0.0530 -0.1412  11.00000  0.05    0.32
Q9    1   0.1770 -0.3554 -0.3191  11.00000  0.05    0.32
Q10   1   0.2098 -0.4405  0.1714  11.00000  0.05    0.32
Q11   1  -0.2685 -0.2954 -0.2741  11.00000  0.05    0.32
Q12   1   0.3385 -0.0603 -0.1533  11.00000  0.05    0.32
Q13   1   0.2886 -0.5611  0.2818  11.00000  0.05    0.32
Q14   1   0.4416 -0.4123 -0.0695  11.00000  0.05    0.32
Q15   1   0.2759 -0.3931 -0.2155  11.00000  0.05    0.32
Q16   1  -0.1374 -0.0996 -0.1512  11.00000  0.05    0.32
Q17   1  -0.1887 -0.3718 -0.1777  11.00000  0.05    0.31
Q18   1   0.5867 -0.0566  0.0826  11.00000  0.05    0.31
Q19   1   0.1449 -0.2446 -0.4017  11.00000  0.05    0.31
Q20   1   0.4816 -0.3517 -0.0084  11.00000  0.05    0.31
;
_shelx_res_checksum                77621
_shelx_hkl_file
;
   2   0   0    0.30    0.20
   3   0   0    0.30    0.50
   3   0   0    0.40    0.40
  -3   0   0    0.20    0.40
  -3   0   0   -0.10    0.40
  -3   0   0    0.70    0.20
  -4   0   0 2681.93   70.79
  -4   0   0 2599.34   70.89
  -4   0   0 2733.73   69.39
   4   0   0 2735.23   71.09
   4   0   0 2532.35   70.69
   5   0   0    0.80    0.70
   5   0   0    0.00    0.60
  -5   0   0    0.50    0.20
  -5   0   0    0.70    0.70
  -6   0   0  243.48    6.70
  -6   0   0  245.18    8.70
   6   0   0  247.28    9.00
  -7   0   0    0.10    0.70
  -7   0   0    0.10    0.20
   8   0   0   18.70    2.80
  -8   0   0   19.50    2.50
   9   0   0   -0.70    1.20
  -9   0   0    1.70    1.10
 -10   0   0    3.40    1.80
  10   0   0    3.30    1.80
  11   0   0    1.70    1.70
 -11   0   0    0.80    1.60
 -12   0   0  168.28    8.60
  12   0   0  166.38    9.10
  12   0   0  177.38    9.30
  13   0   0    2.40    2.20
 -13   0   0    0.10    1.80
  14   0   0  122.59    8.30
  14   0   0  121.79    8.40
  15   0   0   -0.20    2.50
  15   0   0    0.40    2.10
  16   0   0   62.09    6.50
  16   0   0   45.80    6.50
  17   0   0    2.80    2.70
  17   0   0   -2.70    3.00
  18   0   0   30.90    6.00
  18   0   0   21.80    5.50
  19   0   0   -3.00    2.80
  19   0   0   -0.10    4.50
  -2  -1   0 2146.19   52.99
  -2  -1   0 1721.93   52.49
  -2   1   0 2147.99   52.59
  -3  -1   0  189.18    6.00
   3  -1   0  188.98    5.90
   3  -1   0  182.78    6.20
  -3  -1   0  178.68    6.10
  -3  -1   0  172.38    5.40
  -3   1   0  179.98    5.30
   3   1   0  185.78    5.90
   3   1   0  189.28    6.20
   3   1   0  189.78    5.30
  -4  -1   0 1855.11   49.80
   4  -1   0 1867.81   50.09
   4  -1   0 1878.51   49.99
  -4  -1   0 1788.22   49.90
   4   1   0 1874.51   50.09
  -4   1   0 1854.11   50.09
  -4   1   0 1823.82   48.70
  -4   1   0 1899.71   50.09
   4   1   0 1816.82   49.70
   5  -1   0   31.80    2.30
  -5  -1   0   34.20    2.20
   5  -1   0   29.10    2.40
   5   1   0   29.50    2.20
  -5   1   0   31.00    2.20
   5   1   0   29.50    2.10
  -5   1   0   32.10    1.40
  -6  -1   0  923.11   26.80
   6  -1   0  977.30   27.40
  -6   1   0  936.71   27.10
   6   1   0  908.81   27.10
  -6   1   0  930.61   24.90
  -7  -1   0  139.49    6.10
   7  -1   0  136.39    6.30
  -7   1   0  135.29    4.20
  -7   1   0  140.49    6.20
  -8  -1   0 1075.99   28.30
  -8  -1   0 1045.80   31.10
   8  -1   0 1129.09   32.00
   8   1   0 1092.59   31.90
  -8   1   0 1066.69   28.40
  -8   1   0 1008.60   32.40
  -9  -1   0  122.79    6.00
   9  -1   0  118.89    6.50
   9   1   0  111.79    6.20
  -9   1   0  109.79    5.90
 -10  -1   0 1014.60   30.70
  10  -1   0 1037.60   31.50
  10   1   0  997.30   31.30
 -10   1   0 1009.60   30.80
 -11  -1   0   83.39    5.60
  11  -1   0   87.79    6.10
  11  -1   0   90.49    6.10
  11   1   0   91.29    6.00
 -12  -1   0  292.27   12.30
  12  -1   0  308.27   13.30
  12  -1   0  298.07   13.10
  12   1   0  306.17   13.20
  13  -1   0   33.30    5.00
 -13  -1   0   38.60    4.80
  13  -1   0   39.60    4.50
 -14  -1   0  101.59    7.00
  14  -1   0   86.49    7.90
  14  -1   0   98.59    7.60
  14   1   0  111.59    8.20
  14   1   0   90.19    7.10
 -15  -1   0    6.30    4.70
  15  -1   0    4.10    2.80
  15  -1   0    8.90    3.20
  15   1   0   10.30    3.70
  15   1   0   15.00    4.20
  16  -1   0   15.30    4.10
 -16  -1   0   14.50    3.60
  16  -1   0   14.40    4.40
  16   1   0    9.00    3.20
  16   1   0   11.80    4.10
  17  -1   0    7.00    3.80
  17  -1   0    7.70    3.90
  17   1   0    8.90    3.30
  17   1   0   12.90    4.10
  18  -1   0    9.50    3.90
  18  -1   0    7.50    3.80
  18   1   0    9.40    4.70
  18   1   0    6.10    3.30
  19  -1   0   -2.10    3.30
  19   1   0    2.30    3.40
  19   1   0    8.20    3.40
   1  -2   0 1773.12   48.40
  -1  -2   0 1885.51   49.00
  -1  -2   0 1824.32   48.80
  -1   2   0 1893.01   49.00
   1   2   0 1874.11   49.00
   2  -2   0  160.28    5.30
  -2  -2   0  157.18    5.00
  -2  -2   0  155.28    5.10
   2  -2   0  155.18    5.00
  -2  -2   0  164.38    5.20
   2  -2   0  157.18    4.80
   2   2   0  150.68    5.10
   2   2   0  158.28    5.10
  -2   2   0  151.38    5.00
   2   2   0  161.88    5.00
  -3  -2   0 3864.31  104.69
  -3  -2   0 4077.29  104.29
   3  -2   0 4034.70  104.69
  -3  -2   0 3877.01  104.89
   3  -2   0 4098.79  104.39
  -3   2   0 3906.21  104.29
   3   2   0 3991.70  104.29
   4  -2   0 1766.32   46.50
   4  -2   0 1807.72   47.70
  -4  -2   0 1780.12   47.30
  -4  -2   0 1733.93   47.40
   4  -2   0 1712.43   47.20
   4  -2   0 1758.12   47.60
  -4  -2   0 1774.12   46.40
  -4   2   0 1723.73   46.50
   4   2   0 1745.93   46.40
   4   2   0 1721.03   47.20
   4   2   0 1766.72   47.60
  -4   2   0 1713.83   47.50
  -5  -2   0  342.07    9.70
   5  -2   0  336.17   11.10
   5  -2   0  327.17   10.70
  -5  -2   0  335.37   10.70
   5  -2   0  337.17    9.70
  -5   2   0  339.87    9.70
   5   2   0  336.17    9.70
   5   2   0  320.67   10.60
   5   2   0  333.27   11.00
   6  -2   0  313.57   10.70
   6  -2   0  323.97   11.10
  -6  -2   0  318.67   10.60
   6  -2   0  327.47    9.40
  -6  -2   0  314.17    9.20
   6   2   0  317.87   11.00
  -6   2   0  315.97    9.30
  -7  -2   0  356.86   10.40
   7  -2   0  364.26   12.50
   7  -2   0  376.46   12.80
  -7  -2   0  365.46   12.20
   7  -2   0  370.86   10.60
  -7   2   0  360.26   10.50
  -8  -2   0  109.79    3.70
   8  -2   0  118.89    6.20
  -8  -2   0  105.79    5.40
   8  -2   0   97.29    6.00
   8   2   0  113.59    5.90
  -8   2   0  105.79    3.70
  -9  -2   0   14.20    2.30
   9  -2   0   11.10    2.40
   9  -2   0   13.30    2.50
  -9  -2   0   12.80    1.00
  -9   2   0   13.20    1.20
   9   2   0   14.90    2.80
 -10  -2   0    2.30    0.50
 -10  -2   0   -1.70    1.10
  10  -2   0    4.80    1.80
  10  -2   0   -0.60    1.20
  10   2   0    3.70    1.80
 -10   2   0    0.80    0.60
  11  -2   0   75.69    5.80
 -11  -2   0   66.89    5.10
  11  -2   0   83.99    5.80
  11   2   0   78.89    5.80
 -12  -2   0   18.10    3.20
  12  -2   0   18.10    3.50
  12  -2   0   18.30    3.50
  12   2   0   15.80    3.30
 -13  -2   0   72.69    5.40
  13  -2   0   63.39    5.50
  13  -2   0   66.39    6.00
  13   2   0   88.19   11.50
 -14  -2   0   19.30    3.60
  14  -2   0   22.70    4.50
  14  -2   0   20.80    4.70
  14   2   0   20.30    4.00
  15  -2   0   44.10    6.10
  15  -2   0   51.29    6.60
  15   2   0   51.69    5.50
  15   2   0   35.80    5.60
 -16  -2   0    7.70    2.70
  16  -2   0    3.90    2.70
  16  -2   0    7.70    3.10
  16   2   0    5.40    3.30
  16   2   0    7.10    3.70
  17  -2   0   15.90    4.60
  17  -2   0   10.20    4.10
 -17  -2   0    9.50    3.10
  17   2   0   10.30    3.30
  17   2   0    9.40    4.50
  18  -2   0   11.30    4.00
  18   2   0    4.90    3.40
  18   2   0    3.50    4.20
  19  -2   0   23.00    5.70
  19  -2   0   59.09    8.90
  19   2   0   34.30    6.50
  19   2   0   21.00    5.60
   0  -3   0    1.20    0.60
   0  -3   0    1.30    0.50
   0   3   0    1.80    0.40
   0   3   0    1.60    0.80
  -1  -3   0 1971.30   51.29
   1  -3   0 1930.41   50.39
  -1  -3   0 1959.10   51.09
   1  -3   0 1965.40   51.39
  -1  -3   0 1919.41   51.39
   1   3   0 1921.71   51.99
  -1   3   0 1790.52   50.39
  -1   3   0 1922.51   51.99
   2  -3   0  230.78    7.30
  -2  -3   0  224.48    7.10
  -2  -3   0  224.68    7.20
   2  -3   0  230.78    7.20
   2  -3   0  228.58    6.60
  -2  -3   0  233.68    7.30
   2   3   0  227.88    7.10
   2   3   0  221.08    7.20
  -2   3   0  231.78    6.60
   2   3   0  229.08    7.70
  -2   3   0  200.48    8.50
  -3  -3   0 4128.49  109.09
   3  -3   0 4205.38  109.29
   3  -3   0 4144.89  108.59
  -3  -3   0 4117.69  109.09
  -3  -3   0 4128.49  108.79
   3  -3   0 4193.48  108.89
  -3   3   0 3858.31  110.69
   3   3   0 4255.67  109.49
   3   3   0 4141.09  109.09
   3   3   0 4162.08  109.09
  -4  -3   0   86.39    3.50
  -4  -3   0   90.79    3.90
   4  -3   0   88.59    4.10
   4  -3   0   88.29    3.60
  -4  -3   0   86.79    3.90
   4  -3   0   87.49    3.70
   4   3   0   87.89    3.80
   4   3   0   90.39    4.00
  -5  -3   0  992.00   28.90
   5  -3   0 1011.20   28.80
   5  -3   0 1031.40   29.40
   5  -3   0 1051.99   28.20
  -5  -3   0 1037.10   28.10
  -5   3   0 1052.09   28.90
   5   3   0 1012.30   29.20
   6  -3   0  171.38    8.00
   6  -3   0  183.28    6.10
  -6  -3   0  183.48    7.00
  -6  -3   0  183.78    6.00
   6  -3   0  175.78    6.90
  -6   3   0  177.18    6.60
   6   3   0  184.48    7.40
   7  -3   0  584.34   18.30
  -7  -3   0  569.74   16.10
  -7  -3   0  551.84   17.50
   7  -3   0  544.95   17.60
   7  -3   0  573.24   16.20
   7   3   0  540.95   18.90
  -7   3   0  576.94   16.90
  -8  -3   0   14.90    2.50
   8  -3   0   17.70    1.60
  -8  -3   0   17.80    1.50
   8  -3   0   14.40    2.30
   8  -3   0   17.80    2.80
  -8   3   0   17.90    1.80
   8   3   0   22.50    3.10
  -9  -3   0 1035.10   28.50
   9  -3   0 1032.80   31.20
   9  -3   0 1067.19   31.90
   9  -3   0 1067.19   28.70
  -9  -3   0 1037.40   31.00
   9   3   0 1024.80   31.70
  10  -3   0   14.10    2.80
 -10  -3   0   14.70    2.60
 -10  -3   0   18.00    1.40
  10  -3   0   16.10    3.00
  10   3   0    9.70    2.40
 -10   3   0   18.30    1.80
 -11  -3   0  513.95   17.70
  11  -3   0  500.25   18.50
  11  -3   0  502.85   18.00
 -11  -3   0  520.75   14.00
  11   3   0  489.65   18.30
 -11   3   0  485.95   14.20
 -12  -3   0   19.50    3.20
  12  -3   0   16.50    3.60
  12  -3   0   16.30    3.40
 -12   3   0   17.10    1.30
  12   3   0   14.20    3.20
  13  -3   0   78.29    6.10
 -13  -3   0   88.49    6.20
  13  -3   0   76.99    6.20
  14  -3   0    0.40    1.90
  14  -3   0   -0.20    1.80
 -14  -3   0   -1.40    1.70
  14   3   0    1.80    2.20
  15  -3   0    3.00    2.80
  15  -3   0    0.20    2.20
 -15  -3   0    0.50    2.40
  15   3   0    6.70    2.80
  15   3   0    9.00    3.50
  16  -3   0    3.80    2.90
  16  -3   0   -2.20    2.00
 -16  -3   0    0.70    1.70
  16   3   0   -1.70    2.10
  16   3   0    0.00    2.80
 -17  -3   0   11.30    3.10
  17  -3   0    9.60    3.50
  17  -3   0   10.80    4.00
  17   3   0   15.40    4.80
  17   3   0    9.60    3.20
 -18  -3   0    1.20    3.00
  18  -3   0   -3.10    3.10
  18  -3   0   -1.90    3.10
  18   3   0   -2.50    2.80
  18   3   0    0.30    3.10
   0  -4   0 1189.28   32.70
   0  -4   0 1184.68   32.70
   0   4   0 1199.38   31.70
   0   4   0 1178.38   32.70
  -1  -4   0 4295.27  113.39
  -1  -4   0 4166.38  113.39
  -1  -4   0 4459.05  113.59
   1  -4   0 4334.07  113.49
   1  -4   0 4319.67  112.19
  -1   4   0 4147.79  113.39
   1   4   0 4346.06  113.49
  -1   4   0 4368.36  112.19
   1   4   0 4211.08  113.29
  -2  -4   0   92.69    4.00
  -2  -4   0   91.09    3.80
   2  -4   0   96.89    4.10
  -2  -4   0   94.59    4.00
   2  -4   0   93.59    3.20
   2   4   0  101.89    4.10
  -2   4   0   96.39    3.20
   2   4   0   98.99    3.90
   2   4   0  100.19    4.00
  -2   4   0   95.49    4.00
   3  -4   0  387.06   10.90
  -3  -4   0  378.46   11.60
  -3  -4   0  378.26   11.70
   3  -4   0  369.46   11.60
  -3  -4   0  376.96   11.60
   3  -4   0  381.46   11.90
   3   4   0  381.76   11.60
  -3   4   0  384.66   11.70
   3   4   0  381.46   11.60
  -3   4   0  383.56   10.90
   3   4   0  359.86   11.60
  -4  -4   0  223.48    7.60
   4  -4   0  228.68    7.40
   4  -4   0  223.08    8.10
  -4  -4   0  229.58    7.90
  -4  -4   0  218.98    7.80
   4  -4   0  228.38    7.70
   4   4   0  216.88    7.50
  -4   4   0  227.28    7.60
   4   4   0  234.18    8.00
   5  -4   0  336.97   10.70
   5  -4   0  342.67   11.50
  -5  -4   0  330.77   10.50
  -5  -4   0  335.87   11.10
   5  -4   0  342.57   10.70
  -5   4   0  324.97   10.50
   5   4   0  330.67   11.20
   5   4   0  338.57   10.50
  -6  -4   0    4.80    1.30
   6  -4   0    6.80    1.20
  -6  -4   0    6.50    1.20
   6  -4   0    3.20    1.30
   6  -4   0    8.30    1.60
   6   4   0    7.60    1.30
  -6   4   0    8.70    1.30
   6   4   0    6.20    1.70
   7  -4   0  357.36   12.60
   7  -4   0  343.37   10.80
  -7  -4   0  345.57   10.70
   7  -4   0  345.87   11.80
  -7  -4   0  347.67   11.90
   7   4   0  340.27   10.70
  -7   4   0  335.07   10.80
   7   4   0  336.87   12.20
  -8  -4   0   83.89    4.80
  -8  -4   0   85.19    3.80
   8  -4   0   89.19    3.90
   8  -4   0   90.49    5.40
   8  -4   0   86.49    4.90
  -8   4   0   84.19    3.80
   8   4   0   84.29    5.20
   9  -4   0   53.29    3.00
  -9  -4   0   51.29    2.80
  -9  -4   0   55.29    4.10
   9  -4   0   61.79    4.80
   9  -4   0   52.49    4.10
  -9   4   0   54.09    3.00
   9   4   0   56.99    4.50
 -10  -4   0   16.30    1.60
 -10  -4   0   16.70    2.90
  10  -4   0   13.20    3.00
  10  -4   0   22.60    1.90
  10  -4   0   16.40    2.80
 -10   4   0   16.90    1.80
  10   4   0   16.80    3.00
  11  -4   0    1.00    1.60
  11  -4   0    0.20    0.90
  11  -4   0   -1.90    1.60
 -11  -4   0   -1.00    1.20
 -11  -4   0    0.30    0.80
  11   4   0   -0.40    2.00
 -11   4   0   -1.90    1.00
  12  -4   0   48.20    4.50
 -12  -4   0   50.09    2.40
  12  -4   0   64.39    9.90
 -12  -4   0   53.99    4.50
  12   4   0   49.40    5.00
 -12   4   0   40.50    2.50
  13  -4   0   42.10    5.60
 -13  -4   0   60.99    5.10
 -13  -4   0   52.39    2.10
  13  -4   0   46.10    4.70
 -13   4   0   49.00    2.60
  14  -4   0   -0.30    2.40
 -14  -4   0    0.70    1.90
  14  -4   0   -0.50    1.90
  14   4   0   -1.20    2.20
  15  -4   0   27.00    4.80
 -15  -4   0   34.20    5.00
  15  -4   0   32.90    5.20
  15   4   0   34.60    5.60
  16  -4   0    1.70    2.80
 -16  -4   0    2.20    2.20
  16  -4   0   -0.10    2.60
  16   4   0    1.60    3.50
  16   4   0    1.50    2.50
 -17  -4   0   22.90    4.30
  17  -4   0   18.30    4.60
  17  -4   0   21.60    4.90
  17   4   0   27.90    5.50
  17   4   0   26.60    4.90
 -18  -4   0    5.40    2.90
  18  -4   0   -0.20    3.40
  18  -4   0    3.60    3.70
  18   4   0    2.30    7.10
  18   4   0   -0.50    3.30
   0  -5   0    0.40    0.70
   0  -5   0    0.30    0.50
   0   5   0    0.30    0.40
  -1  -5   0   23.90    1.90
  -1  -5   0   24.70    2.00
   1  -5   0   24.10    2.00
  -1  -5   0   26.40    1.80
   1   5   0   25.90    1.80
  -1   5   0   24.90    1.30
   2  -5   0    1.30    0.80
  -2  -5   0    0.70    0.80
  -2  -5   0    5.30    1.00
  -2  -5   0    1.00    0.70
   2  -5   0    2.50    0.60
  -2   5   0    2.10    0.50
   3  -5   0  311.37   10.10
  -3  -5   0  293.67    9.70
  -3  -5   0  299.87   10.00
   3  -5   0  298.57    8.80
  -3  -5   0  291.67   10.00
   3  -5   0  300.67   10.10
  -3   5   0  302.17    8.80
   3   5   0  302.37    9.80
   4  -5   0  153.38    6.30
   4  -5   0  161.48    5.40
   4  -5   0  151.48    6.10
  -4  -5   0  153.68    6.00
  -4  -5   0  158.28    6.20
   4   5   0  141.09    6.00
  -5  -5   0   94.39    4.60
   5  -5   0   97.19    4.10
  -5  -5   0   95.79    4.40
   5  -5   0   92.09    4.40
   5   5   0   99.69    4.80
   6  -5   0  358.26   12.50
  -6  -5   0  347.47   12.00
   6  -5   0  355.56   11.40
  -6  -5   0  341.77   11.30
   6  -5   0  354.36   11.50
   6   5   0  347.07   12.10
   7  -5   0   27.30    2.40
   7  -5   0   23.50    3.10
   7  -5   0   27.80    2.30
  -7  -5   0   25.80    2.20
   7   5   0   24.90    2.70
  -8  -5   0  604.14   17.90
  -8  -5   0  591.04   19.30
   8  -5   0  596.84   19.00
   8  -5   0  642.14   20.20
   8  -5   0  608.34   18.10
   8   5   0  575.14   19.50
  -9  -5   0  116.29    6.20
   9  -5   0  110.99    6.00
  -9  -5   0  116.99    5.10
   9  -5   0  120.69    5.10
   9  -5   0  122.99    6.90
   9   5   0  123.89    6.70
  10  -5   0  621.34   21.10
  10  -5   0  587.44   19.80
 -10  -5   0  600.14   20.10
 -10  -5   0  591.94   17.80
  10  -5   0  609.74   18.10
  10   5   0  597.94   20.70
  11  -5   0   18.60    2.20
 -11  -5   0   17.80    2.00
  11  -5   0   14.90    2.90
 -11  -5   0   15.90    2.80
  11  -5   0   23.00    3.90
  11   5   0   14.80    3.10
  12  -5   0  131.59    5.50
 -12  -5   0  146.19    7.80
  12  -5   0  144.29    8.70
 -12  -5   0  133.29    5.30
  12  -5   0  137.39    7.80
  12   5   0  130.99    8.10
 -13  -5   0   47.10    4.70
 -13  -5   0   40.80    2.50
  13  -5   0   42.80    4.80
  13  -5   0   45.90    6.10
  13   5   0   37.50    6.00
 -13   5   0   39.20    2.80
  14  -5   0   23.30    4.10
 -14  -5   0   18.30    1.60
 -14  -5   0   19.90    4.00
  14  -5   0   17.90    4.00
  14   5   0   26.70    4.60
 -14   5   0   19.00    1.90
  15  -5   0   14.80    3.90
 -15  -5   0   14.40    3.30
  15  -5   0   12.20    3.10
  15   5   0   19.10    4.60
 -16  -5   0   -0.10    2.30
  16  -5   0    2.20    2.50
  16  -5   0    3.80    3.20
  16   5   0    5.70    3.10
  16   5   0    3.00    3.00
  17  -5   0    5.00    3.30
 -17  -5   0   10.50    3.70
  17  -5   0    7.10    3.60
  17   5   0   10.40    3.90
  17   5   0    8.20    3.80
  18  -5   0    9.70    4.20
 -18  -5   0   10.20    3.80
  18  -5   0    0.10    3.20
  18   5   0    5.10    3.90
  18   5   0   11.90    4.70
   0  -6   0 3154.08   85.89
   0  -6   0 3201.68   85.99
   0   6   0 3237.88   84.29
  -1  -6   0   33.70    2.40
  -1  -6   0   32.20    2.60
   1  -6   0   33.90    2.70
  -1  -6   0   39.40    2.70
  -1   6   0   37.20    1.80
   1   6   0   37.50    2.10
   2  -6   0 1897.61   52.39
  -2  -6   0 1847.82   52.19
  -2  -6   0 2018.90   52.69
  -2  -6   0 1883.01   52.29
  -2   6   0 1880.21   50.29
  -3  -6   0   29.90    2.50
   3  -6   0   27.30    2.50
  -3  -6   0   24.20    2.30
   3  -6   0   27.40    1.50
  -3   6   0   27.20    1.50
   3   6   0   26.50    2.20
   4  -6   0 1346.87   38.30
  -4  -6   0 1360.96   38.20
   4  -6   0 1411.76   36.80
   4  -6   0 1373.86   38.60
  -4  -6   0 1332.47   38.30
   4   6   0 1343.67   38.00
  -5  -6   0   36.60    2.90
   5  -6   0   38.40    2.30
   5  -6   0   36.80    3.20
   5  -6   0   39.00    2.90
  -5  -6   0   34.70    2.80
   5   6   0   36.50    2.80
  -6  -6   0  111.59    5.10
   6  -6   0  106.99    5.20
   6  -6   0  112.59    5.90
   6  -6   0  108.99    4.70
  -6  -6   0  104.99    6.20
   6   6   0   96.79    5.80
  -7  -6   0    3.40    1.20
   7  -6   0    4.60    1.70
   7  -6   0    3.40    1.30
   7  -6   0    4.80    1.30
  -7  -6   0    2.90    1.30
   7   6   0    4.30    1.40
  -8  -6   0   68.59    4.50
   8  -6   0   72.29    4.30
  -8  -6   0   68.99    3.90
   8  -6   0   72.89    4.10
   8  -6   0   76.99    5.00
   8   6   0   65.89    4.60
   9  -6   0    0.10    2.20
   9  -6   0    0.10    1.10
   9  -6   0   -0.10    1.60
  -9  -6   0   -1.20    1.00
  -9  -6   0   -0.10    1.40
   9   6   0   -2.30    1.00
 -10  -6   0  137.89    6.00
  10  -6   0  139.99    6.10
  10  -6   0  144.29    7.10
  10  -6   0  149.79    8.10
 -10  -6   0  137.89    7.30
  10   6   0  136.29    7.80
 -11  -6   0    3.20    1.80
  11  -6   0    0.00    1.60
  11  -6   0    5.40    2.20
 -11  -6   0    2.30    1.30
  11  -6   0    1.10    1.40
  11   6   0    0.70    2.00
  12  -6   0  315.27   12.80
 -12  -6   0  306.07   12.90
  12  -6   0  294.77   10.50
 -12  -6   0  304.47   10.40
  12   6   0  321.07   13.80
  13  -6   0   15.30    2.10
 -13  -6   0   19.80    3.70
  13  -6   0    8.30    3.30
  13  -6   0   17.00    3.50
 -13  -6   0   18.80    2.30
  13   6   0   18.70    3.80
 -14  -6   0   20.10    2.10
  14  -6   0   17.90    3.70
  14  -6   0   21.10    4.40
  14   6   0   24.10    4.60
 -15  -6   0    1.80    1.10
 -15  -6   0    0.00    2.20
  15  -6   0    6.20    3.40
  15  -6   0    3.30    2.60
  15   6   0    1.70    2.70
  16  -6   0   45.90    5.20
 -16  -6   0   36.30    5.30
  16  -6   0   43.40    6.60
  16   6   0   39.10    6.00
  16   6   0   41.30    7.20
  17  -6   0    6.90    3.60
 -17  -6   0    8.00    3.30
  17   6   0    3.30    3.50
  17   6   0   10.40    4.30
 -18  -6   0   16.30    4.10
  18  -6   0   17.00    4.30
  18  -6   0   15.30    4.30
  18   6   0   16.50    5.20
   0  -7   0   -0.50    1.00
   0  -7   0   -0.50    0.90
  -1  -7   0  293.97   10.60
   1  -7   0  300.67   10.70
  -1  -7   0  276.97   10.30
   1   7   0  285.37    9.20
  -1   7   0  290.07    8.60
  -2  -7   0   20.40    2.60
   2  -7   0   15.20    2.30
   2  -7   0   23.00    1.30
  -2  -7   0   23.20    2.40
  -2   7   0   20.00    1.30
   2   7   0   20.70    2.20
   3  -7   0  246.78    7.30
  -3  -7   0  237.08    9.40
  -3  -7   0  250.27    9.30
   3  -7   0  243.58    9.40
  -3   7   0  246.48    7.40
  -4  -7   0  150.98    6.70
   4  -7   0  147.99    6.70
   4  -7   0  159.98    5.20
  -4  -7   0  156.28    7.80
   4  -7   0  157.48    6.90
   4   7   0  155.98    6.50
   5  -7   0   14.50    1.50
   5  -7   0   12.60    2.10
  -5  -7   0   17.10    2.50
  -5  -7   0   12.20    2.10
   5  -7   0   11.50    2.20
   5   7   0   15.70    2.50
   6  -7   0  300.27   11.40
  -6  -7   0  291.87   10.70
   6  -7   0  300.77    9.80
  -6  -7   0  297.77   11.10
   6  -7   0  285.27   10.80
   6   7   0  305.77   11.00
  -7  -7   0   18.10    2.70
   7  -7   0   14.30    2.30
  -7  -7   0   14.90    2.10
   7  -7   0   16.80    2.80
   7  -7   0   14.40    2.10
   7   7   0   16.90    2.80
  -8  -7   0  169.18    7.20
   8  -7   0  162.38    8.30
  -8  -7   0  169.98    8.00
   8  -7   0  169.88    7.30
   8  -7   0  175.78    7.20
   8   7   0  168.78    8.00
  -9  -7   0    3.50    1.40
  -9  -7   0    1.70    1.80
   9  -7   0    4.00    1.70
   9  -7   0    3.30    1.90
   9  -7   0    5.30    1.70
   9   7   0    3.50    1.80
 -10  -7   0  431.36   15.80
  10  -7   0  436.06   14.50
 -10  -7   0  422.26   14.20
  10  -7   0  422.76   16.70
  10  -7   0  424.76   15.10
  10   7   0  438.36   16.30
 -11  -7   0    1.20    1.80
  11  -7   0    5.70    2.10
 -11  -7   0    3.40    1.40
  11  -7   0    2.30    2.20
  11  -7   0    4.60    1.70
  11   7   0    4.20    2.40
  12  -7   0  155.48    9.10
  12  -7   0  139.19    6.50
 -12  -7   0  129.59    7.80
  12  -7   0  134.89    7.60
 -12  -7   0  139.29    6.30
  12   7   0  131.49    8.20
  13  -7   0    2.20    1.40
 -13  -7   0   -0.20    2.20
  13  -7   0   -0.50    2.20
  13  -7   0    0.00    1.70
  13   7   0    1.30    2.40
  14  -7   0   18.30    3.80
 -14  -7   0   24.70    4.10
 -14  -7   0   24.00    2.60
  14  -7   0   17.10    4.10
  14   7   0   16.60    4.40
 -15  -7   0   -1.30    1.80
  15  -7   0    5.00    2.70
 -15  -7   0    3.60    1.50
  15   7   0    3.40    2.60
  16  -7   0    3.10    3.20
 -16  -7   0    6.00    3.40
  16   7   0    6.60    3.70
  16   7   0   13.20    4.00
  17  -7   0    0.00    2.80
  17  -7   0   -0.40    2.90
 -17  -7   0   -1.30    2.70
  17   7   0    2.50    3.30
  17   7   0   16.80    8.20
   0  -8   0  283.87   10.60
   0  -8   0  276.57   10.70
   0   8   0  282.87    8.80
  -1  -8   0  704.33   22.10
  -1  -8   0  706.03   21.90
   1  -8   0  685.83   21.90
   1  -8   0  720.33   22.20
  -1   8   0  715.93   19.70
   1   8   0  711.23   20.40
  -2  -8   0  335.57   12.20
  -2  -8   0  347.57   12.50
   2  -8   0  351.96   12.60
  -2   8   0  343.17   10.00
   3  -8   0  350.46   12.90
   3  -8   0  383.06   10.50
  -3  -8   0  356.96   12.80
  -3  -8   0  358.96   12.90
  -3   8   0  369.26   10.50
   4  -8   0  220.88    6.70
   4  -8   0  204.08    8.80
  -4  -8   0  210.08    8.80
   4  -8   0  226.68    8.90
  -4  -8   0  207.18    8.80
   5  -8   0  158.78    7.20
  -5  -8   0  138.49    6.80
   5  -8   0  150.78    5.20
   5  -8   0  140.99    6.90
  -5  -8   0  142.69    6.80
   5   8   0  143.89    6.60
  -6  -8   0   65.79    4.40
  -6  -8   0   73.49    4.70
   6  -8   0   69.69    4.60
   6  -8   0   70.89    3.40
   6  -8   0   69.89    4.80
   6   8   0   70.09    4.40
   7  -8   0   76.09    3.90
  -7  -8   0   76.19    5.10
   7  -8   0   87.39    5.60
  -7  -8   0   89.69    5.10
   7  -8   0   74.99    4.80
   7   8   0   77.49    4.90
  -8  -8   0   65.59    4.40
   8  -8   0   59.69    3.80
   8  -8   0   68.89    5.30
   8  -8   0   68.39    4.60
  -8  -8   0   72.29    4.90
   8   8   0   69.99    4.80
  -9  -8   0    6.20    2.20
   9  -8   0    6.40    2.10
  -9  -8   0    5.80    2.00
   9  -8   0    3.70    2.30
   9  -8   0    8.10    2.10
   9   8   0    6.40    2.30
 -10  -8   0   -0.60    1.80
  10  -8   0    1.30    2.10
 -10  -8   0    3.60    1.70
  10  -8   0    2.70    1.40
  10  -8   0    0.90    1.70
  10   8   0    7.00    2.60
  11  -8   0   56.59    5.70
  11  -8   0   47.40    3.90
 -11  -8   0   48.10    4.80
 -11  -8   0   51.29    3.90
  11  -8   0   43.80    4.10
  11   8   0   54.69    5.20
 -12  -8   0   20.80    3.90
  12  -8   0   21.20    3.10
 -12  -8   0   21.10    3.00
  12  -8   0   19.40    3.80
  12  -8   0   21.20    3.40
  13  -8   0   55.69    5.10
  13  -8   0   63.99    4.50
 -13  -8   0   54.69    4.10
  13  -8   0   63.49    6.60
  13   8   0   66.19    6.20
  14  -8   0   -1.70    1.80
  14  -8   0    1.20    1.70
 -14  -8   0    1.50    2.30
 -14  -8   0    0.80    1.60
  14  -8   0   -0.10    2.40
  14   8   0   -2.10    2.50
  15  -8   0    5.50    2.80
 -15  -8   0    1.70    2.70
  15  -8   0    7.90    3.00
  15  -8   0    5.40    2.10
 -15  -8   0    7.70    2.80
  15   8   0    8.70    3.60
 -16  -8   0   11.10    3.30
  16  -8   0   10.10    3.60
  16  -8   0    9.10    4.20
  16   8   0    7.70    4.10
  16   8   0   11.70    4.00
  17  -8   0    5.10    3.10
 -17  -8   0    2.90    3.70
  17  -8   0   15.50    4.20
  17   8   0    7.50    3.50
  17   8   0    8.30    4.20
   0  -9   0    0.10    1.20
   0  -9   0   -0.10    1.30
   0   9   0   -0.50    0.80
   1  -9   0   -1.60    1.20
  -1  -9   0    0.20    1.10
  -1  -9   0   -1.30    0.90
   1  -9   0   -0.70    1.20
  -1   9   0    0.50    0.70
   1   9   0   -0.50    0.90
   2  -9   0   36.40    3.50
  -2  -9   0   51.29    3.80
  -2  -9   0   44.40    3.80
  -2   9   0   42.90    2.00
  -3  -9   0  189.58    8.40
   3  -9   0  185.28    8.40
  -3  -9   0  176.48    8.10
  -3   9   0  184.68    5.70
  -4  -9   0   50.09    4.20
   4  -9   0   58.59    2.40
  -4  -9   0   55.39    4.10
   4  -9   0   64.59    4.30
   4  -9   0   48.80    4.10
   5  -9   0  103.99    5.90
  -5  -9   0  105.39    5.90
  -5  -9   0   97.79    5.80
   5  -9   0  103.49    5.80
   5  -9   0  101.39    3.80
  -6  -9   0  209.08    9.20
   6  -9   0  213.98    7.10
   6  -9   0  209.88    9.30
   6  -9   0  221.78    9.70
  -6  -9   0  197.08    9.20
   6   9   0  215.68    9.10
   7  -9   0  408.56   14.10
  -7  -9   0  357.86   13.50
  -7  -9   0  361.66   13.90
   7  -9   0  360.26   14.10
   7  -9   0  367.36   11.70
   7   9   0  361.16   13.50
  -8  -9   0  210.28    9.70
   8  -9   0  213.08   10.10
   8  -9   0  216.08    8.00
  -8  -9   0  215.78    9.20
   8  -9   0  209.48    9.30
   8   9   0  205.78    9.40
  -9  -9   0  613.94   20.80
   9  -9   0  606.84   20.00
   9  -9   0  590.84   18.60
  -9  -9   0  592.34   19.70
   9  -9   0  583.14   21.10
   9   9   0  596.64   20.50
  10  -9   0   40.60    3.70
 -10  -9   0   34.70    3.60
 -10  -9   0   28.90    4.00
  10  -9   0   35.80    4.80
  10   9   0   37.00    5.00
  11  -9   0  175.68    8.30
  11  -9   0  172.48    8.10
  11  -9   0  193.28   10.30
 -11  -9   0  172.58    8.00
 -11  -9   0  159.38    9.00
  11   9   0  173.68    9.50
 -12  -9   0    1.50    3.60
  12  -9   0    9.20    2.30
  12  -9   0    8.90    2.40
  12  -9   0    6.00    3.00
 -12  -9   0    5.10    2.10
  12   9   0    4.70    2.50
  13  -9   0   24.90    4.60
 -13  -9   0   26.30    3.40
  13  -9   0   26.80    4.00
 -13  -9   0   30.40    4.60
  13  -9   0   29.20    3.80
  13   9   0   28.10    4.70
  14  -9   0    4.70    2.70
  14  -9   0    3.40    3.10
 -14  -9   0    3.60    2.10
  14  -9   0    5.70    2.20
 -14  -9   0    8.50    2.80
  14   9   0    7.90    3.30
 -15  -9   0    4.60    2.20
  15  -9   0    7.00    3.40
  15  -9   0    3.40    2.00
 -15  -9   0    4.50    3.00
  15  -9   0    7.70    2.80
  15   9   0    1.40    3.10
 -16  -9   0    2.60    3.20
  16  -9   0   -2.80    3.20
  16  -9   0   -6.10    2.40
  16   9   0    2.20    3.00
   0 -10   0   36.10    4.20
   0 -10   0   35.50    3.70
   0  10   0   40.70    2.50
   1 -10   0  237.78   10.50
  -1 -10   0  240.48   10.40
   1 -10   0  251.87   10.60
  -1 -10   0  270.47   10.80
   2 -10   0    3.20    1.90
  -2 -10   0    3.30    1.50
  -2 -10   0    3.80    1.70
   2 -10   0    1.10    1.70
  -2  10   0    3.80    0.90
  -3 -10   0  181.88    8.60
   3 -10   0  175.58    8.60
  -3 -10   0  177.58    8.40
  -3  10   0  177.38    5.50
  -4 -10   0   66.49    4.90
   4 -10   0   63.09    4.70
  -4 -10   0   74.79    5.10
   4 -10   0   72.49    5.30
  -5 -10   0   90.49    5.90
  -5 -10   0   95.39    5.90
   5 -10   0  109.69    6.10
   5 -10   0   92.99    6.00
   5 -10   0   95.49    3.50
  -6 -10   0   42.70    4.00
   6 -10   0   40.20    2.30
   6 -10   0   45.40    4.20
   6 -10   0   49.60    4.30
  -6 -10   0   42.10    3.80
   7 -10   0   97.89    4.20
  -7 -10   0  100.39    6.30
   7 -10   0  103.09    6.40
   7 -10   0  102.99    6.30
  -7 -10   0  105.89    6.20
   7  10   0   86.39    5.80
  -8 -10   0    4.50    2.10
   8 -10   0    0.40    1.80
   8 -10   0   -1.10    1.90
  -8 -10   0   -4.30    1.70
   8 -10   0    0.20    1.20
   8  10   0    0.00    1.50
   9 -10   0   59.79    6.20
   9 -10   0   53.59    3.50
  -9 -10   0   50.19    4.50
   9 -10   0   49.50    4.60
  -9 -10   0   45.50    5.00
   9  10   0   49.10    4.70
  10 -10   0   -1.40    1.80
 -10 -10   0   -4.10    1.80
  10 -10   0    1.40    2.30
  10 -10   0    0.60    1.60
 -10 -10   0   -0.20    1.80
  10  10   0   -1.30    1.70
  11 -10   0    1.70    1.90
 -11 -10   0    0.50    1.80
  11 -10   0    1.80    1.50
  11 -10   0   -4.50    1.80
  11  10   0    2.80    2.10
  12 -10   0    3.80    3.00
 -12 -10   0    4.00    2.00
 -12 -10   0    6.50    2.50
  12 -10   0   -2.70    1.60
  12 -10   0    2.50    2.10
  12  10   0    1.20    2.20
 -13 -10   0    8.70    2.60
  13 -10   0    6.10    2.60
  13 -10   0   13.80    3.00
  13 -10   0   14.80    4.20
 -13 -10   0   17.30    3.50
  13  10   0   13.90    3.40
  14 -10   0    5.50    2.20
 -14 -10   0    5.50    2.60
 -14 -10   0    7.20    3.00
  14 -10   0    3.40    2.90
  14 -10   0    4.60    2.40
  14  10   0    3.50    2.80
 -15 -10   0    6.80    2.70
  15 -10   0    7.30    2.70
 -15 -10   0   12.30    3.90
  15 -10   0    6.20    2.50
  15 -10   0   11.20    6.00
  15  10   0    8.20    3.70
  16 -10   0    0.10    2.70
 -16 -10   0    2.30    2.70
  16 -10   0   -2.10    3.30
  16 -10   0    3.20    2.60
  16  10   0    7.90    4.30
  16  10   0   -6.50    2.70
   0 -11   0   -0.60    2.00
   0 -11   0    2.30    2.00
   0  11   0    0.20    1.10
   1 -11   0    5.00    2.20
  -1 -11   0   11.30    2.60
   1 -11   0    7.10    2.70
  -1 -11   0    9.40    2.50
  -1  11   0    9.40    1.50
   2 -11   0   87.19    6.00
   2 -11   0   81.59    5.90
  -2 -11   0   71.79    5.30
  -2 -11   0   88.79    5.90
  -2  11   0   83.39    3.20
   3 -11   0   55.89    4.80
   3 -11   0   66.29    5.40
  -3 -11   0   65.29    5.00
  -3 -11   0   54.99    4.70
  -4 -11   0   20.90    3.30
   4 -11   0   20.00    3.40
   4 -11   0   23.00    3.40
  -4 -11   0   24.10    3.20
  -5 -11   0   36.20    4.30
   5 -11   0   37.00    3.80
   5 -11   0   31.30    4.20
  -5 -11   0   32.80    4.20
   6 -11   0    8.90    2.70
  -6 -11   0    9.20    2.30
  -6 -11   0    9.20    2.50
   6 -11   0   11.20    2.70
   7 -11   0   66.29    5.20
   7 -11   0   76.49    3.10
  -7 -11   0   62.89    5.30
   7 -11   0   61.39    5.20
  -7 -11   0   66.59    5.30
   8 -11   0   31.40    2.30
  -8 -11   0   27.80    4.30
   8 -11   0   29.00    4.20
  -8 -11   0   25.80    3.90
   8  11   0   39.90    4.10
  -9 -11   0   69.79    5.40
   9 -11   0   58.39    3.40
   9 -11   0   56.29    5.50
  -9 -11   0   57.29    4.90
   9 -11   0   61.89    5.30
   9  11   0   59.09    5.00
  10 -11   0   38.60    5.00
 -10 -11   0   48.20    6.50
 -10 -11   0   44.30    4.40
  10 -11   0   43.20    3.20
  10 -11   0   42.90    4.60
  10  11   0   47.10    4.90
 -11 -11   0   31.30    4.80
  11 -11   0   30.00    4.70
 -11 -11   0   25.30    4.00
  11 -11   0   27.90    4.00
  11  11   0   37.50    5.20
 -12 -11   0   10.60    2.80
 -12 -11   0    9.90    2.80
  12 -11   0    6.00    2.00
  12 -11   0   11.20    2.90
  12 -11   0   11.10    3.70
  12  11   0    3.60    2.60
  13 -11   0   17.90    4.30
 -13 -11   0   18.50    3.50
  13 -11   0   14.30    3.10
 -13 -11   0   26.40    4.60
  13 -11   0   15.20    3.30
  13  11   0   15.90    4.00
  14 -11   0    0.90    2.20
  14 -11   0   -1.00    2.30
 -14 -11   0   -0.30    2.40
  14 -11   0    2.10    3.20
 -14 -11   0    2.90    2.70
  14  11   0    3.00    2.80
  15 -11   0   27.10    4.10
 -15 -11   0   18.10    4.10
 -15 -11   0   22.70    3.60
  15 -11   0   24.20    5.30
  15 -11   0   28.70    4.10
  15  11   0   24.90    5.30
   0 -12   0  469.15   17.50
   0 -12   0  476.25   17.60
   0  12   0  450.05   14.00
  -1 -12   0   69.69    5.70
   1 -12   0   69.69    5.70
  -1 -12   0   78.79    5.90
   1 -12   0   71.09    5.70
  -1  12   0   73.19    3.50
  -2 -12   0  100.49    6.60
   2 -12   0   85.59    6.30
  -2 -12   0   95.19    6.50
   2 -12   0   85.89    6.50
  -2  12   0   83.19    3.20
   3 -12   0  277.77   12.50
  -3 -12   0  271.87   12.30
  -3 -12   0  270.57   11.80
   3 -12   0  265.97   12.40
   4 -12   0    9.20    3.40
  -4 -12   0   12.40    3.20
   4 -12   0    3.70    2.10
  -4 -12   0   10.30    2.60
   5 -12   0   84.89    9.50
   5 -12   0   89.09    5.90
  -5 -12   0   77.39    6.10
  -5 -12   0   75.89    5.90
   6 -12   0   23.00    6.70
  -6 -12   0   42.50    6.10
  -6 -12   0   35.90    4.70
   6 -12   0   39.90    4.10
  -7 -12   0   22.20    3.70
  -7 -12   0   18.10    5.30
   7 -12   0   20.90    4.30
  -8 -12   0   15.50    5.00
   8 -12   0    6.30    2.80
  -8 -12   0    9.90    4.60
   8 -12   0    8.50    1.20
   8 -12   0   11.70    3.20
   9 -12   0   -2.50    1.90
   9 -12   0    1.90    1.10
  -9 -12   0    0.60    2.40
  -9 -12   0   -1.30    2.50
   9 -12   0   -2.90    2.10
 -10 -12   0    9.10    3.10
  10 -12   0    7.30    2.80
  10 -12   0    8.20    1.70
 -10 -12   0   15.20    3.60
  10 -12   0    7.80    2.80
  10  12   0   12.00    3.70
 -11 -12   0   -0.60    2.10
 -11 -12   0    1.90    2.40
  11 -12   0    3.00    1.60
  11 -12   0   -3.90    2.10
  11 -12   0    2.40    2.30
  11  12   0   -0.90    2.10
 -12 -12   0   29.40    4.60
  12 -12   0   27.50    4.20
  12 -12   0   33.00    5.80
 -12 -12   0   26.80    4.20
  12  12   0   32.70    5.10
  13 -12   0    4.80    2.10
 -13 -12   0   -0.20    2.60
  13 -12   0    5.60    3.00
  13 -12   0    0.50    2.50
 -13 -12   0   -2.10    2.40
  13  12   0    6.70    3.10
  14 -12   0   10.10    3.00
 -14 -12   0   18.60    3.90
 -14 -12   0   13.00    3.90
  14 -12   0   11.30    3.30
  14 -12   0   11.30    4.60
  14  12   0   15.80    4.50
   0 -13   0    1.30    1.90
   0 -13   0    0.80    3.10
   0  13   0    1.30    1.30
   1 -13   0   23.10    5.00
  -1 -13   0   26.10    5.10
   1 -13   0   21.50    3.90
  -1 -13   0   30.90    4.60
   2 -13   0   18.80    3.70
  -2 -13   0   19.80    4.00
   2 -13   0   15.60    3.40
  -2 -13   0   17.90    3.80
  -3 -13   0   21.90    4.60
  -3 -13   0   18.50    3.70
   3 -13   0   23.90    3.80
   3 -13   0   15.60    3.70
   4 -13   0   10.80    2.80
   4 -13   0   17.30    3.60
   4 -13   0   14.70    3.50
  -4 -13   0   17.60    3.50
  -5 -13   0    3.50    2.80
   5 -13   0   -0.40    1.80
   5 -13   0    0.60    1.80
  -5 -13   0    1.60    2.10
   6 -13   0    6.90    3.10
  -6 -13   0   14.30    3.20
   6 -13   0    6.00    2.70
  -6 -13   0    7.50    2.70
  -7 -13   0    7.00    2.70
   7 -13   0    5.70    2.60
  -7 -13   0    8.40    2.80
   7 -13   0    6.10    2.40
  -8 -13   0   36.00    5.00
   8 -13   0   40.30    5.30
   8 -13   0   37.10    5.00
  -8 -13   0   40.30    5.20
   9 -13   0   -0.90    2.30
  -9 -13   0    0.80    2.50
  -9 -13   0    0.10    2.20
   9 -13   0    1.30    2.00
  10 -13   0   69.29    6.10
  10 -13   0   62.39    6.20
 -10 -13   0   72.09    6.10
 -10 -13   0   74.99    6.60
  11 -13   0   -3.40    2.30
  11 -13   0    1.90    2.70
 -11 -13   0    1.10    2.60
 -11 -13   0    3.50    2.90
 -12 -13   0   38.70    5.70
  12 -13   0   43.40    6.10
  12 -13   0   49.80    5.60
 -12 -13   0   41.70    5.40
  12  13   0   43.50    5.90
  13 -13   0    6.10    2.70
 -13 -13   0    4.30    3.30
 -13 -13   0    1.80    3.00
  13  13   0    3.30    3.30
   0 -14   0  110.79    7.80
   0 -14   0  121.49    8.10
   0  14   0  111.39    4.90
  -1 -14   0  126.69    8.30
   1 -14   0  115.89    8.00
  -1 -14   0  111.59    7.90
   1 -14   0  124.19    8.40
  -1  14   0  111.29    4.70
   2 -14   0   11.50    3.70
   2 -14   0   24.00    4.30
  -2 -14   0   19.30    4.10
  -2 -14   0   20.80    4.00
   3 -14   0   34.90    5.40
   3 -14   0   19.10    3.80
  -3 -14   0   25.90    4.40
  -3 -14   0   26.70    4.40
   4 -14   0   18.30    3.70
   4 -14   0   25.40    4.70
  -4 -14   0   25.70    4.30
   4 -14   0   37.40    5.40
  -4 -14   0   26.30    4.20
   5 -14   0    2.70    2.10
  -5 -14   0    4.70    2.40
  -5 -14   0   -0.20    2.30
   5 -14   0    0.90    2.30
   5 -14   0   -2.20    2.30
  -6 -14   0   32.20    4.70
   6 -14   0   20.00    4.10
   6 -14   0   29.20    4.90
  -6 -14   0   31.20    4.80
  -7 -14   0   -1.10    2.20
   7 -14   0    3.40    2.30
   7 -14   0    0.70    2.00
  -7 -14   0    4.00    2.50
   8 -14   0    3.60    2.80
   8 -14   0    5.20    2.80
  -8 -14   0    0.30    2.20
  -8 -14   0    3.30    2.50
  -9 -14   0   -3.30    2.10
   9 -14   0   -1.10    2.40
   9 -14   0    3.20    2.30
  -9 -14   0    2.40    2.80
 -10 -14   0    0.60    2.40
  10 -14   0    1.80    2.50
 -10 -14   0    0.70    2.60
  10 -14   0    0.90    2.70
 -11 -14   0   17.30    4.30
  11 -14   0    5.60    2.80
  11 -14   0   11.00    3.80
 -11 -14   0   11.20    3.30
  12 -14   0   -1.80    3.30
 -12 -14   0    2.10    3.10
 -12 -14   0    1.40    2.90
  12 -14   0   -0.10    2.90
   0 -15   0    0.00    2.50
   0 -15   0   -1.40    2.40
   1 -15   0   16.30    4.10
  -1 -15   0   10.70    3.30
  -1 -15   0   19.50    4.00
   1 -15   0   14.80    4.10
  -2 -15   0    4.20    3.10
   2 -15   0    3.70    2.50
   2 -15   0   10.50    3.40
  -2 -15   0    9.10    3.20
   3 -15   0   35.20    5.60
  -3 -15   0   53.69    5.50
   3 -15   0   38.50    4.90
   3 -15   0   37.20    5.60
  -3 -15   0   42.10    5.80
  -4 -15   0   34.70    5.10
   4 -15   0   30.20    5.10
   4 -15   0   25.10    4.40
  -4 -15   0   27.40    5.20
   4 -15   0   35.30    5.20
  -5 -15   0    9.10    2.90
   5 -15   0    4.40    3.10
   5 -15   0    8.00    3.40
  -5 -15   0    0.20    2.40
   5 -15   0    4.30    2.50
   6 -15   0   31.70    5.00
  -6 -15   0   42.50    5.60
   6 -15   0   32.00    5.00
   6 -15   0   34.50    5.40
  -6 -15   0   30.30    5.40
   7 -15   0   19.10    4.10
   7 -15   0   20.30    4.50
  -7 -15   0   15.10    3.90
   7 -15   0   21.10    4.50
  -7 -15   0   19.10    4.10
   8 -15   0   26.60    4.50
   8 -15   0   19.70    4.40
  -8 -15   0   22.00    5.10
  -8 -15   0   20.80    4.30
   9 -15   0   63.39    6.50
  -9 -15   0   41.40    5.50
   9 -15   0   56.99    6.30
  -9 -15   0   52.59    7.00
 -10 -15   0    6.40    3.50
  10 -15   0    7.00    3.30
 -10 -15   0    2.90    3.10
  10 -15   0   -1.00    3.20
  11 -15   0   24.20    5.80
 -11 -15   0   35.20    5.30
  11 -15   0   18.70    4.50
 -11 -15   0   27.70    5.40
   0 -16   0   -1.90    2.20
   0 -16   0    5.60    2.80
   0  16   0    0.30    1.20
   1 -16   0   50.39    6.70
  -1 -16   0   49.00    6.40
   1 -16   0   64.19    6.60
  -1 -16   0   60.79    6.20
  -2 -16   0   -0.90    2.30
   2 -16   0    2.00    2.80
   2 -16   0   -0.80    2.50
  -2 -16   0    3.60    2.60
  -3 -16   0   15.70    4.00
   3 -16   0   29.30    5.00
   3 -16   0   14.30    3.70
   3 -16   0   17.00    4.60
  -3 -16   0   19.00    4.10
   4 -16   0   14.30    3.50
  -4 -16   0    5.60    3.40
  -4 -16   0    9.80    3.20
   4 -16   0    5.60    3.30
   4 -16   0   12.70    3.40
  -5 -16   0   19.90    4.40
   5 -16   0   25.80    5.50
   5 -16   0   20.50    4.20
   5 -16   0   17.10    3.60
  -5 -16   0   12.10    3.60
   6 -16   0    3.50    2.90
  -6 -16   0    0.20    2.70
   6 -16   0    4.80    3.10
   6 -16   0    2.30    2.80
  -6 -16   0    5.60    3.50
  -7 -16   0   28.90    5.40
   7 -16   0   29.10    5.50
  -7 -16   0   27.10    4.90
   7 -16   0   24.20    4.90
   7 -16   0   25.00    4.70
   8 -16   0    3.10    5.40
   8 -16   0    5.70    3.50
  -8 -16   0    2.80    3.20
  -8 -16   0    2.80    3.50
   8 -16   0    4.80    3.50
  -9 -16   0    4.70    3.50
   9 -16   0   -2.40    2.90
   9 -16   0    8.30    3.80
  -9 -16   0    5.20    3.40
   0 -17   0    2.00    2.90
   0 -17   0   -4.80    2.40
   1 -17   0    3.10    3.60
   1 -17   0    1.90    3.70
  -1 -17   0    0.80    2.40
  -1 -17   0    0.20    2.60
  -2 -17   0   14.20    4.10
   2 -17   0   12.40    4.20
  -2 -17   0   17.00    4.40
   2  17   0   17.80    3.10
   3 -17   0   11.00    3.50
  -3 -17   0   11.30    4.40
   3 -17   0   19.20    4.80
   3 -17   0   13.70    3.80
  -3 -17   0   21.70    4.80
   3  17   0   12.70    2.90
   4 -17   0   18.30    4.70
  -4 -17   0   18.00    4.20
   4 -17   0   10.80    3.70
   4 -17   0   11.40    4.50
  -4 -17   0   11.20    3.30
   5 -17   0    8.30    5.80
  -5 -17   0    1.40    3.20
   5 -17   0    1.80    5.50
   5 -17   0    0.50    3.30
  -5 -17   0   10.10    3.40
   6 -17   0    5.90    2.90
  -6 -17   0    6.50    3.70
   6 -17   0    7.50    3.80
  -6 -17   0    3.10    5.60
   7 -17   0    9.90    3.90
   7 -17   0   17.30    4.60
  -7 -17   0   13.30    6.90
   7 -17   0   11.30    4.30
  -7 -17   0   16.10    4.40
   0 -18   0   46.60    6.60
   0 -18   0   45.50   11.00
   1 -18   0   16.70    7.00
  -1 -18   0   32.80    5.40
   1 -18   0   26.10    5.30
  -1 -18   0   25.70    6.40
  -2 -18   0   20.00    4.80
   2 -18   0   19.90    4.60
  -2 -18   0   26.20    6.70
   2 -18   0   27.90    4.60
   2 -18   0   28.60    5.70
   3 -18   0    3.30    3.30
  -3 -18   0   10.50    3.90
   3 -18   0   13.00    4.00
   3 -18   0    6.60    3.50
  -3 -18   0   10.50    4.60
   4 -18   0    6.00    4.10
   4 -18   0    9.60    3.90
  -4 -18   0    6.00    3.80
   4 -18   0    6.40    3.70
  19   0  -1    3.20    3.90
  18   0  -1   -3.60    3.40
  18   0  -1    1.80    3.10
  17   0  -1   14.10    4.00
  17   0  -1    6.30    3.10
  16   0  -1    3.20    3.10
  16   0  -1   -1.20    2.50
  15   0  -1   10.90    2.60
  15   0  -1    8.40    2.90
 -15   0   1    5.00    2.30
  14   0  -1   -0.70    1.70
 -14   0   1   -0.50    2.10
  13   0  -1  173.18    9.50
 -13   0   1  156.18    8.60
 -12   0   1   -2.50    1.60
  12   0  -1   -0.60    1.90
  11   0  -1  299.17   12.40
 -11   0   1  297.17   12.10
  10   0  -1   -0.20    1.40
 -10   0   1    0.90    1.40
   9   0  -1   38.60    3.50
  -9   0   1   41.10    3.50
  -8   0   1   -1.30    0.90
   8   0  -1    0.50    0.90
   7   0  -1   16.00    2.40
  -7   0   1   17.80    2.30
   6   0  -1   -0.70    0.70
  -6   0   1   -0.20    0.80
   5   0  -1   43.50    2.60
  -5   0   1   39.60    2.50
  -5   0   1   41.50    2.60
   5   0  -1   38.50    2.80
  -4   0   1    0.10    0.70
   4   0  -1   -0.50    0.60
  -4   0   1    0.00    0.60
   4   0  -1    0.00    0.70
   3   0  -1   72.09    3.00
   3   0  -1   74.79    3.10
  -3   0   1   76.89    3.10
  -3   0   1   72.69    3.00
  -2   0   1    4.60    0.60
  -2   0   1    5.10    0.70
  -2   0  -1    0.80    0.40
  -2   0  -1    0.10    0.30
   2   0   1    0.20    0.30
   2   0   1   -0.40    0.20
   2   0   1    0.00    0.20
  -3   0  -1 1214.98   33.00
   3   0   1 1280.67   33.50
   3   0   1 1177.88   33.00
   4   0   1    0.80    0.50
  -4   0  -1    1.10    0.40
  -4   0  -1    1.50    0.70
   4   0   1   -0.20    0.50
  -4   0  -1    2.10    0.70
   5   0   1 1051.19   29.20
  -5   0  -1 1024.60   27.40
  -5   0  -1 1013.00   28.60
   5   0   1 1007.60   28.60
  -6   0  -1    0.60    0.70
  -6   0  -1   -0.50    0.40
   6   0   1    0.80    0.90
   7   0   1 1187.48   34.20
  -7   0  -1 1167.18   31.30
  -7   0  -1 1165.28   33.40
   8   0   1   -0.40    1.20
  -8   0  -1    0.80    0.90
  -8   0  -1   -0.30    0.50
   9   0   1  479.85   17.30
   9   0   1  512.55   17.50
  -9   0  -1  500.75   16.70
  -9   0  -1  506.85   13.90
  -9   0  -1  523.95   13.90
  10   0   1    1.90    1.70
 -10   0  -1   -1.80    1.20
  10   0   1    0.30    1.50
  11   0   1   77.19    5.80
 -11   0  -1   77.89    5.30
  11   0   1   74.69    5.70
  12   0   1   -0.90    1.80
  12   0   1    1.90    1.90
 -12   0  -1    1.00    1.20
  13   0   1    4.60    2.40
  13   0   1    5.40    2.80
  14   0   1   -0.90    2.00
  14   0   1    0.60    2.50
  15   0   1    8.60    3.20
  15   0   1   11.30    3.60
  16   0   1    6.00    3.20
  16   0   1    2.80    3.00
  17   0   1    1.90    3.10
  17   0   1    4.20    3.40
  18   0   1   -0.30    3.70
  19   0   1    5.90    4.30
  19   0   1    3.90    3.80
  19  -1  -1    2.20    3.30
  19  -1  -1   14.40    5.00
  19   1  -1   -1.50    4.40
  19   1  -1    2.40    3.30
  18  -1  -1   -2.50    2.70
  18  -1  -1    5.30    4.00
  18   1  -1    4.40    3.40
  18   1  -1    0.40    3.00
  17  -1  -1    2.70    3.70
  17  -1  -1    0.90    2.70
  17   1  -1   12.00    3.60
  17   1  -1   12.00    4.00
  16  -1  -1   11.00    3.40
  16  -1  -1   10.50    3.90
 -16  -1   1    4.90    2.40
  16   1  -1    3.10    3.30
  16   1  -1    4.70    2.90
  15  -1  -1   22.60    4.30
  15  -1  -1   23.10    4.10
 -15  -1   1   23.50    3.90
  15   1  -1   16.80    4.30
  15   1  -1   19.20    3.80
  14  -1  -1   36.30    5.60
  14  -1  -1   40.40    6.10
 -14  -1   1   39.60    5.20
  14   1  -1   27.30    4.60
  13  -1  -1   20.20    3.80
 -13  -1   1   21.60    3.90
  13   1  -1   18.70    4.00
 -12  -1   1   44.30    4.20
  12  -1  -1   44.80    4.80
  12   1  -1   51.89    5.10
 -12   1   1   41.40    4.30
  11  -1  -1   36.90    4.10
 -11  -1   1   34.20    4.20
 -11   1   1   37.30    3.60
  11   1  -1   27.40    4.10
 -10  -1   1    1.50    1.50
  10  -1  -1    3.50    1.80
  10   1  -1    6.70    2.00
 -10   1   1    2.30    1.80
   9  -1  -1  109.39    6.00
  -9  -1   1  102.49    5.60
   9   1  -1   99.69    5.80
  -9   1   1  119.39    6.10
  -8  -1   1  273.47   10.50
   8  -1  -1  273.17   10.70
  -8   1   1  290.47   11.80
   8   1  -1  290.07   10.80
  -7  -1   1    4.80    1.40
  -7   1   1    6.00    1.50
   7   1  -1    4.20    1.40
   6  -1  -1  686.33   20.10
  -6  -1   1  644.54   19.70
   6  -1  -1  690.23   17.60
  -6   1   1  636.24   19.80
   6   1  -1  668.13   19.90
  -6   1   1  639.14   17.50
   5  -1  -1  184.08    5.10
  -5  -1   1  170.18    6.50
   5  -1  -1  177.08    6.70
  -5  -1   1  175.68    6.60
  -5   1   1  184.28    6.80
   5   1  -1  177.88    7.10
   5   1  -1  184.28    6.70
  -5   1   1  186.08    5.10
  -4  -1   1 2026.40   54.69
   4  -1  -1 1987.60   54.79
   4  -1  -1 2019.80   54.79
  -4  -1   1 1990.00   54.59
   4  -1  -1 2101.99   53.39
  -4   1   1 2104.09   53.39
   4   1  -1 1997.70   54.69
  -4   1   1 2000.20   54.69
   4   1  -1 2034.30   54.69
  -4   1   1 2008.90   54.89
   4   1  -1 2132.39   53.39
   3  -1  -1 2869.71   74.49
  -3  -1   1 2814.92   75.29
   3  -1  -1 2733.13   75.99
   3  -1  -1 2804.12   75.39
   3   1  -1 2860.71   74.39
   3   1  -1 2835.72   75.29
  -3   1   1 2892.31   75.69
  -3   1   1 2973.10   74.49
  -2  -1   1  873.31   22.70
  -2  -1   1  725.63   22.30
  -2  -1   1  884.61   23.00
  -2   1   1  878.81   23.00
  -2   1   1  858.61   22.40
  -2  -1  -1    6.70    0.80
  -2  -1  -1    8.10    0.90
   2  -1   1    4.60    0.50
   2  -1   1    6.80    0.70
   2  -1   1    7.70    0.80
  -2   1  -1    8.70    0.70
   2   1   1    4.40    0.70
  -2   1  -1    5.90    0.80
  -2   1  -1    8.00    0.90
   2   1   1    7.00    0.60
  -3  -1  -1  463.45   13.10
   3  -1   1  475.15   13.50
   3  -1   1  480.35   13.40
  -3  -1  -1  459.65   12.70
  -3  -1  -1  443.66   13.90
   3  -1   1  459.75   12.80
   3  -1   1  452.75   13.50
  -3   1  -1  459.55   13.90
   3   1   1  450.75   13.00
   3   1   1  452.85   13.60
  -3   1  -1  457.35   12.70
   4  -1   1 1238.48   33.60
  -4  -1  -1 1242.98   33.30
  -4  -1  -1 1209.78   33.80
   4  -1   1 1229.28   32.70
   4  -1   1 1205.98   33.80
  -4  -1  -1 1223.28   32.60
   4  -1   1 1246.78   33.90
   4   1   1 1186.38   33.20
   4   1   1 1230.78   33.90
  -4   1  -1 1209.08   32.60
  -5  -1  -1  114.39    4.60
  -5  -1  -1  120.79    3.80
   5  -1   1  122.69    5.20
   5  -1   1  112.09    4.80
   5  -1   1  110.19    4.90
  -5   1  -1  109.29    3.80
   5   1   1  115.19    5.10
   5   1   1  112.59    4.60
  -6  -1  -1   35.90    2.50
   6  -1   1   32.70    2.70
   6  -1   1   34.30    2.80
  -6  -1  -1   36.90    1.70
  -6   1  -1   34.30    1.70
   6   1   1   39.20    3.00
  -7  -1  -1    4.50    0.70
   7  -1   1    4.00    1.40
   7  -1   1    2.40    1.20
  -7  -1  -1    6.30    1.50
  -7   1  -1    5.40    0.80
   7   1   1    4.90    1.60
  -8  -1  -1   73.69    2.80
   8  -1   1   68.89    4.70
  -8  -1  -1   70.39    4.20
   8  -1   1   72.79    4.70
  -8  -1  -1   72.99    2.80
   8   1   1   81.49    5.00
  -8   1  -1   75.89    2.80
  -9  -1  -1  178.88    5.50
   9  -1   1  186.18    8.50
  -9  -1  -1  179.18    5.50
   9  -1   1  168.28    8.20
  -9  -1  -1  171.88    7.70
   9   1   1  188.48    8.50
  -9   1  -1  182.18    5.60
 -10  -1  -1  137.79    4.40
 -10  -1  -1  139.09    4.30
  10  -1   1  147.19    7.70
  10  -1   1  150.78    7.80
 -10  -1  -1  139.19    6.90
 -10   1  -1  135.19    4.30
  10   1   1  130.19    7.40
 -11  -1  -1  163.78    8.00
  11  -1   1  161.68    8.70
  11  -1   1  154.18    8.60
  11   1   1  169.28    8.90
  11   1   1  153.48    8.40
  12  -1   1   55.29    5.30
 -12  -1  -1   65.39    4.90
  12  -1   1   59.29    5.50
  12   1   1   53.59    5.20
  12   1   1   49.70    5.00
  13  -1   1   27.80    4.60
  13  -1   1   32.30    4.80
 -13  -1  -1   32.40    4.30
  13   1   1   27.40    4.50
  13   1   1   30.00    4.80
 -14  -1  -1    5.90    2.50
  14  -1   1   -0.10    2.10
  14  -1   1    1.60    2.20
  14   1   1    0.90    1.90
  14   1   1    3.50    2.70
  15  -1   1   37.50    5.60
 -15  -1  -1   39.70    6.10
  15  -1   1   39.20    5.80
  15   1   1   45.30    6.30
  15   1   1   41.50    6.00
  16  -1   1   16.50    4.10
  16  -1   1    6.00    2.80
  16   1   1   11.70    3.90
  16   1   1    9.50    3.70
  17  -1   1   17.70    4.70
  17  -1   1   13.70    4.10
  17   1   1   19.80    5.10
  17   1   1   12.30    4.10
  18  -1   1    5.70    4.10
  19  -1   1   15.90    4.30
  19  -1   1   20.40    6.00
  19   1   1   20.20    5.30
  19   1   1   20.30    6.00
  19  -2  -1   -3.30    3.70
  19  -2  -1   -2.40    3.30
  19   2  -1    2.90    3.50
  19   2  -1    2.10    3.70
 -18  -2   1    2.10    2.60
  18  -2  -1    1.00    3.50
  18  -2  -1    6.40    3.50
  18   2  -1    3.00    3.60
  18   2  -1    1.50    3.00
 -17  -2   1    5.30    2.50
  17  -2  -1    2.30    3.00
  17  -2  -1    4.10    2.60
  17   2  -1    3.00    3.20
  17   2  -1    0.60    2.70
 -16  -2   1    5.40    2.90
  16  -2  -1    4.20    2.90
  16  -2  -1    7.80    3.20
  16   2  -1    9.90    3.40
  16   2  -1    2.30    3.30
  15  -2  -1    0.80    2.30
  15  -2  -1    3.10    2.50
 -15  -2   1    4.90    2.30
  15   2  -1    1.60    2.20
  14  -2  -1   38.00    5.40
 -14  -2   1   50.29    5.00
  14  -2  -1   52.69    5.60
  14   2  -1   52.39    5.40
 -13  -2   1   80.09    6.00
  13  -2  -1   79.29    6.30
  13  -2  -1   70.89    6.00
  13   2  -1   81.49    6.50
  12  -2  -1  159.78    8.40
  12  -2  -1  155.18    8.70
 -12  -2   1  135.99    7.60
  12   2  -1  153.78    8.60
 -11  -2   1  130.59    7.20
  11  -2  -1  147.69    7.90
  11   2  -1  136.89    7.70
 -10  -2   1  136.49    7.00
  10  -2  -1  139.59    7.30
  10   2  -1  124.99    7.00
   9  -2  -1  154.88    7.30
  -9  -2   1  126.69    6.60
  -9   2   1  139.39    4.30
   9   2  -1  139.69    7.00
  -8  -2   1  266.07    7.60
   8  -2  -1  264.47   10.30
   8  -2  -1  275.37    7.70
   8   2  -1  251.57   10.10
  -8   2   1  251.07    7.60
   7  -2  -1  183.08    5.50
  -7  -2   1  173.68    5.30
   7  -2  -1  175.08    7.40
  -7  -2   1  171.18    7.10
   7   2  -1  171.18    7.30
  -7   2   1  171.58    5.40
   6  -2  -1  662.33   17.90
  -6  -2   1  634.24   19.50
  -6  -2   1  637.14   17.80
   6  -2  -1  672.13   19.90
   6   2  -1  665.13   17.80
   6   2  -1  655.63   19.70
  -6   2   1  639.24   17.80
   5  -2  -1  329.87    9.50
  -5  -2   1  321.87   10.60
  -5  -2   1  341.67   10.80
   5  -2  -1  336.57   10.90
  -5  -2   1  328.47    9.40
   5   2  -1  334.17   10.80
   5   2  -1  330.67    9.40
  -5   2   1  314.07    9.40
   4  -2  -1 2384.06   62.89
  -4  -2   1 2332.37   62.59
  -4  -2   1 2413.46   61.59
   4  -2  -1 2266.37   62.89
  -4  -2   1 2280.37   62.39
   4  -2  -1 2347.86   61.69
   4   2  -1 2342.47   62.59
  -4   2   1 2287.77   62.69
   4   2  -1 2281.27   62.49
   4   2  -1 2444.56   61.59
  -4   2   1 2315.47   61.59
  -3  -2   1  236.78    7.60
  -3  -2   1  247.18    7.30
  -3  -2   1  247.48    7.80
   3  -2  -1  242.88    7.30
   3  -2  -1  254.77    8.00
   3   2  -1  243.98    7.60
  -3   2   1  239.48    7.30
   3   2  -1  250.97    7.30
   3   2  -1  239.88    7.70
  -2  -2   1  984.70   26.80
  -2  -2   1 1042.90   26.90
   2  -2  -1  985.10   26.90
  -2  -2   1 1013.70   27.20
   2   2  -1  995.40   27.10
   2   2  -1 1007.60   26.80
   2   2  -1  967.70   26.80
  -2   2   1  977.50   26.80
  -1  -2   1  456.35   12.50
  -1  -2   1  470.45   13.00
  -1   2   1  462.65   12.90
   1   2  -1  455.95   12.90
   0  -2   1  207.08    6.20
   0  -2   1  195.38    5.90
   0   2  -1  202.28    6.20
   0   2   1  198.28    6.10
   1  -2   1 1180.48   30.70
  -1  -2  -1 1189.58   31.10
   1  -2   1 1079.09   30.80
  -1  -2  -1 1164.88   30.90
   1   2   1 1169.48   30.80
  -1   2  -1 1165.18   31.00
  -1   2  -1 1089.69   30.70
   1   2   1 1192.98   31.00
  -2  -2  -1   87.69    3.40
  -2  -2  -1   82.59    3.00
  -2  -2  -1   82.79    3.10
   2  -2   1   87.59    3.20
   2  -2   1   85.49    3.20
   2  -2   1   85.29    3.30
  -2   2  -1   88.09    3.20
  -2   2  -1   84.79    3.30
  -2   2  -1   85.89    3.10
   2   2   1   83.39    3.00
   2   2   1   81.99    3.30
   2   2   1   86.19    3.20
  -3  -2  -1  384.16   11.00
  -3  -2  -1  375.26   10.90
  -3  -2  -1  370.66   11.40
   3  -2   1  379.06   11.40
   3  -2   1  382.16   10.90
   3  -2   1  365.56   11.20
  -3   2  -1  375.76   11.20
  -3   2  -1  372.86   10.90
   3   2   1  389.36   10.90
  -3   2  -1  369.26   11.40
   3   2   1  374.16   11.50
   3   2   1  380.86   11.00
   4  -2   1  211.88    7.60
  -4  -2  -1  211.98    7.60
  -4  -2  -1  219.48    6.80
   4  -2   1  223.68    7.50
  -4  -2  -1  226.28    7.20
   4  -2   1  217.08    6.80
   4   2   1  221.88    7.20
   4   2   1  218.38    7.70
  -4   2  -1  208.98    7.50
  -4   2  -1  224.08    6.80
   5  -2   1 1358.36   37.70
  -5  -2  -1 1357.06   37.20
   5  -2   1 1378.86   36.50
   5  -2   1 1358.46   37.90
  -5  -2  -1 1374.06   36.40
   5   2   1 1372.86   38.00
  -5   2  -1 1330.37   36.40
   5   2   1 1306.37   37.10
   6  -2   1  225.68    7.10
   6  -2   1  213.08    8.30
  -6  -2  -1  220.88    6.90
  -6  -2  -1  228.88    8.00
   6  -2   1  222.98    8.60
  -6   2  -1  220.78    7.00
   6   2   1  227.28    8.60
   7  -2   1 1071.19   30.70
  -7  -2  -1 1031.80   29.80
  -7  -2  -1 1052.99   28.20
   7  -2   1 1064.09   28.40
   7  -2   1 1013.80   30.40
  -7   2  -1 1009.40   28.20
   7   2   1 1019.10   30.60
   8  -2   1  706.53   22.90
  -8  -2  -1  740.43   20.30
   8  -2   1  783.32   23.50
  -8  -2  -1  727.13   22.20
   8   2   1  750.92   23.20
  -8   2  -1  699.73   20.30
   9  -2   1  135.69    7.00
  -9  -2  -1  115.39    6.00
  -9  -2  -1  125.19    4.30
   9  -2   1  120.79    6.50
  -9   2  -1  123.89    4.40
   9   2   1  122.69    6.60
 -10  -2  -1  170.98    5.40
  10  -2   1  168.28    8.60
  10  -2   1  172.28    8.40
 -10  -2  -1  168.18    7.70
 -10   2  -1  156.88    5.40
  10   2   1  173.78    8.60
 -11  -2  -1    3.40    0.70
 -11  -2  -1    3.30    0.70
  11  -2   1    1.30    1.80
 -11  -2  -1    0.80    1.40
  11   2   1    1.60    1.80
 -11   2  -1    2.40    0.80
  12  -2   1    7.60    2.50
 -12  -2  -1   10.20    2.60
  12  -2   1    8.90    2.90
  12   2   1   10.80    3.00
  12   2   1   11.30    3.20
  13  -2   1    4.20    2.50
  13  -2   1    1.70    2.40
 -13  -2  -1    2.90    1.80
  13   2   1    1.60    2.10
 -14  -2  -1    1.80    1.90
  14  -2   1    1.20    2.50
  14  -2   1    1.10    2.10
  14   2   1   -0.50    1.90
  14   2   1    2.10    2.60
  15  -2   1   -0.70    1.90
  15  -2   1    1.10    2.70
 -15  -2  -1    4.40    2.70
  15   2   1    0.50    2.70
  15   2   1   -2.40    2.10
 -16  -2  -1    2.60    2.20
  16  -2   1    2.00    2.60
  16  -2   1    9.00    3.30
  16   2   1    0.20    2.60
  16   2   1    3.40    3.00
  17  -2   1    6.60    3.00
  17  -2   1    1.30    2.90
  17   2   1    0.80    3.30
  17   2   1    2.90    3.30
  18  -2   1    2.10    3.40
  18  -2   1    5.70    3.80
  18   2   1    1.80    3.20
  19  -3  -1    7.90    4.30
 -19  -3   1   -0.80    3.20
  19  -3  -1    0.50    3.00
  19   3  -1   -1.20    3.60
  19   3  -1   -5.80    3.10
  18  -3  -1   11.10    3.90
 -18  -3   1   10.20    3.70
  18   3  -1   16.50    5.20
  18   3  -1    7.40    3.80
  17  -3  -1   -0.70    3.20
  17  -3  -1   -0.60    2.60
 -17  -3   1    2.50    2.40
  17   3  -1   -8.10    2.90
  17   3  -1    1.40    2.70
  16  -3  -1   14.50    3.40
 -16  -3   1   10.30    3.40
  16  -3  -1   16.20    4.40
  16   3  -1   19.10    4.70
 -15  -3   1    1.10    2.30
  15  -3  -1    0.70    2.40
  15  -3  -1   -2.00    2.20
  15   3  -1    0.50    2.30
 -14  -3   1   21.60    3.60
  14  -3  -1   25.60    4.60
  14  -3  -1   32.20    4.90
  14   3  -1   22.40    4.20
  13  -3  -1   -2.10    1.80
 -13  -3   1   -0.10    1.70
  13  -3  -1    0.50    1.60
  13   3  -1    0.20    1.90
 -12  -3   1   -0.50    1.70
  12  -3  -1    1.60    2.00
  12  -3  -1    3.30    1.90
  12   3  -1   -1.20    1.50
 -11  -3   1    8.90    2.30
  11  -3  -1    9.60    2.60
  11  -3  -1    9.70    2.50
  11   3  -1   11.20    2.80
 -11   3   1    9.40    1.10
 -10  -3   1  142.79    4.80
  10  -3  -1  164.28    5.10
  10  -3  -1  155.38    8.00
 -10  -3   1  143.29    7.30
  10  -3  -1  147.19    7.40
 -10   3   1  141.39    4.90
  10   3  -1  148.09    7.70
   9  -3  -1   -0.10    0.60
  -9  -3   1   -0.80    0.60
   9  -3  -1   -0.50    1.20
   9  -3  -1    0.00    1.30
  -9  -3   1    2.30    1.40
   9   3  -1    0.00    1.40
  -9   3   1    0.20    0.70
   8  -3  -1  186.28    6.10
  -8  -3   1  186.38    6.00
   8  -3  -1  195.58    8.30
  -8  -3   1  171.48    7.80
   8   3  -1  178.08    7.90
  -8   3   1  188.58    6.40
  -7  -3   1   15.30    1.30
  -7  -3   1   13.20    2.00
   7  -3  -1   14.30    1.40
   7  -3  -1   16.30    2.60
   7   3  -1   15.60    1.40
   7   3  -1   13.30    2.00
  -7   3   1   17.10    1.70
   6  -3  -1   38.30    3.00
  -6  -3   1   46.30    2.30
   6  -3  -1   46.70    2.40
  -6  -3   1   43.90    3.00
   6   3  -1   45.80    3.10
   6   3  -1   45.90    2.20
   5  -3  -1    0.60    0.90
   5  -3  -1    0.20    0.50
  -5  -3   1   -1.10    0.60
  -5  -3   1    1.20    0.80
  -5  -3   1    0.10    0.70
   5   3  -1    0.00    0.80
   5   3  -1   -0.40    0.60
   4  -3  -1  793.22   22.10
  -4  -3   1  828.12   22.10
   4  -3  -1  817.52   23.00
   4  -3  -1  793.92   22.10
  -4  -3   1  802.72   22.50
  -4  -3   1  780.42   22.70
   4   3  -1  789.82   22.50
   4   3  -1  818.22   22.10
   4   3  -1  723.93   22.50
  -3  -3   1   13.30    1.30
   3  -3  -1   11.80    1.20
   3  -3  -1   13.00    1.00
   3  -3  -1   10.60    1.40
  -3  -3   1   10.70    1.30
  -3  -3   1   13.90    1.20
   3   3  -1   13.90    1.40
   3   3  -1   10.90    1.10
   3   3  -1   14.00    1.50
   2  -3  -1    2.90    0.40
  -2  -3   1    4.40    0.80
   2  -3  -1    2.50    0.70
  -2  -3   1    4.70    0.90
  -2  -3   1    2.90    0.80
   2   3  -1    3.90    0.70
   2   3  -1    2.00    0.60
   2   3  -1    4.00    0.80
   1  -3  -1  605.14   17.10
  -1  -3   1  604.04   16.60
  -1  -3   1  612.04   17.10
  -1  -3   1  607.54   17.20
   1   3  -1  612.74   16.90
   1   3  -1  592.74   17.10
   1   3  -1  601.34   17.70
   0  -3  -1  302.37    9.20
   0  -3   1  307.97    8.70
   0  -3   1  303.37    9.20
   0  -3   1  309.77    9.20
   0   3  -1  277.17   10.70
   0   3  -1  297.77    8.60
   1  -3   1  262.87    8.30
  -1  -3  -1  258.97    8.20
  -1  -3  -1  268.27    8.10
  -1  -3  -1  264.17    8.20
   1   3   1  261.07    8.00
   1   3   1  272.37    8.20
  -1   3  -1  265.97    7.70
   2  -3   1  274.67    8.10
  -2  -3  -1  269.57    8.30
   2  -3   1  274.97    8.40
  -2  -3  -1  253.57    8.70
  -2  -3  -1  264.67    8.40
   2  -3   1  274.37    8.50
  -2   3  -1  268.27    9.00
   2   3   1  264.87    8.90
  -2   3  -1  280.27    8.10
   2   3   1  273.97    8.50
  -3  -3  -1  223.08    7.20
  -3  -3  -1  226.88    7.20
   3  -3   1  219.48    7.30
   3  -3   1  228.58    7.60
   3  -3   1  227.08    7.20
  -3  -3  -1  218.68    7.50
  -3   3  -1  221.18    7.50
  -3   3  -1  221.78    7.30
  -3   3  -1  224.28    7.20
   3   3   1  224.88    7.60
   3   3   1  229.68    7.80
   3   3   1  220.08    7.20
   4  -3   1  422.36   12.80
   4  -3   1  413.56   12.40
   4  -3   1  423.76   12.20
  -4  -3  -1  389.76   12.60
  -4  -3  -1  412.86   12.30
  -4  -3  -1  403.66   12.00
   4   3   1  398.06   12.00
   4   3   1  397.26   12.20
   4   3   1  395.36   12.80
  -4   3  -1  405.86   12.10
  -5  -3  -1  218.48    7.50
   5  -3   1  205.28    6.90
   5  -3   1  207.68    7.90
  -5  -3  -1  213.38    6.90
   5  -3   1  206.08    7.60
   5   3   1  206.28    6.90
   5   3   1  207.08    7.90
  -5   3  -1  206.88    6.90
   5   3   1  206.58    7.80
   6  -3   1  535.45   15.30
  -6  -3  -1  510.55   15.10
   6  -3   1  519.95   16.30
  -6  -3  -1  522.35   16.00
  -6   3  -1  518.05   15.20
   6   3   1  527.35   16.70
   7  -3   1  270.17   10.20
   7  -3   1  254.67    9.80
  -7  -3  -1  256.07    9.40
  -7  -3  -1  264.07    8.40
   7  -3   1  258.47    8.40
   7   3   1  278.77   10.40
  -7   3  -1  255.47    8.40
   8  -3   1   -2.10    1.10
   8  -3   1    1.60    0.90
  -8  -3  -1    0.50    0.70
  -8  -3  -1   -1.90    0.70
   8   3   1    2.20    1.40
  -8   3  -1   -0.20    0.70
  -9  -3  -1   42.60    2.40
   9  -3   1   43.20    3.80
   9  -3   1   39.80    2.50
   9  -3   1   49.00    4.10
  -9  -3  -1   43.00    3.50
   9   3   1   39.40    3.70
  -9   3  -1   32.90    2.30
 -10  -3  -1   58.79    4.30
  10  -3   1   60.19    4.80
  10  -3   1   48.90    4.30
 -10  -3  -1   57.39    2.70
  10   3   1   54.69    4.70
 -10   3  -1   57.79    2.90
  11  -3   1    9.30    2.70
 -11  -3  -1   10.40    2.30
  11  -3   1    8.60    2.90
 -11  -3  -1   11.40    1.30
  11   3   1    6.00    2.60
 -11   3  -1   11.50    2.00
 -12  -3  -1   23.00    1.50
  12  -3   1   19.30    3.70
 -12  -3  -1   21.10    3.20
  12  -3   1   19.50    3.80
 -12   3  -1   19.20    1.70
  12   3   1   18.60    3.70
  13  -3   1    0.90    2.20
 -13  -3  -1    3.80    1.90
  13  -3   1    3.00    2.90
  13   3   1    4.10    2.90
  13   3   1    4.80    2.30
  14  -3   1   -0.10    2.40
 -14  -3  -1    5.50    2.30
  14   3   1    0.60    2.90
  14   3   1    2.70    2.50
  15  -3   1   -0.10    2.20
  15  -3   1    0.90    2.70
 -15  -3  -1   -2.40    2.00
  15   3   1   -2.20    2.70
  15   3   1    1.30    2.40
  16  -3   1   18.60    3.80
  16  -3   1   23.30    5.00
  16   3   1   11.20    3.50
  16   3   1   27.40    5.90
  17  -3   1   -0.70    2.50
 -17  -3  -1    0.30    2.50
  17  -3   1    0.40    3.30
  17   3   1   -2.90    2.20
  17   3   1   -1.10    3.00
  18  -3   1   13.60    4.80
 -18  -3  -1    8.40    3.60
  18  -3   1   13.20    4.40
 -18  -4   1   -1.60    2.80
  18  -4  -1   -4.00    2.40
  18   4  -1    3.10    3.20
 -17  -4   1   -1.10    2.40
  17  -4  -1    0.00    2.70
  17  -4  -1    0.20    2.90
  17   4  -1   -1.30    2.60
  17   4  -1   -1.40    2.90
 -16  -4   1    3.00    2.60
  16  -4  -1    3.90    2.50
  16  -4  -1    4.10    2.90
  16   4  -1    0.00    2.10
 -15  -4   1   -0.20    1.90
  15  -4  -1    3.00    2.70
  15  -4  -1    2.00    2.20
  15   4  -1    1.20    2.70
 -14  -4   1    6.00    2.50
  14  -4  -1    3.60    2.70
  14  -4  -1    2.70    2.90
  14   4  -1    4.00    2.80
  13  -4  -1   32.00    4.60
  13  -4  -1   26.00    4.70
 -13  -4   1   30.50    4.10
  13   4  -1   29.60    4.70
  12  -4  -1   77.79    5.60
  12  -4  -1   73.99    6.20
 -12  -4   1   71.29    2.90
 -12  -4   1   69.59    5.50
  12   4  -1   68.09    5.70
 -11  -4   1  157.68    8.00
 -11  -4   1  156.38    5.40
  11  -4  -1  165.08    8.20
  11  -4  -1  159.98    5.60
  11  -4  -1  155.28    8.50
 -11   4   1  147.29    5.50
  11   4  -1  151.98    8.30
  10  -4  -1   65.79    5.00
 -10  -4   1   62.19    4.60
  10  -4  -1   65.59    3.20
 -10  -4   1   63.49    3.00
  10  -4  -1   57.99    4.40
  10   4  -1   55.99    4.60
 -10   4   1   59.99    3.00
   9  -4  -1  155.18    7.70
   9  -4  -1  153.18    5.60
  -9  -4   1  148.29    5.50
  -9  -4   1  147.49    7.10
   9  -4  -1  151.08    7.70
  -9   4   1  149.59    5.50
   9   4  -1  139.29    7.20
  -8  -4   1   94.29    5.30
   8  -4  -1  102.89    4.20
   8  -4  -1   92.99    5.00
   8  -4  -1  104.09    5.80
  -8  -4   1   97.89    4.10
   8   4  -1   98.69    5.50
  -8   4   1   98.29    4.10
   8   4  -1  105.49    4.20
  -7  -4   1  232.18    9.00
   7  -4  -1  232.38    7.90
   7  -4  -1  244.18    8.80
  -7  -4   1  237.48    7.80
   7  -4  -1  244.18    9.50
   7   4  -1  249.18    7.90
  -7   4   1  229.48    7.90
   7   4  -1  225.78    9.10
   6  -4  -1  210.48    7.60
  -6  -4   1  217.08    7.20
   6  -4  -1  217.28    8.50
   6  -4  -1  208.48    7.20
  -6  -4   1  204.68    8.00
   6   4  -1  214.88    7.10
   6   4  -1  202.98    8.00
  -6   4   1  200.18    7.10
   5  -4  -1  366.36   11.50
  -5  -4   1  372.26   11.50
   5  -4  -1  381.36   11.50
  -5  -4   1  372.56   12.20
   5  -4  -1  378.46   12.50
  -5   4   1  364.46   11.50
   5   4  -1  384.66   12.10
   5   4  -1  366.26   11.40
   4  -4  -1  721.13   20.20
   4  -4  -1  737.43   20.90
  -4  -4   1  730.13   21.30
  -4  -4   1  727.53   20.80
  -4  -4   1  735.13   20.90
   4  -4  -1  742.03   21.50
  -4   4   1  703.73   20.70
   4   4  -1  724.13   20.70
   4   4  -1  733.03   20.90
  -3  -4   1   50.69    2.80
   3  -4  -1   56.19    2.90
   3  -4  -1   52.79    2.20
  -3  -4   1   52.59    2.90
  -3  -4   1   55.59    2.80
   3   4  -1   51.29    2.60
   3   4  -1   47.80    2.70
  -3   4   1   49.99    2.70
  -2  -4   1   14.90    1.20
   2  -4  -1   14.10    1.40
  -2  -4   1   15.60    1.40
  -2  -4   1   15.50    1.40
   2  -4  -1   15.10    0.70
   2   4  -1   13.80    1.20
  -2   4   1   15.60    1.50
   2   4  -1   13.30    1.30
   2   4  -1   13.40    1.60
  -1  -4   1  275.07    8.20
  -1  -4   1  261.77    8.70
   1  -4  -1  269.47    8.80
  -1  -4   1  273.77    8.80
   1   4  -1  268.47    8.80
   1   4  -1  275.77    8.30
  -1   4   1  272.97    8.80
   1   4  -1  265.17    8.70
   0  -4   1  840.92   22.30
   0  -4   1  831.82   23.10
   0  -4   1  801.72   23.10
   0  -4  -1  815.82   23.10
   0   4  -1  806.02   22.20
   0   4  -1  810.92   23.00
   0   4   1  796.92   23.00
   1  -4   1  193.08    6.80
  -1  -4  -1  195.38    6.50
  -1  -4  -1  187.28    6.70
   1  -4   1  197.68    6.00
  -1  -4  -1  198.08    6.60
  -1   4  -1  192.98    6.70
   1   4   1  188.58    6.70
  -1   4  -1  192.08    5.90
  -2  -4  -1  494.75   14.70
   2  -4   1  496.85   14.60
   2  -4   1  512.65   14.10
  -2  -4  -1  489.15   14.60
   2  -4   1  493.95   14.90
  -2  -4  -1  505.75   14.80
   2   4   1  500.05   14.70
   2   4   1  496.15   14.80
  -2   4  -1  499.15   14.00
   2   4   1  490.45   14.60
  -2   4  -1  502.35   14.80
   3  -4   1   74.39    3.50
   3  -4   1   74.59    3.60
  -3  -4  -1   74.09    3.40
   3  -4   1   76.39    3.10
  -3  -4  -1   75.39    3.40
  -3  -4  -1   73.69    3.60
   3   4   1   71.39    3.40
   3   4   1   72.09    3.30
  -3   4  -1   68.39    3.00
  -3   4  -1   70.39    3.40
   3   4   1   73.99    3.60
   4  -4   1  520.45   16.00
  -4  -4  -1  516.75   15.60
   4  -4   1  533.95   15.40
  -4  -4  -1  525.75   15.50
   4  -4   1  515.95   15.50
   4   4   1  519.85   15.40
   4   4   1  500.15   16.10
   4   4   1  528.15   16.00
  -4   4  -1  531.05   15.50
  -4   4  -1  513.95   15.30
   5  -4   1  832.92   23.70
  -5  -4  -1  816.42   23.30
   5  -4   1  821.02   24.20
   5  -4   1  838.12   23.40
  -5  -4  -1  824.92   23.70
  -5   4  -1  829.82   23.40
   5   4   1  790.92   23.20
   5   4   1  811.02   24.20
   6  -4   1  637.84   19.20
   6  -4   1  652.83   19.90
   6  -4   1  637.14   18.60
  -6  -4  -1  637.24   18.50
  -6  -4  -1  637.04   19.10
   6   4   1  627.94   18.40
  -6   4  -1  620.34   18.50
   6   4   1  621.14   19.70
   7  -4   1  795.92   22.80
  -7  -4  -1  796.42   23.70
  -7  -4  -1  789.12   22.70
   7  -4   1  793.92   23.90
   7  -4   1  824.62   24.60
   7   4   1  765.92   24.30
  -7   4  -1  797.82   22.90
  -8  -4  -1  437.66   13.60
   8  -4   1  457.75   13.80
   8  -4   1  457.45   15.80
   8  -4   1  437.36   15.20
   8   4   1  430.46   15.60
  -8   4  -1  465.55   14.70
   9  -4   1  358.16   13.80
  -9  -4  -1  350.16   11.20
   9  -4   1  364.46   13.30
  -9  -4  -1  340.77   12.70
   9  -4   1  366.96   11.50
  -9   4  -1  369.16   12.30
   9   4   1  361.76   13.70
  10  -4   1   68.79    5.00
  10  -4   1   71.99    5.50
  10  -4   1   66.79    3.60
 -10  -4  -1   66.69    3.40
 -10  -4  -1   74.29    4.90
  10   4   1   58.69    5.00
 -10   4  -1   71.79    4.10
 -11  -4  -1    1.80    1.80
  11  -4   1    1.10    1.40
 -11  -4  -1    0.60    0.90
  11  -4   1   -1.50    2.00
  11   4   1    1.80    2.00
 -11   4  -1    1.30    1.20
 -12  -4  -1   -0.40    1.60
  12  -4   1   -0.80    1.70
 -12  -4  -1    0.30    0.90
 -12   4  -1   -0.20    1.20
  13  -4   1   -1.80    2.20
  13  -4   1   -0.30    2.10
 -13  -4  -1   -1.70    1.80
 -13  -4  -1    0.20    0.90
 -13   4  -1   -0.30    1.10
  13   4   1   -1.20    1.90
  14  -4   1   -1.00    2.00
 -14  -4  -1   -0.10    1.90
  14  -4   1    1.80    2.50
 -14   4  -1    1.00    1.00
  14   4   1    1.90    2.90
  14   4   1    1.60    2.00
  15  -4   1    4.90    2.90
  15  -4   1    5.30    3.20
  15   4   1    6.90    3.10
  15   4   1    5.40    2.70
  16  -4   1   -1.30    2.90
  16  -4   1    2.70    3.40
 -16  -4  -1   -1.30    2.50
  16   4   1   -1.70    2.70
  16   4   1   -1.00    2.30
  17  -4   1    5.50    3.30
  17  -4   1    7.20    3.50
 -17  -4  -1    7.70    3.00
  17   4   1   11.00    4.00
  17   4   1    1.90    3.10
  18  -4   1    9.50    4.20
 -18  -4  -1    8.80    2.90
  18  -4   1   15.10    4.10
  18   4   1   -0.70    3.90
  18  -5  -1    7.80    3.80
 -18  -5   1    8.10    3.30
  18  -5  -1    1.20    3.60
  18   5  -1    6.70    3.60
  18   5  -1    2.50    3.00
 -17  -5   1    3.20    2.60
  17  -5  -1    1.80    3.20
  17   5  -1   -2.60    3.20
  17   5  -1   -1.00    2.70
 -16  -5   1    7.60    2.70
  16  -5  -1    0.90    2.70
  16  -5  -1    7.20    3.00
  16   5  -1   11.40    3.50
 -15  -5   1   22.00    4.50
  15  -5  -1   27.40    5.00
  15   5  -1   29.60    4.90
 -14  -5   1   26.50    4.60
  14  -5  -1   25.20    4.40
  14  -5  -1   20.90    4.20
  14   5  -1   19.90    4.20
 -13  -5   1    1.00    1.00
  13  -5  -1   -1.00    1.70
  13  -5  -1    0.20    2.00
 -13  -5   1   -0.50    1.90
 -13   5   1    1.60    1.20
  13   5  -1   -3.60    1.90
  12  -5  -1   45.50    2.80
 -12  -5   1   42.60    4.50
 -12  -5   1   41.70    2.60
  12  -5  -1   42.50    5.60
  12  -5  -1   49.99    4.60
  12   5  -1   42.80    4.60
 -12   5   1   41.10    3.20
 -11  -5   1    6.60    1.30
 -11  -5   1    3.10    1.70
  11  -5  -1    3.60    1.30
  11  -5  -1    6.60    2.20
  11  -5  -1    5.40    2.60
  11   5  -1    1.90    1.80
 -10  -5   1   37.40    3.80
  10  -5  -1   42.20    3.90
  10  -5  -1   42.30    4.30
 -10  -5   1   34.20    2.60
  10  -5  -1   39.40    2.70
  10   5  -1   35.70    3.90
  -9  -5   1   98.89    4.50
  -9  -5   1   87.79    5.60
   9  -5  -1  105.69    4.60
   9  -5  -1   95.99    5.40
   9  -5  -1  103.79    6.20
   9   5  -1  105.39    6.00
  -8  -5   1   16.30    2.00
   8  -5  -1   19.10    2.20
  -8  -5   1   17.20    2.60
   8  -5  -1   19.30    3.00
   8  -5  -1   17.90    2.00
   8   5  -1   20.60    2.90
  -7  -5   1  102.79    5.40
   7  -5  -1   98.39    5.50
   7  -5  -1  106.69    4.90
   7  -5  -1   93.39    4.50
  -7  -5   1  106.59    4.50
   7   5  -1   91.89    5.60
  -6  -5   1   15.20    1.90
  -6  -5   1   16.90    2.30
   6  -5  -1   17.20    2.50
   6  -5  -1   15.30    2.00
   6  -5  -1   17.00    1.70
   6   5  -1   14.10    2.20
  -5  -5   1   88.39    4.60
  -5  -5   1   93.29    4.30
   5  -5  -1   96.09    3.90
   5  -5  -1   92.79    4.40
   5   5  -1   97.19    4.50
  -4  -5   1  350.06   11.40
  -4  -5   1  335.77   10.90
   4  -5  -1  333.07   11.10
  -4  -5   1  337.87   11.10
   4  -5  -1  346.87   11.60
   4  -5  -1  357.06   10.10
   4   5  -1  337.77   10.90
  -3  -5   1  541.95   16.00
  -3  -5   1  543.05   16.50
   3  -5  -1  561.44   16.60
  -3  -5   1  547.95   16.70
   3  -5  -1  558.54   14.90
   3   5  -1  532.55   16.00
  -2  -5   1 1033.50   29.20
   2  -5  -1 1028.80   29.20
  -2  -5   1  999.30   28.40
  -2  -5   1 1019.50   29.20
   2   5  -1 1074.29   28.80
  -1  -5   1  766.72   22.30
  -1  -5   1  770.02   22.30
   1  -5  -1  780.52   22.40
  -1  -5   1  776.52   22.00
   1   5  -1  775.22   21.50
  -1   5   1  743.23   20.40
   0  -5   1  401.36   12.50
   0  -5   1  399.86   11.50
   0  -5  -1  373.66   12.20
   0  -5  -1  389.36   12.40
   0  -5   1  399.96   12.50
   0   5   1  398.96   11.10
   0   5  -1  387.16   11.40
  -1  -5  -1  196.78    7.30
  -1  -5  -1  209.58    7.10
   1  -5   1  199.28    7.40
   1  -5   1  206.28    6.40
  -1  -5  -1  198.88    7.20
  -1   5  -1  208.58    6.40
  -2  -5  -1   61.79    3.30
   2  -5   1   66.89    3.50
  -2  -5  -1   66.79    3.40
  -2  -5  -1   63.29    3.30
   2  -5   1   69.69    2.70
  -2   5  -1   62.99    2.70
  -3  -5  -1  397.36   12.80
   3  -5   1  407.26   12.90
   3  -5   1  405.86   11.90
   3  -5   1  417.06   12.90
  -3  -5  -1  407.26   12.70
   3   5   1  404.76   12.80
  -3   5  -1  393.36   11.90
   4  -5   1   33.00    2.50
   4  -5   1   32.00    2.50
  -4  -5  -1   36.80    2.50
   4  -5   1   33.80    2.20
  -4  -5  -1   29.50    2.30
  -4   5  -1   33.70    2.10
   4   5   1   33.00    2.60
  -5  -5  -1   91.19    4.50
   5  -5   1   95.79    5.50
  -5  -5  -1   93.49    4.40
   5  -5   1   86.99    4.30
   5  -5   1   88.59    4.10
   5   5   1   88.49    4.60
  -6  -5  -1    3.10    1.10
   6  -5   1    6.30    1.40
   6  -5   1    2.80    1.40
  -6  -5  -1    4.20    1.40
   6  -5   1    2.30    1.10
   6   5   1    5.50    1.60
   7  -5   1   18.50    2.00
  -7  -5  -1   22.90    2.30
   7  -5   1   23.30    3.10
   7  -5   1   23.30    2.50
  -7  -5  -1   22.40    2.20
   7   5   1   20.30    3.00
  -8  -5  -1  213.98    7.90
   8  -5   1  222.08    8.10
   8  -5   1  206.78    9.40
   8  -5   1  235.78    9.10
  -8  -5  -1  227.08    9.00
   8   5   1  219.78    9.50
   9  -5   1   19.90    3.30
  -9  -5  -1   11.90    1.80
   9  -5   1   15.20    2.10
   9  -5   1   17.60    2.80
  -9  -5  -1    9.90    2.20
   9   5   1   14.70    2.90
 -10  -5  -1   49.00    3.10
  10  -5   1   45.20    4.10
 -10  -5  -1   42.20    3.90
  10  -5   1   42.60    3.20
  10  -5   1   53.19    4.60
  10   5   1   44.30    4.40
  11  -5   1  147.79    6.20
  11  -5   1  141.29    7.70
  11  -5   1  148.69    8.50
 -11  -5  -1  157.38    7.80
 -11  -5  -1  149.88    5.90
  11   5   1  147.09    8.30
  12  -5   1   53.19    4.90
  12  -5   1   38.10    5.30
 -12  -5  -1   51.39    3.00
 -12  -5  -1   45.30    4.40
  12   5   1   48.40    5.10
 -13  -5  -1   45.30    2.80
 -13  -5  -1   57.99    5.10
  13  -5   1   47.00    5.10
  13  -5   1   41.50    5.90
  13   5   1   54.09    5.20
 -14  -5  -1   33.90    2.40
  14  -5   1   36.80    5.30
 -14  -5  -1   47.70    4.50
  14  -5   1   40.60    5.40
  14   5   1   41.90    5.90
 -14   5  -1   35.00    2.90
  14   5   1   44.50    6.60
 -15  -5  -1   20.30    3.90
  15  -5   1   17.70    3.90
  15  -5   1   20.50    4.90
  15   5   1   23.00    4.80
  15   5   1   22.80    5.30
 -16  -5  -1    6.20    3.00
  16  -5   1   17.60    3.90
  16  -5   1    8.60    3.90
  16   5   1   10.60    4.10
  16   5   1   11.70    4.00
 -17  -5  -1   36.70    5.30
  17  -5   1   32.50    7.00
  17  -5   1   35.50    6.00
  17   5   1   31.00    6.20
  17   5   1   32.80    5.80
  18  -5   1   10.60    3.90
 -18  -5  -1    3.40    2.90
  18  -5   1   11.40    4.50
  18   5   1   11.00    4.50
  18   5   1   11.00    4.00
  18  -6  -1   -6.10    2.50
 -18  -6   1    0.60    2.90
  18  -6  -1    7.90    3.50
  18   6  -1   -5.10    2.50
  18   6  -1   -1.30    3.60
 -17  -6   1    8.50    3.40
  17  -6  -1    9.30    3.20
  17   6  -1    1.30    3.20
  16  -6  -1   -2.70    2.70
  16  -6  -1    0.20    2.50
 -16  -6   1    4.00    2.60
  16   6  -1   -3.00    2.50
 -15  -6   1    5.60    2.40
  15  -6  -1    4.70    2.60
  15  -6  -1    5.10    2.90
  15   6  -1    7.50    2.80
 -14  -6   1    1.30    1.20
  14  -6  -1    1.90    2.20
 -14  -6   1   -3.10    1.90
  14  -6  -1    5.10    2.70
  14   6  -1   -1.40    2.00
 -13  -6   1   52.59    5.10
  13  -6  -1   44.90    3.10
  13  -6  -1   47.00    5.20
 -13  -6   1   42.70    2.90
  13  -6  -1   45.20    4.70
  12  -6  -1   13.60    2.10
 -12  -6   1   13.70    3.00
  12  -6  -1   11.10    3.10
  12  -6  -1   15.10    3.10
  12   6  -1    8.40    2.60
  11  -6  -1  164.98    6.80
  11  -6  -1  171.48    8.30
 -11  -6   1  167.58    6.70
  11  -6  -1  198.88    9.80
 -11  -6   1  153.08    8.40
  11   6  -1  186.98    9.20
 -10  -6   1   -1.30    1.10
  10  -6  -1   -1.80    1.40
  10  -6  -1   -0.30    1.50
  10  -6  -1   -1.10    1.00
 -10  -6   1    2.10    1.50
  10   6  -1    2.00    1.70
   9  -6  -1  142.49    7.60
   9  -6  -1  153.68    6.30
   9  -6  -1  141.79    6.70
  -9  -6   1  149.39    7.40
  -9  -6   1  140.49    6.00
   9   6  -1  144.89    7.30
  -8  -6   1    3.40    1.20
   8  -6  -1    3.80    1.50
   8  -6  -1    1.60    1.20
   8  -6  -1    4.40    1.80
  -8  -6   1    1.30    1.50
   8   6  -1    2.70    1.60
   7  -6  -1   63.19    3.80
   7  -6  -1   59.39    4.30
  -7  -6   1   61.79    3.60
   7  -6  -1   64.29    3.60
  -7  -6   1   61.79    4.10
   7   6  -1   64.39    4.00
  -6  -6   1   39.70    3.30
   6  -6  -1   38.00    2.50
   6  -6  -1   31.00    2.80
   6  -6  -1   38.60    3.30
  -6  -6   1   41.50    2.90
   6   6  -1   38.70    3.00
  -5  -6   1  186.28    7.30
   5  -6  -1  185.48    7.40
   5  -6  -1  196.98    8.00
   5  -6  -1  194.18    6.30
  -5  -6   1  176.08    8.50
   5   6  -1  181.38    7.20
  -4  -6   1  126.19    5.50
   4  -6  -1  123.59    4.10
   4  -6  -1  114.29    5.60
  -4  -6   1  119.79    5.60
   4   6  -1  121.19    5.20
   3  -6  -1   21.70    1.00
   3  -6  -1   22.70    2.30
  -3  -6   1   23.50    2.30
  -3  -6   1   21.60    2.20
  -3  -6   1   19.30    1.90
  -2  -6   1   39.70    2.80
   2  -6  -1   40.50    2.90
  -2  -6   1   37.60    2.80
  -2  -6   1   41.50    2.40
   2   6  -1   40.40    2.60
   1  -6  -1  154.58    6.60
  -1  -6   1  162.28    6.60
  -1  -6   1  167.38    5.90
  -1  -6   1  159.98    6.60
   1   6  -1  160.28    5.80
  -1   6   1  168.18    4.90
   0  -6  -1    9.60    1.70
   0  -6   1    8.00    1.60
   0  -6   1    5.10    1.40
   0  -6  -1    7.30    1.50
   0   6   1    9.80    1.00
   1  -6   1   44.80    3.00
   1  -6   1   48.10    2.30
  -1  -6  -1   43.70    2.90
  -1  -6  -1   41.00    2.90
  -1   6  -1   45.60    2.20
   2  -6   1    6.40    1.50
   2  -6   1    9.60    1.00
  -2  -6  -1    9.20    1.70
  -2  -6  -1    6.90    1.40
  -2   6  -1    9.20    1.10
  -3  -6  -1   -1.70    0.60
   3  -6   1    1.60    1.00
   3  -6   1    1.00    0.70
   3  -6   1    0.60    0.60
  -3  -6  -1    1.70    1.10
   3   6   1    1.10    1.00
  -3   6  -1    1.10    0.60
   4  -6   1    4.60    1.40
   4  -6   1    1.60    1.30
   4  -6   1    4.80    1.10
  -4  -6  -1    4.40    1.20
  -4  -6  -1    5.30    1.30
  -4   6  -1    3.10    0.90
   4   6   1    5.50    1.30
  -5  -6  -1  183.18    7.40
   5  -6   1  195.28    6.80
   5  -6   1  189.68    7.80
  -5  -6  -1  182.08    7.30
   5  -6   1  186.48    7.50
  -6  -6  -1   -0.40    0.80
   6  -6   1   -1.80    0.80
   6  -6   1    0.70    1.20
  -6  -6  -1    1.30    1.10
   6  -6   1    0.00    0.90
   6   6   1   -0.50    1.00
   7  -6   1  262.57   10.70
  -7  -6  -1  275.07    9.80
   7  -6   1  283.97   11.00
  -7  -6  -1  264.47   10.20
   7  -6   1  278.57   10.00
   7   6   1  266.97   10.60
  -8  -6  -1   37.80    3.00
   8  -6   1   47.50    4.10
   8  -6   1   43.10    3.40
  -8  -6  -1   45.80    3.70
   8   6   1   42.90    3.70
   9  -6   1  319.17   12.60
   9  -6   1  295.17   11.50
  -9  -6  -1  294.47   11.50
  -9  -6  -1  300.87   10.60
   9   6   1  293.37   12.20
 -10  -6  -1   47.40    3.40
  10  -6   1   49.90    4.70
  10  -6   1   48.50    4.30
 -10  -6  -1   59.79    4.60
  10   6   1   48.60    4.70
 -11  -6  -1   27.80    3.80
  11  -6   1   21.30    3.40
  11  -6   1   36.10    4.90
 -11  -6  -1   22.80    2.50
  11   6   1   23.20    4.00
  12  -6   1   -1.00    2.10
  12  -6   1    0.90    1.60
 -12  -6  -1    4.20    2.10
  12  -6   1    2.80    1.70
 -12  -6  -1    1.90    1.50
  12   6   1    3.10    2.40
  13  -6   1    6.30    2.90
 -13  -6  -1   10.50    1.90
 -13  -6  -1    8.50    2.50
  13  -6   1    6.70    2.20
  13   6   1    5.40    2.90
 -14  -6  -1    4.70    2.40
  14  -6   1    1.80    2.20
  14  -6   1    0.80    2.20
 -14  -6  -1   -0.20    1.40
  14   6   1    1.90    2.60
 -15  -6  -1    4.20    1.40
  15  -6   1   13.00    3.50
  15  -6   1    5.60    3.10
 -15  -6  -1   10.10    2.80
  15   6   1   10.80    3.50
  15   6   1    7.90    4.10
  16  -6   1   -2.70    2.60
  16  -6   1    1.00    2.80
 -16  -6  -1   -0.10    2.60
  16   6   1    2.40    3.20
  16   6   1    2.60    3.20
  17  -6   1    4.10    3.50
  17  -6   1    3.60    3.30
 -17  -6  -1    0.60    2.60
  17   6   1    8.30    4.50
  17   6   1    4.00    3.50
  18  -6   1   -2.00    3.40
  18  -6   1    0.30    2.90
  18   6   1    3.80    4.30
  18   6   1   -3.20    3.30
 -17  -7   1   -2.10    2.70
  17  -7  -1   -1.10    2.70
  17  -7  -1    2.40    3.00
  17   7  -1    4.60    2.90
  16  -7  -1    6.60    3.40
 -16  -7   1    1.80    2.60
  16  -7  -1    0.00    2.50
  16   7  -1    6.10    3.40
  15  -7  -1   17.30    3.90
 -15  -7   1   22.50    4.20
  15  -7  -1   23.40    5.00
 -15  -7   1   21.70    2.40
  15   7  -1   20.20    4.10
  14  -7  -1   20.30    2.80
 -14  -7   1   18.60    2.30
  14  -7  -1   12.00    3.80
  14  -7  -1   20.10    3.60
 -14  -7   1   17.20    3.80
  14   7  -1   18.90    3.90
  13  -7  -1    5.70    2.20
  13  -7  -1    4.90    1.60
 -13  -7   1    8.10    2.70
  13  -7  -1    8.00    2.80
 -13  -7   1    3.70    1.50
  13   7  -1    0.80    2.10
 -12  -7   1   -3.30    1.60
  12  -7  -1    1.10    1.80
  12  -7  -1   -0.50    1.80
  12  -7  -1    1.80    1.40
  12   7  -1    3.40    2.30
  11  -7  -1   30.30    2.90
  11  -7  -1   33.60    4.10
 -11  -7   1   24.90    3.90
  11  -7  -1   30.00    5.20
 -11  -7   1   27.80    2.80
  11   7  -1   31.60    4.50
  10  -7  -1   27.30    2.90
 -10  -7   1   20.50    2.80
  10  -7  -1   29.30    3.60
  10  -7  -1   31.80    4.60
 -10  -7   1   25.40    3.80
  10   7  -1   25.60    3.90
  -9  -7   1    2.10    1.50
   9  -7  -1   -0.90    1.20
  -9  -7   1    1.20    1.20
   9  -7  -1    4.10    1.70
   9  -7  -1   -0.80    1.10
   9   7  -1    1.60    1.40
   8  -7  -1  101.29    4.90
  -8  -7   1   90.49    4.90
   8  -7  -1  104.49    5.40
  -8  -7   1   98.59    5.90
   8  -7  -1  104.69    6.10
   8   7  -1  104.09    5.70
   7  -7  -1  152.28    6.70
   7  -7  -1  154.48    7.60
  -7  -7   1  153.58    6.70
  -7  -7   1  145.39    7.20
   7  -7  -1  158.58    6.10
   7   7  -1  156.88    7.10
  -6  -7   1   60.49    4.20
   6  -7  -1   60.99    4.30
   6  -7  -1   58.69    4.00
   6  -7  -1   66.09    3.10
  -6  -7   1   62.39    3.80
   5  -7  -1  397.86   13.90
  -5  -7   1  407.76   14.20
   5  -7  -1  418.56   12.10
  -5  -7   1  427.46   14.00
   5  -7  -1  427.16   14.50
   5   7  -1  428.36   13.70
   4  -7  -1  447.36   15.00
  -4  -7   1  428.16   15.00
  -4  -7   1  471.75   15.00
   4   7  -1  468.85   14.40
   3  -7  -1  817.02   24.60
  -3  -7   1  825.82   26.00
  -3  -7   1  809.22   24.40
  -2  -7   1  584.04   17.60
  -2  -7   1  574.74   21.20
   2  -7  -1  584.94   17.70
  -2   7   1  484.05   14.70
  -1  -7   1  951.70   31.40
   1  -7  -1 1066.09   30.50
  -1  -7   1 1038.70   30.50
  -1   7   1 1090.99   28.00
   1   7  -1 1065.79   29.10
   0  -7  -1  357.26   12.50
   0  -7   1  384.56   12.90
   0  -7  -1  378.46   12.80
   0  -7   1  367.76   16.10
   0   7  -1  371.76   11.20
   0   7   1  371.66   10.90
   1  -7   1  224.88    9.90
   1  -7   1  223.18    7.10
  -1  -7  -1  223.98    8.70
  -1  -7  -1  209.28    8.30
   1  -7   1  216.18    8.60
   1   7   1  225.08    7.40
  -2  -7  -1    1.40    0.90
   2  -7   1    1.10    0.70
  -2  -7  -1    0.40    1.00
   2  -7   1    0.20    1.20
  -2   7  -1    0.70    0.60
   3  -7   1  102.19    4.90
   3  -7   1   96.69    5.20
   3  -7   1  105.29    3.90
  -3  -7  -1   89.49    4.90
  -3  -7  -1   97.89    4.90
  -3   7  -1   97.29    4.10
   4  -7   1  141.79    6.60
  -4  -7  -1  135.09    6.40
   4  -7   1  146.59    6.50
   4  -7   1  152.18    5.30
  -4  -7  -1  144.69    6.50
  -4   7  -1  138.79    5.20
   5  -7   1    7.60    1.70
  -5  -7  -1   10.30    2.00
  -5  -7  -1    9.30    1.80
   5  -7   1   11.10    1.60
   5  -7   1   12.20    2.10
   5   7   1    6.40    1.80
  -6  -7  -1  105.69    5.50
   6  -7   1  108.39    5.50
   6  -7   1  110.79    4.90
  -6  -7  -1  105.09    5.40
   6  -7   1  111.79    6.00
   6   7   1   94.49    5.40
   7  -7   1   23.40    2.40
  -7  -7  -1   26.60    2.80
   7  -7   1   24.00    3.50
  -7  -7  -1   23.90    2.60
   7  -7   1   20.80    2.60
   7   7   1   19.70    2.90
   8  -7   1    3.80    1.50
   8  -7   1    2.00    1.50
  -8  -7  -1    3.30    1.50
  -8  -7  -1    1.50    1.60
   8  -7   1    1.30    1.80
   8   7   1    2.20    1.30
   9  -7   1   96.59    5.50
   9  -7   1  102.79    6.70
  -9  -7  -1   92.39    5.10
  -9  -7  -1  101.09    5.90
   9  -7   1  101.99    5.40
   9   7   1   94.59    6.30
  10  -7   1   64.99    4.30
  10  -7   1   69.99    5.90
 -10  -7  -1   65.69    5.00
 -10  -7  -1   60.39    4.20
  10  -7   1   74.99    5.00
  10   7   1   60.99    5.20
 -11  -7  -1  225.18    8.90
 -11  -7  -1  234.28   10.40
  11  -7   1  227.28    9.10
  11  -7   1  231.58   11.50
  11  -7   1  224.78   10.00
  11   7   1  220.78   10.90
  12  -7   1   30.80    5.10
  12  -7   1   26.30    3.00
 -12  -7  -1   27.20    3.10
  12  -7   1   32.20    4.30
 -12  -7  -1   36.90    4.80
  13  -7   1   29.50    4.40
 -13  -7  -1   26.10    4.00
  13  -7   1   25.90    4.70
 -13  -7  -1   24.30    2.90
  13  -7   1   30.90    3.00
  13   7   1   28.50    4.80
  14  -7   1    7.50    3.50
 -14  -7  -1    4.80    2.70
  14  -7   1    5.50    2.60
  14   7   1    3.70    2.70
  15  -7   1   34.20    5.00
  15  -7   1   22.40    4.30
 -15  -7  -1   27.20    2.80
 -15  -7  -1   22.40    4.40
  15   7   1   16.90    4.60
  15   7   1   33.00    5.30
  16  -7   1    9.90    3.10
 -16  -7  -1    5.50    2.80
  16  -7   1    3.60    3.10
  16   7   1    6.40    2.80
  16   7   1    4.40    3.90
  17  -7   1   30.20    5.40
  17  -7   1   23.60    5.20
 -17  -7  -1   24.10    4.30
  17   7   1   29.20    6.00
  17   7   1   29.30    5.60
  17  -8  -1    1.30    2.80
  17  -8  -1    1.30    3.70
 -17  -8   1    1.00    3.10
  17   8  -1    3.10    3.50
 -16  -8   1   -3.40    2.50
  16  -8  -1   -1.40    2.70
  16  -8  -1    3.30    2.90
  16   8  -1   -2.00    2.20
  15  -8  -1    0.90    3.00
  15  -8  -1    0.60    2.30
 -15  -8   1    4.70    2.60
  15  -8  -1    2.80    1.80
  15   8  -1    5.10    2.60
  14  -8  -1   15.90    4.40
 -14  -8   1   16.00    2.30
  14  -8  -1   16.00    2.30
  14  -8  -1   20.10    3.80
 -14  -8   1   16.30    3.60
  14   8  -1   21.90    4.70
  13  -8  -1   30.90    4.10
 -13  -8   1   31.60    3.10
  13  -8  -1   29.10    3.30
 -13  -8   1   30.80    4.70
  13  -8  -1   21.70    4.10
  13   8  -1   38.40    5.40
  12  -8  -1   59.99    4.60
  12  -8  -1   57.59    4.20
  12  -8  -1   65.09    5.80
 -12  -8   1   55.09    4.10
 -12  -8   1   48.00    4.90
  12   8  -1   57.09    5.50
  11  -8  -1   51.39    5.20
  11  -8  -1   59.79    4.30
  11  -8  -1   55.79    4.20
 -11  -8   1   51.99    3.90
 -11  -8   1   51.59    4.70
  11   8  -1   60.49    5.40
 -10  -8   1    8.60    2.10
  10  -8  -1    8.80    2.00
 -10  -8   1    7.90    2.50
  10  -8  -1   12.30    3.30
  10  -8  -1    8.30    2.30
  10   8  -1    7.90    2.60
  -9  -8   1   23.20    3.10
   9  -8  -1   28.00    4.40
   9  -8  -1   20.20    2.80
  -9  -8   1   21.90    3.40
   9  -8  -1   22.90    2.90
   9   8  -1   23.00    3.40
   8  -8  -1    0.40    1.60
   8  -8  -1    0.80    1.40
  -8  -8   1   -0.80    1.30
  -8  -8   1    1.10    1.40
   8  -8  -1    0.40    1.00
   8   8  -1    0.90    1.40
   7  -8  -1    6.30    1.40
   7  -8  -1    7.50    1.80
  -7  -8   1   11.60    2.30
   7  -8  -1    7.10    2.20
  -7  -8   1    5.80    1.70
   7   8  -1    6.80    2.00
   6  -8  -1    0.60    0.70
  -6  -8   1   -1.50    1.10
   6  -8  -1    2.20    1.40
   6  -8  -1    0.00    1.30
  -6  -8   1    1.60    1.40
   6   8  -1   -0.10    1.00
   5  -8  -1   25.80    2.70
   5  -8  -1   28.60    3.40
  -5  -8   1   27.80    2.90
  -5  -8   1   26.10    3.20
   5  -8  -1   29.80    1.60
   4  -8  -1    1.60    1.50
  -4  -8   1    3.20    1.20
  -4  -8   1    3.10    1.50
   3  -8  -1   42.20    3.60
  -3  -8   1   35.10    3.20
  -3  -8   1   35.50    3.30
  -2  -8   1    5.50    1.60
  -2  -8   1    5.60    1.90
   2  -8  -1    8.20    2.00
   1  -8  -1  130.29    6.30
  -1  -8   1  122.89    6.00
   1  -8  -1  118.49    6.00
  -1  -8   1  117.39    6.10
  -1   8   1  127.19    4.10
   1   8  -1  117.29    5.00
   0  -8   1   57.89    4.10
   0  -8  -1   49.99    3.80
   0  -8  -1   58.99    4.00
   0  -8   1   58.89    4.10
   0   8  -1   53.99    2.90
  -1  -8  -1  343.27   12.60
   1  -8   1  378.16   13.20
  -1  -8  -1  381.06   13.20
   1  -8   1  360.76   13.10
   1   8   1  367.46   11.30
  -1   8  -1  372.46   11.10
  -2  -8  -1   87.19    5.00
   2  -8   1  100.59    3.80
  -2  -8  -1   95.99    5.30
   2  -8   1   94.09    5.30
  -3  -8  -1  347.57   12.50
   3  -8   1  360.66   13.00
  -3  -8  -1  346.37   12.70
   3  -8   1  364.56   10.80
   3  -8   1  368.16   12.40
   4  -8   1  110.49    5.90
   4  -8   1  115.89    4.40
   4  -8   1  117.39    5.90
  -4  -8  -1  107.49    5.70
  -4  -8  -1  112.89    5.70
  -4   8  -1  116.09    4.50
  -5  -8  -1   85.49    5.00
   5  -8   1   98.79    5.50
  -5  -8  -1   92.79    5.30
   5  -8   1   96.09    5.50
   5  -8   1   96.69    4.10
   5   8   1   92.49    5.20
   6  -8   1   98.09    5.50
  -6  -8  -1   97.29    5.40
   6  -8   1   89.89    4.30
  -6  -8  -1   94.39    5.40
   6  -8   1   90.69    5.50
   6   8   1   96.89    5.50
   7  -8   1  152.58    6.40
   7  -8   1  152.68    7.70
   7  -8   1  147.39    7.20
  -7  -8  -1  152.18    7.50
  -7  -8  -1  162.08    7.30
   7   8   1  162.68    7.70
   8  -8   1  297.07   10.60
  -8  -8  -1  303.17   11.60
  -8  -8  -1  273.47   10.80
   8  -8   1  287.87   11.10
   8  -8   1  291.17   12.10
   8   8   1  268.17   11.50
   9  -8   1  163.28    8.50
   9  -8   1  153.08    7.40
  -9  -8  -1  147.59    7.30
  -9  -8  -1  162.98    8.10
   9   8   1  146.99    8.10
  10  -8   1   64.69    4.40
  10  -8   1   53.69    5.20
 -10  -8  -1   52.19    4.70
  10  -8   1   55.19    4.30
 -10  -8  -1   54.79    4.20
  10   8   1   52.29    5.00
  11  -8   1   -1.90    1.90
  11  -8   1    5.30    2.00
 -11  -8  -1    0.70    2.00
  11  -8   1    2.00    1.70
 -11  -8  -1    3.50    1.80
  11   8   1    4.30    2.30
  12  -8   1    5.30    2.80
  12  -8   1    2.10    1.60
 -12  -8  -1   -5.00    1.60
 -12  -8  -1    0.40    1.50
  12  -8   1   -0.40    1.80
  12   8   1   -2.90    2.20
 -13  -8  -1    1.80    2.20
  13  -8   1    0.40    2.60
  13  -8   1    6.00    2.10
  13  -8   1   10.00    2.60
 -13  -8  -1    4.70    2.00
  13   8   1    3.00    3.10
 -14  -8  -1   11.30    3.10
  14  -8   1    9.30    3.10
  14  -8   1   12.90    2.40
  14  -8   1   11.20    3.50
 -14  -8  -1   16.80    2.50
  14   8   1   14.90    3.80
  15  -8   1   -0.10    2.70
  15  -8   1   -0.20    2.80
 -15  -8  -1    0.00    2.40
 -15  -8  -1    0.00    1.90
  15   8   1   -0.70    2.50
  15   8   1   -3.60    2.60
  16  -8   1    6.90    3.00
 -16  -8  -1    1.30    2.80
  16   8   1   -1.00    2.80
  16   8   1    1.80    3.50
  17  -8   1   13.10    4.00
  17  -8   1    7.60    3.90
 -17  -8  -1    7.40    3.80
  17   8   1   14.00    5.40
  17   8   1   15.70    5.30
  16  -9  -1   -4.20    2.80
  16  -9  -1    0.20    2.20
 -16  -9   1   -0.90    2.80
  16  -9  -1    3.40    3.00
  16   9  -1   -5.00    2.60
 -15  -9   1   -0.20    1.80
  15  -9  -1    0.10    2.60
  15  -9  -1    1.60    2.40
 -15  -9   1    0.30    2.60
  15  -9  -1    5.30    2.20
  15   9  -1    1.70    2.70
  14  -9  -1   -0.70    1.70
 -14  -9   1    0.30    2.30
  14  -9  -1    1.80    1.90
 -14  -9   1    2.20    1.80
  14  -9  -1    2.90    2.80
  14   9  -1    1.20    2.70
 -13  -9   1    0.70    1.90
 -13  -9   1   -0.10    2.40
  13  -9  -1    1.60    2.40
  13  -9  -1    4.70    3.20
  13  -9  -1    0.40    1.70
  13   9  -1   -0.70    2.10
  12  -9  -1    5.00    2.10
 -12  -9   1    0.80    1.70
  12  -9  -1    6.00    2.90
  12  -9  -1    0.10    1.70
 -12  -9   1    2.30    2.20
  12   9  -1    3.80    2.00
 -11  -9   1   -0.60    1.40
 -11  -9   1   -0.20    2.10
  11  -9  -1    3.80    1.80
  11  -9  -1    0.40    1.70
  11  -9  -1    6.60    2.90
  11   9  -1    1.70    2.10
  10  -9  -1   95.29    6.90
 -10  -9   1   87.99    6.20
  10  -9  -1   92.89    5.20
 -10  -9   1   98.39    5.70
  10  -9  -1  107.39    6.00
  10   9  -1  110.29    6.70
   9  -9  -1   27.80    2.60
   9  -9  -1   21.10    3.70
  -9  -9   1   29.10    3.60
   9  -9  -1   22.40    3.40
  -9  -9   1   22.90    3.60
   9   9  -1   24.50    3.50
  -8  -9   1  127.89    7.20
  -8  -9   1  118.39    6.40
   8  -9  -1  122.09    5.30
   8  -9  -1  124.39    7.30
   8  -9  -1  131.39    6.90
   8   9  -1  133.69    6.90
  -7  -9   1   46.40    4.00
  -7  -9   1   41.30    4.00
   7  -9  -1   44.30    4.50
   7  -9  -1   51.09    4.10
   7  -9  -1   46.60    2.70
   7   9  -1   48.50    3.80
   6  -9  -1   28.00    1.70
   6  -9  -1   28.00    3.50
   6  -9  -1   31.00    4.00
  -6  -9   1   29.60    3.60
  -6  -9   1   25.00    3.40
   6   9  -1   29.30    2.90
   5  -9  -1    6.30    1.90
  -5  -9   1    7.20    2.10
   5  -9  -1    9.00    2.30
  -5  -9   1    7.30    2.00
  -4  -9   1  155.78    7.60
  -4  -9   1  169.58    7.80
   4  -9  -1  157.08    7.60
  -3  -9   1    3.30    1.40
   3  -9  -1    4.00    1.70
  -3  -9   1    4.00    1.70
   2  -9  -1   84.49    5.30
  -2  -9   1   84.09    5.00
  -2  -9   1   87.39    5.30
  -1  -9   1   30.50    3.20
   1  -9  -1   29.10    3.70
   1  -9  -1   28.20    3.00
  -1  -9   1   24.60    3.10
  -1   9   1   25.80    1.60
   0  -9   1   77.69    4.90
   0  -9   1   69.99    4.70
   0  -9  -1   74.19    4.70
   0  -9  -1   73.89    4.80
   0   9   1   71.39    3.20
   0   9  -1   68.99    3.50
  -1  -9  -1   54.79    4.00
  -1  -9  -1   55.19    4.10
   1  -9   1   52.49    4.10
   1  -9   1   53.79    4.10
  -1   9  -1   48.30    2.70
   1   9   1   49.00    2.90
   2  -9   1    0.90    1.30
  -2  -9  -1    0.80    1.40
   2  -9   1   -1.70    1.10
  -2  -9  -1    1.10    1.40
  -2   9  -1    2.10    0.90
   3  -9   1    6.20    1.10
   3  -9   1    5.80    1.80
  -3  -9  -1    7.90    2.00
  -3  -9  -1    7.60    2.20
   3  -9   1    6.00    1.90
   4  -9   1    2.30    1.30
   4  -9   1    1.20    0.80
  -4  -9  -1   -0.20    1.20
   4  -9   1   -0.60    1.20
  -4  -9  -1    1.20    1.60
  -4   9  -1    0.30    0.80
  -5  -9  -1    4.40    1.80
  -5  -9  -1    6.50    2.10
   5  -9   1    5.30    1.90
   5  -9   1    6.90    1.30
   5  -9   1    6.60    2.00
  -6  -9  -1   -1.10    1.30
   6  -9   1    1.10    1.60
  -6  -9  -1   -0.30    1.60
   6  -9   1    0.70    1.60
   6  -9   1   -0.10    1.00
   6   9   1    2.10    1.60
   7  -9   1   17.10    2.90
   7  -9   1   17.90    2.40
   7  -9   1   14.50    2.80
  -7  -9  -1   17.50    2.90
  -7  -9  -1   15.00    2.90
   7   9   1   15.90    2.70
   8  -9   1  109.99    6.90
  -8  -9  -1  105.19    6.30
  -8  -9  -1  110.59    6.20
   8  -9   1  108.99    6.30
   8  -9   1  109.89    5.40
   8   9   1  108.59    6.60
   9  -9   1    0.80    1.90
  -9  -9  -1    3.30    2.10
   9  -9   1    7.10    1.90
   9  -9   1    2.90    2.10
  -9  -9  -1    1.50    1.90
   9   9   1   -0.40    1.70
 -10  -9  -1   68.39    5.50
  10  -9   1   56.69    4.40
  10  -9   1   72.79    5.20
 -10  -9  -1   66.89    4.80
  10  -9   1   76.59    6.30
  10   9   1   64.79    5.60
 -11  -9  -1    3.10    2.30
  11  -9   1    4.20    2.30
  11  -9   1    7.10    2.00
  11  -9   1    3.20    2.30
 -11  -9  -1    6.10    2.20
  12  -9   1   34.70    3.70
  12  -9   1   32.90    5.40
  12  -9   1   33.20    4.40
 -12  -9  -1   32.00    4.50
 -12  -9  -1   32.30    3.60
  12   9   1   41.00    5.60
 -13  -9  -1    1.60    2.50
 -13  -9  -1    0.80    1.90
  13  -9   1    1.90    2.10
  13  -9   1   -0.80    1.90
  13  -9   1    5.80    2.30
  13   9   1   -1.50    2.20
  14  -9   1   19.70    3.90
 -14  -9  -1   18.70    3.00
  14  -9   1   18.70    4.40
 -14  -9  -1   15.20    4.10
  14  -9   1   20.70    3.20
  14   9   1   24.60    4.80
  15  -9   1   -0.80    2.00
 -15  -9  -1   -3.10    2.00
  15  -9   1    4.10    2.60
 -15  -9  -1    1.70    2.30
  15   9   1    4.60    3.30
  15   9   1    1.30    3.70
  16  -9   1   23.60    4.70
 -16  -9  -1   32.90    5.10
  16  -9   1   25.40    5.40
  16   9   1   33.20    5.70
 -16 -10   1    2.70    3.50
  16 -10  -1    6.10    2.90
  16 -10  -1    4.20    3.70
  16 -10  -1    4.60    2.60
  16  10  -1    5.30    3.90
 -15 -10   1    0.30    2.50
  15 -10  -1    3.60    3.60
 -15 -10   1    1.30    2.30
  15 -10  -1    3.80    2.70
  15 -10  -1    2.30    2.30
  15  10  -1   -4.30    2.80
 -14 -10   1    8.40    3.40
  14 -10  -1   13.50    3.40
  14 -10  -1   -0.80    2.20
  14 -10  -1   13.50    2.80
 -14 -10   1    7.00    2.30
  14  10  -1    9.10    3.70
  13 -10  -1   13.70    3.00
  13 -10  -1   12.50    3.60
 -13 -10   1   13.00    2.80
  13 -10  -1   17.90    3.10
 -13 -10   1   13.10    3.70
  13  10  -1   15.90    3.80
 -12 -10   1   37.80    4.10
 -12 -10   1   44.80    5.70
  12 -10  -1   38.10    3.70
  12 -10  -1   41.60    4.30
  12  10  -1   46.30    4.90
 -11 -10   1    8.70    2.20
 -11 -10   1   12.40    3.10
  11 -10  -1    8.10    2.30
  11  10  -1    4.90    2.60
  10 -10  -1   68.49    6.00
  10 -10  -1   67.19    4.10
  10 -10  -1   65.99    5.20
 -10 -10   1   58.79    5.30
 -10 -10   1   73.89    5.30
  10  10  -1   76.79    5.60
   9 -10  -1    0.30    1.80
   9 -10  -1   -0.50    1.10
   9 -10  -1    3.00    2.30
  -9 -10   1   -1.10    1.70
  -9 -10   1    2.20    2.10
   9  10  -1    0.60    1.70
   8 -10  -1   55.69    4.80
   8 -10  -1   55.69    5.20
  -8 -10   1   51.39    4.80
  -8 -10   1   54.99    4.60
   8 -10  -1   55.19    3.00
   8  10  -1   60.89    4.50
  -7 -10   1    1.20    1.80
   7 -10  -1    5.80    1.00
  -7 -10   1    5.20    2.30
   7 -10  -1    0.70    2.00
   7 -10  -1    3.30    2.10
   7  10  -1    9.00    2.20
   6 -10  -1   40.50    4.10
  -6 -10   1   35.60    3.80
  -6 -10   1   40.30    3.80
   6 -10  -1   40.60    4.10
  -5 -10   1  152.48    7.80
   5 -10  -1  153.68    7.70
   5 -10  -1  141.09    7.70
  -5 -10   1  160.08    8.00
   4 -10  -1    6.30    2.00
  -4 -10   1    6.50    2.10
  -4 -10   1    7.40    2.30
   3 -10  -1   75.29    5.30
  -3 -10   1   85.29    5.50
  -3 -10   1   73.49    5.20
   2 -10  -1   14.30    2.90
   2 -10  -1   19.50    3.20
  -2 -10   1   18.10    3.00
  -2 -10   1   20.90    3.00
   1 -10  -1   -0.80    1.40
  -1 -10   1    1.00    1.50
   1 -10  -1   -2.70    1.10
  -1 -10   1    1.40    1.40
  -1  10   1    0.20    0.70
   0 -10   1  206.18    9.40
   0 -10  -1  208.78    9.50
   0 -10   1  204.88    9.20
   0 -10  -1  203.48    9.10
   0  10   1  200.08    6.80
   0  10  -1  201.08    7.20
  -1 -10  -1   92.89    5.80
   1 -10   1   90.29    5.70
  -1 -10  -1   86.59    5.50
   1 -10   1   90.59    5.80
  -1  10  -1   88.89    3.90
   1  10   1   91.19    4.20
   2 -10   1  194.58    9.10
   2 -10   1  192.88    9.10
  -2 -10  -1  199.28    9.10
  -2 -10  -1  178.88    8.60
  -2  10  -1  190.38    6.50
  -3 -10  -1    1.80    1.50
   3 -10   1    1.60    1.40
  -3 -10  -1    0.90    1.40
   3 -10   1    1.60    1.70
  -4 -10  -1  337.77   12.90
   4 -10   1  327.97   13.20
   4 -10   1  340.67   10.20
  -4 -10  -1  330.57   13.00
   4 -10   1  347.47   12.70
   5 -10   1   13.70    2.70
   5 -10   1   13.40    2.80
  -5 -10  -1   12.80    2.90
   5 -10   1   16.10    1.60
  -5 -10  -1   13.70    2.80
   6 -10   1  229.78    8.00
   6 -10   1  228.08   10.40
   6 -10   1  241.78   10.40
  -6 -10  -1  246.68   10.50
  -6 -10  -1  254.37   10.60
   7 -10   1  112.59    6.80
   7 -10   1  114.89    6.80
  -7 -10  -1  110.39    6.50
  -7 -10  -1  107.39    6.50
   7 -10   1  106.79    4.90
   7  10   1  113.09    6.60
   8 -10   1  187.28    9.20
   8 -10   1  169.38    8.60
  -8 -10  -1  165.48    8.60
  -8 -10  -1  174.38    8.60
   8 -10   1  175.18    7.10
   8  10   1  169.88    8.70
   9 -10   1   98.09    5.20
  -9 -10  -1  101.39    6.40
   9 -10   1  109.39    6.60
  -9 -10  -1   93.59    6.30
   9  10   1   97.39    6.60
  10 -10   1   35.40    4.00
  10 -10   1   41.40    3.70
 -10 -10  -1   44.90    4.50
 -10 -10  -1   36.80    4.00
  10 -10   1   27.30    4.50
  10  10   1   42.50    5.40
 -11 -10  -1    8.60    2.50
 -11 -10  -1   19.30    3.60
  11 -10   1   11.20    3.30
  11 -10   1   14.70    2.80
  11 -10   1   12.60    3.00
  11  10   1   17.70    3.70
 -12 -10  -1   -0.60    1.90
  12 -10   1    5.00    2.60
  12 -10   1    0.40    1.70
 -12 -10  -1    3.40    2.50
  12 -10   1    0.30    2.00
  12  10   1    3.70    2.50
  13 -10   1    2.50    2.20
 -13 -10  -1    2.70    2.30
  13 -10   1    5.10    2.00
  13 -10   1    0.90    3.00
 -13 -10  -1    2.90    2.30
  13  10   1   -2.70    2.40
 -14 -10  -1   -0.20    2.30
  14 -10   1   -2.50    2.40
  14 -10   1   -1.60    2.40
  14 -10   1    1.60    2.10
 -14 -10  -1    3.40    2.70
  14  10   1    2.00    2.70
  14  10   1   -0.80    3.20
 -15 -10  -1   -6.70    2.40
 -15 -10  -1   -2.20    2.40
  15 -10   1   -0.20    2.60
  15 -10   1    3.50    2.50
  15  10   1   -0.60    2.50
  15  10   1    0.60    3.50
 -15 -11   1   14.20    3.30
 -15 -11   1    6.50    3.40
  15 -11  -1    1.80    3.90
  15 -11  -1   11.40    3.10
  15 -11  -1    8.10    2.80
  15  11  -1   13.40    4.30
  14 -11  -1    2.20    3.30
 -14 -11   1    5.70    2.50
  14 -11  -1   -3.40    2.20
  14 -11  -1    1.70    2.30
 -14 -11   1    2.90    2.70
  14  11  -1    3.00    3.10
  13 -11  -1    4.50    2.50
  13 -11  -1    4.80    2.20
 -13 -11   1    4.30    3.00
  13 -11  -1    4.40    3.00
 -13 -11   1    4.90    2.70
  13  11  -1    5.60    2.90
  12 -11  -1    0.10    1.80
 -12 -11   1   -0.20    1.90
 -12 -11   1    2.00    2.50
  12 -11  -1    2.30    2.60
  12 -11  -1    2.30    2.20
  12  11  -1    0.80    2.20
 -11 -11   1    3.60    2.40
  11 -11  -1    4.80    2.30
 -11 -11   1    2.40    2.30
  11 -11  -1   -1.20    2.10
  11 -11  -1    1.80    1.50
  11  11  -1    4.00    2.50
 -10 -11   1    3.00    2.20
 -10 -11   1    5.40    2.70
  10 -11  -1    5.40    2.40
  10 -11  -1    9.70    3.20
  10 -11  -1    4.90    1.70
  10  11  -1    3.00    2.20
  -9 -11   1    4.70    2.00
   9 -11  -1    0.60    2.40
  -9 -11   1    4.60    2.20
   9 -11  -1    4.60    1.20
   9 -11  -1    4.50    2.30
   9  11  -1    4.80    2.30
  -8 -11   1   34.30    4.60
   8 -11  -1   31.50    1.90
   8 -11  -1   31.30    5.00
   8 -11  -1   34.10    4.50
  -8 -11   1   29.70    4.10
   7 -11  -1   -0.60    1.90
  -7 -11   1    3.30    1.80
  -7 -11   1   -3.20    1.40
   7 -11  -1   -0.70    1.70
   6 -11  -1   24.40    4.00
  -6 -11   1   22.50    3.70
  -6 -11   1   25.60    3.90
   6 -11  -1   27.10    3.90
  -5 -11   1   10.40    2.50
   5 -11  -1    5.90    2.10
  -5 -11   1    4.80    1.90
   5 -11  -1    8.30    2.30
  -4 -11   1   52.09    4.80
  -4 -11   1   54.09    4.60
   4 -11  -1   53.49    4.60
   3 -11  -1   88.39    5.90
  -3 -11   1   98.19    6.20
  -3 -11   1   74.69    5.60
   2 -11  -1  136.69    7.70
  -2 -11   1  143.09    7.80
  -2 -11   1  143.89    7.80
   2 -11  -1  144.39    7.90
   1 -11  -1  134.49    7.60
  -1 -11   1  122.79    7.20
  -1 -11   1  122.99    7.10
   1 -11  -1  130.69    7.30
  -1  11   1  128.29    4.40
   0 -11  -1   32.10    4.40
   0 -11   1   32.60    4.30
   0 -11   1   33.00    4.30
   0 -11  -1   33.90    4.40
   0  11   1   30.80    2.30
  -1 -11  -1   22.80    3.60
   1 -11   1   27.30    4.10
  -1 -11  -1   27.20    3.80
   1 -11   1   25.80    3.90
  -1  11  -1   29.20    2.20
   2 -11   1   12.10    2.90
   2 -11   1   23.60    3.80
  -2 -11  -1   11.50    2.30
  -2 -11  -1   17.60    3.40
  -2  11  -1   14.60    1.70
   3 -11   1   20.70    3.70
   3 -11   1   16.10    2.90
  -3 -11  -1   17.10    3.30
  -3 -11  -1   16.30    3.20
   3 -11   1   18.30    3.20
   4 -11   1    8.60    2.50
  -4 -11  -1   11.90    2.60
   4 -11   1    8.50    2.50
  -4 -11  -1   10.00    2.20
  -4  11  -1    9.90    2.30
  -5 -11  -1   58.89    5.20
   5 -11   1   51.49    4.40
   5 -11   1   61.59    2.90
   5 -11   1   60.59    5.00
  -5 -11  -1   58.99    5.00
   6 -11   1   20.80    3.90
  -6 -11  -1   22.40    3.50
   6 -11   1   22.20    3.40
  -6 -11  -1   15.80    3.00
   6 -11   1   23.00    2.00
   7 -11   1   52.29    4.90
   7 -11   1   52.29    5.00
   7 -11   1   49.30    3.00
  -7 -11  -1   48.50    4.70
  -7 -11  -1   48.90    4.80
   8 -11   1    3.20    2.00
  -8 -11  -1   -0.10    1.90
   8 -11   1    0.80    1.10
  -8 -11  -1   -1.70    1.90
   8  11   1   -1.70    1.80
   9 -11   1    1.70    1.40
  -9 -11  -1   -0.70    1.60
   9 -11   1   -2.40    1.90
   9 -11   1    6.40    2.50
   9  11   1   -1.40    1.80
 -10 -11  -1   11.90    3.30
  10 -11   1   20.80    4.10
 -10 -11  -1    7.20    2.60
  10 -11   1   10.20    2.30
  10 -11   1   12.40    3.20
  10  11   1   12.50    3.60
  11 -11   1   24.00    3.90
 -11 -11  -1   21.50    3.50
 -11 -11  -1   23.10    3.90
  11 -11   1   24.90    4.40
  11 -11   1   23.60    3.10
  11  11   1   30.40    4.60
  12 -11   1   34.00    4.40
  12 -11   1   37.40    5.60
 -12 -11  -1   36.80    5.30
  12 -11   1   35.30    4.30
  12  11   1   41.60    5.70
  13 -11   1    3.90    2.80
  13 -11   1    0.70    2.00
  13 -11   1    1.80    2.30
 -13 -11  -1    1.30    2.30
 -13 -11  -1    3.80    2.70
  13  11   1    2.00    2.80
  14 -11   1   20.10    4.60
  14 -11   1   16.50    3.50
 -14 -11  -1   25.30    4.60
  14 -11   1   23.30    4.60
 -14 -11  -1   21.90    3.80
  14  11   1   24.60    4.80
  14  11   1   16.00    4.70
 -15 -11  -1   10.70    3.50
 -15 -11  -1    2.10    3.10
  15 -11   1    2.60    3.00
  15 -11   1    1.20    2.70
  15 -11   1    3.60    3.40
  15  11   1    9.70    3.70
 -14 -12   1    3.10    3.00
  14 -12  -1    0.30    2.90
  14 -12  -1    0.70    2.60
 -14 -12   1    8.70    3.50
  14  12  -1    6.70    3.30
 -13 -12   1   37.00    5.80
 -13 -12   1   41.40    5.20
  13 -12  -1   41.80    6.40
  13 -12  -1   37.10    3.90
  13 -12  -1   41.30    5.10
  13  12  -1   41.00    5.50
 -12 -12   1   -0.50    2.10
 -12 -12   1   -1.20    2.10
  12 -12  -1    0.10    1.60
  12 -12  -1   -0.20    2.30
  12 -12  -1    2.10    2.60
  12  12  -1    1.60    2.40
  11 -12  -1   72.89    5.90
 -11 -12   1   59.19    5.20
  11 -12  -1   55.59    3.30
 -11 -12   1   57.89    6.90
  11 -12  -1   57.69    5.90
  11  12  -1   47.90    5.40
 -10 -12   1    0.00    2.50
  10 -12  -1    1.30    1.10
  10 -12  -1   -0.80    2.20
 -10 -12   1   -2.50    2.10
  10  12  -1    0.50    2.00
   9 -12  -1   15.30    3.50
   9 -12  -1   21.90    3.70
  -9 -12   1   23.70    6.80
  -9 -12   1   22.50    4.20
   8 -12  -1   -1.20    2.20
  -8 -12   1    1.70    2.10
   8 -12  -1   -2.30    1.70
  -7 -12   1    3.90    2.80
   7 -12  -1    9.50    3.00
  -7 -12   1   12.90    4.40
   7 -12  -1   10.60    3.50
  -6 -12   1   18.00    3.40
  -6 -12   1   12.20    3.50
   6 -12  -1   15.50    3.30
  -5 -12   1   43.10    5.20
  -5 -12   1   36.20    4.60
   5 -12  -1   24.80    4.60
   5 -12  -1   37.90    5.00
  -4 -12   1   79.49    6.20
  -4 -12   1   78.39    6.00
   4 -12  -1   93.19    6.80
   3 -12  -1   52.49    4.90
  -3 -12   1   49.99    4.90
   3 -12  -1   59.19    5.20
  -3 -12   1   55.59    5.40
  -2 -12   1   14.10    3.10
  -2 -12   1   16.80    3.10
   2 -12  -1   19.80    3.70
   2 -12  -1   11.70    3.20
  -1 -12   1    9.30    2.70
   1 -12  -1   10.80    3.40
  -1 -12   1   12.90    3.20
   1 -12  -1   16.20    3.30
  -1  12   1   12.00    1.40
   0 -12  -1   -2.80    1.70
   0 -12   1    0.20    1.70
   0 -12   1    0.20    2.00
   0 -12  -1    4.80    2.00
   0  12   1    1.20    1.20
   1 -12   1   58.69    5.40
  -1 -12  -1   57.09    4.90
  -1 -12  -1   51.29    5.00
   1 -12   1   53.79    5.00
  -1  12  -1   48.00    3.00
  -2 -12  -1   -2.20    1.70
  -2 -12  -1   -0.20    1.70
   2 -12   1    2.50    2.30
   2 -12   1    3.50    2.30
  -2  12  -1    1.60    1.10
  -3 -12  -1   11.40    3.10
   3 -12   1   13.60    3.60
  -3 -12  -1    8.60    2.60
   3 -12   1   11.00    2.60
   3 -12   1   15.50    3.50
  -3  12  -1   12.90    1.60
  -4 -12  -1    3.50    2.40
  -4 -12  -1    1.40    2.20
   4 -12   1    5.10    4.80
   4 -12   1    7.20    2.30
   5 -12   1   42.20    8.20
   5 -12   1   51.69    4.50
  -5 -12  -1   38.90    5.80
  -5 -12  -1   49.40    4.70
   6 -12   1   23.00    3.80
   6 -12   1   17.40    1.50
  -6 -12  -1   23.40    3.80
   6 -12   1   24.70    5.00
  -6 -12  -1   18.10    5.80
   7 -12   1   97.39    4.00
   7 -12   1  103.69    8.00
   7 -12   1  101.39    6.90
  -7 -12  -1  104.59    6.90
  -8 -12  -1    1.50    2.20
   8 -12   1    2.40    2.20
   8 -12   1   -1.40    1.90
   8 -12   1    0.60    1.20
  -8 -12  -1   -0.40    1.90
   9 -12   1   44.60    3.20
   9 -12   1   50.89    4.90
  -9 -12  -1   45.30    5.10
   9 -12   1   48.80    5.00
  -9 -12  -1   49.60    5.10
  10 -12   1    0.10    2.30
  10 -12   1    2.20    2.40
  10 -12   1    0.60    1.50
 -10 -12  -1    1.90    2.30
 -10 -12  -1    2.10    2.30
  10  12   1    0.70    2.20
  11 -12   1    6.60    2.80
  11 -12   1    5.10    2.90
 -11 -12  -1    2.30    2.20
 -11 -12  -1   12.30    2.90
  11  12   1    2.00    2.80
  12 -12   1    2.70    2.50
  12 -12   1   -0.40    2.80
 -12 -12  -1    5.70    3.00
 -12 -12  -1    9.80    3.40
  12 -12   1    2.80    2.30
  12  12   1    4.90    2.90
 -13 -12  -1    8.50    3.10
  13 -12   1    9.00    2.50
  13 -12   1    5.50    3.10
 -13 -12  -1    5.50    3.30
  13 -12   1    7.40    3.10
  13  12   1    3.30    3.10
  13  12   1    4.20    3.70
  14 -12   1    2.10    2.40
 -14 -12  -1    5.20    3.20
 -14 -12  -1    5.30    3.20
  14 -12   1    7.40    4.40
  14 -12   1    4.00    2.80
  14  12   1    6.00    4.00
  14  12   1    9.00    4.00
 -13 -13   1    6.00    3.30
  13 -13  -1   16.50    3.50
 -13 -13   1   11.40    3.30
  13  13  -1   18.80    4.10
  12 -13  -1    4.80    3.40
 -12 -13   1    2.40    2.90
  12 -13  -1    6.40    3.10
 -12 -13   1    3.00    2.90
  12  13  -1   -0.10    2.50
  11 -13  -1    1.70    3.10
 -11 -13   1    0.30    2.60
 -11 -13   1    6.00    2.80
  11 -13  -1    0.10    2.80
  10 -13  -1    1.10    2.60
 -10 -13   1    1.90    2.70
 -10 -13   1    3.70    2.90
  10 -13  -1    1.00    2.60
  -9 -13   1   17.10    3.80
  -9 -13   1   16.00    3.60
   9 -13  -1   11.70    3.30
   9 -13  -1   13.20    3.50
   8 -13  -1   -0.50    1.70
  -8 -13   1   -0.90    2.00
  -8 -13   1    2.60    2.20
   8 -13  -1   -1.90    2.30
  -7 -13   1    7.40    3.00
   7 -13  -1    9.50    2.90
   7 -13  -1   11.00    2.80
  -7 -13   1    9.90    3.30
  -6 -13   1    5.80    2.20
  -6 -13   1   -0.50    2.00
   6 -13  -1    2.50    1.80
   6 -13  -1   -2.80    2.10
  -5 -13   1   68.99    5.70
   5 -13  -1   73.09    6.20
  -5 -13   1   76.59    6.30
   5 -13  -1   77.79    6.60
  -4 -13   1   68.89    6.00
   4 -13  -1   71.09    6.00
  -4 -13   1   82.19    6.20
   4 -13  -1   78.99    6.20
   3 -13  -1  153.48    8.80
  -3 -13   1  137.69    8.50
   3 -13  -1  148.69    8.90
  -3 -13   1  159.18   13.30
   2 -13  -1   85.59    6.90
   2 -13  -1   96.89    7.00
  -2 -13   1   80.19    6.50
   1 -13  -1  253.37   12.10
  -1 -13   1  282.87   17.60
  -1 -13   1  277.97   12.60
   1 -13  -1  261.67   17.20
   0 -13   1   15.40    3.40
   0 -13  -1   15.30    3.60
   0 -13  -1   17.70    3.60
   0 -13   1   23.80    5.10
   0  13   1   17.20    1.90
  -1 -13  -1  210.68   10.60
  -1 -13  -1  197.18   10.10
   1 -13   1  202.28   10.40
   1 -13   1  214.78   10.70
  -1  13  -1  197.98    7.10
   2 -13   1    7.70    2.70
  -2 -13  -1   10.60    3.10
  -2 -13  -1    5.50    2.60
   2 -13   1    7.40    2.50
  -3 -13  -1   22.20    4.00
  -3 -13  -1   19.70    3.60
   3 -13   1   22.90    3.60
   3 -13   1   30.20    4.70
   3 -13   1   21.20    3.90
  -3  13  -1   19.80    1.50
  -4 -13  -1   -0.20    1.90
   4 -13   1   -3.90    1.70
  -4 -13  -1   -2.60    1.80
   4 -13   1    2.10    1.90
   4 -13   1   -0.80    2.00
   5 -13   1   13.50    2.90
  -5 -13  -1   10.50    3.00
   5 -13   1   12.10    3.30
   5 -13   1   21.60    4.10
  -6 -13  -1    1.10    2.30
   6 -13   1    9.80    3.20
  -6 -13  -1    3.20    2.80
   7 -13   1    7.40    2.90
  -7 -13  -1    3.50    2.80
   7 -13   1    3.20    2.60
  -7 -13  -1    0.30    2.20
  -8 -13  -1   -2.30    2.30
  -8 -13  -1    2.10    2.60
   8 -13   1    4.00    2.80
   8 -13   1    4.20    2.30
   9 -13   1   54.29    3.00
  -9 -13  -1   61.89    5.60
  -9 -13  -1   62.89    5.60
   9 -13   1   58.29    5.60
   9 -13   1   54.59    5.60
  10 -13   1   13.90    3.80
  10 -13   1   10.90    1.90
  10 -13   1   13.80    3.60
 -10 -13  -1   11.60    3.30
 -10 -13  -1   16.30    3.70
  11 -13   1   26.70    4.60
 -11 -13  -1   30.70    4.60
 -11 -13  -1   20.60    4.30
  11 -13   1   20.20    2.80
  11 -13   1   21.50    4.70
  12 -13   1   10.60    3.30
 -12 -13  -1    6.50    3.40
 -12 -13  -1    9.00    3.10
  12 -13   1   11.80    3.70
  12  13   1   10.60    3.30
 -13 -13  -1    9.40    3.40
 -13 -13  -1    7.40    3.30
  13 -13   1    0.40    3.00
  13  13   1    0.70    3.20
  13  13   1    8.50    3.60
  12 -14  -1    4.10    3.20
 -12 -14   1    6.60    3.60
  12 -14  -1   11.10    3.80
 -12 -14   1   11.60    3.40
  11 -14  -1   26.50    4.50
 -11 -14   1   23.90    5.00
  11 -14  -1   24.80    4.60
 -11 -14   1   36.20    5.20
 -10 -14   1    2.10    2.80
  10 -14  -1    4.00    3.10
 -10 -14   1    2.50    3.30
  10 -14  -1    4.90    2.90
  -9 -14   1   17.00    4.00
  -9 -14   1   20.40    4.30
   9 -14  -1   23.60    4.20
   9 -14  -1   15.20    3.90
   8 -14  -1    2.70    2.30
  -8 -14   1    0.60    2.50
  -8 -14   1    2.10    2.90
   8 -14  -1   -0.30    2.70
   7 -14  -1    5.60    2.70
   7 -14  -1    6.00    3.00
  -7 -14   1   10.10    2.90
  -7 -14   1    5.50    2.60
   6 -14  -1    4.00    2.70
  -6 -14   1    1.30    2.40
   6 -14  -1    1.30    2.60
  -6 -14   1    5.80    3.00
   5 -14  -1   14.20    3.60
  -5 -14   1    6.60    2.80
   5 -14  -1    3.80    2.70
  -5 -14   1    6.80    2.80
   5 -14  -1    7.40    2.70
  -4 -14   1    1.30    2.20
   4 -14  -1    2.00    2.30
  -4 -14   1    4.60    2.60
   4 -14  -1    5.30    2.70
   4 -14  -1    4.50    2.40
   3 -14  -1   36.50    5.60
  -3 -14   1   28.40    4.50
   3 -14  -1   28.70    4.50
  -3 -14   1   42.50    5.60
   2 -14  -1    7.20    3.20
  -2 -14   1    5.20    3.20
  -2 -14   1    7.60    3.10
   2 -14  -1    8.50    3.10
   1 -14  -1   -1.60    2.40
   1 -14  -1    2.20    2.50
  -1 -14   1    0.10    2.00
  -1 -14   1    6.50    2.80
   0 -14  -1   50.89    5.40
   0 -14   1   56.99    6.70
   0 -14  -1   48.70    6.20
   0 -14   1   55.79    5.50
   0  14   1   45.20    2.70
   0  14   1   43.30    2.80
   1 -14   1    5.70    2.80
  -1 -14  -1    3.30    2.50
  -1 -14  -1   -0.20    2.20
   1 -14   1    0.30    2.50
  -1  14  -1   -0.20    1.40
   2 -14   1   27.10    4.70
  -2 -14  -1   32.70    4.70
   2 -14   1   33.40    5.30
  -2 -14  -1   26.20    4.40
  -2  14  -1   18.70    1.90
  -3 -14  -1    9.70    2.70
   3 -14   1    7.20    2.70
   3 -14   1   11.60    3.70
  -3 -14  -1    9.10    3.50
   3 -14   1   10.10    3.10
   4 -14   1    0.30    2.50
  -4 -14  -1    1.20    2.10
  -4 -14  -1    3.70    2.50
   4 -14   1   -2.00    1.70
  -5 -14  -1   48.60    5.50
  -5 -14  -1   57.49    5.40
   5 -14   1   51.69    5.70
   5 -14   1   57.89    5.70
   5 -14   1   47.10    6.40
  -6 -14  -1   14.10    3.80
  -6 -14  -1   16.20    3.80
   6 -14   1   18.00    4.00
   6 -14   1   10.50    3.00
   6 -14   1    5.50    3.20
   7 -14   1   33.50    5.00
  -7 -14  -1   46.40    6.00
  -7 -14  -1   51.79    6.10
   7 -14   1   47.90    5.10
   8 -14   1   29.00    4.80
  -8 -14  -1   30.40    4.80
   8 -14   1   29.80    4.90
  -8 -14  -1   37.60    5.50
  -9 -14  -1   36.00    5.50
  -9 -14  -1   33.70    5.00
   9 -14   1   24.50    4.60
   9 -14   1   29.30    5.20
 -10 -14  -1   20.70    4.30
  10 -14   1   18.90    4.50
 -10 -14  -1   24.50    4.30
  10 -14   1   17.80    4.00
 -11 -14  -1   11.20    3.60
  11 -14   1    0.70    3.30
  11 -14   1    7.00    3.30
 -11 -14  -1    4.70    2.90
 -12 -14  -1   -2.10    2.90
 -12 -14  -1    9.10    2.90
  12 -14   1    3.00    3.30
  12 -14   1   -2.30    3.00
  12  14   1   -3.00    3.60
 -11 -15   1   -1.10    3.10
  11 -15  -1   11.80    4.00
 -11 -15   1    1.40    2.70
  11 -15  -1   -5.80    4.20
  10 -15  -1   13.30    3.70
 -10 -15   1   12.50    3.60
  10 -15  -1   13.00    4.10
 -10 -15   1   10.90    3.70
   9 -15  -1    4.80    3.10
   9 -15  -1    8.00    3.90
  -9 -15   1    5.30    3.10
  -9 -15   1   11.20    4.10
  -8 -15   1   23.70    4.80
   8 -15  -1   22.70    4.90
   8 -15  -1   19.70    4.20
  -8 -15   1   14.70    3.90
  -7 -15   1    5.60    2.80
  -7 -15   1    2.70    2.80
   7 -15  -1    0.00    2.40
   7 -15  -1    9.20    3.40
   6 -15  -1   10.70    3.80
   6 -15  -1    7.60    3.10
  -6 -15   1    6.30    3.10
   6 -15  -1   16.00    3.90
  -6 -15   1   14.80    3.20
  -5 -15   1    2.10    2.00
   5 -15  -1   11.70    3.80
   5 -15  -1    6.10    2.90
   5 -15  -1   -1.20    2.20
  -5 -15   1   -0.20    2.60
   4 -15  -1   54.39    6.90
  -4 -15   1   46.20    5.00
  -4 -15   1   47.70    5.30
   4 -15  -1   56.89    5.50
   4 -15  -1   51.79    5.60
  -3 -15   1    0.70    2.40
  -3 -15   1    2.80    2.40
   3 -15  -1    0.30    2.30
   3 -15  -1    1.80    3.00
  -2 -15   1  151.68    9.50
  -2 -15   1  163.68    9.90
   2 -15  -1  146.49    9.60
   2 -15  -1  143.99    9.30
   1 -15  -1    6.10    2.80
  -1 -15   1    1.00    2.20
  -1 -15   1   -0.20    2.70
   1 -15  -1    4.80    2.80
   0 -15  -1   58.59    6.30
   0 -15   1   51.49    6.60
   0 -15  -1   59.69    5.60
   0 -15   1   59.09    6.40
   0  15   1   48.10    2.60
   1 -15   1   -1.90    2.10
   1 -15   1    0.20    2.70
  -1 -15  -1   -2.60    1.80
  -1 -15  -1   -0.10    2.10
   1  15   1    0.70    1.40
   2 -15   1    8.80    3.00
   2 -15   1    9.50    3.30
  -2 -15  -1    0.20    2.10
  -2 -15  -1    2.30    3.20
   3 -15   1   -0.90    2.40
   3 -15   1   -0.50    2.50
  -3 -15  -1    1.10    2.40
  -3 -15  -1    2.10    2.30
   4 -15   1    5.30    2.70
  -4 -15  -1   12.90    3.30
  -4 -15  -1    6.10    2.80
   4 -15   1    2.30    2.50
   4 -15   1   11.40    4.00
   5 -15   1    4.40    2.70
  -5 -15  -1    2.30    2.40
   5 -15   1    4.60    3.30
  -5 -15  -1    1.50    2.70
   5 -15   1    2.70    2.60
   6 -15   1    7.20    3.10
  -6 -15  -1    6.50    2.70
   6 -15   1    2.80    3.10
   6 -15   1    6.40    3.30
  -6 -15  -1   -1.60    2.30
   7 -15   1   -3.00    2.60
  -7 -15  -1   -1.20    2.90
  -7 -15  -1    5.20    2.90
   7 -15   1    0.60    2.50
   7 -15   1    5.90    3.10
   8 -15   1    3.10    2.70
   8 -15   1    4.90    3.20
  -8 -15  -1    2.40    3.00
  -8 -15  -1    6.10    2.90
  -9 -15  -1    7.90    3.50
  -9 -15  -1    0.30    2.90
   9 -15   1    2.00    3.00
   9 -15   1    9.50    3.70
  10 -15   1    9.90    3.80
 -10 -15  -1   19.10    4.30
 -10 -15  -1   12.60    3.70
  10 -15   1   16.20    4.00
  10  15   1   12.10    4.10
 -11 -15  -1    1.90    3.00
  11 -15   1    1.40    2.90
  11 -15   1    3.40    3.60
 -11 -15  -1    3.50    3.20
  11  15   1   11.90    4.00
   9 -16  -1    4.60    3.00
  -9 -16   1    6.10    3.20
  -9 -16   1    4.80    3.60
   9 -16  -1    6.10    3.00
   8 -16  -1   23.00    5.20
  -8 -16   1   26.20    5.10
   8 -16  -1   24.30    5.10
  -8 -16   1   21.30    4.80
   7 -16  -1    5.10    3.00
  -7 -16   1    4.30    2.90
  -7 -16   1    0.40    2.90
   7 -16  -1    0.40    3.00
   7 -16  -1    1.00    2.50
   6 -16  -1   13.60    4.00
  -6 -16   1   10.00    3.40
   6 -16  -1   13.70    4.10
   6 -16  -1   17.50    3.90
  -6 -16   1   10.70    3.70
  -5 -16   1    9.30    3.40
   5 -16  -1   19.50    4.90
  -5 -16   1    8.30    3.10
   5 -16  -1   17.50    4.00
   5 -16  -1    7.50    3.10
   4 -16  -1    8.10    4.30
   4 -16  -1    4.20    3.00
  -4 -16   1    1.60    2.80
  -4 -16   1    7.60    3.70
   4 -16  -1   10.70    3.50
  -3 -16   1    4.30    2.80
  -3 -16   1    5.60    3.00
   3 -16  -1    6.30    3.00
   3 -16  -1    6.30    2.90
   2 -16  -1    1.80    2.80
  -2 -16   1    0.70    2.70
  -2 -16   1    0.40    2.20
   2 -16  -1    3.80    3.00
  -1 -16   1   -0.90    2.40
  -1 -16   1    1.20    2.50
   1 -16  -1    1.20    3.10
   1 -16  -1   -2.20    2.20
   0 -16   1   58.69    6.20
   0 -16   1   58.19    7.10
   0 -16  -1   53.79    5.80
   0 -16  -1   55.99    6.10
   1 -16   1    3.10    2.70
  -1 -16  -1    6.90    3.00
   1 -16   1    2.50    2.80
  -1 -16  -1    2.90    2.70
   1  16   1    1.50    1.70
  -2 -16  -1   73.59    6.80
   2 -16   1   54.69    5.20
  -2 -16  -1   70.19    7.00
   2 -16   1   81.79    7.30
   2 -16   1   75.59    7.00
   2  16   1   55.89    4.20
   3 -16   1    0.90    2.10
  -3 -16  -1    3.40    2.60
   3 -16   1    1.70    2.20
  -3 -16  -1   -2.70    2.30
   3 -16   1   -1.10    2.70
   3  16   1    1.70    2.00
  -4 -16  -1   66.19    6.40
   4 -16   1   45.80    5.80
   4 -16   1   58.39    6.40
   4 -16   1   43.30    6.50
  -4 -16  -1   54.39    6.90
   4  16   1   45.90    4.50
   5 -16   1    1.50    2.80
   5 -16   1   -0.50    2.80
  -5 -16  -1    0.00    2.80
  -5 -16  -1    1.10    2.80
   5 -16   1    4.10    2.30
   5  16   1    4.10    2.50
  -6 -16  -1   53.89    6.90
  -6 -16  -1   61.69    7.40
   6 -16   1   52.89    7.10
   6 -16   1   69.19    7.20
   6 -16   1   54.49    5.70
   6  16   1   56.89    5.60
  -7 -16  -1    6.20    3.30
   7 -16   1    6.00    3.10
   7 -16   1   11.50    3.70
  -7 -16  -1    3.90    3.60
   7 -16   1    9.70    3.60
   7  16   1   11.10    3.80
   8 -16   1   32.30    5.60
   8 -16   1   53.49    5.90
  -8 -16  -1   33.20    5.60
  -8 -16  -1   46.50    6.40
   8 -16   1   49.50    8.50
   8  16   1   36.80    5.70
   9 -16   1    7.70    3.60
   9 -16   1    1.90    3.00
  -9 -16  -1    3.00    3.60
  -9 -16  -1   -0.80    3.00
   9 -16   1    1.60    4.00
   9  16   1    4.30    3.40
   7 -17  -1    1.80    3.20
   7 -17  -1    9.70    4.50
   7 -17  -1    8.50    4.00
  -7 -17   1   -0.90    3.40
   6 -17  -1   21.60    4.70
  -6 -17   1   19.30    6.00
   6 -17  -1   22.30    5.30
  -6 -17   1   23.80    5.30
   5 -17  -1    5.00    4.30
   5 -17  -1    2.20    5.50
   5 -17  -1    2.20    3.10
  -5 -17   1   12.10    3.80
  -5 -17   1    7.40    3.50
  -4 -17   1   14.00    4.10
  -4 -17   1   27.70    4.70
   4 -17  -1   24.50    5.30
   4 -17  -1   20.90    4.40
   4 -17  -1   20.80    5.20
   3 -17  -1   23.90    5.00
   3 -17  -1   21.90    5.30
  -3 -17   1   20.10    4.70
   3 -17  -1   21.80    4.60
  -3 -17   1   20.30    4.60
   2 -17  -1   14.30    4.50
   2 -17  -1   14.90    4.60
  -2 -17   1   22.60    4.60
  -2 -17   1   30.60    5.20
   1 -17  -1   20.20    4.90
  -1 -17   1   15.50    4.00
  -1 -17   1   17.70    4.10
   1 -17  -1   18.40    4.30
   0 -17   1   20.00    4.60
   0 -17  -1   19.00    4.70
   0 -17   1   11.90    4.20
   0 -17  -1   18.00    4.60
  -1 -17  -1    5.30    3.50
   1 -17   1    1.10    2.70
   1 -17   1    1.60    3.30
  -1 -17  -1    1.70    2.80
   2 -17   1    6.40    3.60
   2 -17   1    9.50    3.50
  -2 -17  -1    7.80    3.80
   2 -17   1   12.50    4.50
  -2 -17  -1   12.20    3.60
   3 -17   1    1.60    2.80
  -3 -17  -1    0.00    2.80
   3 -17   1   -3.10    2.40
  -3 -17  -1   -0.30    2.90
   3 -17   1    2.30    2.80
   3  17   1   -1.80    2.00
   4 -17   1    8.00    4.40
   4 -17   1    6.10    3.70
  -4 -17  -1    6.30    3.50
  -4 -17  -1    6.90    3.40
   4 -17   1    8.00    3.00
   4  17   1    5.50    2.60
  -5 -17  -1    6.80    3.90
   5 -17   1    4.00    3.40
   5 -17   1    7.80    6.00
  -5 -17  -1   -1.00    3.90
   5  17   1    4.50    2.90
   6 -17   1    0.70    3.80
   6 -17   1    7.10    3.70
  -6 -17  -1   -0.50    3.40
   6 -17   1   -0.30    3.00
   6  17   1   -2.30    2.80
  -7 -17  -1    1.40    4.00
   7 -17   1    6.30    3.60
   7 -17   1    7.10    3.80
  -7 -17  -1    0.20    3.50
   7 -17   1    3.50    3.10
   7  17   1   -2.00    2.80
   4 -18  -1   -0.10    3.70
  -4 -18   1    5.20    3.40
   4 -18  -1    4.80    3.60
  -4 -18   1    4.30    4.10
   4 -18  -1    0.90    2.90
   3 -18  -1    4.50    3.50
   3 -18  -1   -3.10    3.10
  -3 -18   1    5.00    3.20
   3 -18  -1   -6.10    3.20
   2 -18  -1    9.60    3.80
  -2 -18   1    5.50    3.00
   2 -18  -1   -2.70    4.00
  -1 -18   1    8.10    3.20
   1 -18  -1   12.80    3.80
   1 -18  -1    9.90    7.10
   0 -18   1    1.00    2.80
   0 -18  -1    1.70    2.90
   0 -18   1    9.00    6.00
   0 -18  -1    1.80    3.30
  -1 -18  -1   20.90    5.50
   1 -18   1   12.40    5.00
   1 -18   1   14.00    3.80
   1 -18   1   18.10    3.60
  -1 -18  -1   16.50    3.90
  -2 -18  -1    2.20    2.90
   2 -18   1   -1.50    2.40
   2 -18   1    3.60    3.20
  -2 -18  -1    3.90    3.10
   2 -18   1    3.20    3.10
   3 -18   1    8.00    3.70
  -3 -18  -1   12.90    3.80
  -3 -18  -1    9.70    3.90
   3 -18   1    7.30    3.70
   3 -18   1    5.20    3.40
   4 -18   1   -5.00    3.30
   4 -18   1   -3.80    2.70
  -4 -18  -1    9.30    3.60
  -4 -18  -1   -1.90    3.70
  19   0  -2   -0.10    3.50
  19   0  -2    1.30    4.30
  18   0  -2    4.20    3.70
  18   0  -2    8.20    3.90
  17   0  -2    2.80    3.40
  17   0  -2    1.70    2.50
  16   0  -2   20.40    4.60
  16   0  -2   22.80    4.60
  15   0  -2    0.00    2.10
 -15   0   2   -5.00    1.80
 -14   0   2    0.50    2.00
  14   0  -2   -0.50    2.20
  13   0  -2    0.60    1.70
 -13   0   2   -2.00    1.80
 -12   0   2  157.08    8.40
  12   0  -2  160.38    8.80
 -11   0   2   -2.40    1.20
  11   0  -2    1.50    1.80
  10   0  -2  446.26   15.90
 -10   0   2  434.76   15.70
  -9   0   2   -0.50    1.10
   9   0  -2   -0.60    1.20
   8   0  -2  110.39    5.70
  -8   0   2  120.59    6.70
   7   0  -2   -0.70    0.60
  -7   0   2    0.60    1.00
   6   0  -2  768.82   22.30
  -6   0   2  742.33   22.40
  -5   0   2   -0.40    0.50
  -5   0   2    1.50    0.70
   5   0  -2    1.00    0.50
  -4   0   2 8864.41  262.47
  -4   0   2 9999.00  263.27
   3   0  -2   -0.30    0.40
  -3   0   2    0.50    0.50
  -3   0   2    0.10    0.50
   3   0  -2   -0.30    0.40
  -2   0   2  101.79    3.60
  -2   0   2   95.79    3.30
  -1   0   2    0.40    0.20
  -1   0   2   -0.20    0.20
   1   0   2    0.20    0.30
   1   0   2    0.10    0.20
  -2   0  -2  928.11   25.10
   2   0   2  936.61   25.10
   2   0   2  905.01   24.30
  -2   0  -2  869.61   24.90
   2   0   2  901.91   24.90
   3   0   2    1.80    0.50
   3   0   2    0.80    0.70
   3   0   2    0.60    0.60
  -3   0  -2    1.60    0.70
  -3   0  -2    1.20    0.50
  -3   0  -2    0.50    0.50
   4   0   2    1.80    0.80
   4   0   2    1.90    0.70
   4   0   2    1.50    0.80
  -4   0  -2    0.40    0.60
  -4   0  -2    2.10    0.60
  -5   0  -2    0.80    0.40
   5   0   2   -0.10    0.80
   5   0   2   -0.30    0.50
  -5   0  -2    0.90    0.70
   5   0   2    0.10    0.50
  -6   0  -2   12.90    1.20
   6   0   2   15.90    2.20
   6   0   2   13.40    2.20
  -6   0  -2   13.20    1.80
  -7   0  -2    0.50    0.80
   7   0   2   -0.10    0.90
  -7   0  -2    0.20    0.60
  -8   0  -2  805.22   24.20
   8   0   2  800.92   25.30
  -8   0  -2  792.52   22.30
   8   0   2  844.42   25.50
   9   0   2    0.50    1.20
   9   0   2    0.80    1.20
  -9   0  -2   -0.10    0.90
  -9   0  -2    1.10    0.60
  10   0   2  322.37   12.80
 -10   0  -2  308.17    9.10
 -10   0  -2  311.37   11.70
  10   0   2  298.17   12.50
 -10   0  -2  287.57    9.00
 -11   0  -2   -1.00    0.70
  11   0   2   -0.30    1.60
  11   0   2    0.80    1.60
 -11   0  -2    0.50    0.60
  12   0   2  133.29    8.30
  12   0   2  148.99    8.50
  13   0   2    0.10    1.90
  13   0   2    1.90    2.20
  14   0   2   84.19    7.10
  14   0   2   88.89    7.40
  15   0   2    0.10    2.20
  15   0   2   -1.10    2.80
  16   0   2  115.79    9.00
  16   0   2  113.49    8.90
  17   0   2    4.00    3.60
  17   0   2    1.40    3.00
  18   0   2   16.10    5.00
  18   0   2   16.80    3.80
  19  -1  -2    2.60    3.40
  19  -1  -2    0.00    3.60
  19   1  -2    3.70    3.70
  18  -1  -2   23.20    5.40
  18  -1  -2   21.30    4.70
  18   1  -2   33.50    5.90
  18   1  -2   22.20    5.00
  17  -1  -2    7.20    3.60
 -17  -1   2   11.10    3.30
  17  -1  -2    8.40    3.60
  17   1  -2   12.90    3.50
  17   1  -2    2.80    3.00
  16  -1  -2   38.00    5.80
 -16  -1   2   29.40    4.50
  16  -1  -2   38.40    5.90
  16   1  -2   28.70    5.20
 -15  -1   2   46.80    6.00
  15  -1  -2   60.19    5.80
  15  -1  -2   59.09    5.90
  15   1  -2   57.29    5.80
 -14  -1   2  164.18    9.20
  14  -1  -2  165.78    9.60
  14   1  -2  167.48    9.60
  13  -1  -2   62.09    5.50
 -13  -1   2   57.29    5.10
 -13   1   2   70.19    5.60
  13   1  -2   62.19    5.50
 -12  -1   2  233.88   10.40
  12  -1  -2  215.28   10.60
  12   1  -2  220.58   10.50
 -12   1   2  206.18   10.20
  11  -1  -2    6.90    1.90
 -11  -1   2    8.90    2.30
 -11   1   2   13.30    2.60
  11   1  -2   10.60    2.70
  10  -1  -2  105.19    6.10
 -10  -1   2  104.99    6.00
 -10   1   2   96.89    5.90
  10   1  -2  104.09    6.10
  -9  -1   2   10.60    2.00
   9  -1  -2    9.60    2.20
  -9   1   2    8.20    2.00
   9   1  -2   11.00    2.20
  -8  -1   2   21.80    3.30
   8  -1  -2   23.60    3.00
   8   1  -2   23.20    3.00
  -8   1   2   23.60    3.00
  -7  -1   2    6.50    1.50
   7  -1  -2    5.80    1.70
   7   1  -2    5.40    1.50
  -7   1   2    3.90    1.10
   6  -1  -2   27.90    1.10
   6  -1  -2   31.00    2.50
  -6  -1   2   27.50    2.40
   6   1  -2   27.90    2.30
  -6   1   2   26.80    2.40
  -5  -1   2   12.10    0.70
   5  -1  -2   13.40    0.80
  -5  -1   2   15.10    1.60
  -5  -1   2   13.80    1.40
   5  -1  -2   15.20    1.60
   5   1  -2   14.00    0.70
   5   1  -2   15.70    1.90
  -5   1   2   13.00    1.80
   4  -1  -2  747.23   20.90
  -4  -1   2  725.43   20.90
   4  -1  -2  710.93   21.00
  -4  -1   2  771.92   19.80
  -4  -1   2  727.73   21.00
   4   1  -2  707.03   20.80
   4   1  -2  740.33   19.50
  -4   1   2  713.63   20.70
   4   1  -2  744.03   20.70
  -4   1   2  724.13   21.00
   3  -1  -2   24.50    1.60
  -3  -1   2   21.30    1.40
  -3  -1   2   24.70    1.40
  -3  -1   2   23.70    1.70
   3  -1  -2   23.50    1.30
   3  -1  -2   25.40    1.70
   3   1  -2   23.30    1.60
   3   1  -2   24.70    1.20
   3   1  -2   25.10    1.50
  -3   1   2   25.70    1.70
  -2   1   2  461.75   13.20
  -1  -1   2  208.38    6.30
  -1  -1   2  212.78    6.20
  -1   1   2  197.88    5.90
  -1  -1  -2   76.39    2.60
   1  -1   2   89.79    3.20
  -1  -1  -2   89.99    3.20
  -1   1  -2   87.59    3.10
   1   1   2   89.79    3.20
  -1   1  -2   87.79    3.40
   2  -1   2 1630.24   44.80
  -2  -1  -2 1678.23   45.00
   2  -1   2 1704.43   45.00
  -2  -1  -2 1642.34   44.10
  -2  -1  -2 1703.03   45.00
   2  -1   2 1690.03   44.60
   2   1   2 1668.43   45.00
  -2   1  -2 1723.43   45.00
   2   1   2 1679.93   45.10
  -2   1  -2 1676.33   44.80
   2   1   2 1656.03   44.10
  -2   1  -2 1657.03   44.60
  -3  -1  -2  115.09    4.50
   3  -1   2  116.99    4.50
  -3  -1  -2  113.09    3.90
   3  -1   2  114.89    4.00
   3  -1   2  113.19    4.50
  -3   1  -2  114.49    4.50
  -3   1  -2  114.79    4.00
   3   1   2  113.09    4.60
   3   1   2  113.59    3.90
   3   1   2  116.69    4.60
  -3   1  -2  114.19    4.50
  -4  -1  -2 1498.65   40.50
   4  -1   2 1522.85   41.40
   4  -1   2 1488.25   41.30
   4  -1   2 1483.65   40.80
  -4   1  -2 1510.25   40.30
  -4   1  -2 1483.15   41.20
   4   1   2 1482.65   41.50
   4   1   2 1554.34   41.50
   5  -1   2  108.19    4.90
   5  -1   2  105.19    4.50
   5  -1   2  100.19    4.80
  -5  -1  -2  111.69    4.40
  -5   1  -2  111.79    4.00
   5   1   2  106.89    5.00
   5   1   2  106.69    5.00
   5   1   2  103.59    4.30
   6  -1   2 1661.13   47.70
   6  -1   2 1662.63   47.70
  -6  -1  -2 1748.43   46.80
  -6   1  -2 1737.63   45.80
   6   1   2 1744.83   47.90
   6   1   2 1720.23   48.00
   7  -1   2    0.10    0.90
   7  -1   2    1.40    1.10
  -7  -1  -2    0.10    0.80
  -7   1  -2    0.00    0.60
   7   1   2    0.30    1.10
   7   1   2    0.50    0.90
   8  -1   2  351.46   13.40
  -8  -1  -2  376.46   12.60
  -8  -1  -2  377.26   11.00
   8  -1   2  397.06   13.80
   8   1   2  370.96   13.70
   8   1   2  373.36   13.60
  -8   1  -2  362.86   11.00
   9  -1   2    7.40    2.00
  -9  -1  -2    8.10    1.20
  -9  -1  -2    8.80    1.10
   9  -1   2    8.30    2.10
   9   1   2    7.50    2.10
  -9   1  -2    8.60    1.20
   9   1   2    6.90    2.10
 -10  -1  -2    5.30    1.00
 -10  -1  -2    5.50    0.90
  10  -1   2    1.90    1.80
 -10  -1  -2    6.90    1.90
  10  -1   2    5.70    2.40
 -10   1  -2    5.90    1.10
  10   1   2    6.00    2.30
  10   1   2    4.50    1.80
 -11  -1  -2   20.80    1.50
  11  -1   2   22.50    3.70
 -11  -1  -2   23.70    3.30
  11  -1   2   21.80    3.70
 -11  -1  -2   21.00    1.40
 -11   1  -2   22.10    1.60
  11   1   2   19.80    3.70
  11   1   2   19.20    3.30
 -12  -1  -2    4.00    1.00
  12  -1   2    3.30    1.90
 -12  -1  -2    9.80    2.40
  12  -1   2    5.70    2.80
  12   1   2    9.20    2.70
  12   1   2    4.70    2.20
 -12   1  -2    7.40    0.90
  13  -1   2   33.50    5.20
 -13  -1  -2   34.90    4.30
  13  -1   2   36.40    5.00
  13   1   2   32.50    4.90
  14  -1   2   38.30    5.60
  14  -1   2   26.80    4.60
  14   1   2   31.90    5.10
  14   1   2   27.20    5.10
  15  -1   2    0.60    2.80
  15  -1   2    3.20    2.40
  15   1   2   10.10    3.50
  15   1   2    4.60    2.80
  16  -1   2   11.50    3.40
  16  -1   2    6.30    3.30
  16   1   2    4.70    3.20
  16   1   2    1.30    2.70
  17  -1   2    5.30    3.30
  17  -1   2    4.00    3.10
  17   1   2   -0.70    3.70
  17   1   2    0.10    2.40
  18  -1   2    9.60    3.90
  18  -1   2    8.40    4.40
  18   1   2   21.30    5.30
  18   1   2    3.70    3.60
 -19  -2   2    0.30    3.10
  19  -2  -2    4.80    4.10
  19  -2  -2   -3.70    3.10
  19   2  -2    5.10    3.70
  19   2  -2    5.90    3.80
  18  -2  -2    2.40    3.30
 -18  -2   2    0.40    2.90
  18  -2  -2    2.10    3.40
  18   2  -2   -2.00    2.90
  18   2  -2   -2.40    3.50
  17  -2  -2    3.30    3.10
 -17  -2   2   10.90    3.40
  17  -2  -2    0.30    2.70
  17   2  -2    6.40    3.00
 -16  -2   2   -1.80    2.20
  16  -2  -2   -3.80    1.90
  16  -2  -2    1.80    2.70
  16   2  -2   -1.30    1.80
 -15  -2   2   -0.70    1.80
  15  -2  -2    2.90    2.50
  15  -2  -2   -0.50    2.10
  15   2  -2    2.30    2.60
  14  -2  -2   22.40    3.80
 -14  -2   2   24.10    3.90
  14  -2  -2   18.70    4.10
  14   2  -2   21.00    3.80
 -13  -2   2   40.20    4.20
  13   2  -2   35.60    5.10
 -12  -2   2   90.99    6.20
  12  -2  -2   92.89    6.60
  12   2  -2   89.79    6.30
  11  -2  -2  158.88    8.40
 -11  -2   2  150.48    7.80
  11   2  -2  145.89    7.90
  10  -2  -2  203.48    9.30
 -10  -2   2  210.88    9.20
  10   2  -2  195.98    9.10
  -9  -2   2  254.77   10.20
   9  -2  -2  273.67   10.70
   9   2  -2  248.98   10.30
  -8  -2   2  269.97   10.50
   8  -2  -2  288.67    8.10
   8  -2  -2  284.67   10.80
  -8   2   2  283.77   10.80
   8   2  -2  281.87   10.60
   7  -2  -2 1166.98   30.60
  -7  -2   2 1114.29   32.80
  -7  -2   2 1145.59   30.50
   7  -2  -2 1180.28   33.20
   7   2  -2 1128.49   32.80
  -7   2   2 1113.39   30.50
   7   2  -2 1188.28   30.50
  -7   2   2 1103.59   33.10
  -6  -2   2  262.17    7.80
   6  -2  -2  272.57    7.90
  -6  -2   2  270.57    9.50
   6  -2  -2  271.87    9.70
   6   2  -2  267.07    9.40
  -6   2   2  262.57    7.90
   6   2  -2  275.27    7.80
   5  -2  -2 2153.28   57.39
  -5  -2   2 2143.69   55.69
  -5  -2   2 2083.39   57.19
  -5  -2   2 2034.30   56.69
   5  -2  -2 2122.29   55.79
  -5   2   2 2116.39   55.69
   5   2  -2 2099.09   56.99
   5   2  -2 2114.09   55.69
  -4  -2   2  744.43   20.20
   4  -2  -2  699.73   21.40
   4  -2  -2  741.43   20.20
   4  -2  -2  742.23   21.30
  -4  -2   2  758.32   21.30
   4   2  -2  754.12   20.90
  -4   2   2  758.12   20.20
   4   2  -2  746.43   20.20
   4   2  -2  706.43   21.10
  -3  -2   2 4810.92  122.39
   3  -2  -2 4684.73  122.39
  -3  -2   2 4520.95  122.39
   3   2  -2 4780.62  122.29
  -3   2   2 4549.24  122.29
  -2  -2   2   44.80    2.20
  -2  -2   2   42.90    1.70
   2  -2  -2   42.90    1.60
  -2  -2   2   42.10    1.90
   2  -2  -2   41.80    1.90
   2   2  -2   39.90    2.40
   2   2  -2   41.90    2.00
  -1  -2   2 1729.43   43.40
   1  -2  -2 1528.95   42.40
  -1  -2   2 1399.06   43.10
  -1  -2   2 1702.63   42.40
  -1  -2   2 1666.33   43.30
  -1   2   2 1663.93   43.20
   1   2  -2 1693.03   43.20
  -1   2   2 1679.23   42.50
   1   2  -2 1514.75   43.10
   0  -2   2  240.98    7.00
   0  -2   2  241.48    7.10
   0  -2   2  214.38    6.50
   0   2  -2  215.58    7.00
   0   2   2  241.18    7.20
   0   2   2  243.28    6.70
   0   2  -2  237.78    7.20
   1  -2   2  157.88    4.90
   1  -2   2  140.39    5.10
   1  -2   2  156.18    5.10
  -1  -2  -2  138.99    4.90
  -1  -2  -2  164.98    5.30
  -1  -2  -2  158.98    5.20
  -1   2  -2  159.08    5.20
   1   2   2  159.68    5.10
  -1   2  -2  161.38    5.10
   1   2   2  162.58    5.20
  -1   2  -2  154.48    4.80
   1   2   2  153.58    5.20
   1   2   2  156.08    4.70
   2  -2   2  668.73   18.50
   2  -2   2  681.93   18.60
  -2  -2  -2  676.43   18.50
  -2  -2  -2  662.23   18.00
   2  -2   2  646.64   18.40
  -2  -2  -2  624.54   19.00
   2   2   2  653.93   18.80
  -2   2  -2  659.13   18.50
   2   2   2  671.53   18.80
  -2   2  -2  674.33   18.60
   2   2   2  657.53   18.00
  -2   2  -2  658.73   18.50
  -3  -2  -2 2170.38   58.09
   3  -2   2 2190.58   58.19
  -3  -2  -2 2170.58   58.69
  -3  -2  -2 2184.08   57.89
   3  -2   2 2198.08   58.59
   3  -2   2 2151.88   58.49
  -3   2  -2 2219.28   58.59
   3   2   2 2175.28   57.79
  -3   2  -2 2184.28   58.09
  -3   2  -2 2129.49   58.49
   3   2   2 2250.97   58.89
  -4  -2  -2   46.50    2.30
   4  -2   2   49.99    2.90
   4  -2   2   49.40    2.40
  -4  -2  -2   47.00    2.40
   4  -2   2   47.50    2.80
   4   2   2   45.80    2.80
  -4   2  -2   47.20    2.70
  -4   2  -2   43.90    2.70
   4   2   2   48.40    2.40
  -4   2  -2   46.30    2.70
   5  -2   2   52.49    2.60
  -5  -2  -2   52.79    2.70
  -5  -2  -2   54.29    2.60
   5  -2   2   50.19    3.20
   5   2   2   54.69    2.80
   5   2   2   50.29    3.30
  -6  -2  -2  112.49    4.30
   6  -2   2  112.59    5.50
   6  -2   2  110.69    5.40
  -6  -2  -2  110.19    4.80
   6  -2   2  107.09    4.30
   6   2   2  119.29    5.60
  -6   2  -2  113.89    4.70
  -7  -2  -2  236.08    8.60
   7  -2   2  223.98    9.30
   7  -2   2  244.68    9.50
  -7  -2  -2  240.18    7.70
  -7   2  -2  241.08    7.70
   7   2   2  237.18    9.50
   8  -2   2  102.29    5.80
  -8  -2  -2  107.19    5.20
   8  -2   2   97.79    5.60
  -8  -2  -2  104.79    4.10
  -8   2  -2  105.29    4.10
   8   2   2  108.39    6.00
   9  -2   2  357.46   13.80
  -9  -2  -2  374.06   11.20
   9  -2   2  389.06   14.20
  -9   2  -2  364.46   11.20
   9   2   2  389.56   14.50
   9   2   2  375.66   14.20
  10  -2   2   -1.70    1.20
 -10  -2  -2    0.10    1.00
 -10  -2  -2    1.40    0.80
  10  -2   2   -0.80    1.20
  10   2   2    1.80    1.80
 -10   2  -2    0.00    0.80
  10   2   2   -1.20    1.40
 -11  -2  -2  126.39    4.60
  11  -2   2  121.29    7.50
  11  -2   2  122.59    7.40
 -11  -2  -2  118.69    6.50
 -11  -2  -2  130.09    4.50
  11   2   2  144.99    8.40
  11   2   2  121.69    7.40
 -12  -2  -2    7.20    2.20
 -12  -2  -2   14.30    1.30
  12  -2   2   10.50    3.10
  12  -2   2    7.20    2.80
 -12  -2  -2   10.60    1.20
  12   2   2    9.50    2.90
  12   2   2   11.60    3.00
 -12   2  -2   13.50    1.40
 -13  -2  -2   38.70    4.10
  13  -2   2   45.40    4.80
  13  -2   2   43.10    5.70
  13   2   2   44.80    5.90
  13   2   2   35.80    4.90
  14  -2   2   27.20    4.80
  14  -2   2   30.90    5.10
 -14  -2  -2   31.30    4.40
  14   2   2   28.00    4.90
  14   2   2   27.50    4.80
 -15  -2  -2   50.09    5.10
  15  -2   2   67.79    7.10
  15  -2   2   68.59    6.40
  15   2   2   78.69    6.80
  15   2   2   67.39    7.20
  16  -2   2   60.69    6.40
  16  -2   2   56.79    6.50
  16   2   2   63.59    7.10
  16   2   2   58.89    6.60
  17  -2   2   19.00    4.40
  17  -2   2   18.50    4.70
  17   2   2   28.00    5.50
  17   2   2   19.50    4.70
  18  -2   2   13.10    5.10
  18  -2   2   26.20    5.40
  18   2   2   14.20    4.30
  19  -3  -2   19.80    4.80
  19  -3  -2    8.30    4.20
 -19  -3   2   19.10    5.00
  19   3  -2   14.90    5.00
  19   3  -2   16.30    4.80
  18  -3  -2   -5.10    5.20
 -18  -3   2    2.50    2.90
  18  -3  -2   -6.00    3.00
  18   3  -2    0.60    3.80
  18   3  -2   -3.60    2.50
 -17  -3   2   28.60    5.30
  17  -3  -2   23.60    5.20
  17  -3  -2   18.80    4.40
  17   3  -2   27.00    5.40
 -16  -3   2    1.70    2.40
  16  -3  -2    2.50    2.90
  16  -3  -2    0.80    2.40
  16   3  -2   -0.60    2.40
  15  -3  -2  141.79    9.40
  15  -3  -2  126.59    8.50
 -15  -3   2  125.99    8.20
  15   3  -2  136.39    9.00
 -14  -3   2    2.10    2.00
  14  -3  -2    8.30    2.80
  14  -3  -2    3.30    2.40
  14   3  -2    4.10    2.50
  13  -3  -2  307.17   13.40
  13  -3  -2  308.77   13.90
 -13  -3   2  318.27   13.50
  13   3  -2  330.87   13.90
  12  -3  -2    0.80    1.80
 -12  -3   2    1.30    1.80
  12  -3  -2    1.40    2.20
  12   3  -2   -1.00    1.50
 -11  -3   2  245.48   10.60
  11  -3  -2  246.58   11.10
  11   3  -2  247.98   10.90
 -10  -3   2    3.20    1.60
  10  -3  -2    4.60    0.70
  10  -3  -2    3.20    1.90
 -10  -3   2    2.50    0.70
 -10   3   2    1.60    0.60
  10   3  -2    3.20    1.40
   9  -3  -2  158.98    5.20
   9  -3  -2  159.98    7.70
  -9  -3   2  153.88    5.00
  -9  -3   2  154.88    7.30
  -9   3   2  149.99    5.20
   9   3  -2  157.88    7.40
  -8  -3   2    1.50    1.20
  -8  -3   2    0.50    0.60
   8  -3  -2    2.60    1.40
   8  -3  -2    1.30    0.70
   8   3  -2    1.00    0.60
  -8   3   2    1.00    0.70
   8   3  -2    2.30    1.30
  -7  -3   2  869.41   23.40
  -7  -3   2  828.12   25.30
   7  -3  -2  862.81   23.50
   7  -3  -2  854.81   25.70
   7   3  -2  858.11   23.40
   7   3  -2  830.92   25.20
  -7   3   2  839.02   23.80
   6  -3  -2    0.50    0.60
  -6  -3   2    0.20    0.80
   6  -3  -2    0.20    0.90
  -6  -3   2    1.70    0.70
   6   3  -2    0.70    0.60
   6   3  -2    0.70    0.70
  -5  -3   2  153.98    5.20
   5  -3  -2  146.09    5.20
  -5  -3   2  145.59    6.00
  -5  -3   2  138.29    5.60
   5  -3  -2  158.08    6.30
   5   3  -2  153.58    5.80
   5   3  -2  151.48    5.60
  -4  -3   2  289.37    8.70
  -4  -3   2  276.37    9.30
  -4  -3   2  269.77    9.10
   4  -3  -2  283.37    9.50
   4  -3  -2  279.07    8.70
   4   3  -2  274.67    8.90
   4   3  -2  286.77    9.20
  -3  -3   2  802.32   22.10
   3  -3  -2  793.82   22.40
  -3  -3   2  776.02   22.80
  -3  -3   2  847.02   22.50
   3   3  -2  818.72   22.10
   3   3  -2  790.52   22.80
   2  -3  -2  393.06   10.20
  -2  -3   2  384.96   10.70
   2  -3  -2  396.96   11.40
  -2  -3   2  398.36   11.40
  -2  -3   2  381.16   11.60
   2   3  -2  377.16   11.50
   2   3  -2  390.76   10.70
   2   3  -2  385.46   11.50
  -2   3   2  357.26   11.80
   2   3  -2  331.27   12.70
  -1  -3   2 5586.44  146.39
   1   3  -2 5615.54  147.19
  -1   3   2 5638.14  146.09
   0  -3   2  328.67   10.00
   0  -3  -2  327.47   10.00
   0  -3   2  321.07   10.00
   0  -3   2  336.27    9.70
   0   3  -2  327.87   10.00
   0   3  -2  327.07    9.70
   0   3  -2  324.47    9.90
   0   3   2  328.17   10.00
   0   3   2  332.07    9.30
   1  -3   2 3955.80  103.79
   1  -3   2 4035.10  103.29
  -1  -3  -2 3721.13  103.69
  -1  -3  -2 3963.60  103.29
   1  -3   2 3949.10  103.39
  -1   3  -2 3887.11  103.79
   1   3   2 4102.09  103.89
   1   3   2 3884.11  103.69
   1   3   2 3909.61  103.39
  -1   3  -2 3915.11  103.39
   2  -3   2  183.08    6.10
   2  -3   2  180.98    6.20
  -2  -3  -2  179.58    6.20
  -2  -3  -2  178.18    6.30
   2  -3   2  183.78    6.10
  -2  -3  -2  185.28    5.90
   2   3   2  174.48    6.10
   2   3   2  182.88    5.80
  -2   3  -2  177.68    6.20
   2   3   2  181.78    6.40
  -2   3  -2  182.58    6.00
  -2   3  -2  189.88    6.50
   3  -3   2 1560.94   41.90
  -3  -3  -2 1541.15   41.30
  -3  -3  -2 1514.35   42.00
  -3  -3  -2 1535.85   41.60
   3  -3   2 1547.55   41.70
   3  -3   2 1563.04   41.70
   3   3   2 1576.34   42.20
  -3   3  -2 1513.05   41.80
  -3   3  -2 1520.25   41.70
  -3   3  -2 1514.95   41.60
   3   3   2 1513.35   41.60
  -4  -3  -2   83.19    3.50
  -4  -3  -2   78.39    3.40
   4  -3   2   80.29    3.80
   4  -3   2   74.39    3.40
   4  -3   2   83.89    4.00
  -4   3  -2   75.09    3.40
  -4   3  -2   77.29    3.70
   4   3   2   72.89    3.90
   4   3   2   78.89    3.30
   5  -3   2 2968.40   78.69
  -5  -3  -2 2926.51   77.79
  -5  -3  -2 2937.51   77.49
   5  -3   2 2928.01   78.49
   5  -3   2 2870.61   77.59
   5   3   2 2925.11   77.69
   5   3   2 2883.71   78.79
  -5   3  -2 2872.81   77.49
   6  -3   2   97.69    4.30
   6  -3   2   96.69    5.00
  -6  -3  -2  104.39    4.60
   6  -3   2  111.19    5.90
  -6  -3  -2  101.89    4.20
  -6   3  -2   99.89    4.20
   7  -3   2  707.73   22.10
   7  -3   2  724.83   22.40
  -7  -3  -2  733.83   20.50
  -7  -3  -2  715.63   21.30
   7  -3   2  729.53   20.60
   7   3   2  692.03   22.40
  -7   3  -2  699.83   20.40
   8  -3   2   13.10    2.50
   8  -3   2   14.50    1.80
  -8  -3  -2   15.20    2.20
  -8  -3  -2   13.90    1.50
   8  -3   2   17.00    2.90
  -8   3  -2   17.10    1.80
   8   3   2   11.00    2.30
   9  -3   2  165.28    8.20
  -9  -3  -2  165.78    7.30
   9  -3   2  171.08    8.00
  -9  -3  -2  170.88    6.00
  -9   3  -2  161.28    6.00
   9   3   2  146.89    7.80
  10  -3   2    0.30    1.50
 -10  -3  -2    1.90    0.90
  10  -3   2    0.50    1.80
 -10  -3  -2    3.00    1.50
 -10   3  -2    2.40    1.10
  10   3   2    1.30    1.40
 -11  -3  -2   52.49    2.70
  11  -3   2   55.59    5.10
 -11  -3  -2   53.59    4.20
  11  -3   2   45.70    4.40
  11   3   2   50.79    5.00
 -11   3  -2   51.69    2.90
  11   3   2   58.89    5.10
 -12  -3  -2    1.90    0.90
 -12  -3  -2    5.90    2.10
  12  -3   2   -3.30    2.00
  12   3   2    4.30    2.40
  12   3   2    3.90    2.30
 -12   3  -2    3.40    1.20
 -13  -3  -2   29.90    1.90
  13  -3   2   34.70    5.40
 -13  -3  -2   37.80    4.00
 -13  -3  -2   33.30    2.00
  13  -3   2   33.10    5.10
  13   3   2   29.30    4.60
  13   3   2   29.60    5.00
  14  -3   2    3.60    2.70
 -14  -3  -2    3.90    2.00
  14  -3   2   -0.30    1.90
  14   3   2    5.20    3.00
  14   3   2   -1.30    2.20
 -15  -3  -2   -1.80    2.00
  15  -3   2    4.40    2.90
  15  -3   2    0.40    2.60
  15   3   2    1.60    2.60
  15   3   2    4.80    2.80
  16  -3   2    0.20    3.00
 -16  -3  -2    5.20    2.30
  16  -3   2    1.00    2.30
  16   3   2    0.80    2.80
  16   3   2   -0.70    2.60
 -17  -3  -2   11.80    3.60
  17  -3   2   10.90    4.40
  17  -3   2   18.00    4.90
  17   3   2   17.30    4.70
  17   3   2    8.10    3.00
  18  -3   2    2.70    3.60
  18  -3   2   -4.70    2.40
  18   3   2    5.10    3.50
  18   3   2    0.10    2.90
  18  -4  -2   -0.70    2.80
 -18  -4   2   -3.80    2.40
  18  -4  -2    0.70    3.80
  18   4  -2   -4.60    2.60
  18   4  -2   -2.10    3.30
 -17  -4   2    8.60    3.60
  17  -4  -2   12.10    4.00
  17  -4  -2   10.20    3.50
  17   4  -2    4.50    3.00
  16  -4  -2    6.10    3.00
 -16  -4   2    4.40    2.80
  16  -4  -2    6.40    2.80
  16   4  -2    9.30    3.00
  15  -4  -2   -2.50    1.90
 -15  -4   2    5.10    2.40
  15   4  -2    4.00    2.70
  14  -4  -2    8.30    3.00
 -14  -4   2    3.40    2.00
  14  -4  -2   10.10    2.70
  14   4  -2    8.50    2.80
  13  -4  -2    9.60    2.80
  13  -4  -2    3.80    2.60
 -13  -4   2   15.20    3.20
  13   4  -2    7.30    2.60
  12  -4  -2   40.70    4.10
 -12  -4   2   27.40    4.10
 -12  -4   2   34.60    1.70
  12  -4  -2   39.60    2.10
  12  -4  -2   29.50    4.60
  12   4  -2   44.50    4.40
 -11  -4   2  265.37   11.60
  11  -4  -2  295.67    8.80
  11  -4  -2  284.57   11.50
 -11  -4   2  278.37    8.50
  11  -4  -2  284.37   12.30
 -11   4   2  260.57    9.00
  11   4  -2  281.87   11.90
  10  -4  -2    2.40    0.90
 -10  -4   2    0.60    1.40
  10  -4  -2   -1.10    1.20
  10  -4  -2    0.40    1.20
 -10  -4   2    1.20    0.90
 -10   4   2    1.50    0.80
  10   4  -2   -0.40    1.20
  -9  -4   2  477.35   16.50
  -9  -4   2  488.55   14.10
   9  -4  -2  489.45   14.30
   9  -4  -2  470.35   16.00
   9  -4  -2  500.55   17.10
   9   4  -2  459.15   16.40
   9   4  -2  489.35   14.10
  -9   4   2  466.45   14.10
   8  -4  -2   -1.00    1.30
  -8  -4   2   -0.10    1.10
  -8  -4   2   -0.20    0.70
   8  -4  -2   -0.60    0.70
   8   4  -2    2.60    1.20
  -8   4   2    0.00    0.70
   8   4  -2   -0.80    0.70
  -7  -4   2  641.14   18.30
  -7  -4   2  621.64   21.00
   7  -4  -2  636.84   18.40
   7  -4  -2  666.63   20.40
   7   4  -2  639.64   18.30
   7   4  -2  633.64   19.70
  -7   4   2  609.04   18.30
   6  -4  -2  158.58    7.00
   6  -4  -2  156.58    5.90
  -6  -4   2  165.78    5.90
  -6  -4   2  164.08    6.80
   6   4  -2  160.88    5.80
   6   4  -2  159.18    6.50
  -6   4   2  156.48    5.80
  -5  -4   2 1715.43   48.90
  -5  -4   2 1837.72   48.20
   5  -4  -2 1770.72   48.20
  -5  -4   2 1766.22   48.40
   5  -4  -2 1827.42   49.40
   5   4  -2 1781.32   48.10
   5   4  -2 1791.42   48.50
  -5   4   2 1735.13   48.00
   4  -4  -2   11.20    1.70
   4  -4  -2   13.20    1.50
  -4  -4   2   15.10    1.40
  -4  -4   2   14.90    1.90
  -4  -4   2   13.10    1.40
   4   4  -2   14.30    1.50
  -4   4   2   13.60    1.60
   4   4  -2   14.10    1.50
  -3  -4   2 1362.96   37.60
  -3  -4   2 1367.96   37.30
   3  -4  -2 1376.76   36.00
  -3  -4   2 1369.66   36.80
   3  -4  -2 1371.86   37.30
  -3   4   2 1334.67   37.20
   3   4  -2 1313.47   37.60
   3   4  -2 1381.36   36.70
   3   4  -2 1370.16   37.20
   2  -4  -2    6.70    1.20
  -2  -4   2    7.10    0.90
  -2  -4   2   11.10    1.50
  -2  -4   2    5.10    1.00
   2   4  -2    6.20    1.10
   2   4  -2    6.80    1.20
  -2   4   2    4.30    1.00
   1  -4  -2  626.04   18.20
  -1  -4   2  644.44   17.90
  -1  -4   2  649.34   18.30
  -1  -4   2  632.74   17.20
  -1  -4   2  637.74   18.20
   1   4  -2  607.94   18.10
   1   4  -2  627.04   18.20
   1   4  -2  608.24   17.70
  -1   4   2  604.04   18.10
   0  -4   2  395.86   12.20
   0  -4  -2  410.26   12.30
   0  -4   2  381.06   12.10
   0  -4   2  406.06   11.60
   0   4  -2  380.36   12.00
   0   4   2  386.16   12.10
   0   4  -2  397.16   11.60
   1  -4   2  555.74   16.80
   1  -4   2  575.74   16.10
   1  -4   2  585.64   16.20
  -1  -4  -2  580.24   16.40
  -1  -4  -2  564.64   16.70
  -1  -4  -2  564.34   16.80
  -1   4  -2  560.14   16.70
  -1   4  -2  570.34   16.10
   1   4   2  571.34   16.80
  -2  -4  -2  340.87   10.10
  -2  -4  -2  313.67   10.40
   2  -4   2  334.57   10.50
   2  -4   2  328.27   10.20
   2  -4   2  335.47   10.00
  -2  -4  -2  327.57   10.50
   2   4   2  326.77   10.50
  -2   4  -2  324.97   10.40
   2   4   2  314.07   10.30
  -2   4  -2  326.17   10.20
   2   4   2  330.07   10.00
  -3  -4  -2  122.59    4.90
   3  -4   2  123.59    4.70
   3  -4   2  121.69    4.90
  -3  -4  -2  123.29    4.70
   3  -4   2  118.89    5.00
   3   4   2  121.49    5.10
   3   4   2  108.39    4.70
  -3   4  -2  119.59    4.80
  -3   4  -2  122.39    4.70
   3   4   2  118.69    4.60
  -3   4  -2  134.49    5.10
  -4  -4  -2  134.29    5.10
   4  -4   2  119.89    5.30
   4  -4   2  128.09    5.20
  -4  -4  -2  121.59    5.10
   4  -4   2  125.99    5.10
   4   4   2  131.49    5.60
   4   4   2  123.59    4.90
   4   4   2  138.59    5.80
  -4   4  -2  124.89    5.10
   5  -4   2    0.60    0.80
  -5  -4  -2    2.00    1.00
   5  -4   2    1.70    1.00
   5  -4   2   -0.30    0.80
  -5  -4  -2    1.40    0.80
   5   4   2   -0.70    0.80
  -6  -4  -2   63.99    3.60
   6  -4   2   61.39    3.90
   6  -4   2   67.19    3.50
  -6  -4  -2   63.39    3.30
   6  -4   2   63.89    3.90
   6   4   2   62.99    4.20
   7  -4   2   34.80    3.00
   7  -4   2   35.40    2.50
  -7  -4  -2   45.70    2.80
  -7  -4  -2   36.00    2.80
   7  -4   2   37.00    3.30
   7   4   2   32.80    3.20
   8  -4   2   19.00    2.10
  -8  -4  -2   21.30    2.30
   8  -4   2   24.40    3.20
   8  -4   2   25.60    3.60
   8   4   2   20.00    3.10
  -9  -4  -2  396.86   13.60
   9  -4   2  387.46   14.30
   9  -4   2  394.06   12.60
   9  -4   2  400.66   14.90
  -9  -4  -2  399.26   12.40
   9   4   2  381.26   14.70
  10  -4   2   53.29    4.70
  10  -4   2   56.79    4.60
 -10  -4  -2   55.39    3.10
 -10  -4  -2   54.09    4.20
  10   4   2   59.69    4.90
  11  -4   2   93.29    6.50
  11  -4   2   74.09    5.50
 -11  -4  -2   80.99    3.80
 -11  -4  -2   82.09    5.20
  11   4   2   74.99    5.80
  12  -4   2    1.80    2.20
  12  -4   2   -2.10    1.80
 -12  -4  -2    1.00    1.60
 -12  -4  -2   -1.00    0.90
  12   4   2    1.70    2.10
  12   4   2    0.80    2.20
  13  -4   2   45.80    6.10
 -13  -4  -2   54.49    4.60
 -13  -4  -2   39.00    2.50
  13  -4   2   39.30    4.50
  13   4   2   42.30    5.90
  13   4   2   47.70    6.10
 -13   4  -2   33.50    2.80
 -14  -4  -2   14.70    1.70
  14  -4   2    4.30    3.00
  14  -4   2   15.00    3.80
 -14  -4  -2   11.80    1.40
 -14  -4  -2   19.10    3.80
  14   4   2   19.90    4.70
  14   4   2    9.70    3.10
 -14   4  -2   11.90    1.60
 -15  -4  -2   75.29    6.20
  15  -4   2   77.29    7.00
  15  -4   2   70.49    6.90
  15   4   2   66.89    6.50
  15   4   2   79.79    7.50
  16  -4   2    4.60    3.10
  16  -4   2   -1.50    2.50
 -16  -4  -2    3.00    2.50
  16   4   2    2.60    2.70
  16   4   2    0.80    3.10
 -17  -4  -2   20.40    4.30
  17  -4   2   26.00    5.40
  17  -4   2   34.40    5.90
  17   4   2   23.80    5.70
  17   4   2   30.40    5.50
 -18  -4  -2   -3.10    2.70
  18  -4   2   -3.10    2.70
  18  -4   2    2.40    3.40
  18   4   2    3.30    3.50
  18   4   2    4.80    3.60
  18  -5  -2   -4.30    2.50
  18  -5  -2   -0.20    3.00
 -18  -5   2   -1.30    2.70
  18   5  -2    2.90    3.20
  17  -5  -2   11.90    4.10
 -17  -5   2   14.30    3.80
  17  -5  -2   18.60    4.70
  17   5  -2   18.50    4.40
  16  -5  -2   25.30    4.90
 -16  -5   2   18.50    4.40
  16  -5  -2   23.90    4.40
  16   5  -2   22.30    4.90
 -15  -5   2   25.20    4.40
  15  -5  -2   28.10    4.70
  15  -5  -2   24.00    4.70
  15   5  -2   21.70    4.40
  14  -5  -2   84.19    6.30
 -14  -5   2   79.49    7.30
  14  -5  -2   80.49    6.90
  14   5  -2   75.59    6.50
 -13  -5   2  121.29    4.50
  13  -5  -2  127.69    8.30
 -13  -5   2  122.79    7.70
  13  -5  -2  126.79    4.90
  13  -5  -2  135.29    7.70
  13   5  -2  129.09    8.00
 -12  -5   2   49.80    4.70
  12  -5  -2   60.69    3.10
 -12  -5   2   53.19    2.90
  12  -5  -2   55.79    4.80
  12  -5  -2   50.99    6.60
  12   5  -2   51.49    5.00
 -12   5   2   50.59    3.00
 -11  -5   2  118.09    7.10
 -11  -5   2  115.19    4.80
  11  -5  -2  112.99    6.60
  11  -5  -2  123.19    7.40
  11  -5  -2  126.89    5.10
  11   5  -2  122.09    7.10
 -10  -5   2  136.49    7.30
  10  -5  -2  143.69    5.60
  10  -5  -2  137.49    6.90
  10  -5  -2  140.39    7.80
 -10  -5   2  134.19    5.40
  10   5  -2  140.99    7.40
  10   5  -2  137.99    6.10
  -9  -5   2    1.60    1.50
   9  -5  -2    1.00    0.90
  -9  -5   2    0.00    0.90
   9  -5  -2    1.00    1.20
   9  -5  -2    0.50    1.60
   9   5  -2   -0.50    1.20
   8  -5  -2   97.09    5.70
  -8  -5   2   84.79    5.10
   8  -5  -2   94.19    4.40
   8  -5  -2   86.29    4.70
  -8  -5   2   91.19    4.20
   8   5  -2   88.89    5.10
  -7  -5   2   59.79    3.30
   7  -5  -2   62.79    3.40
   7  -5  -2   58.19    4.30
  -7  -5   2   57.39    3.90
   7  -5  -2   50.19    3.10
   7   5  -2   56.49    3.70
   6  -5  -2  245.88    8.60
   6  -5  -2  245.18    8.20
  -6  -5   2  247.28    8.50
   6  -5  -2  250.27    9.70
   6   5  -2  236.38    8.80
  -5  -5   2  442.26   13.40
   5  -5  -2  412.66   13.70
  -5  -5   2  398.56   12.70
   5  -5  -2  387.76   12.70
  -5  -5   2  382.06   13.30
   5  -5  -2  407.56   12.00
   5   5  -2  398.06   12.60
  -4  -5   2  235.98    8.10
   4  -5  -2  239.78    7.20
  -4  -5   2  226.98    8.50
  -4  -5   2  222.28    7.70
   4  -5  -2  222.88    8.10
   4   5  -2  231.08    7.70
  -3  -5   2  193.48    7.10
  -3  -5   2  204.98    7.70
  -3  -5   2  217.18    7.60
   3  -5  -2  214.08    7.60
   3   5  -2  204.98    6.80
  -2  -5   2  446.46   14.10
  -2  -5   2  451.85   14.00
  -2  -5   2  451.75   13.10
   2  -5  -2  453.35   14.10
   2   5  -2  452.85   13.70
  -1  -5   2  154.98    5.50
  -1  -5   2  146.59    5.90
   1  -5  -2  146.99    5.90
  -1  -5   2  149.29    5.90
  -1  -5   2  146.09    5.00
   1   5  -2  139.79    5.30
   0  -5  -2  404.56   13.00
   0  -5   2  409.46   13.10
   0  -5   2  421.46   13.10
   0  -5   2  420.66   12.30
   0   5  -2  410.06   12.20
  -1  -5  -2   84.99    3.90
   1  -5   2   81.39    4.10
   1  -5   2   86.39    4.20
   1  -5   2   86.89    3.50
  -1  -5  -2   88.09    4.20
   2  -5   2  132.39    4.70
  -2  -5  -2  124.49    5.00
  -2  -5  -2  114.79    5.10
   2  -5   2  124.39    5.30
   2  -5   2  123.89    4.90
   2   5   2  129.79    5.30
   2   5   2  116.79    4.90
  -2   5  -2  122.19    4.90
  -3  -5  -2 1027.90   28.80
   3  -5   2 1046.60   28.50
  -3  -5  -2 1024.10   29.20
   3  -5   2 1025.40   29.00
   3  -5   2 1026.00   29.20
   3   5   2 1022.30   29.30
  -3   5  -2 1001.50   28.40
   4  -5   2  479.95   14.20
   4  -5   2  457.65   14.50
   4  -5   2  488.05   14.80
  -4  -5  -2  450.95   14.20
  -4  -5  -2  456.55   14.40
  -4   5  -2  447.76   14.00
   4   5   2  457.75   14.80
  -5  -5  -2  479.15   14.90
   5  -5   2  470.75   14.90
   5  -5   2  479.55   16.40
  -5  -5  -2  476.95   14.80
   5  -5   2  479.35   14.90
   6  -5   2  617.04   19.30
  -6  -5  -2  657.13   19.30
   6  -5   2  651.43   20.30
  -6  -5  -2  650.43   19.50
   6  -5   2  645.24   19.70
   6   5   2  633.54   20.30
   7  -5   2  176.88    6.90
  -7  -5  -2  172.98    7.10
   7  -5   2  163.18    7.70
  -7  -5  -2  172.18    6.80
   7  -5   2  170.08    7.40
   7   5   2  168.68    7.80
  -8  -5  -2  220.08    9.50
   8  -5   2  199.58    9.10
  -8  -5  -2  207.58    7.70
   8  -5   2  199.68    9.30
   8  -5   2  202.98    7.80
   8   5   2  197.98    9.10
  -9  -5  -2   68.29    3.80
  -9  -5  -2   69.79    4.50
   9  -5   2   73.09    4.00
   9  -5   2   68.79    5.10
   9  -5   2   60.89    4.60
   9   5   2   66.69    5.20
 -10  -5  -2   30.90    2.60
  10  -5   2   38.50    4.20
  10  -5   2   34.20    3.70
 -10  -5  -2   28.70    3.60
  10  -5   2   36.50    2.90
  10   5   2   26.80    4.00
  11  -5   2   -2.50    1.40
 -11  -5  -2    1.20    1.50
  11  -5   2   -0.30    1.10
  11  -5   2    2.80    2.00
 -11  -5  -2    0.90    1.10
  11   5   2    0.30    1.80
 -12  -5  -2    4.90    1.90
  12  -5   2    4.10    2.10
 -12  -5  -2    2.20    1.20
  12  -5   2   -0.30    1.90
  12   5   2    3.10    2.30
 -13  -5  -2    6.10    2.50
 -13  -5  -2    3.60    1.50
  13  -5   2    4.80    2.50
  13  -5   2    3.70    2.40
  13   5   2    5.10    3.00
  13   5   2    6.10    2.70
  14  -5   2    0.90    2.10
 -14  -5  -2    2.20    1.90
 -14  -5  -2    0.20    1.20
  14   5   2   -0.50    2.10
  14   5   2    2.50    2.90
  15  -5   2    2.10    2.50
  15  -5   2    6.40    2.70
 -15  -5  -2    2.60    1.20
  15   5   2    5.40    3.60
  15   5   2    0.00    2.70
  16  -5   2   11.10    4.20
  16  -5   2   13.20    3.40
 -16  -5  -2   13.20    3.50
  16   5   2   14.80    4.00
  16   5   2   13.00    3.80
  17  -5   2   -0.60    2.70
 -17  -5  -2   -3.40    2.30
  17   5   2    0.70    3.10
  17   5   2    7.00    3.60
  18  -5   2   16.70    5.10
 -18  -5  -2    7.30    3.30
  18  -5   2   20.20    4.80
  18   5   2   21.20    5.50
  18   5   2    9.70    4.80
 -18  -6   2   -5.00    2.50
  18  -6  -2   -2.10    3.10
  18  -6  -2    7.20    3.60
  18   6  -2   -1.70    2.90
 -17  -6   2    0.20    2.50
  17  -6  -2    0.50    3.30
  17  -6  -2   -2.70    2.60
  17   6  -2    2.90    3.50
  16  -6  -2   16.20    3.50
 -16  -6   2    8.60    3.00
  16  -6  -2   13.50    4.10
  16   6  -2   13.00    4.00
  15  -6  -2   -0.10    2.20
  15  -6  -2   -0.40    2.80
 -15  -6   2    1.30    2.60
  15   6  -2   -0.60    2.00
 -14  -6   2    1.50    1.10
  14  -6  -2    2.10    2.50
  14  -6  -2    1.80    1.20
 -14  -6   2    3.30    2.30
  14  -6  -2    2.10    2.30
  14   6  -2    1.10    2.40
  13  -6  -2    1.50    2.20
 -13  -6   2   -0.70    1.10
 -13  -6   2   -2.40    1.30
  13  -6  -2    1.30    1.80
  13  -6  -2    1.10    1.10
  13   6  -2    0.80    1.90
 -12  -6   2  160.48    6.50
  12  -6  -2  167.38    8.40
  12  -6  -2  160.18    6.60
 -12  -6   2  170.98    9.10
  12  -6  -2  188.28    9.80
  12   6  -2  176.18    9.20
 -11  -6   2   16.50    2.20
  11  -6  -2   17.00    2.30
 -11  -6   2   10.60    3.10
  11  -6  -2   16.50    3.70
  11  -6  -2   15.60    3.00
  11   6  -2   21.60    3.70
  10  -6  -2   74.29    5.50
 -10  -6   2   65.59    5.10
  10  -6  -2   71.09    3.90
 -10  -6   2   67.69    3.80
  10  -6  -2   69.09    4.50
  10   6  -2   68.39    4.90
   9  -6  -2   85.39    4.50
   9  -6  -2   89.49    4.90
   9  -6  -2   89.59    6.00
  -9  -6   2   90.29    4.50
  -9  -6   2   88.09    5.50
   9   6  -2   90.59    5.40
   8  -6  -2  370.16   14.00
  -8  -6   2  361.26   13.60
  -8  -6   2  375.56   12.30
   8  -6  -2  383.76   12.50
   8  -6  -2  381.26   12.50
   8   6  -2  370.16   13.20
   7  -6  -2  106.89    5.20
   7  -6  -2  119.99    6.40
  -7  -6   2  110.99    5.20
  -7  -6   2  112.89    5.90
   7  -6  -2  121.79    5.00
   7   6  -2  112.59    6.10
   6  -6  -2  376.16   12.70
  -6  -6   2  393.56   12.70
   6  -6  -2  403.06   13.80
  -6  -6   2  365.46   13.30
   6  -6  -2  397.36   11.90
   6   6  -2  386.36   12.80
  -5  -6   2  245.38    9.50
   5  -6  -2  241.68    9.50
   5  -6  -2  250.87    7.60
  -5  -6   2  248.28    9.00
   5  -6  -2  250.27    9.00
   5   6  -2  239.28    8.60
   4  -6  -2 2377.46   60.39
  -4  -6   2 2206.58   62.89
  -4  -6   2 2273.47   61.89
   4  -6  -2 2247.98   62.59
  -4  -6   2 2316.47   62.59
   4   6  -2 2363.26   61.89
  -3  -6   2  172.18    7.20
  -3  -6   2  178.48    6.30
   3  -6  -2  184.98    7.30
  -3  -6   2  186.48    7.20
  -2  -6   2 1160.98   33.70
   2  -6  -2 1197.38   33.80
  -2  -6   2 1206.38   33.80
  -2  -6   2 1178.18   32.50
   1  -6  -2  147.99    6.20
  -1  -6   2  153.08    6.20
  -1  -6   2  139.89    5.20
  -1  -6   2  141.79    6.10
   1   6  -2  143.59    5.40
  -1   6   2  130.09    4.10
  -1   6   2  147.99    4.20
   0  -6   2  811.82   24.00
   0  -6   2  841.82   22.90
   0  -6  -2  809.22   23.60
   0  -6   2  791.32   23.90
   0  -6  -2  805.52   23.90
   0   6  -2  796.52   22.70
   1  -6   2  125.69    5.60
  -1  -6  -2  117.19    5.10
   1  -6   2  123.19    4.60
   1  -6   2  115.79    5.50
  -1  -6  -2  115.99    5.40
  -1   6  -2  120.39    4.50
   2  -6   2  107.79    4.50
  -2  -6  -2  102.29    4.90
   2  -6   2  101.79    4.10
   2  -6   2  100.49    5.00
  -2  -6  -2  101.59    4.60
  -2   6  -2   96.69    4.00
   3  -6   2    3.20    1.10
   3  -6   2    3.80    1.30
  -3  -6  -2    4.90    1.20
   3  -6   2    3.90    1.00
  -3  -6  -2    3.80    1.20
  -3   6  -2    4.90    1.00
   3   6   2    6.10    1.60
   4  -6   2  292.27   10.10
   4  -6   2  258.87   10.90
   4  -6   2  280.07    9.30
  -4  -6  -2  287.07   10.20
  -4  -6  -2  290.77    9.80
  -4   6  -2  282.57    9.30
   4   6   2  276.67   11.00
   5  -6   2   11.00    2.00
  -5  -6  -2   16.20    2.60
  -5  -6  -2   11.80    1.90
   5  -6   2   15.10    2.00
   5   6   2   11.30    2.20
   6  -6   2  164.38    6.80
  -6  -6  -2  176.08    7.10
   6  -6   2  180.38    7.70
   6  -6   2  170.08    8.10
   6   6   2  153.48    7.50
   7  -6   2   27.90    2.80
   7  -6   2   30.90    2.80
   7  -6   2   31.90    3.40
   7   6   2   30.00    3.40
   8  -6   2  391.26   13.30
  -8  -6  -2  406.76   13.90
   8  -6   2  390.46   14.60
   8   6   2  399.06   14.70
   9  -6   2   40.40    4.00
   9  -6   2   37.50    3.20
   9  -6   2   33.60    3.60
  -9  -6  -2   37.30    3.50
   9   6   2   30.30    4.30
  10  -6   2  108.39    6.40
  10  -6   2  106.49    7.00
 -10  -6  -2  105.49    6.00
 -10  -6  -2   99.79    5.90
  10  -6   2  102.19    5.40
  10   6   2  100.19    6.80
  11  -6   2   10.30    3.50
 -11  -6  -2   14.90    2.90
  11  -6   2    7.30    1.90
  11  -6   2    8.30    2.60
  11   6   2   11.80    3.10
  12  -6   2  269.87   10.00
 -12  -6  -2  274.87   11.50
  12  -6   2  261.97   12.60
  12  -6   2  250.27   11.60
  12   6   2  249.88   12.70
  12   6   2  267.87   12.60
 -13  -6  -2   22.50    3.80
  13  -6   2   34.50    5.30
  13  -6   2   35.10    4.80
 -13  -6  -2   31.10    2.80
  13   6   2   40.40    6.20
  13   6   2   38.20    5.50
  14  -6   2  163.08   10.10
 -14  -6  -2  149.79    8.70
 -14  -6  -2  134.39    6.00
  14  -6   2  162.68    9.90
  14   6   2  146.19   10.00
  14   6   2  149.39    9.40
  15  -6   2   -2.20    2.20
  15  -6   2    2.80    2.60
 -15  -6  -2    0.40    1.40
 -15  -6  -2    5.10    2.80
  15   6   2    3.50    2.60
  15   6   2    5.80    3.40
  16  -6   2   66.29    7.00
 -16  -6  -2   85.49    6.60
  16  -6   2   72.49    7.00
  16   6   2   93.79    8.00
  16   6   2   82.79    8.20
  17  -6   2    5.70    3.40
 -17  -6  -2   -1.90    2.40
  17  -6   2    0.10    3.10
  17   6   2    7.60    3.00
  18  -7  -2   18.00    4.70
  18  -7  -2    3.70    3.50
  18   7  -2   17.80    4.90
  17  -7  -2    1.10    3.40
 -17  -7   2    3.90    3.20
  17  -7  -2    4.10    3.00
  17   7  -2   -0.80    2.60
 -16  -7   2   46.00    6.20
  16  -7  -2   39.40    6.50
  16  -7  -2   40.10    5.60
  16   7  -2   45.90    6.00
 -15  -7   2    0.50    2.50
  15  -7  -2    1.30    2.30
  15  -7  -2    1.60    1.60
  15  -7  -2    4.70    3.10
 -15  -7   2    2.30    1.40
  15   7  -2    8.70    3.10
  14  -7  -2   93.79    6.40
  14  -7  -2   79.29    4.40
 -14  -7   2   88.19    6.90
 -14  -7   2   84.19    4.30
  14  -7  -2   85.69    7.10
  14   7  -2   85.29    6.90
  13  -7  -2    7.90    2.70
 -13  -7   2   13.80    5.00
 -13  -7   2    8.90    1.70
  13  -7  -2    9.70    3.30
  13   7  -2    8.50    2.90
  12  -7  -2   34.50    3.70
 -12  -7   2   38.70    5.20
  12  -7  -2   43.70    3.30
  12  -7  -2   30.40    4.90
  12   7  -2   37.90    4.90
  11  -7  -2   46.30    6.30
 -11  -7   2   37.10    3.70
  11  -7  -2   40.90    3.90
 -11  -7   2   42.60    5.30
  11  -7  -2   40.30    3.10
  11   7  -2   41.00    4.30
 -10  -7   2   75.49    5.50
 -10  -7   2   65.09    4.10
  10  -7  -2   74.69    5.60
  10  -7  -2   71.89    4.90
  10  -7  -2   63.79    4.20
  10   7  -2   65.89    5.00
   9  -7  -2   66.89    4.30
  -9  -7   2   62.69    4.90
   9  -7  -2   68.49    5.20
   9  -7  -2   70.59    4.20
  -9  -7   2   68.69    4.10
   9   7  -2   75.79    5.00
  -8  -7   2    1.90    1.60
   8  -7  -2    0.60    1.80
   8  -7  -2    1.30    1.00
   8  -7  -2   -0.70    1.10
  -8  -7   2    0.50    1.10
   8   7  -2   -0.30    1.10
  -7  -7   2   69.49    4.90
   7  -7  -2   77.69    3.70
   7  -7  -2   69.89    4.90
  -7  -7   2   77.89    4.40
   7  -7  -2   79.19    4.40
   7   7  -2   76.99    4.50
  -6  -7   2   -0.30    1.20
  -6  -7   2    2.60    1.20
   6  -7  -2   -0.90    0.90
   6  -7  -2    1.00    1.10
   6   7  -2    0.00    0.90
   5  -7  -2   10.80    2.00
   5  -7  -2    5.40    1.60
  -5  -7   2    6.90    1.60
   5  -7  -2   10.60    1.70
  -5  -7   2   13.70    2.30
   5   7  -2    9.50    1.70
   4  -7  -2    2.40    1.40
  -4  -7   2    1.10    1.30
  -4  -7   2    0.90    1.10
   4   7  -2    1.70    0.90
  -3  -7   2  123.19    5.80
  -3  -7   2  120.79    5.90
   3  -7  -2  124.29    5.90
  -3  -7   2  120.19    4.90
  -2  -7   2 1019.90   28.70
   2  -7  -2 1068.99   30.30
  -2  -7   2 1011.80   30.40
  -2  -7   2 1022.00   30.10
  -1  -7   2    5.80    1.30
  -1  -7   2    7.90    2.20
   1  -7  -2   10.40    2.00
  -1  -7   2    5.70    1.60
  -1   7   2    6.60    0.60
   1   7  -2    3.90    1.20
  -1   7   2    6.50    0.60
   0  -7  -2 1125.19   32.80
   0  -7   2 1097.69   33.00
   0  -7  -2 1096.99   32.30
   0  -7   2 1172.58   31.40
   0  -7   2 1151.28   32.90
   0   7   2 1138.69   30.60
   0   7  -2 1125.89   31.30
   1  -7   2   27.80    2.60
   1  -7   2   26.30    1.90
  -1  -7  -2   29.40    2.60
  -1  -7  -2   23.70    2.40
   1  -7   2   28.90    2.60
  -1   7  -2   24.50    1.90
   2  -7   2  247.48    9.40
   2  -7   2  234.38    8.50
  -2  -7  -2  231.58    9.10
   2  -7   2  239.08    7.80
  -2  -7  -2  236.78    8.80
  -2   7  -2  239.38    7.80
  -3  -7  -2   70.39    4.00
   3  -7   2   78.29    4.10
  -3  -7  -2   67.49    4.20
   3  -7   2   72.89    4.40
   3  -7   2   76.79    3.50
  -3   7  -2   67.69    3.30
  -4  -7  -2  210.48    8.40
   4  -7   2  215.98    7.40
   4  -7   2  214.38    8.40
  -4  -7  -2  211.98    8.20
   4  -7   2  195.98    8.30
  -4   7  -2  212.78    7.40
   4   7   2  201.78    8.30
   5  -7   2   23.10    3.00
   5  -7   2   21.00    2.00
  -5  -7  -2   21.30    3.10
  -5  -7  -2   23.70    2.60
   5  -7   2   15.20    2.30
   5   7   2   21.40    3.00
   6  -7   2  682.53   21.60
   6  -7   2  701.93   20.90
  -6  -7  -2  707.13   21.60
  -6  -7  -2  686.53   21.50
   6  -7   2  721.33   22.20
   6   7   2  681.63   22.00
   7  -7   2    9.70    2.20
  -7  -7  -2    8.30    1.90
   7  -7   2   10.50    1.90
   7  -7   2   10.90    2.30
  -7  -7  -2   12.70    2.30
   7   7   2    6.00    2.10
  -8  -7  -2  293.87   11.00
  -8  -7  -2  311.77   11.60
   8  -7   2  306.77   11.30
   8  -7   2  304.27   12.30
   8  -7   2  303.57   11.40
   8   7   2  298.37   12.20
   9  -7   2   25.50    3.60
   9  -7   2   27.50    3.10
  -9  -7  -2   23.70    3.30
  -9  -7  -2   26.40    2.80
   9  -7   2   26.00    3.90
   9   7   2   23.20    3.70
  10  -7   2  202.78   10.20
 -10  -7  -2  226.38    9.80
 -10  -7  -2  220.68    8.70
  10  -7   2  208.58    8.80
  10  -7   2  206.98    9.50
  10   7   2  203.38   10.20
  11  -7   2    0.90    1.90
 -11  -7  -2    0.60    1.30
 -11  -7  -2   -1.40    1.40
  11  -7   2    2.50    2.40
  11  -7   2    1.70    1.60
  11   7   2    0.90    2.40
 -12  -7  -2   53.69    4.00
  12  -7   2   58.59    4.20
  12  -7   2   60.49    5.20
 -12  -7  -2   56.29    4.90
  12  -7   2   65.39    6.00
  12   7   2   52.29    5.60
  13  -7   2   -2.20    1.50
  13  -7   2    0.00    1.90
 -13  -7  -2    1.50    1.50
 -13  -7  -2    2.50    2.00
  13  -7   2   -1.70    2.00
  13   7   2   -2.60    2.00
  13   7   2    0.00    2.60
 -14  -7  -2    4.10    2.40
  14  -7   2    5.10    2.60
 -14  -7  -2    1.40    1.70
  14  -7   2   15.80    4.00
  14   7   2    6.50    3.20
  14   7   2    8.00    2.90
  15  -7   2   -1.40    2.30
 -15  -7  -2    4.00    2.60
  15  -7   2   -1.80    2.20
 -15  -7  -2   -2.70    2.50
  15   7   2    0.90    2.90
  15   7   2    0.70    3.20
  16  -7   2    4.30    3.40
 -16  -7  -2   12.00    3.40
  16  -7   2    6.40    3.20
  16   7   2   12.30    4.50
  16   7   2   12.60    5.00
 -17  -7  -2    3.70    3.20
  17  -7   2    4.60    2.90
  17  -7   2   -1.60    2.90
  17   7   2   10.00    4.40
  17  -8  -2    7.20    3.30
 -17  -8   2    4.40    2.70
  17  -8  -2    0.80    2.80
  17   8  -2   -5.90    2.60
  16  -8  -2    1.00    2.60
 -16  -8   2   -1.90    2.50
  16  -8  -2    4.50    3.30
  16   8  -2    0.00    2.90
  15  -8  -2    2.30    1.60
 -15  -8   2    0.00    2.30
 -15  -8   2   -2.20    1.60
  15  -8  -2   -1.10    3.00
  15  -8  -2    0.80    2.30
  15   8  -2    0.00    2.50
  14  -8  -2    2.20    2.30
  14  -8  -2    2.60    1.60
 -14  -8   2   -0.60    1.70
  14  -8  -2    1.50    2.30
 -14  -8   2    1.70    2.40
  14   8  -2    4.70    2.70
 -13  -8   2    9.30    3.20
 -13  -8   2   11.00    2.20
  13  -8  -2   10.30    2.30
  13  -8  -2   12.20    2.80
  13  -8  -2   11.40    3.30
 -12  -8   2   53.49    5.10
 -12  -8   2   47.40    3.70
  12  -8  -2   43.00    3.70
  12  -8  -2   44.70    4.10
  12  -8  -2   46.20    5.10
  12   8  -2   50.89    4.90
 -11  -8   2   33.70    3.30
  11  -8  -2   45.90    4.70
  11  -8  -2   42.50    3.60
  11  -8  -2   34.60    3.50
 -11  -8   2   35.10    4.80
  11   8  -2   36.00    4.60
  10  -8  -2   48.60    3.60
 -10  -8   2   54.39    4.00
 -10  -8   2   47.70    4.60
  10  -8  -2   38.60    3.50
  10  -8  -2   43.70    6.00
  10   8  -2   45.00    4.30
   9  -8  -2   45.80    3.30
   9  -8  -2   47.70    3.90
   9  -8  -2   52.29    4.90
  -9  -8   2   44.60    4.20
  -9  -8   2   50.89    3.80
   9   8  -2   52.79    4.30
   8  -8  -2  304.67   11.90
   8  -8  -2  260.77   10.30
  -8  -8   2  243.28   10.80
  -8  -8   2  253.97   10.10
   8  -8  -2  255.87    9.00
   8   8  -2  260.87   10.40
   7  -8  -2   39.80    3.50
  -7  -8   2   42.10    4.00
   7  -8  -2   40.50    3.80
   7  -8  -2   35.90    2.30
  -7  -8   2   39.20    3.40
   7   8  -2   37.60    3.20
   6  -8  -2  240.68    9.90
   6  -8  -2  231.28    7.00
  -6  -8   2  208.68    9.40
   6  -8  -2  221.58    9.10
  -6  -8   2  217.58    9.00
   5  -8  -2  119.09    6.20
   5  -8  -2  111.49    5.90
  -5  -8   2  108.89    5.80
  -5  -8   2  113.89    6.10
   5   8  -2  125.09    5.40
  -4  -8   2  436.06   14.70
   4  -8  -2  422.36   14.80
  -4  -8   2  427.06   15.00
  -3  -8   2  374.66   13.40
   3  -8  -2  380.56   13.50
  -3  -8   2  388.56   13.60
   2  -8  -2  212.48    8.80
  -2  -8   2  199.68    8.60
  -2  -8   2  220.98    8.90
  -1  -8   2  218.28    8.90
  -1  -8   2  222.18    9.10
   1  -8  -2  212.68    9.00
  -1   8   2  222.48    6.40
   0  -8  -2   -0.20    1.00
   0  -8   2    0.20    1.00
   0  -8   2   -0.10    1.10
   0  -8  -2    1.50    1.10
   0   8   2    0.60    0.70
   0   8  -2   -0.50    0.80
  -1  -8  -2   17.20    2.50
  -1  -8  -2   10.80    2.10
   1  -8   2   18.80    1.70
   1  -8   2   14.30    2.50
   1  -8   2   21.30    3.00
  -1   8  -2   15.90    1.60
   2  -8   2   23.50    3.10
  -2  -8  -2   27.90    2.70
   2  -8   2   30.30    2.10
   2  -8   2   24.90    3.20
  -2  -8  -2   31.90    3.00
  -2   8  -2   29.00    2.00
   3  -8   2    2.50    1.50
   3  -8   2    6.00    1.80
   3  -8   2    5.00    1.10
  -3  -8  -2    4.10    1.40
  -3  -8  -2    6.70    1.90
  -3   8  -2    6.50    1.30
  -4  -8  -2    4.00    1.30
   4  -8   2    5.30    1.30
   4  -8   2    5.80    1.50
  -4  -8  -2    4.20    1.80
   4  -8   2    2.90    1.50
  -4   8  -2    5.70    1.30
   5  -8   2    5.60    2.00
   5  -8   2   10.30    2.30
   5  -8   2   11.90    1.80
  -5  -8  -2    8.50    2.00
  -5  -8  -2    9.80    2.10
   5   8   2   10.30    2.30
   6  -8   2    1.20    1.10
   6  -8   2   -0.30    1.20
   6  -8   2    2.70    1.70
  -6  -8  -2   -1.50    1.20
  -6  -8  -2   -0.30    1.10
   6   8   2    0.20    1.30
  -7  -8  -2  227.38    9.50
   7  -8   2  252.57   10.50
  -7  -8  -2  237.78    9.70
   7  -8   2  240.48    9.80
   7  -8   2  227.48    9.00
   7   8   2  242.78   10.30
   8  -8   2   40.90    3.40
  -8  -8  -2   43.50    3.90
   8  -8   2   41.90    4.30
  -8  -8  -2   38.60    3.50
   8  -8   2   36.10    3.60
   8   8   2   44.10    4.40
  -9  -8  -2  377.06   13.80
   9  -8   2  388.86   15.40
   9  -8   2  397.46   14.10
   9  -8   2  406.16   14.20
  -9  -8  -2  408.46   14.70
   9   8   2  378.06   15.20
 -10  -8  -2   26.50    3.60
 -10  -8  -2   23.70    3.10
  10  -8   2   27.10    3.40
  10  -8   2   17.90    4.10
  10  -8   2   28.70    3.80
  10   8   2   19.90    3.80
 -11  -8  -2   85.89    5.20
 -11  -8  -2   83.09    5.90
  11  -8   2   89.19    5.90
  11  -8   2  100.29    7.10
  11  -8   2   93.29    5.60
 -12  -8  -2   51.19    4.70
  12  -8   2   59.69    5.00
  12  -8   2   46.60    4.10
 -12  -8  -2   49.30    4.10
  12  -8   2   53.39    6.00
  12   8   2   52.69    5.60
 -13  -8  -2   28.90    4.50
  13  -8   2   25.20    3.40
 -13  -8  -2   31.30    3.40
  13  -8   2   31.20    5.30
  13  -8   2   28.10    4.30
  13   8   2   31.00    5.30
  13   8   2   30.90    5.50
  14  -8   2   32.20    3.40
 -14  -8  -2   32.30    3.50
  14  -8   2   27.10    4.90
  14  -8   2   30.10    4.50
  14   8   2   33.20    5.50
  14   8   2   35.20    6.20
 -15  -8  -2   36.30    5.10
  15  -8   2   22.90    4.90
 -15  -8  -2   29.50    3.30
  15  -8   2   31.00    5.10
  15   8   2   23.90    5.30
  15   8   2   36.20    6.30
 -16  -8  -2   10.20    3.40
  16  -8   2   10.90    3.90
  16   8   2   10.40    5.60
  16   8   2   11.60    4.00
  17  -9  -2    5.40    3.10
  17   9  -2   -1.00    2.90
 -16  -9   2    2.70    2.80
  16  -9  -2    4.30    2.80
  16  -9  -2   -5.90    2.80
  16  -9  -2    4.60    2.30
  16   9  -2   -0.50    3.10
  15  -9  -2   25.10    3.30
 -15  -9   2   25.70    3.00
 -15  -9   2   22.60    4.70
  15  -9  -2   21.70    3.80
  15  -9  -2   18.70    4.10
  15   9  -2   25.20    4.90
 -14  -9   2    0.90    2.40
  14  -9  -2   -2.50    1.70
 -14  -9   2    5.40    2.10
  14  -9  -2    1.50    2.00
  14  -9  -2    4.40    2.80
  14   9  -2    4.10    2.80
 -13  -9   2   57.89    5.80
  13  -9  -2   67.19    4.90
  13  -9  -2   59.29    6.10
 -13  -9   2   59.79    4.50
  13  -9  -2   66.79    4.70
  13   9  -2   65.39    5.80
  12  -9  -2   27.00    3.60
  12  -9  -2   31.10    3.90
  12  -9  -2   28.40    5.10
 -12  -9   2   31.00    4.80
 -12  -9   2   28.60    3.40
  12   9  -2   29.10    4.40
 -11  -9   2   24.70    4.00
  11  -9  -2   29.30    4.80
  11  -9  -2   24.10    3.30
 -11  -9   2   23.90    3.00
  11   9  -2   31.30    4.50
 -10  -9   2    7.80    2.20
  10  -9  -2    5.60    1.70
  10  -9  -2    7.60    2.10
 -10  -9   2    4.10    2.00
  10  -9  -2    5.00    2.60
  10   9  -2    4.40    2.10
   9  -9  -2   15.40    2.10
   9  -9  -2   17.80    3.80
   9  -9  -2   16.30    3.00
  -9  -9   2   16.60    3.20
  -9  -9   2    9.50    2.30
   9   9  -2   16.20    2.90
   8  -9  -2    9.70    1.50
   8  -9  -2    3.70    1.80
  -8  -9   2    9.90    2.50
   8  -9  -2   10.40    3.00
  -8  -9   2    9.20    2.10
   8   9  -2    7.80    2.20
   7  -9  -2   76.69    3.20
   7  -9  -2   77.49    5.00
   7  -9  -2   77.69    5.50
  -7  -9   2   75.69    5.00
  -7  -9   2   79.89    5.40
   7   9  -2   78.59    4.70
   6  -9  -2   17.80    3.00
   6  -9  -2   15.50    2.60
  -6  -9   2   18.00    3.00
  -6  -9   2   16.80    2.60
   6   9  -2   24.40    3.00
  -5  -9   2    3.60    1.60
   5  -9  -2    4.60    1.60
   5  -9  -2    6.80    2.00
  -5  -9   2    6.60    2.00
   4  -9  -2    4.90    1.70
  -4  -9   2    7.80    1.90
  -4  -9   2    4.60    1.70
   3  -9  -2   91.59    5.60
  -3  -9   2   94.09    5.50
  -3  -9   2   84.19    5.20
  -2  -9   2    9.90    2.10
  -2  -9   2   10.80    2.20
   2  -9  -2   10.40    2.20
  -1  -9   2  468.25   16.40
  -1  -9   2  491.65   16.60
   1  -9  -2  491.65   16.70
   1  -9  -2  454.25   16.10
  -1   9   2  481.35   13.20
   0  -9  -2  104.59    5.80
   0  -9   2  102.99    5.90
   0  -9  -2  106.79    6.00
   0  -9   2  115.49    6.20
  -1  -9  -2  469.65   15.80
   1  -9   2  440.46   15.70
   1  -9   2  451.05   15.70
  -1  -9  -2  417.06   15.10
  -1   9  -2  443.76   13.60
   1   9   2  456.05   13.60
   2  -9   2  317.47    9.90
   2  -9   2  292.77   11.80
  -2  -9  -2  287.97   11.30
   2  -9   2  322.87   12.10
  -2  -9  -2  313.57   11.90
  -2   9  -2  302.37    9.80
  -3  -9  -2  558.24   18.40
   3  -9   2  561.24   16.60
   3  -9   2  562.54   19.00
  -3  -9  -2  569.64   18.90
   3  -9   2  575.94   18.10
  -3   9  -2  552.24   16.50
   4  -9   2  209.38    9.60
   4  -9   2  241.68    8.00
  -4  -9  -2  240.48    9.90
  -4  -9  -2  227.38    9.50
   4  -9   2  240.18    9.50
  -4   9  -2  227.78    8.00
   5  -9   2  947.51   26.60
   5  -9   2  933.01   28.50
  -5  -9  -2  955.50   28.90
  -5  -9  -2  941.81   28.40
   5  -9   2  892.71   28.70
  -6  -9  -2   69.39    4.70
   6  -9   2   71.19    3.90
   6  -9   2   68.69    5.00
   6  -9   2   68.59    4.90
  -6  -9  -2   65.99    4.80
   6   9   2   68.29    5.00
  -7  -9  -2  197.48    8.80
  -7  -9  -2  189.78    8.70
   7  -9   2  182.68    8.70
   7  -9   2  203.78    9.40
   7  -9   2  194.48    7.70
   7   9   2  183.88    8.80
   8  -9   2   41.70    4.10
  -8  -9  -2   51.89    4.10
  -8  -9  -2   42.10    4.10
   8  -9   2   62.49    4.90
   8  -9   2   52.89    3.80
   8   9   2   46.30    4.60
   9  -9   2   30.50    3.70
  -9  -9  -2   24.20    3.40
   9  -9   2   33.80    4.20
  -9  -9  -2   25.00    3.70
   9  -9   2   28.00    4.50
   9   9   2   20.80    3.50
  10  -9   2   38.00    3.80
 -10  -9  -2   39.00    4.10
 -10  -9  -2   36.80    3.90
  10  -9   2   43.50    4.00
  10  -9   2   43.80    5.60
  10   9   2   46.70    4.70
  11  -9   2    2.70    1.90
 -11  -9  -2   -1.50    1.70
  11  -9   2    2.60    2.00
 -11  -9  -2   -0.40    2.10
  11  -9   2    2.40    2.20
  11   9   2    1.00    2.30
  12  -9   2    1.00    2.00
  12  -9   2    0.90    1.70
 -12  -9  -2    2.80    2.40
  12  -9   2    0.60    2.20
 -12  -9  -2    0.80    1.90
  12   9   2    2.00    2.40
  13  -9   2    4.60    2.50
  13  -9   2    6.10    2.60
 -13  -9  -2    3.30    2.10
  13  -9   2    2.10    1.90
  13   9   2   -0.30    2.00
  13   9   2    1.40    2.70
 -14  -9  -2   -3.20    2.10
 -14  -9  -2   -0.70    1.90
  14  -9   2    1.60    2.30
  14  -9   2    0.90    2.90
  14  -9   2    3.20    2.10
  14   9   2    4.70    3.20
  14   9   2   -4.10    2.30
 -15  -9  -2    9.30    2.50
  15  -9   2    8.60    3.20
 -15  -9  -2    3.80    2.70
  15  -9   2    8.10    3.80
  15   9   2   12.10    4.20
  15   9   2    6.80    4.20
  16  -9   2    0.50    3.00
 -16  -9  -2   -1.20    2.70
  16  -9   2    2.10    2.90
  16   9   2    3.70    3.40
  16   9   2    7.10    4.70
 -16 -10   2    2.90    3.10
  16 -10  -2    3.50    2.40
  16 -10  -2   -0.30    2.60
  16 -10  -2    1.00    3.50
  16  10  -2    0.00    3.20
 -15 -10   2    3.90    2.50
 -15 -10   2   -2.40    2.10
  15 -10  -2    1.00    3.20
  15 -10  -2    3.50    2.50
  15 -10  -2   -1.30    2.30
  15  10  -2   -1.60    2.70
  14 -10  -2    1.30    3.10
  14 -10  -2    1.90    2.10
 -14 -10   2    1.00    1.90
 -14 -10   2   -2.70    2.40
  14 -10  -2    3.60    2.30
  14  10  -2   -1.10    2.40
 -13 -10   2   34.30    5.30
  13 -10  -2   24.70    3.40
  13 -10  -2   22.80    4.50
 -13 -10   2   29.10    3.70
  13 -10  -2   28.20    3.80
  13  10  -2   27.60    4.70
 -12 -10   2    2.10    2.10
  12 -10  -2    1.10    1.60
  12 -10  -2    1.30    2.40
 -12 -10   2    4.60    2.00
  12 -10  -2    1.70    2.20
  12  10  -2    1.60    2.00
 -11 -10   2   73.79    5.20
  11 -10  -2   86.19    6.90
  11 -10  -2   76.79    4.50
 -11 -10   2   76.49    6.20
  11 -10  -2   79.09    5.40
  11  10  -2   84.79    6.10
 -10 -10   2    0.60    2.30
  10 -10  -2    2.30    2.20
 -10 -10   2    2.20    1.90
  10 -10  -2    6.40    1.50
  10 -10  -2    5.70    2.70
  10  10  -2    5.10    2.10
   9 -10  -2   94.29    6.70
   9 -10  -2   84.29    4.00
  -9 -10   2  101.59    6.80
   9 -10  -2   89.39    6.00
  -9 -10   2   93.49    5.90
   9  10  -2   94.09    5.90
   8 -10  -2   24.50    3.60
  -8 -10   2   25.20    3.50
  -8 -10   2   30.60    4.30
   8 -10  -2   25.10    1.80
   8 -10  -2   20.00    3.60
   8  10  -2   32.80    3.30
  -7 -10   2  146.59    7.60
   7 -10  -2  162.08    8.40
   7 -10  -2  151.48    7.80
  -7 -10   2  155.78    8.20
   7  10  -2  156.08    7.20
   6 -10  -2    3.70    2.10
  -6 -10   2    9.50    2.40
  -6 -10   2    8.20    2.60
   6 -10  -2    7.70    2.30
  -5 -10   2  246.68   10.60
  -5 -10   2  246.38   10.60
   5 -10  -2  238.58   10.50
  -4 -10   2    1.60    1.70
  -4 -10   2    3.20    1.90
   4 -10  -2   -2.10    1.20
  -3 -10   2  302.57   12.30
   3 -10  -2  307.67   12.40
  -3 -10   2  323.37   12.60
  -2 -10   2   11.50    2.70
  -2 -10   2    8.10    2.40
  -1 -10   2   75.59    5.10
  -1 -10   2   69.79    5.10
   1 -10  -2   74.69    5.10
   1 -10  -2   74.29    5.10
  -1  10   2   75.19    2.70
   0 -10   2   71.59    5.30
   0 -10  -2   64.49    4.70
   0 -10  -2   65.39    5.00
   0 -10   2   66.49    5.00
   0  10   2   58.59    4.10
   1 -10   2    2.10    1.70
   1 -10   2    2.30    1.70
  -1 -10  -2    2.70    1.90
  -1 -10  -2    1.30    1.80
  -1  10  -2    4.20    1.30
   1  10   2    4.50    1.30
   2 -10   2   19.00    1.90
  -2 -10  -2   21.40    3.20
  -2 -10  -2   17.60    2.90
   2 -10   2   17.70    3.10
   2 -10   2   25.90    3.70
  -2  10  -2   22.80    2.10
  -3 -10  -2    1.90    1.50
   3 -10   2    0.10    0.90
  -3 -10  -2    1.10    1.70
   3 -10   2    2.30    1.60
   3 -10   2   -2.10    1.30
  -3  10  -2    1.80    1.10
   4 -10   2    6.80    1.40
  -4 -10  -2    8.10    2.10
   4 -10   2    9.70    2.20
   4 -10   2    4.90    2.20
  -4 -10  -2    7.40    2.40
  -4  10  -2    8.00    1.40
  -5 -10  -2    1.20    1.40
   5 -10   2    2.60    2.20
   5 -10   2    1.00    1.00
   5 -10   2    3.00    1.70
  -5 -10  -2    1.20    1.90
  -5  10  -2    3.00    1.40
   6 -10   2   -1.40    1.00
  -6 -10  -2    0.90    1.80
   6 -10   2   -0.70    1.70
  -6 -10  -2   -1.20    1.40
   6 -10   2    1.30    1.60
  -7 -10  -2   33.20    3.50
   7 -10   2   27.10    2.60
   7 -10   2   21.90    3.60
  -7 -10  -2   30.00    3.80
   7 -10   2   23.30    3.80
   7  10   2   29.80    4.20
  -8 -10  -2   -0.40    1.60
   8 -10   2    1.90    2.20
   8 -10   2    1.00    1.30
   8 -10   2    2.70    1.90
  -8 -10  -2    1.20    1.80
   8  10   2    2.10    2.10
  -9 -10  -2   80.39    5.80
   9 -10   2   76.39    5.60
  -9 -10  -2   84.69    5.80
   9  10   2   75.49    5.90
  10 -10   2   -0.60    1.60
 -10 -10  -2    1.10    1.60
  10 -10   2   -0.60    1.80
 -10 -10  -2   -0.70    1.70
  10 -10   2    0.30    2.10
  10  10   2    0.80    2.10
  11 -10   2   52.79    4.90
  11 -10   2   76.09    6.50
  11 -10   2   58.89    4.70
 -11 -10  -2   65.39    5.50
 -11 -10  -2   62.19    4.90
  11  10   2   65.89    6.10
  12 -10   2   -1.40    2.10
 -12 -10  -2    3.50    2.20
  12 -10   2    3.60    2.20
  12 -10   2   -2.00    2.30
  12  10   2   -2.40    2.10
  12  10   2   -0.80    2.90
 -13 -10  -2   72.49    5.50
  13 -10   2   68.09    5.40
  13 -10   2   72.49    5.50
  13 -10   2   74.79    7.20
 -13 -10  -2   78.49    6.50
  13  10   2   80.79    7.50
  13  10   2   90.39    7.50
  14 -10   2   -0.60    2.20
 -14 -10  -2   -1.50    2.40
 -14 -10  -2    3.00    2.40
  14 -10   2    4.10    3.10
  14 -10   2    2.40    2.30
  14  10   2    0.60    2.90
  14  10   2    8.00    3.60
 -15 -10  -2   50.19    6.20
 -15 -10  -2   41.20    4.60
  15 -10   2   49.20    5.30
  15 -10   2   45.80    6.30
  15  10   2   55.19    7.10
  15  10   2   52.99    8.10
 -15 -11   2    7.70    3.70
  15 -11  -2   20.10    3.30
 -15 -11   2   12.40    3.30
  15 -11  -2   13.70    4.10
  15 -11  -2   19.30    3.50
  15  11  -2   20.70    4.60
 -14 -11   2   27.50    4.90
  14 -11  -2   18.60    4.20
  14 -11  -2   12.50    2.80
  14 -11  -2   22.80    3.50
 -14 -11   2   13.10    3.00
  14  11  -2   13.00    3.30
  13 -11  -2   16.70    2.70
  13 -11  -2   11.50    3.80
 -13 -11   2   23.20    4.60
  13 -11  -2   12.60    3.10
  13  11  -2   12.90    3.40
  12 -11  -2   20.70    3.40
 -12 -11   2   20.50    4.00
  12 -11  -2   22.60    4.60
 -12 -11   2   26.70    3.60
  12 -11  -2   23.90    3.10
  12  11  -2   26.20    4.90
 -11 -11   2   22.10    3.60
  11 -11  -2   28.40    3.90
  11 -11  -2   19.60    2.50
  11 -11  -2   33.80    5.40
 -11 -11   2   23.40    4.40
  11  11  -2   28.20    4.20
  10 -11  -2    2.60    2.20
 -10 -11   2   -0.20    2.00
  10 -11  -2    2.70    1.20
  10 -11  -2    7.60    3.10
 -10 -11   2    5.60    2.50
  10  11  -2    5.80    2.10
   9 -11  -2    9.40    3.40
  -9 -11   2   13.90    2.70
  -9 -11   2   13.10    3.80
   9 -11  -2    8.90    2.90
   9 -11  -2   10.90    1.40
   9  11  -2   10.10    2.70
  -8 -11   2    5.20    2.40
   8 -11  -2   11.60    3.00
  -8 -11   2   13.40    3.10
   8 -11  -2    9.80    2.90
   7 -11  -2    7.90    2.50
  -7 -11   2    8.10    2.60
   7 -11  -2    3.60    2.20
  -7 -11   2    8.80    2.50
   6 -11  -2   42.10    4.20
  -6 -11   2   43.10    4.50
   6 -11  -2   39.40    4.30
  -6 -11   2   41.80    4.30
   5 -11  -2    0.50    1.70
  -5 -11   2    1.10    1.90
   5 -11  -2    1.10    1.70
  -5 -11   2   -0.90    1.60
  -4 -11   2   -1.10    1.30
  -4 -11   2   -1.70    1.40
   4 -11  -2    4.20    2.00
  -3 -11   2   25.40    3.80
  -3 -11   2   30.60    4.30
   3 -11  -2   25.70    3.70
  -2 -11   2   53.59    4.70
  -2 -11   2   57.19    4.90
   2 -11  -2   59.19    5.00
   2 -11  -2   58.09    5.00
   1 -11  -2  356.86   14.10
  -1 -11   2  362.66   14.10
   1 -11  -2  334.57   13.60
  -1 -11   2  353.06   13.90
   0 -11  -2   94.99    6.20
   0 -11   2  100.19    6.50
   0 -11   2   91.39    6.30
   0 -11  -2  106.59    6.60
   0  11   2   95.69    3.90
   1 -11   2  165.98    8.70
   1 -11   2  189.18    9.30
  -1 -11  -2  168.28    8.30
  -1 -11  -2  178.78    8.90
   1  11   2  163.88    6.70
   2 -11   2  172.18    8.90
   2 -11   2  179.38    9.10
  -2 -11  -2  184.48    8.70
  -2 -11  -2  175.68    8.90
  -2  11  -2  157.98    6.30
  -3 -11  -2  149.39    8.10
  -3 -11  -2  154.68    7.80
   3 -11   2  158.58    7.50
   3 -11   2  153.08    8.30
   3 -11   2  161.38    8.50
  -3  11  -2  147.19    5.80
  -4 -11  -2  201.88    9.50
  -4 -11  -2  223.18   10.10
   4 -11   2  199.48    9.10
   4 -11   2  206.08    7.30
   4 -11   2  230.18   10.50
  -4  11  -2  207.08    7.40
  -5 -11  -2  204.18    9.70
   5 -11   2  182.78    6.70
   5 -11   2  183.78    9.30
   5 -11   2  182.68    8.80
  -5 -11  -2  184.88    8.90
  -5  11  -2  172.08    6.70
  -6 -11  -2  323.77   13.30
   6 -11   2  315.57   10.50
   6 -11   2  313.07   12.80
  -6 -11  -2  322.77   12.90
   6 -11   2  319.27   13.30
  -7 -11  -2   57.99    5.00
  -7 -11  -2   57.09    5.00
   7 -11   2   55.89    5.00
   7 -11   2   52.29    3.40
   7 -11   2   55.19    4.90
  -8 -11  -2   89.19    6.30
   8 -11   2   92.59    4.80
  -8 -11  -2   92.59    6.20
   8 -11   2   80.69    6.70
   8 -11   2   93.29    6.40
   8  11   2   85.79    6.40
   9 -11   2   28.00    4.10
  -9 -11  -2   30.00    4.20
   9 -11   2   28.60    2.90
  -9 -11  -2   25.60    4.00
   9 -11   2   35.90    4.60
  10 -11   2   -0.70    1.80
  10 -11   2   -1.30    2.00
 -10 -11  -2    0.70    2.20
  10 -11   2    3.70    1.90
 -10 -11  -2    0.00    1.90
  10  11   2    4.00    2.80
  11 -11   2    3.90    2.90
 -11 -11  -2    3.30    2.60
 -11 -11  -2    4.80    2.40
  11 -11   2    6.30    2.00
  11  11   2    3.40    2.70
 -12 -11  -2   11.20    3.20
 -12 -11  -2    2.90    2.60
  12 -11   2   10.00    3.50
  12 -11   2    2.50    2.10
  12  11   2    2.80    3.00
  12  11   2    6.30    3.40
 -13 -11  -2   -1.10    2.40
  13 -11   2    1.10    2.20
  13 -11   2    2.90    2.70
 -13 -11  -2   -1.30    2.50
  13 -11   2    0.70    2.80
  13  11   2   -1.80    2.50
  13  11   2    0.60    2.50
  14 -11   2   -0.70    2.70
  14 -11   2   -3.00    2.50
 -14 -11  -2    4.00    2.80
 -14 -11  -2   -1.90    2.50
  14 -11   2    1.30    2.60
  14  11   2    4.00    3.70
  14  11   2    4.40    2.70
 -15 -11  -2   -0.50    3.10
  15 -11   2    8.00    4.70
  15 -11   2    5.60    5.30
 -15 -11  -2    3.50    3.20
  15 -11   2    6.20    4.00
  15  11   2    5.80    3.80
  15  11   2    7.80    4.80
 -14 -12   2   -2.10    2.90
  14 -12  -2    1.40    2.50
  14 -12  -2   -1.80    2.90
  14  12  -2    3.90    2.90
 -13 -12   2   -1.60    2.90
 -13 -12   2    2.40    2.70
  13 -12  -2    5.40    3.30
  13 -12  -2   -1.10    2.20
  13 -12  -2    0.80    3.00
  13  12  -2    1.00    2.30
 -12 -12   2   14.40    3.70
  12 -12  -2   20.90    4.10
  12 -12  -2   21.40    4.50
  12 -12  -2   15.80    2.20
 -12 -12   2   12.80    3.80
  12  12  -2   16.80    3.60
 -11 -12   2    1.50    2.80
  11 -12  -2    4.00    3.10
  11 -12  -2    3.90    2.60
  11 -12  -2    5.00    1.30
 -11 -12   2    4.10    2.30
  11  12  -2    4.00    2.30
  10 -12  -2   34.90    4.80
 -10 -12   2   35.70    5.40
  10 -12  -2   40.00    5.50
  10  12  -2   38.70    4.10
  -9 -12   2   27.50    4.50
   9 -12  -2   37.50    5.30
   9 -12  -2   17.50    3.50
  -8 -12   2   26.10    4.20
  -8 -12   2   24.20    5.90
   8 -12  -2   25.60    4.20
   8 -12  -2   30.90    4.60
  -7 -12   2   78.09    6.20
   7 -12  -2   76.69    6.20
  -7 -12   2   69.79    6.80
  -6 -12   2   73.29    6.60
   6 -12  -2   89.09    6.50
  -6 -12   2   86.29    7.10
  -5 -12   2   18.50    3.60
   5 -12  -2   14.00    3.30
   5 -12  -2   14.90    5.00
  -5 -12   2   24.80    4.10
  -4 -12   2  287.97   12.40
   4 -12  -2  260.67   13.80
  -4 -12   2  262.47   12.00
   3 -12  -2  143.99    8.40
   3 -12  -2  143.39    8.50
  -3 -12   2  152.28    8.60
  -3 -12   2  135.89    8.10
   2 -12  -2   81.99    6.40
  -2 -12   2   74.19    5.90
  -2 -12   2   74.59    5.80
   2 -12  -2   77.19    6.20
   1 -12  -2  245.68   11.40
   1 -12  -2  239.58   11.20
  -1 -12   2  239.38   11.10
  -1 -12   2  238.78   11.20
   0 -12  -2   68.89    5.80
   0 -12   2   72.49    5.70
   0 -12   2   66.29    5.60
   0 -12  -2   67.09    5.50
   0  12   2   66.69    3.30
   0  12   2   65.99    3.10
  -1 -12  -2   27.50    4.00
   1 -12   2   27.80    4.20
   1 -12   2   16.10    3.50
  -1 -12  -2   28.20    4.20
  -2 -12  -2  159.78    9.00
   2 -12   2  146.59   10.00
   2 -12   2  158.38    8.90
  -2 -12  -2  168.58    8.40
  -2  12  -2  139.29    5.70
  -3 -12  -2    8.60    2.70
  -3 -12  -2    4.70    3.30
   3 -12   2   13.80    3.60
   3 -12   2   16.00    5.40
   3 -12   2    6.70    2.20
  -3  12  -2   10.30    1.70
   4 -12   2   24.90    6.50
   4 -12   2   36.40    7.60
  -4 -12  -2   27.50    3.70
   4 -12   2   26.70    3.70
  -4  12  -2   27.30    2.30
   5 -12   2    1.20    1.00
  -5 -12  -2    0.70    2.20
   5 -12   2    4.50    2.60
   5 -12   2    1.40    2.00
   6 -12   2   12.10    1.70
  -6 -12  -2   17.10    4.30
  -6 -12  -2   11.60    3.00
   6 -12   2    7.50    2.50
   6 -12   2    5.30    2.40
  -7 -12  -2   21.30    3.90
  -7 -12  -2   20.50    4.00
   7 -12   2   23.50    3.60
   7 -12   2   21.70    3.80
   7 -12   2   19.20    2.20
  -8 -12  -2  141.69    8.10
   8 -12   2  123.39    7.80
   8 -12   2  131.69    5.70
  -8 -12  -2  124.69    7.90
   8 -12   2  144.39    8.40
   9 -12   2    6.70    2.80
   9 -12   2    4.80    1.80
  -9 -12  -2    6.00    2.70
   9 -12   2    8.80    2.70
 -10 -12  -2   78.49    6.30
 -10 -12  -2   71.39    5.70
  10 -12   2   71.49    6.10
  10 -12   2   68.49    6.40
  10  12   2   76.49    6.10
  11 -12   2   13.40    3.60
 -11 -12  -2    8.90    3.00
  11 -12   2   16.10    2.80
 -11 -12  -2   11.60    3.00
  11  12   2   12.30    3.80
  11  12   2   10.70    3.60
  12 -12   2   20.80    4.50
  12 -12   2   17.00    3.00
 -12 -12  -2   15.60    3.80
 -12 -12  -2   17.10    4.00
  12 -12   2   19.70    4.10
  12  12   2   14.80    4.10
  12  12   2   19.40    5.20
 -13 -12  -2   21.60    4.30
  13 -12   2   22.80    4.00
  13 -12   2   16.80    4.20
  13 -12   2   22.00    3.50
 -13 -12  -2   21.00    4.20
  13  12   2   35.40    6.50
  13  12   2   20.20    4.50
  14 -12   2   12.00    3.30
  14 -12   2   13.20    3.50
 -14 -12  -2   14.10    4.10
 -14 -12  -2   13.80    3.60
  14 -12   2   21.70    4.80
  14  12   2   26.10    6.20
  14  12   2   20.70    4.60
 -13 -13   2    3.70    2.90
 -13 -13   2    0.40    2.80
  13 -13  -2    4.70    2.90
  13  13  -2   -3.10    2.40
  12 -13  -2   25.20    4.40
 -12 -13   2   24.80    4.90
  12 -13  -2   20.20    4.60
 -12 -13   2   31.50    4.80
  12  13  -2   25.60    3.90
 -11 -13   2   20.30    4.50
  11 -13  -2   13.90    3.70
 -11 -13   2   14.60    3.50
  11 -13  -2   14.90    4.10
 -10 -13   2    3.10    2.70
 -10 -13   2    5.00    2.80
  10 -13  -2    8.30    3.10
  10 -13  -2   -1.70    2.80
  -9 -13   2    2.50    2.50
   9 -13  -2   10.30    3.40
   9 -13  -2    0.30    2.40
  -9 -13   2    6.90    3.10
   8 -13  -2   -2.40    2.10
  -8 -13   2   -0.40    2.20
  -8 -13   2    1.40    2.90
   8 -13  -2    4.00    2.50
   7 -13  -2   -1.80    1.80
  -7 -13   2    0.80    2.40
   7 -13  -2   -2.50    1.90
  -7 -13   2   -2.00    1.90
   6 -13  -2    1.40    2.20
   6 -13  -2   -1.20    2.40
  -6 -13   2    1.90    2.30
  -6 -13   2    6.30    2.40
   5 -13  -2    2.80    2.40
  -5 -13   2    2.60    2.20
   5 -13  -2    2.70    2.20
   4 -13  -2    5.80    3.00
   4 -13  -2    3.00    2.30
  -4 -13   2    7.70    2.60
  -4 -13   2    4.20    2.70
  -3 -13   2   12.10    3.50
  -3 -13   2   13.70    3.40
   3 -13  -2   18.40    4.00
   3 -13  -2   13.50    3.30
   2 -13  -2   10.60    5.80
  -2 -13   2    6.10    2.80
  -2 -13   2    5.90    2.50
   1 -13  -2    4.90    3.00
  -1 -13   2    4.00    2.20
  -1 -13   2    2.60    2.30
   1 -13  -2    6.40    2.30
   0 -13  -2   39.20    5.10
   0 -13   2   33.10    4.90
   0 -13  -2   35.60    4.70
   0 -13   2   34.10    4.80
   0  13   2   34.30    2.20
   1 -13   2   31.10    4.60
  -1 -13  -2   27.20    4.30
   1 -13   2   19.20    3.90
  -1 -13  -2   33.20    4.70
   1  13   2   32.70    2.60
   2 -13   2   30.00    3.30
  -2 -13  -2   23.90    4.30
   2 -13   2   21.50    4.10
   2 -13   2   30.10    4.80
  -2 -13  -2   28.70    4.10
  -2  13  -2   21.40    2.40
  -3 -13  -2   31.30    4.00
   3 -13   2   30.70    4.00
  -3 -13  -2   32.70    4.70
   3 -13   2   29.80    4.60
   3 -13   2   39.10    5.30
  -3  13  -2   29.50    2.40
   4 -13   2   36.60    5.10
  -4 -13  -2   43.80    4.50
  -4 -13  -2   45.10    5.60
   4 -13   2   46.00    5.70
   4 -13   2   40.10    4.30
  -4  13  -2   38.00    2.60
   5 -13   2    8.70    2.50
  -5 -13  -2    5.50    2.60
  -5 -13  -2    1.60    2.10
   5 -13   2    8.10    2.50
   5 -13   2    2.70    2.80
   6 -13   2  126.39    4.80
   6 -13   2  129.49    8.20
  -6 -13  -2  127.19    8.20
  -6 -13  -2  150.18   12.70
   6 -13   2  134.29    8.10
  -7 -13  -2    9.40    3.10
   7 -13   2   11.50    3.30
  -7 -13  -2    8.50    2.80
   7 -13   2    4.30    2.60
   7 -13   2    8.60    1.60
   8 -13   2   48.00    5.80
  -8 -13  -2   39.20    5.00
   8 -13   2   39.90    2.80
   8 -13   2   35.20    5.20
  -8 -13  -2   39.00    5.10
  -9 -13  -2   30.00    4.90
   9 -13   2   15.40    3.80
   9 -13   2   18.50    3.70
   9 -13   2   22.70    2.60
  -9 -13  -2   28.50    4.50
  10 -13   2    8.80    2.10
 -10 -13  -2    8.50    3.30
 -10 -13  -2    7.40    3.00
  10 -13   2    9.10    3.30
  10  13   2    1.40    2.80
 -11 -13  -2    4.30    2.90
  11 -13   2   -1.10    2.30
  11 -13   2    6.40    3.00
 -11 -13  -2    4.40    2.80
  11  13   2   12.00    3.90
  12 -13   2    4.80    3.00
 -12 -13  -2    8.90    3.60
  12 -13   2    5.10    3.10
  12 -13   2    8.30    2.60
 -12 -13  -2    5.10    3.00
  12  13   2   10.40    3.90
  12  13   2   13.00    4.00
 -13 -13  -2    2.40    2.80
  13 -13   2   -0.90    2.80
 -13 -13  -2   -2.40    2.80
  13  13   2    2.00    3.30
  13  13   2    3.30    4.20
  12 -14  -2    6.20    3.30
 -12 -14   2    2.10    3.20
 -12 -14   2    2.40    3.10
  11 -14  -2    1.00    2.50
  11 -14  -2   -1.40    2.90
 -11 -14   2   -3.90    2.90
 -11 -14   2    2.30    3.00
  10 -14  -2    9.40    3.50
 -10 -14   2   10.10    3.60
  10 -14  -2   15.60    4.00
 -10 -14   2   15.40    3.60
  -9 -14   2   -2.40    2.40
   9 -14  -2   -0.40    2.40
  -9 -14   2   -1.30    2.70
   9 -14  -2    2.50    2.80
  -8 -14   2   33.40    5.20
  -8 -14   2   33.40    5.10
   8 -14  -2   30.90    5.10
   8 -14  -2   34.40    5.40
  -7 -14   2    1.00    2.20
   7 -14  -2    5.90    2.80
  -7 -14   2    2.70    2.50
   7 -14  -2    3.80    2.50
  -6 -14   2   55.69    5.70
  -6 -14   2   54.79    5.40
   6 -14  -2   54.69    5.50
   6 -14  -2   56.49    5.80
   5 -14  -2   40.10    5.00
  -5 -14   2   26.10    4.40
   5 -14  -2   32.30    5.00
  -5 -14   2   30.90    4.70
   4 -14  -2  181.58   10.20
   4 -14  -2  173.78    9.90
  -4 -14   2  165.68    9.90
  -4 -14   2  168.88    9.70
   3 -14  -2   33.60    5.10
  -3 -14   2   30.30    4.70
   3 -14  -2   37.60    5.20
  -3 -14   2   33.40    5.20
  -2 -14   2   67.69    6.10
  -2 -14   2   65.19    6.00
   2 -14  -2   64.39    6.00
   2 -14  -2   54.79    6.80
   1 -14  -2   -1.00    2.10
  -1 -14   2   -3.40    2.10
   1 -14  -2    1.10    2.60
  -1 -14   2   -1.50    2.30
   0 -14  -2   45.00    5.70
   0 -14   2   51.49    5.20
   0 -14  -2   41.80    5.40
   0 -14   2   43.40    5.50
   0  14   2   43.30    2.30
   0  14   2   41.50    2.40
   1 -14   2   11.20    3.50
  -1 -14  -2    9.10    2.80
  -1 -14  -2   13.20    3.30
   1 -14   2    4.60    2.70
   1  14   2    8.80    1.80
   2 -14   2   23.30    4.50
  -2 -14  -2   21.90    3.80
  -2 -14  -2   26.50    4.60
   2 -14   2   33.50    4.30
   2 -14   2   31.50    4.80
   2  14   2   32.30    3.10
  -2  14  -2   22.80    2.50
  -3 -14  -2   -3.40    1.70
   3 -14   2    1.20    2.10
   3 -14   2   -1.30    2.00
  -3 -14  -2    0.10    2.10
   3 -14   2   -2.20    1.80
   3  14   2   -2.30    1.60
   4 -14   2    0.30    1.80
   4 -14   2    2.70    2.60
  -4 -14  -2    2.90    2.40
   4 -14   2    5.50    2.40
  -4 -14  -2    1.40    2.20
   4  14   2    4.90    2.10
   5 -14   2    2.00    2.30
   5 -14   2    5.50    2.90
   5 -14   2    5.10    2.80
  -5 -14  -2    4.70    2.40
  -5 -14  -2    8.10    2.70
   6 -14   2    3.90    2.70
   6 -14   2   11.30    3.90
   6 -14   2    3.00    2.60
  -6 -14  -2    3.70    2.50
  -6 -14  -2    0.80    2.30
   7 -14   2   44.10    5.50
   7 -14   2   38.60    5.20
  -7 -14  -2   47.30    5.10
  -7 -14  -2   46.50    5.90
   7  14   2   44.60    5.00
   8 -14   2   18.80    4.10
  -8 -14  -2   13.80    3.30
  -8 -14  -2   22.70    4.50
   8 -14   2   17.60    3.80
  -9 -14  -2   43.20    5.60
   9 -14   2   42.90    5.80
   9 -14   2   33.00    4.90
  -9 -14  -2   38.10    5.40
   9  14   2   32.70    5.40
  10 -14   2    0.90    2.90
 -10 -14  -2    4.40    3.00
 -10 -14  -2    0.50    2.70
  10 -14   2    0.00    2.80
  10  14   2    2.10    2.70
 -11 -14  -2    5.20    3.10
 -11 -14  -2    4.60    3.00
  11 -14   2    0.40    3.10
  11 -14   2    6.40    2.90
  11  14   2    8.40    3.90
  12 -14   2    8.10    3.70
  12 -14   2    0.20    3.20
 -12 -14  -2    9.20    3.70
 -12 -14  -2    2.90    3.10
  12  14   2    7.60    4.10
 -11 -15   2    8.00    3.20
 -11 -15   2    8.00    4.20
  11 -15  -2   14.90    3.50
  10 -15  -2    5.50    3.30
  10 -15  -2   14.50    4.10
 -10 -15   2    8.50    3.30
   9 -15  -2    2.20    3.00
  -9 -15   2   -2.60    2.90
   9 -15  -2    2.50    3.10
  -9 -15   2    0.70    2.30
  -8 -15   2    1.50    2.40
  -8 -15   2    1.10    2.50
   8 -15  -2    7.30    3.00
   8 -15  -2    7.00    2.90
   7 -15  -2    9.90    3.70
   7 -15  -2   10.90    3.80
  -7 -15   2   17.20    3.90
  -7 -15   2   10.20    3.80
  -6 -15   2    1.30    2.60
   6 -15  -2    1.50    2.60
   6 -15  -2   -2.20    2.10
   6 -15  -2    2.20    2.40
  -6 -15   2    1.30    2.90
   5 -15  -2   -3.00    2.30
   5 -15  -2   -1.00    2.50
  -5 -15   2   -1.50    2.70
  -5 -15   2    2.70    2.50
   5 -15  -2   -2.20    2.10
   4 -15  -2    3.20    2.50
   4 -15  -2    5.90    2.90
  -4 -15   2   -1.10    2.20
  -4 -15   2    3.10    2.50
   3 -15  -2   51.89    6.50
   3 -15  -2   54.49    5.90
  -3 -15   2   40.70    5.50
  -3 -15   2   45.70    6.00
  -2 -15   2    1.00    2.60
   2 -15  -2    1.00    2.70
   2 -15  -2    1.10    2.30
  -2 -15   2    2.90    2.60
  -1 -15   2   83.79    6.80
   1 -15  -2   79.99    7.10
   1 -15  -2   77.09    6.70
  -1 -15   2   78.19    6.80
   0 -15  -2   13.50    3.70
   0 -15  -2    6.00    3.00
   0 -15   2   12.10    3.80
  -1 -15  -2   18.30    4.20
  -1 -15  -2   15.50    3.80
   1 -15   2   22.40    4.70
   1 -15   2   27.10    4.80
   1  15   2   20.10    2.30
  -2 -15  -2   42.90    5.60
  -2 -15  -2   43.00    6.00
   2 -15   2   44.10    5.20
   2 -15   2   59.09    6.40
   2 -15   2   42.40    5.90
   2  15   2   40.60    3.50
   3 -15   2   35.70    5.50
  -3 -15  -2   37.20    5.40
   3 -15   2   36.60    4.80
   3 -15   2   33.90    5.30
  -3 -15  -2   41.70    5.60
   3  15   2   38.00    3.60
   4 -15   2   50.29    6.50
  -4 -15  -2   55.29    5.70
  -4 -15  -2   44.70    5.80
   4 -15   2   42.60    6.10
   4 -15   2   54.19    6.80
   4  15   2   50.19    4.40
   5 -15   2   65.59    5.50
   5 -15   2   81.79    7.00
  -5 -15  -2   52.99    5.80
   5 -15   2   56.09    6.20
  -5 -15  -2   75.79    6.70
   5  15   2   64.29    5.30
  -6 -15  -2   28.60    5.00
   6 -15   2   24.40    4.70
  -6 -15  -2   17.80    3.90
   6 -15   2   28.10    5.10
   6 -15   2   30.70    4.40
   6  15   2   25.80    4.20
  -7 -15  -2   38.70    5.50
   7 -15   2   50.19    7.30
   7 -15   2   41.30    5.60
  -7 -15  -2   37.80    5.50
   7 -15   2   43.60    5.90
   7  15   2   45.30    5.10
   8 -15   2   10.60    4.10
  -8 -15  -2    9.70    3.60
   8 -15   2    5.70    3.10
   8 -15   2    9.20    3.80
  -8 -15  -2   11.10    3.20
   8  15   2    9.70    3.10
  -9 -15  -2    4.80    3.30
   9 -15   2    5.00    3.20
  -9 -15  -2    1.60    3.30
   9  15   2    4.90    3.20
  10 -15   2   10.90    3.90
 -10 -15  -2   11.90    3.80
 -10 -15  -2    6.80    3.30
  10 -15   2   14.80    4.10
  10  15   2    8.30    4.10
  -9 -16   2   30.30    5.30
   9 -16  -2   42.10    5.90
  -9 -16   2   24.10    5.20
   9 -16  -2   20.90    5.00
  -8 -16   2   11.30    4.00
   8 -16  -2   10.10    3.50
   8 -16  -2   13.50    4.40
  -8 -16   2   10.00    4.20
   7 -16  -2   15.10    3.90
  -7 -16   2   21.10    4.20
   7 -16  -2   17.50    4.40
  -7 -16   2   14.50    4.20
   7 -16  -2   12.70    4.90
   6 -16  -2   -2.00    3.10
  -6 -16   2    1.20    2.60
   6 -16  -2   -3.30    3.10
   6 -16  -2   -3.40    2.50
  -6 -16   2    0.20    3.10
   5 -16  -2   22.70    4.50
  -5 -16   2   22.50    4.90
   5 -16  -2   26.30    5.20
  -5 -16   2   21.80    4.70
   5 -16  -2   19.10    4.30
   4 -16  -2    1.10    2.80
   4 -16  -2   -0.40    2.50
   4 -16  -2    2.80    2.80
  -4 -16   2   -2.10    2.40
  -4 -16   2    4.70    3.00
  -3 -16   2    9.30    3.00
   3 -16  -2   11.50    3.40
  -3 -16   2   12.50    3.40
   3 -16  -2   12.30    4.10
  -2 -16   2    6.50    3.40
  -2 -16   2    7.50    3.40
   2 -16  -2    9.90    3.80
   2 -16  -2    3.50    2.80
  -1 -16   2   -0.50    2.60
  -1 -16   2    0.80    2.60
   1 -16  -2   -5.10    2.50
   1 -16  -2   -1.50    2.40
   0 -16   2   12.00    3.30
   0 -16  -2   11.70    4.00
   0 -16   2    9.00    3.50
   0 -16  -2   12.90    3.70
  -1 -16  -2   -1.50    2.30
  -1 -16  -2    3.90    3.10
   1 -16   2    3.20    2.60
   1 -16   2   -1.50    2.00
   1 -16   2   -1.50    2.40
   1  16   2   -0.70    1.30
  -2 -16  -2   12.10    3.50
  -2 -16  -2    1.10    2.30
   2 -16   2   11.00    3.90
   2 -16   2    7.00    3.00
   2  16   2    7.00    2.20
  -3 -16  -2   -1.10    2.50
   3 -16   2    6.30    2.90
   3 -16   2    6.60    2.90
   3 -16   2    1.80    3.00
  -3 -16  -2    0.00    2.10
   3  16   2    2.30    1.90
   4 -16   2    3.00    3.10
  -4 -16  -2    8.70    3.20
  -4 -16  -2    7.70    3.20
   4 -16   2    5.00    2.70
   4 -16   2    7.90    3.60
   4  16   2    1.70    2.20
   5 -16   2    2.30    2.60
  -5 -16  -2    4.70    2.70
   5 -16   2    1.50    2.80
  -5 -16  -2   -0.70    2.70
   5 -16   2    2.90    2.80
   5  16   2    2.00    2.30
   6 -16   2    2.00    3.20
   6 -16   2    0.40    2.60
  -6 -16  -2    3.10    2.90
   6 -16   2    1.10    3.20
  -6 -16  -2    3.50    2.90
   6  16   2    6.40    2.90
   7 -16   2    7.80    3.70
   7 -16   2    2.00    2.90
   7 -16   2   -4.00    2.70
  -7 -16  -2   -1.30    3.10
  -7 -16  -2   -2.40    2.40
   7  16   2    9.30    3.40
  -8 -16  -2    1.00    3.10
  -8 -16  -2    7.90    3.40
   8 -16   2   -0.50    2.90
   8 -16   2    0.90    3.00
   8 -16   2    2.90    3.20
   8  16   2    3.50    3.10
   9 -16   2   19.10    5.10
  -9 -16  -2   11.80    3.50
   9 -16   2   13.80    4.20
   9 -16   2    8.50    4.00
  -9 -16  -2   17.10    4.40
   9  16   2   13.00    4.30
   7 -17  -2    4.00    3.80
   7 -17  -2    3.50    3.30
   7 -17  -2    1.30    3.60
  -7 -17   2    1.30    3.50
  -6 -17   2   13.20    4.10
   6 -17  -2    8.10    5.70
  -6 -17   2   12.60    5.30
   6 -17  -2    9.70    4.10
   5 -17  -2   13.90    4.50
  -5 -17   2   -0.60    3.20
   5 -17  -2    3.90    3.10
  -5 -17   2    6.80    3.50
  -4 -17   2    5.10    3.00
   4 -17  -2   -2.80    2.50
   4 -17  -2   -2.20    3.50
  -4 -17   2   -2.60    2.80
   4 -17  -2   -0.10    2.80
   3 -17  -2    7.50    3.60
   3 -17  -2   12.30    3.50
  -3 -17   2    9.80    3.50
  -3 -17   2    3.30    3.30
   2 -17  -2    9.30    3.50
  -2 -17   2   15.50    4.00
  -2 -17   2   13.90    4.40
   2 -17  -2   12.60    4.70
  -1 -17   2   18.30    4.20
   1 -17  -2   24.20    5.20
  -1 -17   2   20.10    4.50
   1 -17  -2   15.10    4.30
   0 -17   2   12.30    4.00
   0 -17   2    7.20    3.50
   0 -17  -2    9.40    4.00
   1 -17   2   27.10    4.50
   1 -17   2   33.90    6.00
  -1 -17  -2   27.30    5.40
   1 -17   2   24.60    5.50
  -1 -17  -2   38.00    6.10
  -2 -17  -2    1.70    2.80
   2 -17   2    7.20    3.30
  -2 -17  -2   13.00    4.20
   2 -17   2    5.40    3.40
   2 -17   2    3.90    2.90
  -3 -17  -2   42.40    6.60
  -3 -17  -2   44.70    6.30
   3 -17   2   49.60    5.90
   3 -17   2   46.70    6.90
   3 -17   2   49.10    7.10
   4 -17   2    7.50    3.40
   4 -17   2    6.20    3.90
  -4 -17  -2   12.40    4.00
  -4 -17  -2    6.30    4.40
   4  17   2   11.20    2.90
  -5 -17  -2   28.70    7.70
   5 -17   2   22.50    4.30
   5 -17   2   21.80    7.10
  -5 -17  -2   36.60    5.50
   5 -17   2   38.70    7.70
   5  17   2   29.20    4.20
   6 -17   2    6.10    4.10
  -6 -17  -2    3.10    5.50
   6 -17   2    2.40    3.30
  -6 -17  -2    9.20    3.80
   6 -17   2    5.90    3.50
   6  17   2    8.60    3.30
   7 -17   2    6.40    3.20
   7 -17   2    6.60    4.00
  -7 -17  -2   -0.90    3.00
  -7 -17  -2    7.60    3.60
   7 -17   2    7.80    3.60
   7  17   2    4.90    3.70
   4 -18  -2   32.90    5.90
  -4 -18   2   36.30    6.40
  -4 -18   2   39.80    6.20
   4 -18  -2   28.90    5.10
   4 -18  -2   46.20    7.00
   3 -18  -2    9.30    3.80
  -3 -18   2   12.60    4.10
   3 -18  -2   11.10    4.40
   3 -18  -2   11.50    4.10
  -3 -18   2   19.00    4.50
   2 -18  -2   12.90    3.80
  -2 -18   2   11.60    3.60
  -2 -18   2   11.00    4.40
   1 -18  -2    9.20    3.90
  -1 -18   2    7.90    4.00
   1 -18  -2   11.90    5.00
  -1 -18   2    9.70    3.60
   0 -18   2    8.70    3.50
   0 -18  -2   -1.80    2.90
   0 -18  -2    0.70    3.20
   0 -18   2   -2.60    2.60
   0 -18   2    3.70    3.20
   1 -18   2    5.80    3.40
   1 -18   2   14.20    4.30
  -1 -18  -2    3.60    3.50
   1 -18   2   10.40    3.30
  -1 -18  -2   11.40    4.30
  -2 -18  -2   -4.90    3.10
  -2 -18  -2   -4.60    2.10
   2 -18   2   -2.80    2.80
   2 -18   2   -1.30    3.00
   2 -18   2   -0.20    3.00
   3 -18   2    4.60    3.80
  -3 -18  -2   -2.30    3.60
   3 -18   2    1.20    3.10
   3 -18   2    0.30    3.20
  -3 -18  -2   -5.10    3.00
  -4 -18  -2    1.10    3.50
  19   0  -3    1.20    3.20
  19   0  -3    5.70    4.30
  18   0  -3    0.10    3.30
  18   0  -3    3.10    3.80
  17   0  -3   45.60    6.40
  16   0  -3   -3.50    1.80
 -16   0   3   -0.10    2.60
  15   0  -3    8.10    3.10
 -15   0   3    9.70    2.80
  14   0  -3    0.80    2.40
 -14   0   3   -0.40    1.70
 -13   0   3   -1.40    1.60
  13   0  -3    2.60    2.30
  12   0  -3   -1.40    1.70
 -12   0   3   -0.50    1.60
  11   0  -3   14.60    2.80
 -11   0   3    9.00    2.40
  10   0  -3   -1.20    1.20
 -10   0   3   -0.40    1.30
  -9   0   3    9.40    2.00
   9   0  -3   14.00    2.50
  -8   0   3    1.00    0.80
   8   0  -3   -2.50    1.00
  -7   0   3   49.00    3.40
   7   0  -3   48.60    3.30
   6   0  -3    1.00    0.80
   6   0  -3    0.40    0.20
  -6   0   3    0.50    0.70
  -5   0   3  542.65   16.40
   5   0  -3  572.84   15.10
  -5   0   3  564.94   17.00
   5   0  -3  553.44   16.60
   4   0  -3   -0.10    0.50
  -4   0   3    1.20    0.70
   3   0  -3  143.89    4.90
   3   0  -3  139.09    5.40
   3   0  -3  139.49    5.10
  -3   0   3  150.18    5.20
  -2   0   3   -0.10    0.40
   2   0  -3   -0.40    0.40
   2   0  -3   -0.20    0.30
  -2   0   3    2.50    0.60
  -1   0   3 3484.55   94.39
   0   0   3    2.80    0.50
   0   0   3    3.00    0.60
   0   0  -3    2.90    0.50
   0   0   3    3.10    0.40
  -1   0  -3  822.12   22.10
   1   0   3  844.22   22.40
   1   0   3  852.21   22.10
   1   0   3  822.72   21.30
  -1   0  -3  696.03   22.10
   2   0   3    1.10    0.60
  -2   0  -3    3.90    0.80
   2   0   3    1.70    0.40
  -2   0  -3    0.80    0.50
   2   0   3    1.10    0.60
  -3   0  -3  927.11   26.20
  -3   0  -3  950.20   26.50
   3   0   3  923.11   26.40
   3   0   3  958.20   26.40
   3   0   3  917.51   25.30
   4   0   3    0.90    0.70
   4   0   3    0.60    0.70
   4   0   3    1.40    0.60
   5   0   3  446.06   14.60
   5   0   3  455.55   13.60
   5   0   3  464.25   14.80
  -6   0  -3   -0.40    0.60
   6   0   3    0.50    0.70
  -6   0  -3   -0.60    0.70
   6   0   3   -1.20    0.70
  -7   0  -3  221.58    8.00
   7   0   3  198.08    8.80
   7   0   3  231.28    9.20
  -7   0  -3  215.68    7.20
  -8   0  -3   -0.60    0.70
   8   0   3   -0.20    1.20
   8   0   3   -0.20    1.10
   9   0   3   31.60    3.50
  -9   0  -3   27.50    2.00
   9   0   3   30.70    3.30
 -10   0  -3    0.50    0.80
  10   0   3    0.50    1.40
  10   0   3   -0.30    1.40
  11   0   3   10.20    3.10
 -11   0  -3   12.60    2.20
  11   0   3   13.70    3.10
 -11   0  -3   11.70    1.40
 -12   0  -3    1.00    0.70
  12   0   3    1.70    2.40
  12   0   3   -2.60    1.30
 -12   0  -3   -1.60    1.00
  13   0   3    6.20    3.30
 -13   0  -3    9.40    1.00
 -13   0  -3    8.20    1.10
  13   0   3   13.10    3.00
  14   0   3   -4.30    1.80
  14   0   3   -2.70    2.10
  15   0   3   21.90    4.80
  15   0   3   15.60    3.30
  16   0   3    1.70    2.30
  16   0   3    5.60    3.60
  17   0   3   45.60    6.90
  17   0   3   41.80    6.50
  18   0   3    1.80    3.80
  18   0   3    3.40    3.00
  19  -1  -3    4.10    3.60
  19  -1  -3    0.50    2.90
  19   1  -3    1.40    3.30
 -18  -1   3    2.60    3.10
  18  -1  -3    0.30    2.70
  18  -1  -3    4.00    3.70
  18   1  -3    1.00    3.10
  18   1  -3    0.10    2.60
 -17  -1   3    0.40    2.50
  17  -1  -3    5.50    3.10
  17  -1  -3   -1.50    2.70
  17   1  -3    2.00    2.50
 -16  -1   3    0.70    2.20
  16  -1  -3   -2.10    1.90
  16   1  -3    0.70    2.50
 -15  -1   3    5.00    2.20
  15  -1  -3    1.10    2.30
  15   1  -3    1.40    2.50
  14  -1  -3   11.60    3.30
 -14  -1   3   11.50    3.20
 -14   1   3   11.70    4.40
  14   1  -3    9.30    2.90
 -13  -1   3   63.49    5.30
  13  -1  -3   64.49    5.70
  13   1  -3   61.19    5.60
 -13   1   3   63.99    5.80
 -12  -1   3   32.60    4.50
  12  -1  -3   37.60    4.90
 -12   1   3   37.30    4.70
  12   1  -3   33.10    4.60
 -11  -1   3   30.60    3.30
  11  -1  -3   25.90    3.80
  11   1  -3   27.90    3.90
 -11   1   3   26.30    3.80
  10  -1  -3    0.80    1.30
 -10  -1   3    1.90    1.30
  10   1  -3   -0.60    1.20
 -10   1   3    2.50    1.30
   9  -1  -3  187.28    8.30
  -9  -1   3  185.08    8.30
   9   1  -3  187.88    8.30
  -9   1   3  192.38    8.50
  -8  -1   3  270.37   10.30
   8  -1  -3  277.77   10.30
  -8   1   3  272.17   10.50
   8   1  -3  258.17   10.10
  -7  -1   3   49.10    3.40
   7  -1  -3   46.80    1.60
   7  -1  -3   45.70    3.30
  -7   1   3   46.80    3.40
   7   1  -3   45.70    3.10
   6  -1  -3  980.20   28.10
  -6  -1   3  961.50   28.20
   6   1  -3  985.60   25.90
   6   1  -3  974.20   27.90
  -6   1   3  982.90   28.40
   5  -1  -3    2.70    0.90
  -5  -1   3    0.70    0.80
  -5  -1   3    1.60    0.80
   5  -1  -3    1.70    0.40
   5   1  -3    1.00    0.70
  -5   1   3    0.40    0.70
   5   1  -3    1.30    0.40
  -4  -1   3   20.40    1.70
   4  -1  -3   20.70    1.20
   4  -1  -3   21.30    1.70
  -4  -1   3   21.90    1.80
  -4  -1   3   19.70    1.20
   4  -1  -3   22.40    1.70
   4   1  -3   18.70    1.50
   4   1  -3   18.00    1.60
  -4   1   3   23.50    1.90
   4   1  -3   20.00    1.10
  -3  -1   3  640.94   17.30
  -3  -1   3  627.14   17.30
   3  -1  -3  611.24   17.80
   3  -1  -3  631.54   17.60
  -3  -1   3  645.94   18.00
   3  -1  -3  606.94   17.90
  -3   1   3  622.04   18.00
   3   1  -3  629.24   17.30
   3   1  -3  622.74   17.20
   3   1  -3  650.03   18.10
   3   1  -3  613.14   17.90
  -2  -1   3   89.69    3.70
   2  -1  -3   93.19    3.40
  -2  -1   3  104.29    3.50
   2  -1  -3   94.09    3.60
  -2  -1   3   96.29    3.60
   2   1  -3   92.79    3.60
  -2   1   3   90.79    3.40
   2   1  -3   97.99    4.00
   2   1  -3  105.99    3.50
  -2   1   3  108.09    3.80
  -1  -1   3 1288.17   34.50
  -1  -1   3 1356.86   34.80
  -1   1   3 1290.87   34.40
  -1   1   3 1235.88   34.70
   1   1  -3 1281.67   34.60
   0  -1   3  198.18    6.20
   0  -1  -3  197.68    6.10
   0  -1   3  206.18    6.30
   0  -1   3  200.88    5.60
   0   1  -3  200.88    6.30
   0   1   3  205.78    6.10
   0   1  -3  199.28    5.60
   0   1   3  160.18    5.90
  -1  -1  -3  202.68    6.40
   1  -1   3  206.08    6.20
   1  -1   3  204.38    6.60
   1  -1   3  198.68    6.50
  -1  -1  -3  195.88    6.50
  -1   1  -3  205.68    6.50
  -1   1  -3  204.68    6.20
   1   1   3  205.78    6.50
   1   1   3  203.48    6.50
  -1   1  -3  193.28    6.50
   2  -1   3    5.10    1.00
  -2  -1  -3    6.90    1.10
  -2  -1  -3    4.60    0.90
  -2  -1  -3    7.00    0.50
   2  -1   3    8.00    1.10
   2   1   3    5.80    0.50
  -2   1  -3    7.40    1.10
  -2   1  -3    7.00    1.10
  -2   1  -3    5.90    1.00
   2   1   3    6.70    1.00
   2   1   3    7.60    1.20
   3  -1   3   22.50    1.80
  -3  -1  -3   18.90    1.70
  -3  -1  -3   20.50    1.70
   3  -1   3   19.10    1.60
  -3  -1  -3   23.70    1.20
  -3   1  -3   18.80    1.60
  -3   1  -3   19.40    1.70
  -3   1  -3   20.90    1.50
   3   1   3   21.80    1.90
   3   1   3   22.40    1.80
   3   1   3   20.10    1.20
   4  -1   3  293.67    9.10
   4  -1   3  281.47    9.80
  -4  -1  -3  286.87    8.70
   4  -1   3  296.57    9.80
   4   1   3  286.37    9.90
   4   1   3  286.07    8.70
   4   1   3  289.97   10.00
   5  -1   3  322.67   11.10
  -5  -1  -3  320.57   10.10
   5  -1   3  308.37   11.10
   5  -1   3  331.17   10.40
   5   1   3  320.47   10.10
   5   1   3  322.77   11.30
   5   1   3  322.47   11.20
  -5   1  -3  352.26   10.50
  -6  -1  -3  995.10   27.10
   6  -1   3  942.41   28.20
  -6   1  -3  952.80   26.50
   6   1   3  918.11   26.90
   6   1   3  967.50   28.50
   7  -1   3  269.37   10.70
  -7  -1  -3  280.07    9.60
   7  -1   3  290.67   10.80
   7   1   3  280.67   10.90
  -7   1  -3  272.17    8.80
   7   1   3  274.47   10.70
   8  -1   3  267.47   10.70
   8  -1   3  241.78   10.40
  -8  -1  -3  277.17    9.70
   8   1   3  267.07   10.90
  -8   1  -3  250.67    8.40
   8   1   3  278.77   10.90
   9  -1   3   64.39    4.90
  -9  -1  -3   60.99    3.00
   9  -1   3   59.29    4.70
  -9  -1  -3   66.09    4.00
  -9  -1  -3   58.69    3.00
   9   1   3   57.39    4.50
   9   1   3   60.39    4.70
  -9   1  -3   58.59    3.00
 -10  -1  -3    9.60    1.40
 -10  -1  -3    8.90    1.40
 -10  -1  -3    7.60    2.00
  10  -1   3    4.20    1.90
  10  -1   3    5.50    2.20
  10   1   3    8.10    2.60
 -10   1  -3    8.80    1.40
  10   1   3    6.60    2.30
 -11  -1  -3    1.10    1.50
  11  -1   3   -0.60    1.60
  11  -1   3    0.30    1.50
 -11  -1  -3    0.60    1.00
 -11  -1  -3    0.60    0.70
  11   1   3    1.80    1.80
  11   1   3   -2.60    1.50
 -11   1  -3    3.20    1.10
 -12  -1  -3   42.50    2.30
  12  -1   3   35.20    5.50
  12  -1   3   43.80    4.80
 -12  -1  -3   40.00    3.90
  12   1   3   41.50    4.70
  12   1   3   49.80    5.40
  13  -1   3   18.00    4.00
 -13  -1  -3   18.40    1.50
 -13  -1  -3   20.90    1.50
 -13   1  -3   19.70    1.70
  13   1   3   24.80    4.70
 -13   1  -3   21.00    1.60
  13   1   3   19.60    3.60
  14  -1   3   13.10    3.70
  14  -1   3    9.40    2.80
  14   1   3   14.00    4.30
  14   1   3   14.50    3.90
  15  -1   3   36.40    6.00
  15  -1   3   28.10    5.00
  15   1   3   34.20    5.70
  15   1   3   29.50    5.30
  16  -1   3   -0.50    2.30
  16  -1   3   -1.40    2.30
  16   1   3    6.60    2.90
  16   1   3   12.40    4.20
  17  -1   3    3.30    3.20
  17  -1   3   -1.60    3.00
  17   1   3    1.50    3.40
  17   1   3    1.00    2.90
  18  -1   3    3.00    4.00
  18  -1   3    1.00    3.30
  18   1   3   -1.30    2.70
  19  -2  -3   -3.60    3.10
  19  -2  -3    2.30    3.40
 -19  -2   3   -2.20    2.90
  19   2  -3    1.70    4.20
  18  -2  -3    5.40    3.90
 -18  -2   3    8.80    3.20
  18  -2  -3    7.20    3.40
  18   2  -3    7.20    3.60
  17  -2  -3    2.00    3.40
 -17  -2   3    1.00    2.80
  17  -2  -3    5.00    3.10
  17   2  -3    4.90    3.00
 -16  -2   3   47.20    6.30
  16  -2  -3   44.60    6.50
  16  -2  -3   43.00    6.30
  16   2  -3   41.20    5.90
  15  -2  -3    1.70    2.30
 -15  -2   3    3.40    2.00
  15   2  -3   -0.20    2.00
  14  -2  -3   59.09    5.90
 -14  -2   3   58.19    5.20
  14   2  -3   59.49    5.60
 -13  -2   3   13.40    2.80
  13   2  -3    8.60    3.00
  12  -2  -3   -1.40    1.90
 -12  -2   3    0.40    1.40
  12   2  -3    1.30    1.80
  11  -2  -3    5.90    2.20
 -11  -2   3    2.60    1.70
  11   2  -3    1.40    1.30
 -10  -2   3   -0.30    1.20
  10  -2  -3    0.40    1.10
 -10   2   3    0.50    1.30
  10   2  -3    0.60    1.20
  -9  -2   3    0.60    1.00
   9  -2  -3   -0.20    0.90
   9   2  -3    0.00    0.90
  -9   2   3    1.40    1.30
  -8  -2   3    1.60    1.10
  -8  -2   3    2.00    0.50
   8  -2  -3    1.20    1.20
   8  -2  -3    2.90    0.70
  -8   2   3    2.00    1.30
   8   2  -3    2.70    1.40
   8   2  -3    2.90    0.50
  -7  -2   3   32.30    1.60
   7  -2  -3   32.10    1.70
  -7  -2   3   32.40    2.90
   7  -2  -3   33.90    2.80
  -7   2   3   29.80    3.20
   7   2  -3   34.20    2.80
   7   2  -3   32.60    1.60
   6  -2  -3   81.99    3.00
   6  -2  -3   79.29    4.20
  -6  -2   3   78.99    3.00
  -6  -2   3   75.59    4.20
   6   2  -3   84.29    4.10
  -6   2   3   80.19    4.40
   6   2  -3   77.69    2.90
  -5  -2   3  605.24   18.20
  -5  -2   3  630.04   19.00
   5  -2  -3  657.73   19.10
   5  -2  -3  645.14   17.60
  -5  -2   3  643.14   17.60
   5   2  -3  630.84   18.40
   5   2  -3  623.14   17.50
  -5   2   3  637.94   19.20
  -4  -2   3 2264.97   62.49
   4  -2  -3 2355.56   62.49
  -4  -2   3 2337.77   61.49
   4  -2  -3 2323.87   61.49
  -4  -2   3 2322.67   61.69
  -4   2   3 2328.07   62.69
   4   2  -3 2341.07   61.39
   4   2  -3 2291.07   61.79
   3  -2  -3  943.21   26.70
  -3  -2   3  953.00   26.70
  -3  -2   3  985.50   26.10
   3  -2  -3  945.21   26.00
  -3  -2   3  957.20   25.80
   3  -2  -3  924.51   26.00
   3   2  -3  960.90   25.80
   3   2  -3  968.60   26.00
   3   2  -3  935.71   26.60
   3   2  -3  989.20   26.90
   2  -2  -3 3394.06   88.69
  -2  -2   3 3409.16   89.59
  -2  -2   3 3297.57   89.09
  -2  -2   3 3290.97   88.29
   2  -2  -3 3294.87   89.09
   2   2  -3 3555.64   88.39
   2   2  -3 3516.15   89.39
   2   2  -3 3349.56   89.09
   2   2  -3 3328.87   89.49
   1  -2  -3 1627.64   42.20
   1  -2  -3 1546.55   42.80
  -1  -2   3 1618.74   42.90
  -1  -2   3 1594.34   42.80
  -1  -2   3 1582.44   42.90
   1   2  -3 1601.44   43.30
   1   2  -3 1582.24   42.80
  -1   2   3 1616.24   42.20
   0  -2   3  195.98    5.60
   0  -2   3  190.98    6.20
   0  -2  -3  203.68    6.10
   0  -2   3  203.08    6.50
   0  -2  -3  197.38    6.50
   0  -2  -3  199.48    6.50
   0  -2   3  197.38    6.50
   0   2   3  198.08    6.10
   0   2  -3  198.38    6.40
   0   2  -3  193.08    6.20
   0   2  -3  196.08    5.60
   0   2  -3  204.98    6.60
   1  -2   3   50.59    2.10
  -1  -2  -3   50.79    2.40
  -1  -2  -3   50.39    1.80
  -1  -2  -3   49.30    2.80
   1  -2   3   53.59    2.60
   1  -2   3   52.89    2.50
  -1  -2  -3   55.49    2.50
  -1   2  -3   49.99    2.10
   1   2   3   46.40    2.40
  -1   2  -3   51.09    2.70
   1   2   3   51.59    2.40
   2  -2   3   50.49    2.60
  -2  -2  -3   47.50    1.90
   2  -2   3   49.50    2.50
  -2  -2  -3   48.20    2.60
  -2  -2  -3   51.29    2.60
   2  -2   3   50.29    2.40
   2   2   3   47.60    2.60
  -2   2  -3   52.89    2.60
   2   2   3   50.59    2.70
  -2   2  -3   49.00    2.70
   2   2   3   50.19    1.90
  -2   2  -3   50.39    2.40
   3  -2   3  386.96   11.90
   3  -2   3  399.36   12.30
  -3  -2  -3  390.26   11.20
   3  -2   3  400.86   12.10
  -3  -2  -3  366.16   12.20
  -3   2  -3  401.36   11.80
   3   2   3  400.76   12.40
  -3   2  -3  393.26   12.20
   3   2   3  420.86   12.50
   3   2   3  386.26   11.10
  -3   2  -3  386.76   12.00
  -4  -2  -3  421.86   12.10
   4  -2   3  410.66   13.10
  -4  -2  -3  429.76   12.50
   4  -2   3  427.56   12.60
   4  -2   3  409.26   13.20
   4   2   3  411.16   13.30
   4   2   3  393.76   13.30
   4   2   3  410.86   12.10
  -4   2  -3  417.26   12.40
  -5  -2  -3  201.68    6.70
  -5  -2  -3  205.58    6.90
   5  -2   3  199.88    6.90
   5  -2   3  193.28    7.70
   5  -2   3  188.68    7.50
   5   2   3  202.88    7.90
   5   2   3  198.28    6.70
   5   2   3  195.48    7.90
  -5   2  -3  194.18    6.80
  -6  -2  -3    7.30    1.40
  -6  -2  -3   10.00    1.40
   6  -2   3    8.90    2.90
   6  -2   3    9.50    1.90
   6   2   3    8.80    2.00
   6   2   3    6.60    1.60
  -6   2  -3   10.50    1.40
   6   2   3    4.80    1.20
   7  -2   3    4.00    1.50
  -7  -2  -3   -1.50    0.70
  -7  -2  -3    0.60    0.70
  -7   2  -3    2.00    0.90
   7   2   3    1.20    1.10
   7   2   3    0.30    1.20
   8  -2   3   60.69    4.50
  -8  -2  -3   65.19    3.10
  -8  -2  -3   61.29    3.70
   8  -2   3   60.69    4.40
   8   2   3   66.79    4.60
   8   2   3   54.09    4.40
  -8   2  -3   57.09    3.10
  -9  -2  -3   21.40    1.80
  -9  -2  -3   22.40    2.40
   9  -2   3   15.20    2.80
   9  -2   3   15.50    2.80
   9   2   3   17.60    2.90
  -9   2  -3   15.00    1.70
   9   2   3   20.90    3.20
 -10  -2  -3   20.50    1.80
  10  -2   3   17.60    3.30
  10  -2   3   22.50    3.80
 -10  -2  -3   20.10    2.80
  10   2   3   23.40    3.80
 -10   2  -3   21.90    2.00
  10   2   3   16.50    3.20
  11  -2   3   34.80    4.80
 -11  -2  -3   31.20    3.40
  11  -2   3   29.70    4.30
 -11  -2  -3   33.40    2.40
 -11  -2  -3   32.30    2.10
  11   2   3   27.60    4.40
  11   2   3   33.80    4.90
 -11   2  -3   27.60    2.30
 -12  -2  -3    2.20    1.00
 -12  -2  -3    2.10    1.00
 -12  -2  -3    1.10    1.80
  12  -2   3    0.10    2.00
  12   2   3    3.00    2.20
  12   2   3    0.00    2.30
 -12   2  -3   -0.20    1.10
  13  -2   3   21.90    4.30
 -13  -2  -3   21.20    3.30
 -13  -2  -3   22.20    1.70
 -13  -2  -3   20.50    2.00
  13  -2   3   19.10    4.00
  13   2   3   28.50    5.20
  13   2   3   19.70    4.00
  14  -2   3   20.70    4.30
 -14  -2  -3   23.50    3.90
  14  -2   3   24.00    4.30
 -14   2  -3   21.90    1.50
  14   2   3   18.70    4.00
  14   2   3   19.00    4.40
  15  -2   3   37.90    5.90
  15  -2   3   45.50    6.30
  15   2   3   55.29    6.20
  15   2   3   38.30    5.90
  16  -2   3   67.99    7.10
  16  -2   3   44.50    6.20
  16   2   3   72.69    7.50
  16   2   3   53.29    7.20
  17  -2   3   28.10    5.60
  17  -2   3   18.20    4.80
  17   2   3   34.20    5.90
  17   2   3   33.30    6.10
  18  -2   3    8.00    4.50
  18  -2   3   -0.10    2.80
  18   2   3    5.00    3.60
  19  -3  -3    3.40    3.50
 -19  -3   3    2.20    3.10
  19  -3  -3   -1.80    3.30
  19   3  -3    6.10    4.20
 -18  -3   3   -2.30    2.60
  18  -3  -3   -1.80    2.90
  18  -3  -3   -1.10    2.90
  18   3  -3    2.90    3.10
  17  -3  -3    0.60    2.70
  17  -3  -3   -1.10    2.40
 -17  -3   3   -0.70    2.40
  17   3  -3    2.00    2.30
  16  -3  -3   17.90    4.10
 -16  -3   3   17.60    4.30
  16  -3  -3   15.50    4.20
  16   3  -3   20.50    4.60
 -15  -3   3   -0.90    2.20
  15  -3  -3    1.10    2.70
  15  -3  -3    4.00    2.90
  15   3  -3    4.10    2.60
 -14  -3   3   75.59    6.90
  14  -3  -3   92.39    7.20
  14  -3  -3   87.49    6.60
  14   3  -3   79.39    7.40
 -13  -3   3   -0.80    1.90
  13  -3  -3    1.40    2.30
  13   3  -3    3.20    2.40
  12  -3  -3  169.48    9.00
 -12  -3   3  158.28    8.60
  12   3  -3  170.68    8.90
 -11  -3   3    0.50    1.60
  11  -3  -3   -2.90    1.10
  11   3  -3    0.50    1.30
 -10  -3   3   75.59    2.80
  10  -3  -3   80.39    5.40
  10  -3  -3   76.39    2.90
 -10  -3   3   68.79    5.00
  10   3  -3   76.09    5.10
  -9  -3   3    9.60    2.20
   9  -3  -3    6.60    0.90
  -9  -3   3    8.10    1.00
   9  -3  -3    7.80    2.20
   9   3  -3    8.40    2.00
   9   3  -3    7.20    1.00
   8  -3  -3  409.36   14.30
  -8  -3   3  381.16   13.80
   8  -3  -3  409.56   11.80
  -8  -3   3  407.26   11.70
   8   3  -3  401.66   11.60
  -8   3   3  389.26   11.70
   7  -3  -3    2.10    1.30
   7  -3  -3   -1.10    0.60
  -7  -3   3   -0.20    0.50
   7   3  -3   -0.20    0.80
   7   3  -3    0.20    0.70
  -6  -3   3  374.46   12.80
   6  -3  -3  402.46   11.50
   6  -3  -3  373.46   13.80
  -6  -3   3  387.16   11.40
   6   3  -3  375.76   13.10
   6   3  -3  401.56   12.50
  -6   3   3  371.66   11.90
   5  -3  -3   40.60    2.20
   5  -3  -3   38.90    2.80
  -5  -3   3   40.70    2.20
  -5  -3   3   36.20    2.60
  -5  -3   3   35.80    2.30
  -5   3   3   40.80    2.20
   5   3  -3   37.50    2.40
   5   3  -3   37.50    2.40
  -4  -3   3    5.10    1.10
  -4  -3   3    3.80    0.80
  -4  -3   3    5.00    0.90
   4  -3  -3    4.10    0.90
   4   3  -3    4.30    0.80
  -4   3   3    2.60    0.70
   4   3  -3    5.80    1.00
  -3  -3   3 1015.80   29.30
  -3  -3   3 1104.29   28.90
  -3  -3   3 1050.09   28.20
   3  -3  -3 1015.30   28.80
   3  -3  -3 1051.49   28.10
   3   3  -3 1094.49   28.90
  -3   3   3 1028.40   28.80
   3   3  -3 1043.00   29.40
   3   3  -3  999.50   29.90
   3   3  -3 1072.79   28.20
   2  -3  -3 1162.58   32.30
  -2  -3   3 1186.88   32.60
  -2  -3   3 1171.98   32.30
  -2  -3   3 1172.58   31.20
  -2  -3   3 1193.48   32.60
   2  -3  -3 1204.58   31.30
   2   3  -3 1192.38   31.20
   2   3  -3 1158.38   32.50
   2   3  -3 1163.38   32.30
  -2   3   3 1214.08   31.30
  -2   3   3 1149.29   32.20
   2   3  -3 1196.98   32.50
   1  -3  -3   32.20    2.00
   1  -3  -3   32.50    1.40
  -1  -3   3   31.50    2.00
  -1  -3   3   30.50    2.00
  -1  -3   3   30.40    2.00
  -1  -3   3   30.60    1.10
   1   3  -3   33.20    2.00
  -1   3   3   31.40    2.00
   1   3  -3   31.60    2.00
   1   3  -3   29.60    1.90
  -1   3   3   30.70    1.30
   0  -3   3  425.76   12.80
   0  -3  -3  427.76   12.80
   0  -3   3  423.56   12.00
   0  -3  -3  432.76   12.20
   0  -3   3  423.26   12.90
   0  -3   3  435.06   12.70
   0  -3  -3  435.26   12.90
   0   3  -3  427.36   13.10
   0   3  -3  442.76   12.80
   0   3   3  424.46   12.10
   0   3   3  426.56   12.80
   0   3  -3  431.16   12.80
   1  -3   3  262.37    8.40
  -1  -3  -3  257.47    7.80
   1  -3   3  269.47    7.90
  -1  -3  -3  261.87    8.50
   1  -3   3  260.37    8.50
   1  -3   3  257.87    8.30
  -1  -3  -3  271.17    8.60
   1   3   3  270.27    8.20
  -1   3  -3  257.87    8.50
   1   3   3  256.97    8.40
  -1   3  -3  267.87    8.30
  -1   3  -3  261.77    7.80
   1   3   3  261.67    8.60
   2  -3   3   24.30    1.60
  -2  -3  -3   24.80    1.40
  -2  -3  -3   22.80    1.90
   2  -3   3   25.40    1.80
   2  -3   3   28.00    1.90
  -2  -3  -3   23.50    1.70
   2   3   3   25.10    1.80
  -2   3  -3   23.00    1.70
   2   3   3   26.90    2.00
  -2   3  -3   25.90    1.80
   2   3   3   27.50    1.50
   3  -3   3   20.00    1.70
   3  -3   3   22.00    1.90
  -3  -3  -3   18.10    1.60
  -3  -3  -3   21.40    1.40
   3  -3   3   17.40    1.60
   3   3   3   21.70    1.90
   3   3   3   22.10    1.40
  -3   3  -3   17.70    1.70
  -3   3  -3   21.60    1.80
  -3   3  -3   23.00    1.80
   3   3   3   18.80    1.80
   4  -3   3  302.87   10.40
   4  -3   3  320.57   10.10
  -4  -3  -3  318.07   10.00
  -4  -3  -3  316.87    9.60
   4  -3   3  313.47   10.40
   4   3   3  311.87    9.50
   4   3   3  295.37   10.60
   4   3   3  316.97   10.70
  -4   3  -3  305.27    9.90
   5  -3   3    4.50    1.40
   5  -3   3    3.60    1.10
   5  -3   3    4.30    1.40
  -5  -3  -3    5.20    1.10
  -5  -3  -3    5.70    1.30
   5   3   3    7.00    1.70
   5   3   3    5.90    1.50
   5   3   3    5.00    1.00
  -5   3  -3    7.00    1.30
   6  -3   3  282.67   10.30
   6  -3   3  267.37    9.20
  -6  -3  -3  273.97    9.10
  -6  -3  -3  273.07    9.20
   6  -3   3  269.87   10.20
   6   3   3  274.97   10.40
  -6   3  -3  279.17    9.20
  -7  -3  -3    6.90    1.40
  -7  -3  -3    6.50    1.30
   7  -3   3    7.50    1.50
   7  -3   3    8.00    2.00
   7  -3   3    6.50    1.80
   7   3   3    6.80    1.80
   7   3   3    7.40    1.90
   8  -3   3  236.48   10.20
   8  -3   3  252.77   10.50
  -8  -3  -3  267.07    8.80
  -8  -3  -3  260.07    9.40
   8   3   3  253.97   10.60
   8   3   3  264.47   11.00
   9  -3   3   15.40    2.70
   9  -3   3   16.70    3.00
  -9  -3  -3   15.70    1.80
  -9  -3  -3   15.70    2.70
   9   3   3   13.20    2.80
   9   3   3   15.60    3.20
 -10  -3  -3  108.59    4.70
 -10  -3  -3  106.99    5.80
  10  -3   3  109.39    6.70
  10  -3   3  107.89    6.70
  10   3   3  110.99    7.00
  10   3   3  104.19    6.60
  11  -3   3    0.90    1.70
  11  -3   3   -3.00    1.30
 -11  -3  -3    1.20    1.50
 -11  -3  -3   -0.50    0.90
  11   3   3    0.00    1.70
  11   3   3   -1.90    1.40
 -12  -3  -3   75.69    5.30
  12  -3   3   67.99    5.90
 -12  -3  -3   70.79    3.50
  12  -3   3   79.49    6.40
 -12   3  -3   69.09    4.30
  12   3   3   79.39    6.50
  13  -3   3    4.80    2.70
 -13  -3  -3    5.80    1.40
  13  -3   3    9.50    3.40
 -13  -3  -3    5.60    1.30
 -13  -3  -3    7.40    2.50
 -13   3  -3    9.00    1.70
  13   3   3    5.30    2.70
  13   3   3    8.10    3.10
  14  -3   3   25.40    4.40
 -14  -3  -3   24.30    2.00
 -14  -3  -3   20.70    1.70
 -14  -3  -3   18.80    3.50
  14  -3   3   25.00    4.50
  14   3   3   15.90    3.90
  14   3   3   25.70    4.90
 -15  -3  -3    6.10    2.50
  15  -3   3   -3.50    2.20
  15  -3   3   -2.10    2.20
  15   3   3    2.70    2.90
  15   3   3    5.60    3.00
 -16  -3  -3    1.10    2.50
  16  -3   3    5.60    3.20
  16  -3   3    6.90    3.50
  16   3   3    1.40    3.30
  16   3   3    8.40    3.80
  17  -3   3    8.20    4.00
  17  -3   3   -1.60    3.20
  17   3   3    4.70    3.60
  17   3   3    6.90    3.60
  18  -3   3   -0.60    3.70
  18  -3   3    0.00    2.90
  18   3   3    1.40    3.20
  18   3   3   -4.80    3.20
  19  -4  -3    2.50    3.60
 -19  -4   3   -2.60    2.50
  19  -4  -3   -2.10    3.70
 -18  -4   3   14.50    4.40
  18  -4  -3   11.20    4.10
  18   4  -3    9.40    3.90
 -17  -4   3   11.70    3.90
  17  -4  -3   13.10    4.30
  17  -4  -3    9.90    3.50
  17   4  -3    9.10    4.00
 -16  -4   3   34.60    5.00
  16  -4  -3   28.80    4.90
  16  -4  -3   34.50    5.60
  16   4  -3   40.30    6.00
 -15  -4   3   13.30    3.70
  15  -4  -3   13.30    4.00
  15  -4  -3   16.90    4.40
  15   4  -3   11.90    3.70
 -14  -4   3   48.20    8.90
  14  -4  -3   43.40    5.90
  14  -4  -3   37.10    5.00
  14   4  -3   51.69    5.80
  13  -4  -3    5.00    2.30
  13  -4  -3    3.20    2.20
 -13  -4   3    4.30    2.40
  13   4  -3    1.60    2.10
  12  -4  -3   49.20    4.90
  12  -4  -3   36.30    4.00
  12  -4  -3   42.50    2.10
 -12  -4   3   43.10    1.90
 -12  -4   3   31.50    4.30
  12   4  -3   41.10    4.50
 -11  -4   3   19.30    3.20
  11  -4  -3   17.70    1.60
 -11  -4   3   16.10    1.50
  11   4  -3   14.30    2.90
  10  -4  -3    4.00    1.70
  10  -4  -3    9.20    1.30
 -10  -4   3    9.10    2.50
 -10  -4   3    9.30    1.30
 -10   4   3    8.10    1.30
  10   4  -3   10.50    1.70
  10   4  -3    6.60    2.10
  -9  -4   3   82.59    5.30
   9  -4  -3   92.39    5.60
  -9  -4   3   87.19    3.80
   9  -4  -3   90.99    3.90
  -9   4   3   92.09    3.90
   9   4  -3   90.99    5.30
   9   4  -3   88.29    3.80
   8  -4  -3    8.40    1.40
   8  -4  -3    8.20    2.20
  -8  -4   3    8.00    2.00
  -8  -4   3    9.10    1.30
  -8   4   3    7.40    1.20
   8   4  -3   10.10    1.40
   7  -4  -3   53.69    3.90
  -7  -4   3   50.49    2.80
  -7  -4   3   46.00    3.50
   7  -4  -3   53.49    2.80
   7   4  -3   55.89    3.50
  -7   4   3   45.40    2.70
   7   4  -3   50.19    2.80
   6  -4  -3  142.79    6.40
  -6  -4   3  141.59    5.40
  -6  -4   3  142.69    6.40
   6  -4  -3  143.99    5.40
   6   4  -3  147.69    5.40
   6   4  -3  137.79    5.80
  -6   4   3  137.79    5.30
   5  -4  -3    3.50    1.00
  -5  -4   3    2.20    1.00
   5  -4  -3    2.50    1.30
  -5  -4   3    3.50    1.00
  -5  -4   3    3.00    0.90
   5   4  -3    2.70    1.10
   5   4  -3    3.30    0.90
  -5   4   3    3.40    0.90
  -4  -4   3 1318.77   35.80
  -4  -4   3 1372.36   36.40
   4  -4  -3 1307.77   36.30
  -4  -4   3 1289.67   36.90
   4   4  -3 1322.27   36.20
   4   4  -3 1322.27   35.80
  -4   4   3 1301.37   36.20
  -3  -4   3  543.65   16.20
   3  -4  -3  553.94   14.80
   3  -4  -3  552.84   16.20
  -3  -4   3  530.55   15.30
  -3  -4   3  553.84   16.60
  -3   4   3  542.95   16.10
   3   4  -3  548.95   15.30
   3   4  -3  542.15   16.10
   2  -4  -3  763.52   21.90
  -2  -4   3  785.72   22.00
   2  -4  -3  766.42   20.20
  -2  -4   3  791.42   22.00
  -2  -4   3  753.52   20.60
  -2  -4   3  753.42   22.00
   2   4  -3  752.72   21.80
   2   4  -3  767.02   21.90
  -2   4   3  740.43   21.80
  -1  -4   3  107.09    4.60
   1  -4  -3  111.19    4.60
  -1  -4   3  112.49    4.50
  -1  -4   3  111.39    4.60
   1   4  -3  111.79    4.60
   1   4  -3  107.89    4.30
  -1   4   3  111.99    3.40
  -1   4   3  107.99    4.60
   0  -4   3 2326.07   62.99
   0  -4   3 2348.57   61.79
   0  -4   3 2363.16   62.99
   0  -4  -3 2343.27   62.99
   0  -4   3 2366.66   62.59
   0   4   3 2323.27   61.89
   0   4  -3 2368.56   63.19
   0   4   3 2267.17   62.99
   0   4  -3 2368.06   62.59
  -1  -4  -3  132.59    4.80
   1  -4   3  129.19    5.00
   1  -4   3  139.59    5.40
  -1  -4  -3  136.09    5.40
   1  -4   3  134.69    4.70
   1  -4   3  141.29    5.40
  -1  -4  -3  131.29    5.30
   1   4   3  137.39    4.90
  -1   4  -3  136.39    5.00
  -2  -4  -3 1794.72   48.80
   2  -4   3 1783.42   48.80
   2  -4   3 1828.12   48.30
   2  -4   3 1823.32   48.50
  -2  -4  -3 1826.52   48.10
   2   4   3 1775.92   48.60
   2   4   3 1796.22   48.90
  -2   4  -3 1737.73   48.30
  -2   4  -3 1762.92   48.20
   2   4   3 1788.02   48.00
  -3  -4  -3  260.67    8.80
   3  -4   3  250.37    8.60
   3  -4   3  264.77    8.60
   3  -4   3  246.98    8.70
  -3  -4  -3  261.37    8.10
   3   4   3  261.77    8.90
  -3   4  -3  249.38    8.50
   3   4   3  251.87    8.10
   3   4   3  247.68    9.00
  -3   4  -3  244.18    8.40
   4  -4   3 1261.27   34.80
   4  -4   3 1220.48   34.60
   4  -4   3 1220.38   34.50
  -4  -4  -3 1237.48   33.90
  -4  -4  -3 1236.28   34.50
   4   4   3 1233.68   35.10
   4   4   3 1269.37   35.20
   4   4   3 1218.88   33.90
   5  -4   3 1130.99   33.00
  -5  -4  -3 1194.58   32.10
   5  -4   3 1162.78   33.00
   5  -4   3 1152.78   32.50
  -5  -4  -3 1158.68   32.40
   5   4   3 1148.79   33.40
   5   4   3 1129.49   32.00
   6  -4   3  211.38    8.40
  -6  -4  -3  205.48    7.50
  -6  -4  -3  205.08    7.50
   6  -4   3  194.08    7.50
   6  -4   3  204.78    8.20
   6   4   3  201.88    8.60
   6   4   3  198.48    8.50
   7  -4   3   62.79    3.50
  -7  -4  -3   68.99    3.70
   7  -4   3   64.49    4.30
  -7  -4  -3   66.79    3.70
   7  -4   3   64.99    4.40
   7   4   3   66.49    4.60
   7   4   3   69.79    4.70
   8  -4   3   37.90    2.80
   8  -4   3   38.10    3.50
   8  -4   3   34.40    3.50
  -8  -4  -3   32.80    2.80
  -8  -4  -3   39.60    2.70
   8   4   3   30.00    3.30
  -9  -4  -3    2.20    1.00
   9  -4   3    1.50    1.50
   9  -4   3    0.90    1.60
  -9  -4  -3    1.90    1.40
   9  -4   3    0.70    1.00
   9   4   3    2.00    1.70
   9   4   3    4.10    1.90
 -10  -4  -3   73.59    4.70
  10  -4   3   69.89    5.20
 -10  -4  -3   73.89    3.90
  10  -4   3   63.69    5.40
  10   4   3   74.99    5.90
  10   4   3   66.09    5.30
  11  -4   3   -1.40    1.40
 -11  -4  -3    0.50    1.50
 -11  -4  -3   -1.20    0.90
  11  -4   3   -2.30    1.60
  11   4   3    1.40    1.90
  11   4   3   -0.20    1.90
 -12  -4  -3    1.00    1.10
  12  -4   3    4.30    2.30
 -12  -4  -3   -3.00    1.40
  12  -4   3   -1.70    1.50
  12   4   3    0.20    2.30
  12   4   3   -0.10    2.10
 -13  -4  -3   65.09    5.00
 -13  -4  -3   59.19    3.40
  13  -4   3   73.59    6.60
  13  -4   3   58.89    5.50
  13   4   3   67.79    6.10
  13   4   3   66.69    6.30
 -14  -4  -3   18.50    3.50
  14  -4   3   23.20    4.20
 -14  -4  -3   21.50    2.10
 -14  -4  -3   21.60    2.50
  14  -4   3   16.90    3.80
  14   4   3   25.40    5.40
  14   4   3   26.70    4.80
  15  -4   3    7.20    3.40
  15  -4   3    3.00    2.80
 -15  -4  -3    4.30    2.00
  15   4   3    8.20    3.60
  15   4   3    8.10    3.10
  16  -4   3   37.20    6.10
  16  -4   3   27.30    5.30
 -16  -4  -3   46.40    5.70
  16   4   3   43.10    6.50
  16   4   3   23.50    4.70
  17  -4   3   17.60    4.20
 -17  -4  -3   13.60    3.50
  17   4   3    6.30    4.50
  17   4   3   11.00    4.00
  18  -4   3    3.20    3.50
  18  -4   3    0.40    2.80
  18   4   3    5.90    3.70
  18   4   3    0.80    3.40
 -18  -5   3    4.50    3.20
  18  -5  -3    3.80    2.90
  18  -5  -3    2.60    3.00
  18   5  -3   -2.90    2.50
 -17  -5   3    1.50    2.80
  17  -5  -3   -0.80    2.40
  17  -5  -3    4.60    3.10
  17   5  -3    0.90    3.20
  16  -5  -3    3.90    2.90
  16  -5  -3    1.10    2.40
 -16  -5   3    4.30    2.50
  16   5  -3    0.00    2.60
 -15  -5   3   29.60    4.80
  15  -5  -3   24.10    4.70
  15  -5  -3   20.30    4.20
  15   5  -3   32.40    5.30
  14  -5  -3   25.70    4.30
 -14  -5   3   33.70    5.10
  14  -5  -3   29.80    4.50
  14   5  -3   29.30    4.90
 -13  -5   3  147.09    8.70
  13  -5  -3  140.59    8.80
  13  -5  -3  160.38    8.30
 -13  -5   3  148.19    5.10
  13  -5  -3  144.89    5.30
  13   5  -3  154.78    8.80
  12  -5  -3   34.50    7.70
 -12  -5   3   23.90    3.90
  12  -5  -3   30.70    2.30
  12  -5  -3   35.40    4.00
 -12  -5   3   29.00    2.20
  12   5  -3   35.70    4.70
  11  -5  -3   67.19    3.40
 -11  -5   3   63.19    3.30
 -11  -5   3   58.79    4.90
  11  -5  -3   61.39    4.70
  11  -5  -3   67.89    5.50
  11   5  -3   65.69    5.10
  11   5  -3   65.99    3.40
  10  -5  -3   56.59    4.80
  10  -5  -3   49.80    3.00
 -10  -5   3   50.69    2.90
  10  -5  -3   45.00    3.90
 -10  -5   3   39.30    4.10
  10   5  -3   53.09    3.40
  10   5  -3   48.00    4.10
   9  -5  -3   59.19    3.30
   9  -5  -3   54.59    4.60
  -9  -5   3   57.39    4.40
  -9  -5   3   58.89    3.30
   9  -5  -3   63.49    4.00
   9   5  -3   61.99    4.30
   8  -5  -3  335.67   10.90
  -8  -5   3  336.57   10.80
   8  -5  -3  332.17   12.70
  -8  -5   3  331.57   12.40
   8   5  -3  316.27   12.50
   7  -5  -3  421.76   13.30
  -7  -5   3  433.46   13.20
   7  -5  -3  415.06   14.80
  -7  -5   3  397.96   14.40
   7   5  -3  432.86   13.90
  -6  -5   3  295.87   11.10
  -6  -5   3  310.47   10.30
   6  -5  -3  298.77   10.20
   6  -5  -3  323.07   11.50
   6   5  -3  310.47   10.40
  -5  -5   3  775.22   23.70
  -5  -5   3  805.62   23.00
  -5  -5   3  773.12   22.50
   5  -5  -3  813.62   24.00
   5  -5  -3  782.42   23.00
   5   5  -3  797.42   22.60
  -4  -5   3  433.76   14.30
   4  -5  -3  443.86   13.90
   4  -5  -3  453.95   12.30
  -4  -5   3  432.96   13.90
  -4  -5   3  439.46   13.10
   4  -5  -3  458.25   12.60
   4   5  -3  442.46   13.10
  -3  -5   3  233.28    8.20
   3  -5  -3  226.98    8.10
  -3  -5   3  226.38    8.40
  -3  -5   3  221.78    7.10
   3   5  -3  224.98    7.10
  -2  -5   3  140.59    5.80
  -2  -5   3  134.59    4.50
   2  -5  -3  143.39    5.80
  -2  -5   3  130.89    5.60
  -1  -5   3  402.76   13.00
  -1  -5   3  405.86   13.10
  -1  -5   3  422.96   12.60
   1  -5  -3  410.46   13.10
  -1   5   3  405.56   11.10
   1   5  -3  407.56   12.50
   0  -5   3   32.90    2.50
   0  -5   3   32.30    2.10
   0  -5   3   29.70    2.30
   0  -5  -3   29.10    2.30
   0   5   3   30.10    1.60
   0   5  -3   32.80    2.10
  -1  -5  -3   49.70    3.00
   1  -5   3   47.80    2.40
   1  -5   3   49.80    2.70
   1  -5   3   48.70    3.00
  -1  -5  -3   47.00    2.70
   1  -5   3   52.79    3.20
  -1   5  -3   47.90    2.60
   1   5   3   49.60    2.50
   2  -5   3   16.30    1.80
  -2  -5  -3   15.60    1.60
  -2  -5  -3   17.70    1.80
   2  -5   3   17.90    1.60
   2  -5   3   17.50    1.60
   2   5   3   14.60    2.00
  -2   5  -3   17.70    1.60
   2   5   3   15.70    1.60
   3  -5   3    3.10    1.00
   3  -5   3    1.10    0.90
  -3  -5  -3    0.90    0.80
  -3  -5  -3    3.50    1.00
   3  -5   3    1.00    0.80
  -3   5  -3    2.00    0.90
   3   5   3    1.70    0.90
   3   5   3    0.20    0.70
   3   5   3    2.70    1.10
   4  -5   3  594.24   18.00
   4  -5   3  570.44   18.00
  -4  -5  -3  581.44   17.90
  -4  -5  -3  597.54   17.40
   4  -5   3  590.74   17.70
   4   5   3  587.44   18.40
   5  -5   3    7.80    1.60
  -5  -5  -3   10.10    1.70
  -5  -5  -3    8.30    1.50
   5  -5   3    9.10    1.60
   5   5   3    7.80    1.70
   6  -5   3  257.47    9.70
   6  -5   3  262.57    9.50
  -6  -5  -3  271.17    9.50
   6  -5   3  253.17   10.00
  -6  -5  -3  285.87    9.40
   6   5   3  245.08   10.20
   7  -5   3  146.39    7.10
  -7  -5  -3  143.59    6.10
   7  -5   3  136.89    6.10
  -7  -5  -3  145.39    6.10
   7  -5   3  135.29    6.60
   7   5   3  133.09    7.00
   8  -5   3  452.55   16.10
  -8  -5  -3  480.95   15.40
  -8  -5  -3  457.25   14.90
   8  -5   3  466.45   15.10
   8  -5   3  479.65   16.80
   8   5   3  462.05   16.70
   8   5   3  488.65   17.10
  -9  -5  -3    1.90    1.30
   9  -5   3    2.20    1.50
   9  -5   3    2.00    1.20
   9  -5   3    2.10    1.70
  -9  -5  -3   -0.30    1.20
   9   5   3    0.40    1.60
   9   5   3    0.60    1.70
 -10  -5  -3  127.39    5.70
  10  -5   3  123.19    7.20
  10  -5   3  131.39    7.70
 -10  -5  -3  126.19    6.50
  10  -5   3  125.29    6.60
  10   5   3  131.09    7.80
  10   5   3  128.19    7.90
 -11  -5  -3    0.40    1.20
 -11  -5  -3    1.50    1.30
  11  -5   3    2.70    1.60
  11  -5   3   -1.30    1.90
  11   5   3    2.60    2.10
  11   5   3    4.20    2.00
  12  -5   3    5.30    2.60
  12  -5   3    6.20    2.50
 -12  -5  -3    8.60    2.30
 -12  -5  -3    9.00    1.90
  12   5   3    7.10    2.90
  12   5   3    8.70    3.10
  13  -5   3   33.50    5.10
 -13  -5  -3   38.70    3.00
  13  -5   3   34.80    5.30
 -13  -5  -3   43.40    4.30
  13   5   3   41.10    6.20
  13   5   3   43.50    5.70
 -14  -5  -3   35.80    4.60
 -14  -5  -3   33.10    2.80
  14  -5   3   31.00    4.80
  14  -5   3   33.80    5.50
  14   5   3   24.50    4.80
  14   5   3   27.80    4.70
  15  -5   3   41.40    6.00
  15  -5   3   29.10    5.20
 -15  -5  -3   29.80    2.50
 -15  -5  -3   38.30    5.00
  15   5   3   32.20    5.90
  15   5   3   25.60    5.20
 -16  -5  -3    2.20    2.30
  16  -5   3   -0.60    2.90
  16  -5   3    1.60    2.50
  16   5   3   -2.10    2.50
  16   5   3    2.50    3.10
 -17  -5  -3   -3.30    2.30
  17  -5   3    2.90    3.30
  17  -5   3   -4.40    3.20
  17   5   3    3.40    3.20
 -18  -6   3   -0.90    2.50
  18  -6  -3    1.20    3.10
  18  -6  -3    4.80    3.00
  18   6  -3   -4.90    2.60
 -17  -6   3   16.70    4.60
  17  -6  -3   14.00    4.40
  17  -6  -3   12.20    3.90
  17   6  -3   19.40    4.40
  16  -6  -3    0.50    2.20
 -16  -6   3    2.20    2.90
  16  -6  -3   -5.10    1.90
  16   6  -3    5.60    3.50
  15  -6  -3   59.69    5.60
  15  -6  -3   55.79    7.10
 -15  -6   3   54.29    6.50
  15   6  -3   52.09    5.90
  14  -6  -3   -1.50    1.00
  14  -6  -3   -2.20    1.90
 -14  -6   3    0.50    1.00
  14  -6  -3   -1.30    1.90
 -14  -6   3   -0.20    1.90
  14   6  -3    1.20    2.40
 -13  -6   3   15.50    2.00
 -13  -6   3   19.40    4.10
  13  -6  -3   12.70    3.30
  13  -6  -3   17.10    2.10
  13  -6  -3   20.40    3.50
  13   6  -3   21.90    4.00
  12  -6  -3    7.70    1.70
 -12  -6   3    6.70    2.80
  12  -6  -3    7.30    2.30
 -12  -6   3    8.50    1.60
  12  -6  -3    5.80    2.60
  12   6  -3   10.00    2.80
  11  -6  -3   87.79    4.50
  11  -6  -3   88.79    5.50
 -11  -6   3   87.49    6.20
 -11  -6   3   91.59    4.40
  11  -6  -3   76.79    6.40
  11   6  -3   84.19    5.80
 -10  -6   3    2.30    1.50
  10  -6  -3   -1.10    1.00
 -10  -6   3   -1.40    0.90
  10  -6  -3   -2.20    1.50
  10   6  -3   -0.20    1.30
  -9  -6   3    1.50    1.10
   9  -6  -3    0.90    1.10
   9  -6  -3    1.50    1.20
   9  -6  -3   -1.90    1.50
  -9  -6   3    1.00    1.80
   9   6  -3    0.20    1.50
  -8  -6   3   29.00    3.10
   8  -6  -3   26.50    2.40
   8  -6  -3   28.60    2.80
  -8  -6   3   24.20    2.30
   8  -6  -3   19.70    3.20
   8   6  -3   29.80    2.90
   7  -6  -3   38.40    2.50
  -7  -6   3   36.00    2.80
   7  -6  -3   36.70    2.90
  -7  -6   3   40.30    3.60
   7  -6  -3   44.90    3.90
   7   6  -3   41.00    3.00
   6  -6  -3   18.20    2.30
   6  -6  -3   23.00    1.80
   6  -6  -3   26.00    2.90
  -6  -6   3   22.70    2.30
  -6  -6   3   21.50    2.90
   6   6  -3   21.50    2.10
   5  -6  -3  154.58    6.50
   5  -6  -3  157.88    5.10
  -5  -6   3  155.78    7.00
  -5  -6   3  171.58    6.70
  -5  -6   3  148.89    6.00
   5   6  -3  160.18    6.00
   4  -6  -3  321.27   11.40
  -4  -6   3  377.36   15.10
  -4  -6   3  334.57   10.50
  -4  -6   3  331.07   11.50
   4   6  -3  338.97   10.50
  -3  -6   3  408.86   12.90
   3  -6  -3  435.56   13.90
  -3  -6   3  419.56   14.00
  -3  -6   3  430.96   13.90
  -2  -6   3   18.50    2.00
  -2  -6   3   19.60    2.10
  -2  -6   3   20.20    1.50
   2  -6  -3   17.50    2.30
  -1  -6   3  282.47   10.20
  -1  -6   3  283.17   10.10
   1  -6  -3  289.87   10.20
  -1  -6   3  299.47    9.60
   1   6  -3  281.97    9.90
  -1   6   3  279.97    7.90
   0  -6   3   93.89    4.70
   0  -6  -3   97.89    4.80
   0  -6   3   96.59    4.80
   0  -6   3   89.29    4.10
   0   6  -3   89.09    4.00
   0   6   3   92.19    3.50
   1  -6   3  332.27   12.20
  -1  -6  -3  312.17   10.40
   1  -6   3  315.37   11.00
   1  -6   3  317.57   10.10
   1  -6   3  313.07    9.90
  -1  -6  -3  307.67   11.10
   1   6   3  310.87    9.80
  -1   6  -3  302.67    9.90
  -2  -6  -3    7.70    2.00
  -2  -6  -3    6.90    1.40
   2  -6   3    6.10    1.20
   2  -6   3    8.00    1.30
   2  -6   3    5.00    2.10
   2   6   3    6.00    1.30
  -2   6  -3    6.40    1.20
  -3  -6  -3  160.58    6.40
   3  -6   3  165.68    6.30
   3  -6   3  169.18    6.60
   3   6   3  162.98    8.20
  -3   6  -3  169.48    6.30
   4  -6   3    3.90    1.20
   4  -6   3    1.80    1.30
   4  -6   3    1.70    1.00
  -4  -6  -3    2.90    1.50
   4   6   3    3.50    1.30
   5  -6   3  318.77   11.50
   5  -6   3  341.17   11.30
  -5  -6  -3  331.07   11.70
   5  -6   3  342.57   11.80
  -5  -6  -3  339.77   11.20
   5   6   3  306.77   11.80
  -6  -6  -3    0.70    1.10
   6  -6   3   -0.10    1.10
  -6  -6  -3    0.10    1.00
   6  -6   3    0.40    1.10
   6  -6   3   -0.30    1.10
   6   6   3    1.00    1.20
   7  -6   3   23.40    3.20
  -7  -6  -3   23.40    2.90
   7  -6   3   25.50    3.30
   7  -6   3   22.30    2.40
  -7  -6  -3   21.80    2.70
   7   6   3   21.70    3.40
   8  -6   3    1.90    1.60
   8  -6   3    0.00    1.20
  -8  -6  -3   -0.70    1.00
   8  -6   3    1.00    1.40
  -8  -6  -3    0.80    1.10
   8   6   3   -1.10    1.70
  -9  -6  -3   -0.60    1.10
   9  -6   3    0.20    1.30
   9  -6   3   -0.90    1.20
   9  -6   3    1.50    1.70
   9   6   3    0.90    1.90
   9   6   3    1.40    1.80
  10  -6   3    1.90    2.30
 -10  -6  -3    5.00    1.70
  10  -6   3    3.00    1.50
 -10  -6  -3    0.90    1.60
  10  -6   3    3.50    2.10
  10   6   3    1.10    2.00
  10   6   3    5.70    2.20
  11  -6   3    6.10    1.90
  11  -6   3    6.30    2.40
 -11  -6  -3    6.30    2.00
 -11  -6  -3    7.80    1.80
  11   6   3    3.40    2.10
  11   6   3    9.20    2.70
  12  -6   3    3.20    2.20
 -12  -6  -3    0.20    1.80
 -12  -6  -3    2.80    1.60
  12  -6   3    5.40    2.90
  12   6   3   10.20    3.30
  12   6   3    2.80    2.50
 -13  -6  -3   38.60    3.20
  13  -6   3   46.20    4.80
  13  -6   3   36.60    5.60
 -13  -6  -3   41.00    4.50
  13   6   3   44.50    6.90
  13   6   3   37.30    5.10
 -14  -6  -3   -1.70    2.30
  14  -6   3    2.20    2.90
  14  -6   3    1.80    2.20
 -14  -6  -3    3.50    2.40
  14   6   3    9.00    3.30
  14   6   3    2.70    2.50
  15  -6   3   24.70    5.10
 -15  -6  -3   14.90    2.20
  15  -6   3   21.60    4.20
  15   6   3   27.20    5.30
  15   6   3   21.30    4.60
 -16  -6  -3   -1.30    2.50
  16  -6   3   -5.40    2.90
  16  -6   3    0.50    2.80
  16   6   3    6.40    4.20
  16   6   3   -1.50    2.70
  17  -6   3   37.50    6.10
  17  -6   3   24.10    5.20
 -17  -6  -3   24.00    4.80
  17   6   3   27.10    5.70
 -18  -7   3    3.90    3.70
  18  -7  -3    3.30    3.20
  18  -7  -3    7.70    4.00
  18   7  -3    0.10    3.50
  17  -7  -3    3.70    3.00
  17  -7  -3    5.80    3.50
 -17  -7   3    1.40    3.20
  17   7  -3    7.50    3.70
  16  -7  -3    1.40    2.90
 -16  -7   3    3.70    3.20
  16  -7  -3    4.10    3.30
  16   7  -3    0.20    2.40
 -15  -7   3    9.70    1.70
 -15  -7   3    7.20    3.50
  15  -7  -3   16.70    3.50
  15  -7  -3   11.90    1.90
  15  -7  -3    8.80    3.40
  15   7  -3   13.20    3.60
  14  -7  -3    1.20    2.80
  14  -7  -3    3.60    1.50
 -14  -7   3    3.00    2.40
 -14  -7   3    1.50    1.40
  14  -7  -3    2.90    2.20
  14   7  -3    1.00    2.20
 -13  -7   3   38.70    5.30
  13  -7  -3   40.40    5.40
  13  -7  -3   34.90    4.00
 -13  -7   3   34.40    3.00
  13   7  -3   44.90    5.60
 -12  -7   3   -0.50    1.50
 -12  -7   3   -0.10    1.60
  12  -7  -3   -1.10    1.10
  12  -7  -3    1.30    1.90
  12  -7  -3   -0.30    1.50
  12   7  -3    0.10    1.90
  11  -7  -3   47.60    4.00
  11  -7  -3   49.20    3.50
  11  -7  -3   49.70    4.90
 -11  -7   3   52.79    4.80
 -11  -7   3   43.40    4.50
  11   7  -3   51.99    4.60
  10  -7  -3   41.50    3.30
  10  -7  -3   32.50    3.20
 -10  -7   3   36.90    3.10
  10  -7  -3   40.20    4.30
 -10  -7   3   37.20    4.10
  10   7  -3   38.10    3.90
   9  -7  -3    1.00    1.90
  -9  -7   3    0.70    1.70
  -9  -7   3    0.70    1.10
   9  -7  -3    0.80    1.40
   9  -7  -3    2.40    1.40
   9   7  -3   -0.20    1.50
   8  -7  -3    1.60    1.00
  -8  -7   3    0.90    1.30
   8  -7  -3    1.30    1.30
  -8  -7   3    1.40    1.10
   8  -7  -3    0.80    1.80
   8   7  -3    0.70    1.30
  -7  -7   3   61.79    4.60
   7  -7  -3   69.99    3.30
  -7  -7   3   74.89    4.30
   7  -7  -3   63.19    4.10
   7  -7  -3   71.69    5.00
   7   7  -3   67.79    4.10
  -6  -7   3   75.79    5.00
   6  -7  -3   81.19    4.80
   6  -7  -3   85.39    3.30
  -6  -7   3   89.49    4.70
   6  -7  -3   92.59    5.40
   6   7  -3   81.39    4.20
  -5  -7   3  401.86   13.50
  -5  -7   3  393.56   14.00
   5  -7  -3  390.86   13.50
   5   7  -3  405.56   12.60
  -4  -7   3  167.48    7.10
  -4  -7   3  150.38    7.00
   4  -7  -3  154.28    7.00
  -4  -7   3  158.28    5.90
  -3  -7   3  101.59    5.30
   3  -7  -3  104.49    5.30
  -3  -7   3  100.19    4.20
  -3  -7   3  107.09    5.50
   2  -7  -3    4.60    1.60
  -2  -7   3    4.60    1.30
  -2  -7   3   10.30    1.30
  -2  -7   3    5.50    1.50
  -1  -7   3   17.90    2.40
  -1  -7   3   15.30    1.80
  -1  -7   3   13.40    2.10
   1  -7  -3   17.30    2.40
  -1   7   3   16.60    0.90
  -1   7   3   16.70    0.90
   0  -7  -3    7.30    1.60
   0  -7   3    3.20    0.90
   0  -7   3    0.90    1.10
   0  -7   3    4.70    1.40
   0  -7  -3    3.40    1.20
   0   7   3    5.20    0.90
   0   7  -3    2.80    1.20
   1  -7   3   76.39    3.70
   1  -7   3   74.99    3.60
   1  -7   3   79.19    4.60
   1  -7   3   81.19    4.60
  -1  -7  -3   73.79    4.10
  -1  -7  -3   72.89    4.40
   1   7   3   73.49    3.40
  -1   7  -3   72.89    3.50
   2  -7   3   19.10    2.60
   2  -7   3   20.70    1.90
   2  -7   3   18.00    2.50
  -2  -7  -3   20.00    2.10
  -2  -7  -3   17.90    2.30
   2  -7   3   20.20    2.00
  -2   7  -3   17.80    1.70
   3  -7   3  161.28    6.60
  -3  -7  -3  160.98    7.10
   3  -7   3  162.88    7.20
  -3  -7  -3  156.88    6.60
   3  -7   3  159.58    6.20
  -3   7  -3  160.08    6.10
   4  -7   3    2.00    1.00
  -4  -7  -3    0.70    1.00
  -4  -7  -3    2.80    1.10
   4  -7   3    0.60    1.10
   4   7   3    2.30    1.50
   5  -7   3  622.24   18.90
  -5  -7  -3  635.14   19.20
  -5  -7  -3  624.54   19.70
   5  -7   3  601.64   19.60
   5  -7   3  636.54   19.70
   5   7   3  592.44   19.90
   6  -7   3  151.18    7.20
   6  -7   3  146.89    7.00
  -6  -7  -3  160.88    7.10
   6  -7   3  157.78    6.80
   6   7   3  150.48    7.50
  -7  -7  -3  533.45   17.30
  -7  -7  -3  547.15   17.50
   7  -7   3  522.95   17.50
   7  -7   3  545.05   17.50
   7  -7   3  545.65   18.30
   7   7   3  512.75   18.30
  -8  -7  -3  173.28    7.50
   8  -7   3  158.38    7.30
  -8  -7  -3  151.88    7.20
   8  -7   3  160.88    7.50
   8  -7   3  158.58    8.20
   8   7   3  143.89    8.00
  -9  -7  -3   45.30    3.90
   9  -7   3   36.30    3.50
  -9  -7  -3   45.40    3.60
   9  -7   3   31.90    4.30
   9  -7   3   38.60    3.90
   9   7   3   33.30    4.50
  10  -7   3   81.59    5.50
  10  -7   3   78.89    6.30
 -10  -7  -3   87.29    5.50
 -10  -7  -3   81.09    5.00
  10  -7   3   79.79    5.00
  10   7   3   74.89    6.20
  10   7   3   88.69    6.80
 -11  -7  -3  156.28    7.70
  11  -7   3  139.29    6.90
  11  -7   3  123.39    7.40
 -11  -7  -3  134.69    6.60
  11  -7   3  142.19    8.40
  11   7   3  143.99   10.30
  12  -7   3   28.60    4.30
  12  -7   3   29.50    3.60
 -12  -7  -3   33.40    4.30
 -12  -7  -3   28.30    3.20
  12  -7   3   43.30    5.90
  12   7   3   34.80    5.30
  12   7   3   29.30    5.10
 -13  -7  -3   65.99    4.50
 -13  -7  -3   74.09    5.80
  13  -7   3   66.29    6.20
  13  -7   3   70.19    6.00
  13   7   3   77.79    7.30
  13   7   3   63.29    6.40
 -14  -7  -3    7.70    2.90
  14  -7   3   11.60    3.70
 -14  -7  -3    8.20    2.10
  14  -7   3    4.60    2.90
  14   7   3    7.00    3.60
  14   7   3   14.30    4.20
 -15  -7  -3   13.00    2.40
  15  -7   3   17.60    4.90
 -15  -7  -3    9.70    3.20
  15  -7   3   14.40    3.60
  15   7   3   13.70    3.90
  15   7   3   14.30    3.80
 -16  -7  -3    6.60    2.60
  16  -7   3    6.00    3.90
  16  -7   3   10.10    3.30
  16   7   3    0.40    2.60
  16   7   3    6.10    4.40
  17  -7   3    0.70    4.00
 -17  -7  -3    2.50    2.80
  17  -7   3    5.30    3.20
  17   7   3   -0.30    3.20
  17   7   3    1.00    4.10
 -17  -8   3    8.10    3.60
  17   8  -3    8.50    3.80
 -16  -8   3   26.80    5.00
  16  -8  -3   29.20    5.60
  16  -8  -3   27.30    4.40
  16   8  -3   24.30    4.60
 -15  -8   3   17.50    2.50
 -15  -8   3   16.00    4.10
  15  -8  -3   16.10    2.60
  15  -8  -3   17.20    4.60
  15  -8  -3   21.80    3.80
  15   8  -3   15.00    3.90
  14  -8  -3   11.80    2.20
  14  -8  -3   10.50    2.40
  14  -8  -3    9.00    3.40
 -14  -8   3   11.30    2.20
  14   8  -3   12.10    3.70
  13  -8  -3    0.40    1.90
  13  -8  -3   -1.10    1.50
 -13  -8   3    1.00    1.80
 -13  -8   3   -0.80    1.50
  13  -8  -3   -0.20    2.20
  13   8  -3   -1.70    1.80
 -12  -8   3   11.70    2.20
  12  -8  -3   12.00    2.50
 -12  -8   3    6.60    3.10
  12  -8  -3   10.80    2.30
  12  -8  -3    7.60    3.30
  12   8  -3    8.60    2.70
 -11  -8   3   11.10    2.10
  11  -8  -3    9.70    3.70
  11  -8  -3    8.20    2.80
 -11  -8   3    9.40    2.60
  11  -8  -3   11.50    2.20
  11   8  -3   15.80    3.10
 -10  -8   3    2.00    2.10
 -10  -8   3    0.40    1.40
  10  -8  -3   -0.80    1.10
  10  -8  -3   -0.90    1.40
  10   8  -3    0.60    1.60
   9  -8  -3    4.70    1.70
  -9  -8   3    4.30    1.80
   9  -8  -3    0.90    1.80
  -9  -8   3    6.50    2.10
   9  -8  -3    5.20    1.40
   9   8  -3    4.10    1.80
   8  -8  -3    5.30    2.10
  -8  -8   3    2.40    1.80
   8  -8  -3    1.50    1.00
  -8  -8   3    0.20    1.40
   8  -8  -3    0.70    1.30
   8   8  -3    0.00    1.40
   7  -8  -3    0.80    0.80
   7  -8  -3    1.90    1.40
   7  -8  -3    0.80    1.20
  -7  -8   3   -1.20    1.20
  -7  -8   3   -0.10    1.20
   7   8  -3    0.30    1.20
  -6  -8   3   25.10    3.10
   6  -8  -3   23.00    1.20
  -6  -8   3   17.30    2.90
   6  -8  -3   21.40    2.90
   6  -8  -3   22.50    3.20
   6   8  -3   23.20    2.40
   5  -8  -3   38.80    3.30
  -5  -8   3   38.70    3.30
  -5  -8   3   32.60    3.30
  -4  -8   3  215.48    9.50
  -4  -8   3  237.48    9.50
   4  -8  -3  250.47    9.70
  -3  -8   3  301.67   10.00
  -3  -8   3  269.37   10.70
   3  -8  -3  270.57   10.70
  -3  -8   3  272.97   10.60
  -2  -8   3  202.38    7.20
  -2  -8   3  214.08    8.80
   2  -8  -3  214.18    8.80
  -2  -8   3  198.28    8.60
  -1  -8   3  508.15   16.90
   1  -8  -3  509.05   16.80
  -1  -8   3  490.65   15.10
  -1  -8   3  489.65   16.60
  -1   8   3  512.05   13.60
  -1   8   3  498.45   13.60
   0  -8  -3    4.10    1.60
   0  -8  -3    6.70    1.70
   0  -8   3    5.10    1.40
   0  -8   3    7.00    1.70
   0  -8   3    3.20    1.30
   0   8   3    5.60    1.00
  -1  -8  -3  147.39    7.00
   1  -8   3  141.29    5.70
   1  -8   3  151.18    7.10
   1  -8   3  156.48    7.20
  -1  -8  -3  136.89    7.10
   1   8   3  149.19    5.50
  -2  -8  -3   26.80    2.80
   2  -8   3   26.50    2.40
   2  -8   3   24.00    2.70
   2  -8   3   25.70    2.10
   2  -8   3   24.70    3.20
  -2  -8  -3   28.10    3.60
  -2   8  -3   27.70    2.30
  -3  -8  -3  127.09    6.90
   3  -8   3  130.99    6.60
   3  -8   3  133.49    6.70
   3  -8   3  133.79    5.40
  -3  -8  -3  129.29    6.60
   4  -8   3  249.68    9.50
   4  -8   3  236.98    9.80
  -4  -8  -3  243.38    9.80
   4  -8   3  244.28    8.60
  -4  -8  -3  236.78    9.30
  -5  -8  -3  142.69    6.60
   5  -8   3  148.89    6.90
   5  -8   3  133.29    6.70
   5  -8   3  140.19    6.00
  -5  -8  -3  139.49    6.90
   5   8   3  135.19    6.90
   6  -8   3   70.39    4.10
  -6  -8  -3   58.39    4.20
   6  -8   3   65.19    4.70
   6  -8   3   64.99    4.50
  -6  -8  -3   62.69    4.50
   6   8   3   65.29    4.80
  -7  -8  -3    3.90    1.80
   7  -8   3    3.40    1.60
   7  -8   3    4.00    1.60
   7  -8   3    3.80    2.00
  -7  -8  -3    4.70    1.60
   7   8   3    2.40    1.90
  -8  -8  -3   18.50    2.80
  -8  -8  -3   16.90    3.00
   8  -8   3   16.40    3.20
   8  -8   3   19.20    2.80
   8  -8   3   12.40    2.60
   8   8   3   12.50    2.90
  -9  -8  -3   26.60    3.50
  -9  -8  -3   21.10    3.10
   9  -8   3   23.80    3.30
   9  -8   3   20.90    3.10
   9  -8   3   19.80    3.50
   9   8   3   16.30    3.60
 -10  -8  -3   -0.70    1.40
 -10  -8  -3    1.70    1.60
  10  -8   3    5.00    2.10
  10  -8   3   -0.10    1.40
  10  -8   3    3.30    3.20
  10   8   3    1.10    2.40
  10   8   3   -0.90    2.10
 -11  -8  -3    0.10    1.70
  11  -8   3    1.30    2.30
  11  -8   3    0.80    1.80
 -11  -8  -3    0.60    1.40
  11  -8   3    0.50    1.80
  11   8   3    0.90    2.30
  11   8   3    2.10    2.30
  12  -8   3    3.00    2.10
 -12  -8  -3   -1.30    1.50
  12  -8   3    2.00    1.80
  12  -8   3    2.50    2.40
 -12  -8  -3   -0.60    1.90
  12   8   3   -2.70    2.40
  12   8   3   -0.60    2.40
  13  -8   3   37.20    5.00
 -13  -8  -3   34.50    3.80
 -13  -8  -3   37.60    4.80
  13  -8   3   41.90    5.90
  13  -8   3   35.80    4.00
  13   8   3   42.40    6.30
  13   8   3   43.10    6.50
 -14  -8  -3   -0.10    1.80
  14  -8   3   -0.40    2.50
  14   8   3   -3.50    2.60
  14   8   3    5.60    3.00
 -15  -8  -3   11.60    2.60
  15  -8   3   19.50    4.10
  15  -8   3    7.70    3.90
 -15  -8  -3   17.50    3.80
  15   8   3   13.60    4.40
  15   8   3   20.50    5.10
 -16  -8  -3   16.40    4.00
  16  -8   3   17.10    4.00
  16  -8   3   16.70    4.90
  16   8   3    7.00    4.30
 -17  -9   3   -0.90    3.00
  17  -9  -3    0.70    3.50
  17  -9  -3    1.90    2.70
  17   9  -3   -5.70    2.80
  16  -9  -3   -0.20    3.60
  16  -9  -3    1.50    2.10
  16  -9  -3    8.80    3.00
 -16  -9   3   -1.40    3.10
  16   9  -3    0.20    3.30
  15  -9  -3    2.00    2.10
  15  -9  -3    1.60    2.30
  15  -9  -3    3.50    2.90
 -15  -9   3   -1.20    2.80
 -15  -9   3   -2.20    1.80
  15   9  -3    1.10    2.60
 -14  -9   3   56.69    6.90
  14  -9  -3   49.90    4.00
  14  -9  -3   48.80    6.80
  14  -9  -3   44.00    4.40
 -14  -9   3   42.20    3.90
  14   9  -3   48.10    5.30
  13  -9  -3   -2.60    1.60
 -13  -9   3   -0.70    1.70
  13  -9  -3    0.60    1.90
  13  -9  -3    0.50    2.90
 -13  -9   3    1.60    2.20
  13   9  -3    2.10    2.30
 -12  -9   3   65.59    4.60
  12  -9  -3   59.09    5.70
  12  -9  -3   61.29    4.40
 -12  -9   3   62.39    5.60
  12  -9  -3   63.39    4.60
  12   9  -3   64.79    5.40
  11  -9  -3    5.00    2.50
  11  -9  -3    4.50    2.20
  11  -9  -3    2.80    1.60
 -11  -9   3    3.10    1.60
  11   9  -3    3.80    1.90
 -10  -9   3   29.70    3.60
  10  -9  -3   26.30    2.60
  10  -9  -3   25.30    3.40
  10  -9  -3   28.90    4.70
 -10  -9   3   29.80    4.40
  10   9  -3   30.40    4.00
   9  -9  -3    6.90    1.50
   9  -9  -3   10.30    2.90
   9  -9  -3   11.20    2.50
  -9  -9   3   12.10    2.90
  -9  -9   3    6.50    2.10
   9   9  -3    8.80    2.30
  -8  -9   3  137.59    7.00
   8  -9  -3  138.69    7.10
   8  -9  -3  144.49    8.10
   8  -9  -3  140.29    5.10
  -8  -9   3  133.59    7.70
   8   9  -3  143.69    6.80
   7  -9  -3   37.70    4.20
   7  -9  -3   37.90    3.60
  -7  -9   3   38.20    4.00
  -7  -9   3   37.20    3.60
   7   9  -3   36.70    3.10
  -6  -9   3  111.79    6.40
   6  -9  -3  104.89    6.10
  -6  -9   3  110.19    6.10
   6  -9  -3  104.19    6.30
  -5  -9   3   82.39    5.20
  -5  -9   3   79.59    5.30
   5  -9  -3   80.29    5.20
  -4  -9   3   46.00    3.80
   4  -9  -3   38.10    3.50
  -4  -9   3   43.70    3.90
   3  -9  -3   28.10    3.00
  -3  -9   3   34.80    3.60
  -3  -9   3   27.00    3.00
   2  -9  -3   18.20    2.80
  -2  -9   3   19.80    2.90
  -2  -9   3   16.00    2.80
   1  -9  -3   35.50    3.50
  -1  -9   3   34.50    3.30
  -1  -9   3   29.80    3.10
   1  -9  -3   33.40    3.80
   0  -9  -3   24.40    3.40
   0  -9  -3   24.80    3.20
   0  -9   3   19.60    3.00
   0  -9   3   22.10    3.10
   0   9   3   21.20    1.60
   0   9   3   19.10    1.70
   1  -9   3   48.00    3.10
   1  -9   3   40.70    3.90
  -1  -9  -3   47.40    3.70
   1  -9   3   35.70    3.60
  -1  -9  -3   45.30    3.80
   1   9   3   37.70    2.60
  -2  -9  -3   24.80    3.30
   2  -9   3   24.00    2.20
   2  -9   3   20.90    3.30
   2  -9   3   22.30    3.20
  -2  -9  -3   18.50    2.60
   3  -9   3   17.90    2.10
   3  -9   3   15.40    2.40
   3  -9   3   13.40    2.60
  -3  -9  -3   16.10    2.70
   3  -9   3   21.00    3.60
  -3  -9  -3   13.30    2.30
   4  -9   3  102.79    4.70
   4  -9   3  101.79    5.50
  -4  -9  -3   99.79    5.60
  -4  -9  -3   99.69    5.80
   4  -9   3   92.79    5.80
  -5  -9  -3    5.70    2.20
   5  -9   3    3.70    1.80
   5  -9   3    4.30    2.00
  -5  -9  -3    0.50    1.70
   5  -9   3    3.10    1.30
  -6  -9  -3  109.49    5.90
   6  -9   3   92.29    5.90
   6  -9   3   94.89    5.90
   6  -9   3  106.59    5.20
  -6  -9  -3  100.89    6.10
   6   9   3   96.79    6.30
   7  -9   3   -1.10    1.50
  -7  -9  -3   -0.80    1.30
   7  -9   3    1.30    1.50
  -7  -9  -3    2.40    1.50
   7  -9   3    2.30    1.50
   7   9   3    4.10    2.00
   8  -9   3  114.49    6.50
  -8  -9  -3  118.69    6.60
   8  -9   3  117.39    7.20
  -8  -9  -3  117.09    6.50
   8  -9   3  114.09    6.00
   8   9   3  109.39    7.10
   9  -9   3    6.30    2.10
  -9  -9  -3   14.00    2.80
   9  -9   3   12.20    3.00
  -9  -9  -3    9.20    2.50
   9  -9   3    8.10    2.30
   9   9   3    8.10    2.80
   9   9   3   13.30    3.20
  10  -9   3   55.29    5.40
 -10  -9  -3   52.49    4.50
  10  -9   3   56.49    4.60
  10  -9   3   58.69    4.70
 -10  -9  -3   63.09    4.80
  10   9   3   48.50    6.50
  10   9   3   58.09    7.40
  11  -9   3    5.50    2.20
  11  -9   3    1.80    1.80
  11  -9   3    4.00    2.50
 -11  -9  -3    4.50    2.30
  11   9   3    0.20    2.30
  11   9   3    3.10    2.70
 -12  -9  -3   38.60    4.80
  12  -9   3   39.70    4.20
  12  -9   3   41.70    4.40
  12  -9   3   37.30    5.60
 -12  -9  -3   39.20    4.10
  12   9   3   37.20    5.70
  12   9   3   37.40    5.70
 -13  -9  -3    2.60    2.50
  13  -9   3    0.40    2.00
  13  -9   3   -1.20    2.20
 -13  -9  -3    0.80    2.00
  13  -9   3    2.90    2.60
  13   9   3    5.60    3.50
  13   9   3   -4.10    2.40
  14  -9   3   20.60    4.80
  14  -9   3   31.20    4.10
 -14  -9  -3   25.80    3.50
  14  -9   3   25.20    4.80
 -14  -9  -3   26.00    4.40
  14   9   3   26.60    5.60
  14   9   3   24.80    5.50
  15  -9   3    2.50    3.00
  15  -9   3    8.70    3.50
 -15  -9  -3   -0.80    2.40
 -15  -9  -3    1.40    2.50
  15   9   3    3.20    3.70
  15   9   3    2.30    3.30
  16  -9   3   -0.10    3.40
  16  -9   3   -1.00    2.80
 -16  -9  -3    2.70    3.20
  16   9   3   -0.40    3.80
 -16 -10   3    6.90    3.40
  16 -10  -3   11.30    4.30
  16 -10  -3   10.20    2.70
  16 -10  -3    9.50    3.10
  16  10  -3    2.50    3.40
  15 -10  -3    9.00    2.70
 -15 -10   3    7.70    2.40
  15 -10  -3    2.30    3.30
  15 -10  -3    2.40    2.50
 -15 -10   3   14.80    4.40
  15  10  -3    4.50    2.80
 -14 -10   3    8.30    2.50
 -14 -10   3    2.30    2.30
  14 -10  -3   10.60    2.40
  14 -10  -3    4.90    2.30
  14 -10  -3    6.10    3.30
  14  10  -3    6.50    2.90
  13 -10  -3    3.40    2.20
  13 -10  -3    6.00    3.60
 -13 -10   3    2.70    2.10
  13 -10  -3    3.80    2.00
 -13 -10   3    7.00    3.10
  13  10  -3    5.90    2.70
 -12 -10   3    3.60    2.30
  12 -10  -3    1.90    2.60
 -12 -10   3    2.70    1.80
  12 -10  -3    2.30    2.90
  12 -10  -3    3.30    2.10
  12  10  -3    0.60    2.00
  11 -10  -3   -0.80    2.20
 -11 -10   3    1.00    1.70
 -11 -10   3    1.90    2.40
  11 -10  -3    0.70    1.30
  11 -10  -3    2.30    1.80
  11  10  -3    0.70    2.00
  10 -10  -3    0.40    2.20
 -10 -10   3    1.10    1.80
  10 -10  -3    0.70    2.00
  10 -10  -3    0.00    1.10
 -10 -10   3    3.30    1.80
  10  10  -3    0.00    1.80
   9 -10  -3   53.29    2.70
  -9 -10   3   46.50    4.40
   9 -10  -3   56.59    4.80
   9 -10  -3   50.49    5.30
  -9 -10   3   57.69    5.40
   9  10  -3   50.99    4.20
   8 -10  -3   26.40    4.30
  -8 -10   3   18.50    3.40
   8 -10  -3   26.00    3.70
  -8 -10   3   23.30    3.50
   8  10  -3   27.30    3.50
  -7 -10   3   22.20    3.70
  -7 -10   3   26.00    3.60
   7 -10  -3   20.70    3.30
   7 -10  -3   20.10    3.80
  -6 -10   3    0.80    1.60
   6 -10  -3    2.20    2.10
  -6 -10   3    1.90    1.50
   6 -10  -3   -1.10    1.70
  -5 -10   3    8.50    2.50
   5 -10  -3   15.50    3.00
  -5 -10   3   12.80    2.70
  -4 -10   3  171.78    8.50
   4 -10  -3  164.98    8.30
  -4 -10   3  173.08    8.30
  -3 -10   3  116.79    6.80
  -3 -10   3  123.59    6.90
   3 -10  -3  127.09    7.10
   2 -10  -3  454.35   16.60
  -2 -10   3  457.65   16.60
  -2 -10   3  479.25   16.80
  -1 -10   3    8.50    2.30
  -1 -10   3    7.00    2.30
   1 -10  -3    6.90    2.40
   1 -10  -3   12.50    2.60
   0 -10   3  411.66   15.30
   0 -10  -3  410.36   15.20
   0 -10  -3  393.76   14.60
   0 -10   3  411.66   15.10
   0  10   3  403.46   12.00
   1 -10   3   66.09    3.70
   1 -10   3   60.99    4.80
  -1 -10  -3   77.09    5.50
  -1 -10  -3   65.69    4.60
   1 -10   3   62.19    4.80
   1  10   3   69.29    3.50
   1  10   3   64.69    3.50
   2 -10   3  217.08    8.60
  -2 -10  -3  239.48   10.20
  -2 -10  -3  203.18    9.20
   2 -10   3  213.38    7.90
   2 -10   3  223.48   10.00
   2 -10   3  214.18    9.90
   2  10   3  218.28    8.20
  -3 -10  -3  253.87   10.50
   3 -10   3  259.07   11.20
   3 -10   3  260.77   10.10
  -3 -10  -3  272.67   11.20
   3 -10   3  258.37    9.00
   3 -10   3  248.98   11.00
   4 -10   3  264.97   10.50
   4 -10   3  279.97   11.60
   4 -10   3  257.07    9.20
  -4 -10  -3  269.77   10.80
  -4 -10  -3  260.97   11.20
   5 -10   3  200.78    9.60
   5 -10   3  191.98    7.50
  -5 -10  -3  196.38    8.80
  -5 -10  -3  195.68    9.40
   5 -10   3  192.48    8.80
   6 -10   3   37.40    4.20
   6 -10   3   42.70    3.10
   6 -10   3   35.00    3.80
  -6 -10  -3   34.80    4.30
  -6 -10  -3   39.30    3.90
  -7 -10  -3   69.29    5.20
   7 -10   3   62.59    4.00
   7 -10   3   62.79    5.10
  -7 -10  -3   72.39    5.10
   7 -10   3   65.49    5.20
   7  10   3   55.29    5.00
   8 -10   3   26.30    3.90
  -8 -10  -3   29.30    3.80
   8 -10   3   29.90    4.70
  -8 -10  -3   27.90    3.70
   8  10   3   34.50    4.50
   9 -10   3   -2.90    1.80
   9 -10   3    3.10    1.90
  -9 -10  -3   -3.50    1.50
  -9 -10  -3    3.30    2.10
   9  10   3    1.70    2.00
   9  10   3    2.10    2.20
  10 -10   3    9.30    3.00
 -10 -10  -3    9.90    2.70
  10 -10   3    9.80    2.60
  10 -10   3    5.90    2.40
 -10 -10  -3    7.70    2.40
  10  10   3   15.30    3.90
  10  10   3    6.80    3.00
  11 -10   3   -0.30    1.90
 -11 -10  -3    1.80    2.20
 -11 -10  -3   -3.90    1.80
  11 -10   3    0.70    1.90
  11  10   3    0.10    2.90
  11  10   3   -1.60    2.30
 -12 -10  -3   16.50    3.10
  12 -10   3   13.50    3.20
  12 -10   3   15.30    3.30
 -12 -10  -3   13.50    3.30
  12 -10   3   16.90    4.00
  12  10   3   20.90    4.70
  12  10   3   17.30    4.20
 -13 -10  -3    3.30    2.30
  13 -10   3   -0.90    2.80
  13 -10   3    2.10    2.30
 -13 -10  -3    3.50    2.30
  13 -10   3    0.50    2.40
  13  10   3    1.30    2.80
  13  10   3   -1.10    2.10
 -14 -10  -3   38.10    5.40
  14 -10   3   45.30    5.10
  14 -10   3   57.19    4.90
  14 -10   3   52.49    7.30
 -14 -10  -3   54.99    4.70
  14  10   3   44.10    6.40
  14  10   3   52.69    7.50
 -15 -10  -3    4.70    3.00
 -15 -10  -3    6.60    3.10
  15 -10   3    5.30    4.30
  15 -10   3    5.50    2.80
  15 -10   3    7.90    2.80
  15  10   3   14.60    5.50
  15  10   3    7.40    4.00
  15 -11  -3    3.30    2.30
  15 -11  -3    4.90    2.70
 -15 -11   3    5.90    2.90
  15 -11  -3    9.10    3.90
 -15 -11   3    3.30    3.70
  15  11  -3    6.70    3.30
 -14 -11   3    7.50    2.70
  14 -11  -3    5.50    2.30
  14 -11  -3    9.90    2.90
  14 -11  -3    6.10    3.50
 -14 -11   3    8.40    3.80
  14  11  -3    3.70    3.00
 -13 -11   3   28.80    5.20
  13 -11  -3   31.30    4.10
  13 -11  -3   30.90    5.40
 -13 -11   3   26.20    3.90
  13  11  -3   38.90    5.40
  12 -11  -3   32.90    4.20
 -12 -11   3   26.60    3.60
  12 -11  -3   26.10    2.80
 -12 -11   3   18.10    4.10
  12 -11  -3   22.20    4.50
  12  11  -3   31.30    4.60
 -11 -11   3   40.30    4.70
 -11 -11   3   39.00    5.30
  11 -11  -3   38.50    4.20
  11 -11  -3   33.90    5.30
  11 -11  -3   31.20    2.60
  11  11  -3   35.20    4.60
 -10 -11   3    4.00    2.20
  10 -11  -3    6.20    1.10
  10 -11  -3    3.10    2.50
  10 -11  -3    4.40    2.20
 -10 -11   3    5.20    2.80
  10  11  -3    5.80    2.10
   9 -11  -3   38.10    4.80
   9 -11  -3   28.70    4.60
  -9 -11   3   31.40    4.00
  -9 -11   3   24.10    4.00
   9  11  -3   32.00    3.90
  -8 -11   3    3.90    2.20
   8 -11  -3    3.10    2.30
   8 -11  -3    9.50    2.80
   7 -11  -3   65.99    5.40
  -7 -11   3   78.69    5.90
   7 -11  -3   78.89    6.90
  -7 -11   3   81.09    5.80
   6 -11  -3   70.89    5.70
  -6 -11   3   70.49    5.40
  -6 -11   3   75.29    5.70
   6 -11  -3   73.39    5.80
  -5 -11   3   45.70    5.40
  -5 -11   3   48.30    4.40
   5 -11  -3   42.00    4.20
   4 -11  -3   68.69    5.40
  -4 -11   3   58.99    5.10
  -4 -11   3   75.39    5.30
  -3 -11   3    0.60    1.90
   3 -11  -3    3.10    2.00
  -3 -11   3    5.00    2.20
  -2 -11   3   39.20    4.30
  -2 -11   3   34.70    4.50
   2 -11  -3   38.40    4.10
   2 -11  -3   43.80    5.00
   1 -11  -3    1.10    1.80
  -1 -11   3    1.40    1.80
   1 -11  -3   -2.20    1.70
  -1 -11   3   -0.90    1.60
   0 -11  -3   14.60    3.00
   0 -11   3   12.50    2.90
   0 -11  -3   13.70    2.80
   0 -11   3   12.70    3.10
   0  11   3   12.90    1.40
  -1 -11  -3    0.20    1.50
  -1 -11  -3    0.60    1.40
   1 -11   3   -2.50    1.50
   1 -11   3    0.90    1.60
   1  11   3   -1.30    1.10
   1  11   3   -0.50    1.00
  -2 -11  -3    6.60    2.40
   2 -11   3    6.60    2.00
   2 -11   3    8.40    1.70
  -2 -11  -3    6.70    2.20
   2 -11   3   13.60    3.20
   2 -11   3   10.70    3.00
   2  11   3   11.10    2.00
   3 -11   3    3.70    2.10
   3 -11   3    1.40    1.00
  -3 -11  -3   -0.30    1.70
   3 -11   3   -2.50    1.60
   3 -11   3    0.30    1.50
  -3 -11  -3    0.40    1.70
   3  11   3    1.10    1.20
  -4 -11  -3  139.29    7.80
   4 -11   3  137.19    7.10
   4 -11   3  130.99    7.80
   4 -11   3  134.99    5.70
   4 -11   3  151.78    8.40
  -4 -11  -3  119.39    6.90
   4  11   3  139.19    6.80
  -5 -11  -3   80.49    6.00
   5 -11   3   64.29    5.50
   5 -11   3   73.79    5.30
  -5 -11  -3   79.59    5.40
   5 -11   3   72.79    4.00
   6 -11   3   85.49    4.60
   6 -11   3  109.69    6.90
   6 -11   3   91.79    6.00
  -6 -11  -3   83.69    6.20
  -6 -11  -3   89.09    5.90
   7 -11   3  103.19    6.90
  -7 -11  -3  110.09    6.80
  -7 -11  -3  108.19    6.80
   7 -11   3  101.59    5.40
   7 -11   3  117.59    7.00
   7  11   3  110.59    7.00
  -8 -11  -3   48.40    4.40
   8 -11   3   46.70    4.70
   8 -11   3   42.80    4.70
   8 -11   3   49.30    4.10
  -8 -11  -3   39.90    4.20
   8  11   3   45.80    4.80
   8  11   3   59.29    5.50
  -9 -11  -3    1.50    1.80
  -9 -11  -3    3.00    2.30
   9 -11   3    2.10    2.20
   9 -11   3    5.80    2.00
   9 -11   3    5.90    3.10
   9  11   3    7.40    2.90
   9  11   3    4.70    2.60
 -10 -11  -3   38.60    5.00
  10 -11   3   30.80    3.80
  10 -11   3   28.00    4.50
 -10 -11  -3   42.90    4.50
  10  11   3   36.20    5.30
  10  11   3   30.50    5.00
  11 -11   3    3.60    2.10
  11 -11   3    1.80    2.50
 -11 -11  -3    1.60    2.40
 -11 -11  -3    1.50    2.30
  11 -11   3    5.00    2.50
  11  11   3    6.80    2.90
  11  11   3    8.30    3.40
  12 -11   3   49.90    4.50
  12 -11   3   45.10    5.00
 -12 -11  -3   45.00    5.00
  12 -11   3   45.90    6.20
  12  11   3   57.69    7.20
  12  11   3   50.39    7.10
 -13 -11  -3   17.30    3.70
  13 -11   3   20.90    3.70
  13 -11   3   18.10    3.60
  13 -11   3   12.50    3.60
  13  11   3   13.90    4.20
  13  11   3   13.60    4.10
  14 -11   3    3.30    3.40
  14 -11   3    9.30    3.20
 -14 -11  -3   15.60    3.90
  14 -11   3    3.00    2.80
  14  11   3   11.70    4.70
  14  11   3    9.90    3.30
  14 -12  -3    6.20    3.60
  14 -12  -3    5.00    2.60
 -14 -12   3    4.90    3.30
  14  12  -3    5.90    3.00
  13 -12  -3   -2.40    2.30
 -13 -12   3    2.30    3.00
 -13 -12   3   18.80    4.70
  13 -12  -3   -4.00    2.60
  13  12  -3    2.00    2.80
 -12 -12   3    1.50    2.30
 -12 -12   3    0.00    2.40
  12 -12  -3    2.20    2.70
  12 -12  -3    0.10    2.30
  11 -12  -3    2.90    2.60
 -11 -12   3   -0.10    2.20
 -11 -12   3   -0.40    2.00
  11 -12  -3    2.80    2.40
  11  12  -3    1.50    2.20
 -10 -12   3   11.20    3.20
  10 -12  -3    2.40    3.00
  10 -12  -3    8.70    3.00
   9 -12  -3    0.30    2.30
  -9 -12   3    4.10    2.90
   9 -12  -3    1.30    2.70
  -9 -12   3    3.10    4.30
   8 -12  -3    5.80    2.90
   8 -12  -3   10.50    3.00
  -8 -12   3   11.10    4.20
  -8 -12   3   10.00    2.80
   7 -12  -3    7.50    3.60
  -7 -12   3   15.00    4.60
   7 -12  -3   12.50    3.20
  -7 -12   3   12.80    3.10
  -6 -12   3    3.30    3.00
  -6 -12   3    3.00    2.50
   6 -12  -3    1.80    3.30
  -5 -12   3  110.69    8.10
  -5 -12   3  101.69    7.40
   5 -12  -3  104.29   10.40
  -4 -12   3   -0.20    2.00
  -4 -12   3   -0.10    2.00
   3 -12  -3  151.88   10.10
  -3 -12   3  155.38    9.10
  -3 -12   3  142.69    8.30
  -2 -12   3   29.50    4.30
   2 -12  -3   22.20    4.20
  -2 -12   3   22.10    3.80
   2 -12  -3   23.60    4.80
  -1 -12   3   27.30    4.30
   1 -12  -3   38.80    4.10
  -1 -12   3   33.70    4.60
   1 -12  -3   35.80    5.50
   0 -12  -3    2.40    2.40
   0 -12  -3    5.40    1.90
   0 -12   3    0.70    1.70
   0 -12   3   -0.60    2.10
   0  12   3    2.40    1.00
   1 -12   3  158.88    8.60
  -1 -12  -3  149.49    8.10
  -1 -12  -3  146.89   10.00
   1 -12   3  161.48   12.90
   1  12   3  137.69    5.80
   1  12   3  145.29    5.90
  -2 -12  -3    4.20    2.30
   2 -12   3    0.30    1.70
  -2 -12  -3   -2.20    3.20
   2 -12   3   -2.00    1.80
   2  12   3    1.70    1.20
   3 -12   3  174.98    8.30
   3 -12   3  177.98   11.20
   3 -12   3  194.48   11.70
  -3 -12  -3  189.58    9.10
   3  12   3  182.98    7.80
   4 -12   3   -2.30    1.10
   4 -12   3    2.80    1.90
  -4 -12  -3   -0.10    1.80
   4 -12   3    0.20    2.30
   4 -12   3    1.10    2.10
  -4 -12  -3    2.10    2.00
   4  12   3   -1.40    1.50
   5 -12   3   86.09    6.60
   5 -12   3   64.79    5.50
   5 -12   3   65.59    3.70
   5 -12   3   62.29    5.10
  -5 -12  -3   60.09    5.70
  -5 -12  -3   59.39    4.90
   5  12   3   63.19    5.00
  -6 -12  -3   11.80    3.10
   6 -12   3    8.60    1.80
  -6 -12  -3    8.10    2.90
   6 -12   3   10.10    2.80
   6 -12   3   12.60    3.20
   6  12   3   11.50    3.00
  -7 -12  -3    7.30    2.60
   7 -12   3    6.50    2.70
  -7 -12  -3    9.80    2.60
   7 -12   3    5.50    1.80
   7 -12   3    5.50    2.60
   7  12   3   10.00    3.00
   8 -12   3    1.00    2.80
  -8 -12  -3    5.10    2.60
   8 -12   3    0.30    2.00
  -8 -12  -3    2.60    2.00
   8  12   3    3.40    2.50
   9 -12   3    0.30    2.30
  -9 -12  -3    1.00    2.50
  -9 -12  -3    1.20    2.30
   9 -12   3    3.30    1.80
   9 -12   3    2.00    2.30
   9  12   3    0.60    2.60
  10 -12   3    2.50    2.50
 -10 -12  -3   -0.10    2.30
  10 -12   3    3.60    2.70
  10 -12   3    5.90    2.00
 -10 -12  -3    4.80    2.50
  10  12   3    6.10    2.80
  10  12   3    2.90    2.80
  11 -12   3    1.30    2.10
  11 -12   3    1.10    2.90
  11 -12   3   10.50    3.20
 -11 -12  -3   -0.60    2.10
 -11 -12  -3    3.40    2.40
  11  12   3    4.70    2.80
  11  12   3   -0.70    3.00
 -12 -12  -3    8.40    3.10
  12 -12   3    4.30    2.40
 -12 -12  -3    2.30    2.50
  12 -12   3    4.60    2.80
  12 -12   3    5.20    3.00
  12  12   3    4.50    2.80
  12  12   3    1.00    3.70
  13 -12   3   -1.80    2.50
  13 -12   3    3.80    2.70
  13 -12   3   -0.90    2.70
 -13 -12  -3    1.90    2.60
 -13 -12  -3    1.40    2.70
  13  12   3    6.70    4.10
  13  12   3    0.00    2.70
 -14 -12  -3    0.80    3.40
  14 -12   3    5.70    3.10
  14 -12   3    7.20    3.20
  14  12   3    3.90    3.70
 -13 -13   3    7.20    3.40
  13 -13  -3    7.20    3.20
  13 -13  -3   11.50    5.80
 -13 -13   3    8.90    3.60
  13  13  -3    4.20    2.70
  12 -13  -3    0.60    3.10
 -12 -13   3    3.10    2.80
 -12 -13   3   -2.20    2.80
  12 -13  -3   -2.70    2.30
  11 -13  -3   18.30    4.00
 -11 -13   3   12.30    4.20
  11 -13  -3   13.80    4.60
 -11 -13   3   11.60    3.30
 -10 -13   3    5.50    2.80
 -10 -13   3    0.20    2.50
  10 -13  -3    1.00    2.60
  10 -13  -3    4.60    2.80
  -9 -13   3   42.20    5.30
   9 -13  -3   36.60    5.20
  -9 -13   3   40.70    5.60
   9 -13  -3   35.20    5.50
  -8 -13   3   24.40    4.10
   8 -13  -3   19.10    3.80
  -8 -13   3   27.00    5.00
   7 -13  -3   97.59    7.10
  -7 -13   3   87.19    7.00
   7 -13  -3   89.69    7.00
  -7 -13   3  101.69    7.10
  -6 -13   3   25.70    4.30
   6 -13  -3   29.50    4.50
   6 -13  -3   26.20    4.20
  -6 -13   3   30.70    4.60
   5 -13  -3  155.98    9.00
  -5 -13   3  164.88    9.60
  -5 -13   3  157.28    9.20
  -4 -13   3   19.80    3.90
   4 -13  -3   22.40    3.90
  -4 -13   3   23.70    3.80
  -3 -13   3   56.69    5.40
   3 -13  -3   55.99    6.40
  -3 -13   3   53.49    5.30
   3 -13  -3   58.79    5.50
  -2 -13   3    0.00    2.20
  -2 -13   3    3.50    2.30
   2 -13  -3   -0.40    3.80
   2 -13  -3   -1.10    2.00
   1 -13  -3   -2.50    2.10
   1 -13  -3   -1.80    1.90
  -1 -13   3    0.50    2.30
  -1 -13   3   -0.60    1.50
   0 -13   3   46.50    5.60
   0 -13   3   38.30    5.10
   0 -13  -3   42.90    5.70
   0 -13  -3   39.20    4.90
   0  13   3   35.00    2.10
   0  13   3   38.90    2.10
   1 -13   3    7.20    2.90
  -1 -13  -3   10.30    3.00
  -1 -13  -3    5.90    2.90
   1 -13   3   10.60    2.30
   1 -13   3    5.50    2.90
   1  13   3   12.60    1.80
   1  13   3    8.90    2.30
   2 -13   3   42.00    3.90
   2 -13   3   34.50    5.20
  -2 -13  -3   36.90    4.50
  -2 -13  -3   34.00    5.10
   2 -13   3   29.40    4.70
   2  13   3   31.20    3.00
   3 -13   3    0.00    2.20
  -3 -13  -3   -0.10    1.60
  -3 -13  -3   -2.40    2.10
   3 -13   3   -0.70    1.80
   3 -13   3    2.60    2.10
  -4 -13  -3    0.30    1.90
   4 -13   3    1.70    2.70
   4 -13   3   -0.50    1.80
   4 -13   3    9.00    3.20
  -4 -13  -3    2.20    2.10
   4  13   3   -0.10    1.60
   5 -13   3  101.49    4.70
  -5 -13  -3  102.69    7.50
  -5 -13  -3  116.29    7.30
   5 -13   3   95.69    6.60
   5 -13   3  108.09    7.80
   5 -13   3  112.49    7.60
   5  13   3  105.49    6.40
  -6 -13  -3    9.70    3.00
  -6 -13  -3    8.40    2.80
   6 -13   3   14.30    3.50
   6 -13   3    9.70    3.80
   6 -13   3   11.90    2.00
   6 -13   3   14.20    3.10
   6  13   3   15.40    3.10
   7 -13   3  120.89    5.50
  -7 -13  -3  129.09    8.20
   7 -13   3  122.69    7.90
   7 -13   3  149.29    8.80
   7  13   3  125.39    7.70
  -8 -13  -3    8.80    3.30
  -8 -13  -3    4.90    2.50
   8 -13   3    5.40    1.70
   8 -13   3    6.70    3.10
   8 -13   3    5.00    3.00
   8  13   3    8.40    2.90
   9 -13   3   65.29    4.40
   9 -13   3   72.89    6.70
  -9 -13  -3   80.89    6.70
  -9 -13  -3   89.59    6.50
   9  13   3   95.19    7.40
 -10 -13  -3    0.90    2.40
  10 -13   3   -0.50    2.30
  10 -13   3   -1.70    1.80
  10 -13   3    1.50    2.60
 -10 -13  -3    3.60    2.70
  10  13   3    2.00    3.10
  11 -13   3   37.10    3.90
 -11 -13  -3   28.30    5.00
  11 -13   3   24.30    4.60
  11 -13   3   30.20    5.30
 -11 -13  -3   37.50    5.10
  11  13   3   39.90    6.00
  12 -13   3   -4.10    2.90
  12 -13   3   -2.20    2.10
  12 -13   3    7.50    3.10
 -12 -13  -3   -0.40    2.40
 -12 -13  -3    2.60    2.80
  12  13   3    1.10    3.30
  12  13   3    3.00    3.10
  13 -13   3   18.10    4.10
 -13 -13  -3   12.90    4.00
  13 -13   3   13.20    4.30
 -13 -13  -3   16.70    4.20
  13  13   3   21.50    5.10
  13  13   3   24.70    5.80
  12 -14  -3    0.70    2.70
 -12 -14   3   -1.10    3.00
 -12 -14   3    0.90    3.40
 -11 -14   3    7.90    3.30
  11 -14  -3    9.00    3.30
  11 -14  -3    6.40    2.90
 -11 -14   3    0.40    2.70
 -10 -14   3   -1.00    2.70
 -10 -14   3    2.70    2.70
  10 -14  -3   -2.30    2.40
  10 -14  -3   -3.40    2.50
  -9 -14   3    2.40    2.50
   9 -14  -3    4.70    3.00
   9 -14  -3   -0.60    2.60
  -9 -14   3    4.10    3.50
  -8 -14   3    3.30    2.90
   8 -14  -3   -3.70    2.10
  -8 -14   3   -0.30    2.60
   8 -14  -3   -0.90    2.30
   7 -14  -3    2.30    2.40
  -7 -14   3   -0.10    2.70
  -7 -14   3    5.40    2.50
   7 -14  -3   -1.50    2.50
   6 -14  -3    9.60    3.10
  -6 -14   3    6.70    2.70
  -6 -14   3    4.50    2.50
   6 -14  -3    7.90    3.40
  -5 -14   3   35.00    5.50
   5 -14  -3   41.50    5.50
  -5 -14   3   31.00    4.70
   4 -14  -3   55.89    6.80
  -4 -14   3   46.20    5.10
  -4 -14   3   51.09    6.30
   4 -14  -3   59.99    5.90
  -3 -14   3   33.30    4.90
   3 -14  -3   35.30    5.00
  -3 -14   3   30.30    4.80
   3 -14  -3   39.20    5.80
  -2 -14   3   23.00    4.30
  -2 -14   3   25.80    4.40
   2 -14  -3   13.30    3.70
   2 -14  -3   12.60    3.50
   1 -14  -3    9.50    3.20
  -1 -14   3   13.90    3.80
  -1 -14   3   18.10    3.90
   1 -14  -3   23.20    4.40
   0 -14   3    6.50    3.00
   0 -14  -3   -2.20    1.90
   0 -14  -3    4.10    2.40
   0 -14   3   -2.40    2.00
   1 -14   3   56.29    6.00
   1 -14   3   65.59    4.90
   1 -14   3   66.29    6.30
  -1 -14  -3   70.09    6.00
  -1 -14  -3   63.29    6.20
   1  14   3   58.69    3.50
   1  14   3   61.09    3.40
   2 -14   3   19.90    4.00
   2 -14   3   26.80    4.40
   2 -14   3   17.10    3.20
  -2 -14  -3   17.80    3.40
  -2 -14  -3   10.10    3.20
   2  14   3   19.00    2.50
   3 -14   3   43.40    4.30
   3 -14   3   47.90    6.20
   3 -14   3   48.80    5.30
  -3 -14  -3   46.50    6.20
  -3 -14  -3   50.79    5.10
   3  14   3   38.80    4.00
   4 -14   3   43.30    4.40
  -4 -14  -3   40.90    5.40
   4 -14   3   37.30    5.30
  -4 -14  -3   55.09    6.50
   4 -14   3   43.90    6.10
   4  14   3   42.80    3.90
  -5 -14  -3   48.20    6.10
   5 -14   3   42.80    5.70
   5 -14   3   34.70    5.60
  -5 -14  -3   41.40    5.20
   5 -14   3   41.50    4.60
   5  14   3   49.50    4.70
  -6 -14  -3    6.10    3.00
   6 -14   3    5.90    3.50
  -6 -14  -3    9.30    2.70
   6 -14   3    3.40    2.50
   6 -14   3    9.40    3.20
   6  14   3   11.20    3.10
  -7 -14  -3   10.80    3.30
   7 -14   3    6.20    2.90
   7 -14   3   12.20    3.50
   7 -14   3    5.10    1.40
   7 -14   3   14.00    3.60
   7  14   3   10.70    3.20
   8 -14   3   -0.20    2.10
  -8 -14  -3   -1.30    2.40
   8 -14   3    2.50    1.50
  -8 -14  -3    2.10    2.80
   8 -14   3   -4.60    2.50
   9 -14   3    2.00    1.70
   9 -14   3    1.00    2.60
   9 -14   3    2.80    2.60
  -9 -14  -3   -0.50    2.70
  -9 -14  -3    4.30    2.80
   9  14   3    0.90    2.80
 -10 -14  -3    3.50    2.60
  10 -14   3    3.00    2.30
 -10 -14  -3    3.30    2.80
  10 -14   3   -1.90    2.70
  10  14   3    4.30    3.40
 -11 -14  -3    2.40    3.00
 -11 -14  -3   -1.40    2.40
  11 -14   3    3.90    3.00
  11 -14   3   -1.10    3.10
  11  14   3    2.60    3.20
 -11 -15   3    0.20    3.50
  11 -15  -3    6.50    3.60
  11 -15  -3    2.10    2.80
 -11 -15   3    8.90    3.40
 -10 -15   3   -2.80    3.10
  10 -15  -3    3.90    3.00
 -10 -15   3    3.80    3.00
  10 -15  -3    9.70    3.40
   9 -15  -3   -1.70    2.50
  -9 -15   3    0.90    2.80
   9 -15  -3    3.70    2.90
  -9 -15   3    3.00    3.30
  -8 -15   3    9.70    3.90
   8 -15  -3   10.70    3.40
   8 -15  -3   16.40    4.20
  -8 -15   3   25.40    4.90
  -7 -15   3    2.80    2.40
  -7 -15   3   -0.30    2.70
   7 -15  -3    1.00    2.50
   7 -15  -3    3.90    3.10
  -6 -15   3   34.70    5.20
   6 -15  -3   35.30    5.30
   6 -15  -3   31.80    5.30
  -6 -15   3   37.70    5.20
  -5 -15   3   -1.50    2.20
   5 -15  -3   -3.60    2.40
  -5 -15   3   -1.10    2.30
   5 -15  -3    1.40    2.40
   5 -15  -3   -2.40    2.20
   4 -15  -3   -4.60    2.30
   4 -15  -3    1.30    2.20
  -4 -15   3    2.70    2.20
  -4 -15   3    3.20    3.00
  -3 -15   3    6.30    2.80
  -3 -15   3    3.90    2.60
   3 -15  -3    1.70    3.10
   3 -15  -3    2.90    2.80
   2 -15  -3    3.20    2.30
  -2 -15   3    4.00    2.80
   2 -15  -3   -3.60    2.00
  -2 -15   3   -0.20    2.60
  -1 -15   3    1.10    3.10
  -1 -15   3    8.10    3.50
   1 -15  -3   -1.10    2.50
   1 -15  -3    1.20    2.70
   0 -15  -3    5.20    3.00
   0 -15   3   -0.80    2.30
   0 -15  -3    0.10    2.20
   0 -15   3   -1.50    2.10
   1 -15   3   -3.50    2.60
  -1 -15  -3   -1.70    2.30
   1 -15   3   -0.40    2.00
  -1 -15  -3   -0.80    2.20
   1 -15   3    2.80    2.90
   1  15   3   -1.90    1.20
  -2 -15  -3   -2.90    2.40
  -2 -15  -3    3.30    2.70
   2 -15   3   -3.20    2.80
   2 -15   3   -1.80    2.60
   2 -15   3    2.40    2.10
   2  15   3    2.10    1.70
   3 -15   3   -0.20    1.90
   3 -15   3   -0.10    2.70
  -3 -15  -3   -0.10    2.40
  -3 -15  -3   -2.80    2.10
   3 -15   3    0.10    2.60
   3  15   3    0.70    1.80
  -4 -15  -3   16.80    4.00
   4 -15   3   19.20    3.80
   4 -15   3   21.70    4.40
  -4 -15  -3   18.20    4.10
   4 -15   3   22.70    4.70
   4  15   3   24.00    3.60
  -5 -15  -3   -2.20    2.20
   5 -15   3   -1.10    2.60
   5 -15   3   -1.20    2.60
  -5 -15  -3    1.10    2.30
   5 -15   3   -0.20    2.10
   5  15   3   -1.80    2.30
  -6 -15  -3   44.90    5.60
   6 -15   3   50.39    6.40
   6 -15   3   50.99    6.70
  -6 -15  -3   33.70    5.10
   6 -15   3   43.40    5.50
   6  15   3   41.30    5.20
   7 -15   3   -4.60    2.30
  -7 -15  -3   -0.30    2.80
  -7 -15  -3    2.00    2.80
   7 -15   3   -6.10    2.50
   7 -15   3   -1.00    3.00
   7  15   3   -0.40    2.60
   8 -15   3   25.90    4.80
   8 -15   3   32.50    6.20
  -8 -15  -3   21.90    4.70
  -8 -15  -3   26.00    4.70
   8 -15   3   22.30    4.50
   8  15   3   24.00    4.20
  -9 -15  -3    3.40    2.90
   9 -15   3    3.60    3.30
   9 -15   3    0.80    4.20
   9 -15   3    4.60    3.10
  -9 -15  -3   -2.00    3.10
   9  15   3    9.20    3.90
  10 -15   3    5.90    3.50
 -10 -15  -3    1.70    3.40
  10 -15   3    5.00    3.30
 -10 -15  -3    6.50    3.30
  10  15   3    7.00    3.90
  -9 -16   3    5.50    3.60
   9 -16  -3    3.40    3.20
  -9 -16   3   -0.20    3.10
   9 -16  -3    3.90    3.70
   8 -16  -3   -1.10    2.90
  -8 -16   3    0.00    3.10
  -8 -16   3    0.50    3.20
   8 -16  -3    6.60    3.60
   7 -16  -3    0.10    2.90
   7 -16  -3    5.80    3.10
  -7 -16   3    1.80    3.20
  -7 -16   3    4.00    3.00
   7 -16  -3    6.20    3.60
   6 -16  -3    2.60    3.00
   6 -16  -3    1.30    2.90
  -6 -16   3    1.40    2.80
  -6 -16   3    4.40    2.90
   6 -16  -3   -1.10    3.00
  -5 -16   3    2.80    3.00
   5 -16  -3   -0.90    3.10
  -5 -16   3    7.70    3.40
   5 -16  -3    8.10    3.40
   5 -16  -3    9.20    3.80
  -4 -16   3   30.00    5.00
  -4 -16   3   24.40    4.90
   4 -16  -3   25.80    5.10
   4 -16  -3   34.70    5.50
   3 -16  -3    2.80    2.90
  -3 -16   3    1.90    2.70
  -3 -16   3    7.70    2.90
   3 -16  -3    4.40    2.50
   2 -16  -3   40.50    5.80
  -2 -16   3   32.30    5.10
  -2 -16   3   36.90    5.70
   2 -16  -3   39.30    5.80
   1 -16  -3    1.00    3.10
  -1 -16   3    3.40    2.50
   1 -16  -3   -0.20    2.80
  -1 -16   3    3.10    3.10
   0 -16  -3   53.39    5.90
   0 -16   3   40.00    4.50
   0 -16  -3   50.49    6.50
   0 -16   3   46.80    6.30
   0 -16   3   62.79    6.50
   1 -16   3    0.10    3.20
  -1 -16  -3    3.80    2.80
  -1 -16  -3    3.40    2.70
   1 -16   3    0.10    2.20
   1 -16   3   -3.10    2.10
   2 -16   3   75.69    7.10
   2 -16   3   67.09    6.60
  -2 -16  -3   76.59    6.90
  -2 -16  -3   65.99    6.90
   2 -16   3   71.49    5.80
   2  16   3   75.19    4.20
  -3 -16  -3    2.50    2.70
   3 -16   3    1.30    2.50
   3 -16   3   -5.20    2.50
   3 -16   3    0.40    2.50
  -3 -16  -3    6.50    3.50
   3  16   3    1.90    2.90
   4 -16   3   60.79    5.80
  -4 -16  -3   65.59    6.60
   4 -16   3   67.59    6.90
   4 -16   3   68.99    7.10
  -4 -16  -3   59.59    6.30
   4  16   3   62.29    4.90
   5 -16   3   -0.70    2.90
   5 -16   3   -0.60    2.50
  -5 -16  -3    5.30    3.30
  -5 -16  -3    1.70    2.40
   5 -16   3    5.50    3.90
   5  16   3    1.00    2.10
   6 -16   3   27.60    5.40
  -6 -16  -3   17.30    4.40
   6 -16   3   14.30    3.80
  -6 -16  -3   13.00    4.10
   6 -16   3   11.50    3.90
   6  16   3   17.40    3.60
   7 -16   3    1.20    3.30
   7 -16   3    2.00    2.90
  -7 -16  -3   -5.50    2.70
   7 -16   3    3.80    5.00
  -7 -16  -3    0.40    2.90
   7  16   3   -4.40    2.60
   8 -16   3   -3.20    2.90
  -8 -16  -3   -2.10    2.50
   8 -16   3   -7.10    2.40
  -8 -16  -3    2.50    3.00
   8  16   3   -0.60    3.00
   7 -17  -3   10.30    3.50
   7 -17  -3    6.10    3.90
   7 -17  -3   13.00    5.30
  -6 -17   3   15.00    7.10
   6 -17  -3   16.30    7.60
  -6 -17   3   17.20    4.50
   6 -17  -3   16.60    4.20
  -5 -17   3    0.50    3.50
   5 -17  -3   10.40    3.90
   5 -17  -3    4.40    5.40
  -5 -17   3   18.90    4.70
   5 -17  -3   16.10    4.70
  -4 -17   3    5.30    3.20
  -4 -17   3    7.80    3.70
   4 -17  -3    5.30    4.30
   4 -17  -3   12.60    4.20
  -3 -17   3    2.20    2.80
  -3 -17   3   -0.60    2.70
   3 -17  -3   -2.30    3.00
   3 -17  -3    2.60    3.00
  -2 -17   3   -3.00    3.00
   2 -17  -3   -0.10    3.40
   2 -17  -3    2.70    3.40
  -2 -17   3    0.30    2.60
   1 -17  -3    1.80    3.10
   1 -17  -3    6.00    3.40
  -1 -17   3    5.20    3.50
  -1 -17   3    2.60    2.80
   0 -17   3    0.10    2.70
   0 -17  -3    1.40    2.50
   0 -17   3    2.30    2.40
   0 -17   3    1.30    3.00
   0 -17  -3    1.80    2.90
   1 -17   3   -1.30    3.10
   1 -17   3   -0.50    2.90
  -1 -17  -3    0.50    2.50
  -1 -17  -3   -3.90    2.30
   2 -17   3   -1.00    2.40
  -2 -17  -3    0.80    3.20
   2 -17   3    2.60    3.00
  -2 -17  -3    3.10    3.00
   2 -17   3    8.70    4.00
  -3 -17  -3   -1.10    2.90
   3 -17   3   -2.60    3.00
  -3 -17  -3    4.00    3.20
   3 -17   3    2.00    2.80
   4 -17   3    7.90    3.00
   4 -17   3   13.40    8.10
  -4 -17  -3   16.20    6.90
  -4 -17  -3   11.30    3.50
   4  17   3   11.90    3.30
   5 -17   3    0.20    3.20
   5 -17   3    1.20    2.60
   5 -17   3   -2.40    2.90
  -5 -17  -3   -2.50    3.00
   5  17   3   -0.80    2.50
   6 -17   3    4.90    3.60
   6 -17   3    4.80    3.30
  -6 -17  -3    3.70    3.30
  -6 -17  -3    7.80    4.10
   6 -17   3   15.10    4.40
   6  17   3   11.00    3.40
  -4 -18   3    6.40    3.50
   4 -18  -3    6.00    4.10
   4 -18  -3    4.30    3.00
  -4 -18   3    0.50    3.60
   4 -18  -3    2.30    3.10
   3 -18  -3   13.00    4.30
  -3 -18   3   28.90    5.50
  -3 -18   3   20.20    4.40
   3 -18  -3   17.00    5.50
   2 -18  -3   -3.00    2.50
  -2 -18   3    2.10    3.30
   2 -18  -3    5.90    7.20
  -2 -18   3   -4.40    2.40
  -1 -18   3   20.20    4.20
   1 -18  -3   19.00    4.70
  -1 -18   3   15.80    4.50
  -1 -18   3   12.70    3.30
   1 -18  -3   20.50    5.20
   0 -18   3    6.20    4.00
   0 -18  -3   -2.20    3.20
   0 -18  -3    2.80    3.20
   0 -18   3   -0.20    2.80
   0 -18   3    2.90    3.40
   1 -18   3   27.00    5.40
   1 -18   3   22.10    4.90
  -1 -18  -3   19.10    4.80
   1 -18   3   17.60    4.10
  -1 -18  -3   23.70    5.30
   2 -18   3    4.90    3.40
  -2 -18  -3   -4.60    2.80
  -2 -18  -3    0.40    3.30
   2 -18   3   -0.60    3.10
   2 -18   3    1.20    3.60
  -3 -18  -3    6.90    3.90
   3 -18   3   11.80    4.60
   3 -18   3   14.10    4.50
   3 -18   3   14.90    3.70
  -3 -18  -3   11.40    3.90
  19   0  -4    2.50    5.10
  19   0  -4    7.20    3.90
  18   0  -4   12.50    4.30
  17   0  -4    6.30    3.50
 -17   0   4   -1.40    2.90
  16   0  -4   82.39    7.10
 -16   0   4   74.79    6.90
  15   0  -4    2.90    2.50
 -15   0   4    0.80    2.10
  14   0  -4   30.30    4.90
 -13   0   4   -3.60    1.50
  13   0  -4   -3.20    1.40
  12   0  -4  226.28   10.60
 -12   0   4  216.08   10.40
 -11   0   4    0.00    1.20
  11   0  -4   -0.10    1.60
 -10   0   4  559.54   18.90
  10   0  -4  539.05   18.50
   9   0  -4    0.50    1.10
  -9   0   4    0.50    1.30
  -8   0   4 2330.37   65.09
   8   0  -4 2374.96   64.79
   7   0  -4    0.20    0.30
   7   0  -4   -0.60    0.80
   7   0  -4    0.30    0.40
  -7   0   4    0.40    1.10
   6   0  -4  298.07   10.30
   6   0  -4  313.97    8.80
  -6   0   4  310.07   10.80
   5   0  -4    0.30    0.60
  -5   0   4   -0.10    0.70
  -5   0   4    0.30    0.70
   4   0  -4 1213.48   32.50
   4   0  -4 1078.79   32.70
   4   0  -4 1210.38   32.90
  -4   0   4 1234.68   33.10
   3   0  -4   -0.20    0.40
  -3   0   4   -0.70    0.40
   3   0  -4    0.70    0.50
   3   0  -4    0.80    0.40
  -3   0   4    1.10    0.60
   2   0  -4   29.40    1.70
  -2   0   4   32.10    1.90
  -2   0   4   27.80    1.70
  -1   0   4    0.80    0.40
  -1   0   4    0.90    0.50
   1   0  -4    1.50    0.50
   1   0  -4    0.70    0.30
   0   0  -4  510.95   14.70
   0   0   4  533.75   14.30
   0   0   4  517.05   15.10
   0   0  -4  519.75   14.20
   0   0   4  537.55   14.70
   0   0  -4  540.05   15.50
   1   0   4    1.20    0.50
   1   0   4    2.00    0.60
   1   0   4    1.30    0.30
  -1   0  -4    0.10    0.40
  -1   0  -4    0.80    0.50
   2   0   4  147.19    5.30
  -2   0  -4  139.19    5.20
  -2   0  -4  148.49    5.50
   2   0   4  146.99    5.60
  -3   0  -4    2.40    0.80
   3   0   4    1.70    0.80
   3   0   4    0.20    0.30
  -3   0  -4   -0.10    0.70
   3   0   4    1.10    0.70
   4   0   4 2340.47   63.39
   4   0   4 2298.87   61.69
   4   0   4 2331.77   63.09
   5   0   4   -0.80    0.50
   5   0   4   -1.00    0.60
   5   0   4    0.10    1.00
   6   0   4 1090.19   31.00
   6   0   4  984.80   31.90
   6   0   4 1050.49   29.50
  -6   0  -4 1075.59   29.50
   7   0   4   -0.70    0.90
  -7   0  -4    0.70    0.90
   7   0   4    0.10    1.00
   8   0   4  457.45   15.80
   8   0   4  428.16   15.70
  -8   0  -4  429.86   13.40
  -9   0  -4    0.10    0.90
   9   0   4   -0.90    1.10
   9   0   4    0.40    1.40
  10   0   4  506.75   17.80
  10   0   4  445.46   17.40
 -10   0  -4  461.65   14.20
  11   0   4    1.30    2.20
 -11   0  -4   -1.40    1.00
  11   0   4    2.60    1.80
 -12   0  -4  250.87    8.30
 -12   0  -4  232.18    8.10
  12   0   4  253.47   12.30
  12   0   4  237.78   12.70
  13   0   4    0.60    2.30
 -13   0  -4   -0.10    1.00
  13   0   4   -2.10    1.70
 -13   0  -4   -0.30    1.10
  14   0   4   21.30    4.40
 -14   0  -4   18.40    1.70
 -14   0  -4   20.40    1.80
  14   0   4   22.50    4.10
  15   0   4    6.60    2.90
  15   0   4    2.70    2.60
  16   0   4    8.90    3.90
  16   0   4    5.60    3.60
  17   0   4    2.00    3.40
  17   0   4    0.40    2.80
  18   0   4    1.20    2.60
  18   0   4    1.40    4.40
  19  -1  -4    0.50    2.90
  19  -1  -4    9.40    4.20
 -19  -1   4    2.20    3.50
  19   1  -4    1.30    5.00
  18  -1  -4   36.10    5.80
 -18  -1   4   33.50    5.80
  18  -1  -4   32.00    5.70
  18   1  -4   33.20    6.10
  17  -1  -4   12.50    4.30
 -17  -1   4   11.80    3.90
  17   1  -4   12.20    3.70
  16  -1  -4   29.40    5.10
 -16  -1   4   35.30    5.50
  16   1  -4   31.60    5.60
 -15  -1   4    1.10    2.00
  15  -1  -4   -1.00    2.20
 -15   1   4   -0.40    1.90
  15   1  -4    3.20    2.30
  14  -1  -4    1.80    2.40
 -14   1   4   -1.20    2.00
  14   1  -4    0.90    2.40
  13  -1  -4    2.70    2.20
 -13  -1   4   -0.60    1.90
 -13   1   4    2.20    2.00
  13   1  -4   -1.50    1.90
 -12  -1   4    1.70    1.70
  12  -1  -4    1.00    2.00
  12   1  -4   -1.90    1.70
 -12   1   4    1.60    2.00
  11  -1  -4   10.20    2.50
 -11  -1   4    7.30    2.20
 -11   1   4    9.10    2.60
  11   1  -4    7.70    2.30
 -10  -1   4    1.50    1.50
  10  -1  -4    1.80    1.50
 -10   1   4    0.20    1.30
  10   1  -4    2.30    1.40
  -9  -1   4   47.60    3.80
   9  -1  -4   48.00    3.90
  -9   1   4   47.00    3.80
   9   1  -4   47.30    3.70
   8  -1  -4  596.84   15.50
   8  -1  -4  558.64   18.40
  -8  -1   4  555.44   18.60
  -8   1   4  587.04   18.90
  -7  -1   4  491.15   16.00
   7  -1  -4  475.55   15.60
   7  -1  -4  497.85   13.40
  -7   1   4  463.95   15.90
   7   1  -4  490.85   13.30
   7   1  -4  483.65   15.40
   6  -1  -4  693.53   21.00
   6  -1  -4  713.53   19.40
  -6  -1   4  745.83   21.60
  -6   1   4  700.03   21.50
   6   1  -4  708.53   20.80
   6   1  -4  699.53   19.30
  -5  -1   4  359.06   11.50
  -5  -1   4  342.07   10.70
   5  -1  -4  351.96   11.20
   5  -1  -4  337.77    9.90
   5   1  -4  333.27    9.90
  -5   1   4  355.66   11.50
   5   1  -4  330.77   10.70
  -4  -1   4 1648.94   43.30
  -4  -1   4 1599.14   42.40
   4  -1  -4 1622.24   42.90
   4  -1  -4 1596.14   42.90
   4  -1  -4 1414.46   43.00
  -4   1   4 1571.54   43.20
   4   1  -4 1554.74   43.80
   4   1  -4 1596.74   42.10
   4   1  -4 1609.14   42.40
   4   1  -4 1549.05   43.30
  -3  -1   4  226.38    7.80
   3  -1  -4  235.88    7.70
   3  -1  -4  214.88    7.80
  -3  -1   4  230.08    7.70
   3   1  -4  239.38    7.20
   3   1  -4  223.18    7.70
   3   1  -4  238.88    7.00
   3   1  -4  230.88    7.60
  -3   1   4  248.78    7.80
  -3   1   4  228.88    7.40
   2  -1  -4 2068.89   54.99
  -2  -1   4 2113.19   55.19
   2  -1  -4 2021.20   55.09
  -2  -1   4 2097.89   55.49
   2   1  -4 2036.80   55.39
   2   1  -4 2172.18   55.29
  -2   1   4 2155.98   55.09
   2   1  -4 2054.49   55.09
  -2   1   4 1891.81   54.99
   1  -1  -4  820.72   22.30
  -1  -1   4  824.92   22.60
  -1  -1   4  804.92   22.10
   1  -1  -4  790.12   21.90
   1   1  -4  797.32   22.50
  -1   1   4  812.72   22.30
  -1   1   4  773.82   22.00
   1   1  -4  844.02   22.60
   1   1  -4  783.62   22.10
   1   1  -4  839.32   21.60
   0  -1  -4   12.30    0.70
   0  -1   4   11.50    0.80
   0  -1   4   11.30    1.20
   0  -1   4   13.40    0.90
   0  -1  -4   11.80    1.10
   0  -1  -4   11.40    1.10
   0   1   4   13.10    1.20
   0   1   4   10.80    0.70
   0   1  -4   13.90    1.30
   0   1   4   13.50    1.20
   0   1  -4   12.60    0.90
   0   1  -4   11.50    0.80
   1  -1   4  795.62   21.20
  -1  -1  -4  793.62   22.10
   1  -1   4  770.02   22.10
   1  -1   4  776.52   21.60
  -1  -1  -4  744.73   22.20
   1   1   4  800.62   22.00
  -1   1  -4  774.42   21.60
  -1   1  -4  801.82   22.70
  -1   1  -4  802.62   22.10
   1   1   4  781.62   22.00
  -2  -1  -4 2808.62   73.59
   2  -1   4 2761.72   73.09
  -2  -1  -4 2654.03   73.19
   2  -1   4 2755.32   73.49
   2   1   4 2803.92   73.59
   2   1   4 2736.53   73.29
  -2   1  -4 2690.83   73.19
  -2   1  -4 2705.23   73.49
  -2   1  -4 2817.62   73.49
   3  -1   4    1.60    0.80
  -3  -1  -4    0.70    0.40
  -3  -1  -4    1.70    0.80
   3  -1   4    2.20    0.80
  -3   1  -4    0.30    0.70
   3   1   4   -0.10    0.60
   3   1   4    0.00    0.60
  -3   1  -4    1.40    0.60
  -3   1  -4    0.80    0.70
   3   1   4    0.20    0.30
   4  -1   4  144.49    5.20
   4  -1   4  141.59    5.80
  -4  -1  -4  139.39    4.70
   4  -1   4  153.48    6.20
   4   1   4  134.69    4.70
   4   1   4  142.09    6.10
  -4   1  -4  141.39    5.40
   4   1   4  137.99    5.90
  -5  -1  -4   59.19    2.80
   5  -1   4   58.89    3.00
   5  -1   4   55.69    3.50
   5  -1   4   53.79    3.60
  -5   1  -4   57.99    3.10
   5   1   4   49.50    3.40
   5   1   4   55.89    3.70
   5   1   4   53.99    2.70
   6  -1   4    1.40    1.20
   6  -1   4    0.20    1.10
  -6  -1  -4    0.80    0.60
   6   1   4    0.10    0.70
   6   1   4   -0.80    1.00
  -6   1  -4    1.30    0.80
   7  -1   4  224.68    9.30
   7  -1   4  206.98    9.10
  -7  -1  -4  233.48    8.00
  -7   1  -4  209.68    7.60
   7   1   4  221.38    9.40
   7   1   4  223.18    9.30
   8  -1   4    4.90    1.80
  -8  -1  -4   10.00    1.70
   8  -1   4    5.70    1.60
   8   1   4    9.50    2.30
  -8   1  -4   10.80    1.60
   8   1   4    7.90    2.10
   9  -1   4   -1.50    1.40
   9  -1   4   -0.40    1.20
  -9  -1  -4    1.40    1.00
  -9  -1  -4    1.60    0.90
   9   1   4   -0.30    1.20
  -9   1  -4    1.00    1.00
   9   1   4   -0.60    0.90
 -10  -1  -4   12.00    1.70
 -10  -1  -4   11.40    2.20
  10  -1   4    4.40    2.20
  10  -1   4   11.50    3.10
 -10  -1  -4   10.80    1.70
  10   1   4    7.50    2.50
 -10   1  -4   14.10    1.80
  10   1   4    8.10    2.40
 -11  -1  -4    4.80    1.30
  11  -1   4    1.00    1.90
  11  -1   4    3.70    2.10
 -11  -1  -4    5.00    1.20
 -11   1  -4    3.50    1.30
  11   1   4    7.30    2.50
  11   1   4   -0.10    1.50
 -12  -1  -4   51.19    3.20
 -12  -1  -4   54.99    3.10
  12  -1   4   58.49    5.50
  12  -1   4   62.59    5.50
  12   1   4   59.89    5.80
 -12   1  -4   55.49    3.20
  12   1   4   50.19    5.10
  13  -1   4    7.40    3.10
 -13  -1  -4    5.70    1.30
 -13  -1  -4    5.20    1.30
  13  -1   4    4.90    2.70
 -13   1  -4    4.20    1.50
  13   1   4    4.30    2.30
  13   1   4   12.70    3.30
 -14  -1  -4   69.99    3.10
  14  -1   4   83.29    7.00
 -14  -1  -4   81.29    3.60
  14  -1   4   65.69    6.50
  14   1   4   77.19    6.80
  14   1   4   77.09    7.00
 -14   1  -4   73.29    3.20
  15  -1   4    2.40    2.80
  15  -1   4    5.60    3.20
  15   1   4    4.00    2.20
  15   1   4    9.30    4.00
  16  -1   4   24.40    4.90
  16  -1   4   21.80    4.70
  16   1   4   32.20    6.10
  16   1   4   29.90    5.10
  17  -1   4    6.40    3.70
  17  -1   4    6.20    3.70
  17   1   4    2.90    3.30
  17   1   4    1.10    3.50
  18  -1   4    2.00    3.30
  18   1   4    3.10    3.40
  18   1   4    1.10    3.10
 -19  -2   4    3.20    3.30
  19  -2  -4   -0.30    3.00
  19  -2  -4    0.60    3.40
  19   2  -4    4.60    3.50
 -18  -2   4    4.10    3.30
  18  -2  -4    0.40    3.30
  18  -2  -4    6.60    3.80
  18   2  -4   -0.80    2.60
  17  -2  -4   21.10    5.00
  17  -2  -4   20.30    4.60
 -17  -2   4   16.40    4.10
  17   2  -4   24.20    4.80
 -16  -2   4   27.00    4.90
  16   2  -4   24.50    5.10
 -15  -2   4  151.38    9.20
  15  -2  -4  140.79    9.00
  15   2  -4  141.59    9.20
  14  -2  -4   31.70    4.70
  13  -2  -4  123.09    8.60
 -13  -2   4  131.09    8.00
  13   2  -4  131.69    8.00
  12  -2  -4  156.68    8.60
 -12  -2   4  153.98    8.50
 -12   2   4  156.98    8.70
  12   2  -4  150.28    8.30
 -11  -2   4  180.68    8.80
  11  -2  -4  175.48    8.80
 -11   2   4  173.98    8.90
  11   2  -4  169.78    8.50
 -10  -2   4  109.29    6.40
  10  -2  -4  115.39    6.40
 -10   2   4  120.89    6.90
  10   2  -4  116.89    6.40
  -9  -2   4  307.27   12.10
   9  -2  -4  322.17    9.10
   9  -2  -4  327.67   12.20
  -9   2   4  326.07   12.50
   9   2  -4  329.37    8.90
   9   2  -4  302.97   11.70
   8  -2  -4  306.37    9.00
   8  -2  -4  320.27   11.60
  -8  -2   4  292.57   11.40
   8   2  -4  310.57    8.80
   8   2  -4  293.67   11.70
  -8   2   4  319.07   11.90
   7  -2  -4  387.36   13.30
  -7  -2   4  395.36   11.40
   7  -2  -4  405.86   11.40
   7   2  -4  385.36   12.90
   7   2  -4  394.16   11.30
  -6  -2   4    4.80    0.80
   6  -2  -4    3.80    0.80
  -6  -2   4    3.40    1.10
  -6  -2   4    4.10    1.20
   6  -2  -4    6.30    1.50
   6   2  -4    4.30    1.10
   6   2  -4    4.70    0.80
  -6   2   4    4.70    1.40
  -5  -2   4   75.59    3.40
  -5  -2   4   79.99    3.30
  -5  -2   4   80.39    4.10
   5  -2  -4   81.99    4.10
   5  -2  -4   84.69    3.30
   5   2  -4   77.79    3.50
   5   2  -4   78.59    3.20
  -5   2   4   84.49    4.30
   4  -2  -4   44.50    2.20
  -4  -2   4   46.10    2.80
  -4  -2   4   48.00    2.20
   4  -2  -4   44.60    2.30
  -4  -2   4   48.20    2.30
   4   2  -4   46.20    2.20
   4   2  -4   43.60    2.20
  -4   2   4   42.10    2.80
   3  -2  -4   58.49    2.90
  -3  -2   4   56.59    2.70
  -3  -2   4   55.19    3.10
  -3  -2   4   57.29    2.90
   3  -2  -4   59.29    2.60
  -3  -2   4   56.69    2.20
   3  -2  -4   54.39    2.60
  -3   2   4   60.69    3.00
   3   2  -4   54.99    3.00
   3   2  -4   60.69    2.30
  -3   2   4   54.19    2.50
   3   2  -4   57.99    2.90
  -2  -2   4  548.05   15.50
  -2  -2   4  521.55   15.10
   2  -2  -4  528.55   15.10
  -2  -2   4  520.45   15.20
   2  -2  -4  516.25   15.10
   2  -2  -4  512.95   14.60
   2   2  -4  526.35   15.60
   2   2  -4  521.95   15.40
   2   2  -4  503.75   15.10
  -2   2   4  525.45   14.70
   2   2  -4  519.75   13.90
  -1  -2   4 1609.54   44.20
   1  -2  -4 1647.34   43.90
  -1  -2   4 1619.84   44.40
   1  -2  -4 1661.63   43.90
  -1  -2   4 1724.03   44.60
  -1   2   4 1643.34   43.90
   1   2  -4 1670.03   44.20
   1   2  -4 1664.33   44.50
   1   2  -4 1571.34   44.30
   0  -2   4  405.16   12.00
   0  -2  -4  395.86   11.60
   0  -2   4  387.66   11.50
   0  -2   4  401.76   12.00
   0  -2  -4  381.56   11.80
   0   2  -4  404.66   12.00
   0   2  -4  389.06   10.90
   0   2  -4  394.76   11.90
   0   2   4  387.36   11.50
  -1  -2  -4   75.29    3.30
  -1  -2  -4   75.09    2.40
   1  -2   4   79.29    3.50
   1  -2   4   74.19    3.00
  -1  -2  -4   78.39    3.40
   1  -2   4   71.19    3.40
   1  -2   4   75.49    3.00
  -1   2  -4   75.39    3.40
   1   2   4   78.09    3.40
  -1   2  -4   76.59    3.00
  -1   2  -4   75.59    3.40
   1   2   4   78.79    3.50
  -2  -2  -4  190.98    6.80
  -2  -2  -4  184.38    6.60
   2  -2   4  182.68    6.60
   2  -2   4  184.48    6.70
  -2  -2  -4  188.68    5.40
   2  -2   4  189.58    6.30
   2   2   4  194.08    6.80
   2   2   4  175.08    5.30
  -2   2  -4  193.48    6.70
  -2   2  -4  189.18    6.60
   2   2   4  183.08    6.70
   3  -2   4  974.90   27.80
   3  -2   4  985.40   27.90
   3  -2   4 1006.40   28.30
  -3   2  -4  982.20   27.80
   3   2   4  995.70   26.60
  -3   2  -4 1019.30   27.90
   3   2   4  993.90   28.30
   3   2   4  983.90   28.30
   4  -2   4  111.49    4.70
   4  -2   4  104.79    4.90
   4  -2   4  112.09    5.20
  -4  -2  -4  111.99    4.00
   4   2   4  118.19    5.30
   4   2   4  115.49    5.30
  -4   2  -4  110.29    4.60
   4   2   4  110.79    3.90
  -5  -2  -4 1259.57   33.90
   5  -2   4 1227.98   35.50
   5  -2   4 1240.18   35.40
  -5   2  -4 1203.58   34.30
   5   2   4 1227.38   33.80
   5   2   4 1263.87   35.70
   5   2   4 1269.17   35.80
   6  -2   4   57.19    3.90
  -6  -2  -4   67.09    3.20
   6  -2   4   57.39    3.90
   6   2   4   64.59    4.10
   6   2   4   63.19    3.10
  -6   2  -4   58.09    3.20
   6   2   4   61.59    4.20
  -7  -2  -4  332.67   10.70
   7  -2   4  321.17   12.20
  -7  -2  -4  321.77   10.60
   7  -2   4  340.37   12.30
   7   2   4  319.57   12.40
   7   2   4  317.27   12.20
  -8  -2  -4   22.30    2.00
   8  -2   4   20.70    3.00
   8  -2   4   24.40    3.50
  -8  -2  -4   25.80    2.40
   8   2   4   20.20    3.30
   8   2   4   30.70    3.90
   9  -2   4   73.99    5.20
  -9  -2  -4   71.89    3.70
  -9  -2  -4   79.89    4.40
   9  -2   4   71.69    5.20
   9   2   4   70.99    5.10
   9   2   4   73.49    5.50
 -10  -2  -4    4.10    1.70
 -10  -2  -4    5.10    1.30
  10  -2   4    2.00    1.70
  10  -2   4    4.40    2.20
  10   2   4    3.70    2.00
  10   2   4   10.10    2.50
 -11  -2  -4  164.78    6.30
 -11  -2  -4  163.48    7.70
  11  -2   4  155.88    9.00
  11  -2   4  164.48    9.20
  11   2   4  174.38    9.40
  11   2   4  172.18    9.20
  12  -2   4   27.70    4.50
 -12  -2  -4   26.00    2.30
  12  -2   4   26.40    4.60
 -12  -2  -4   33.10    2.90
 -12  -2  -4   23.90    3.60
  12   2   4   32.80    4.80
  12   2   4   29.40    5.20
 -13  -2  -4   81.39    3.80
  13  -2   4   72.89    7.50
 -13  -2  -4   74.69    5.40
  13  -2   4   72.49    6.50
 -13  -2  -4   74.19    3.80
 -13   2  -4   77.89    4.00
  13   2   4   87.69    7.00
  13   2   4   94.99    7.40
  14  -2   4   14.70    4.00
 -14  -2  -4   12.60    1.60
  14  -2   4   12.90    3.60
  14   2   4    8.60    3.10
  14   2   4    7.20    3.60
 -14   2  -4   13.40    1.70
  15  -2   4    1.30    2.80
  15  -2   4   -2.40    2.50
  15   2   4    5.00    3.10
  15   2   4    5.60    3.10
 -15   2  -4    0.70    1.00
  16  -2   4    1.60    3.20
  16  -2   4   12.70    4.20
  16   2   4   -0.30    2.50
  16   2   4    4.20    3.40
  17  -2   4    2.70    3.10
  17  -2   4   -2.80    2.20
  17   2   4    1.60    3.30
  17   2   4    4.60    3.40
  18  -2   4   -4.60    2.50
  18  -2   4   -2.80    3.70
  18   2   4   -0.80    3.80
  18   2   4   -1.10    3.50
  19  -3  -4   33.10    6.10
  19  -3  -4   23.50    5.70
 -19  -3   4   24.40    5.30
  19   3  -4   29.50    6.40
 -18  -3   4    3.80    3.10
  18  -3  -4   -2.30    2.70
  18  -3  -4   -2.70    2.80
  18   3  -4    1.80    2.70
  17  -3  -4   34.80    5.90
 -17  -3   4   41.00    6.20
  17  -3  -4   42.50    6.40
  17   3  -4   39.10    6.10
 -16  -3   4    2.40    2.70
  16  -3  -4    5.00    3.30
  16  -3  -4    4.20    2.80
  16   3  -4   -2.60    2.10
  15  -3  -4   17.50    4.00
 -15  -3   4   19.40    3.90
  15   3  -4   18.90    4.00
 -14  -3   4    0.00    2.20
  14  -3  -4   -4.30    2.00
  14   3  -4    4.40    2.70
 -13  -3   4    5.10    2.60
  13  -3  -4    9.30    2.90
  13   3  -4    9.00    2.70
  12  -3  -4    2.80    2.00
 -12  -3   4   -1.30    1.90
  12   3  -4   -0.70    1.60
 -11  -3   4   15.70    2.90
  11  -3  -4   24.80    3.70
  11  -3  -4   19.30    1.20
  11   3  -4   18.60    3.40
 -10  -3   4   -0.30    1.30
  10  -3  -4    1.00    0.60
  10  -3  -4   -0.60    1.40
  10   3  -4   -0.20    1.30
  10   3  -4   -0.70    0.50
   9  -3  -4    7.40    1.00
  -9  -3   4    5.60    1.00
   9  -3  -4    5.20    1.80
  -9  -3   4    8.20    2.20
   9   3  -4    9.40    1.10
   9   3  -4    5.70    1.90
   8  -3  -4    0.30    0.70
  -8  -3   4    0.70    0.70
   8  -3  -4    2.10    1.30
  -8  -3   4    1.50    1.20
   8   3  -4    0.80    0.80
   8   3  -4    0.40    0.90
  -7  -3   4  829.92   25.60
  -7  -3   4  852.61   23.60
   7  -3  -4  836.22   23.60
   7  -3  -4  845.02   25.60
   7   3  -4  888.21   24.30
   7   3  -4  830.12   24.80
   6  -3  -4    1.20    0.70
  -6  -3   4    3.30    1.30
  -6  -3   4    2.40    0.80
  -6  -3   4    2.80    1.00
   6   3  -4    1.80    0.90
   6   3  -4    2.30    0.80
   5  -3  -4 1895.21   52.99
  -5  -3   4 1881.11   52.99
  -5  -3   4 1979.30   51.89
   5  -3  -4 1939.41   51.89
   5  -3  -4 1966.70   51.99
  -5  -3   4 1905.01   51.79
   5   3  -4 1943.11   51.79
   5   3  -4 1922.21   51.99
   4  -3  -4  111.19    4.10
   4  -3  -4  107.19    4.40
  -4  -3   4  114.19    4.90
  -4  -3   4  116.89    4.40
  -4  -3   4  109.49    3.90
   4   3  -4  109.79    4.00
   4   3  -4  111.29    4.30
  -3  -3   4 2311.17   63.09
   3  -3  -4 2320.87   61.89
   3  -3  -4 2293.77   62.59
  -3  -3   4 2363.46   62.69
  -3  -3   4 2511.55   63.39
  -3  -3   4 2341.37   61.49
   3  -3  -4 2127.09   62.89
   3   3  -4 2466.75   61.59
   3   3  -4 2325.87   62.59
  -2  -3   4   38.00    2.30
  -2  -3   4   36.70    2.30
   2  -3  -4   37.30    2.20
  -2  -3   4   32.90    2.10
   2  -3  -4   35.40    1.60
   2   3  -4   33.50    2.10
  -2   3   4   34.50    1.60
   2   3  -4   33.20    2.20
   2   3  -4   36.80    2.20
   1  -3  -4 2163.38   57.39
  -1  -3   4 2131.99   58.39
  -1  -3   4 2169.18   58.29
  -1  -3   4 2191.28   58.39
   1  -3  -4 2185.98   58.39
   1   3  -4 2137.29   58.29
   1   3  -4 2225.58   58.29
   1   3  -4 2170.18   58.29
  -1   3   4 2171.98   57.39
   0  -3  -4   36.70    2.30
   0  -3  -4   33.60    2.30
   0  -3   4   34.00    2.30
   0  -3   4   33.30    1.60
   0  -3   4   33.10    2.10
   0  -3   4   33.40    2.20
   0  -3  -4   35.50    1.90
   0   3  -4   33.40    2.20
   0   3  -4   37.50    2.30
   0   3   4   37.20    1.90
   0   3  -4   30.80    1.40
   0   3  -4   35.80    2.10
   1  -3   4 5364.16  141.79
  -1  -3  -4 5426.56  141.59
  -1  -3  -4 5324.07  142.69
  -1  -3  -4 5418.76  142.39
   1  -3   4 5364.66  142.39
  -1   3  -4 5559.04  142.69
   1   3   4 5492.95  142.39
  -1   3  -4 5353.96  141.69
   2  -3   4  311.57    9.80
  -2  -3  -4  329.37    9.30
  -2  -3  -4  313.67   10.30
   2  -3   4  328.47   10.40
   2  -3   4  322.67   10.40
  -2  -3  -4  309.67   10.30
  -2   3  -4  316.17   10.30
  -2   3  -4  323.07   10.30
   2   3   4  326.27   10.40
   2   3   4  314.67   10.50
  -2   3  -4  330.47   10.40
  -3  -3  -4  743.93   20.60
   3  -3   4  766.52   21.70
   3  -3   4  736.23   21.80
  -3  -3  -4  747.33   21.80
   3  -3   4  748.83   22.00
   3   3   4  759.22   22.20
  -3   3  -4  823.52   22.90
  -3   3  -4  728.53   21.50
   3   3   4  750.82   22.20
   3   3   4  740.63   20.60
   4  -3   4  187.58    7.10
   4  -3   4  196.28    7.50
  -4  -3  -4  191.28    6.30
  -4  -3  -4  202.98    7.10
   4  -3   4  194.88    7.30
   4   3   4  194.28    7.50
   4   3   4  193.98    7.70
   4   3   4  181.48    7.50
  -5  -3  -4   18.80    1.50
   5  -3   4   15.40    2.00
   5  -3   4   15.00    2.20
   5  -3   4   19.20    2.60
  -5  -3  -4   15.50    1.70
   5   3   4   16.70    2.50
   5   3   4   19.70    3.00
   5   3   4   16.60    1.40
   6  -3   4    1.30    1.00
  -6  -3  -4    0.80    0.70
   6  -3   4   -0.50    0.70
   6  -3   4    0.40    1.00
  -6  -3  -4    1.00    0.70
   6   3   4    0.00    1.10
   6   3   4    0.50    1.00
   6   3   4    0.80    0.70
   7  -3   4  111.79    6.10
  -7  -3  -4  113.89    5.00
   7  -3   4  110.59    6.00
  -7  -3  -4  121.49    5.10
   7   3   4  117.69    6.30
   7   3   4  119.69    6.40
  -8  -3  -4    2.20    0.90
   8  -3   4    2.00    1.40
   8  -3   4    1.00    1.40
  -8  -3  -4    1.10    0.80
   8   3   4   -0.70    1.50
   8   3   4   -0.50    1.20
  -9  -3  -4   43.70    2.90
   9  -3   4   40.40    3.80
  -9  -3  -4   40.60    3.20
   9  -3   4   34.50    3.80
   9   3   4   39.60    4.00
   9   3   4   54.79    4.60
  10  -3   4    1.80    1.60
  10  -3   4   -0.30    1.50
 -10  -3  -4    0.30    1.10
 -10  -3  -4    3.40    1.20
  10   3   4    5.90    2.00
  10   3   4   -1.10    1.60
  11  -3   4   43.30    4.80
 -11  -3  -4   46.80    3.80
  11  -3   4   47.10    4.80
 -11  -3  -4   44.10    2.90
  11   3   4   49.90    5.10
  11   3   4   42.70    4.70
  12  -3   4    7.50    2.80
  12  -3   4   10.40    3.10
 -12  -3  -4   18.00    3.10
 -12  -3  -4   10.50    1.70
  12   3   4   14.10    4.20
  12   3   4    9.30    2.90
 -13  -3  -4   98.89    4.50
 -13  -3  -4   99.29    6.30
  13  -3   4   96.99    7.60
  13   3   4  107.19    7.70
  13   3   4  116.39    8.40
 -14  -3  -4   -1.00    1.80
  14  -3   4    1.60    2.80
 -14  -3  -4    1.90    1.90
  14  -3   4    0.00    2.30
 -14  -3  -4   -0.90    1.00
  14   3   4    2.00    2.70
  14   3   4   -4.20    1.60
 -15  -3  -4   63.99    3.00
  15  -3   4   72.19    7.20
 -15  -3  -4   68.79    5.40
  15  -3   4   81.29    7.20
  15   3   4   82.19    7.50
  15   3   4   78.59    7.90
  16  -3   4   -1.30    2.90
  16  -3   4    3.90    3.20
  16   3   4   -0.90    3.30
  16   3   4    4.70    3.20
  17  -3   4   33.30    5.80
  17   3   4   24.80    5.50
  17   3   4   37.30    7.30
  18  -3   4   -1.20    3.50
  18  -3   4   -1.60    3.00
  18   3   4   -0.90    3.00
  18   3   4    0.30    3.30
  19  -4  -4    0.20    3.50
 -19  -4   4    7.00    4.20
  19  -4  -4    6.60    4.10
  19   4  -4    3.60    4.40
  18  -4  -4   12.00    4.20
 -18  -4   4    4.70    3.50
  18   4  -4    6.80    3.40
  17  -4  -4   39.30    5.90
  17  -4  -4   35.40    5.30
 -17  -4   4   24.70    4.80
  17   4  -4   30.70    5.40
  16  -4  -4   26.30    4.30
 -16  -4   4   23.80    4.50
  16  -4  -4   19.70    4.30
  16   4  -4   25.40    4.90
  15  -4  -4  148.69    9.50
 -15  -4   4  150.38    9.20
  15  -4  -4  157.78    9.20
  15   4  -4  137.89    9.00
 -14  -4   4   23.90    4.20
  14  -4  -4   16.70    4.00
  14  -4  -4   25.50    4.40
  14   4  -4   27.80    5.00
  13  -4  -4  154.08    9.20
 -13  -4   4  151.78    8.90
  13   4  -4  166.18    9.00
  12  -4  -4   43.70    4.60
  12  -4  -4   41.70    2.10
 -12  -4   4   28.00    4.10
  12   4  -4   35.90    4.70
  11  -4  -4  356.86   14.30
  11  -4  -4  353.26   10.60
 -11  -4   4  335.67   13.80
 -11  -4   4  356.76   10.50
  11   4  -4  334.77   13.40
  11   4  -4  362.46   10.50
  10  -4  -4    8.10    1.30
 -10  -4   4    5.90    2.00
  10  -4  -4    4.70    2.20
 -10  -4   4    6.20    1.20
  10   4  -4    5.10    1.90
  10   4  -4    7.10    1.20
  -9  -4   4  607.14   17.60
   9  -4  -4  637.64   20.60
   9  -4  -4  612.24   17.70
  -9  -4   4  598.14   20.10
   9   4  -4  600.84   19.50
   9   4  -4  592.84   17.40
  -8  -4   4   24.80    3.20
  -8  -4   4   28.70    2.10
   8  -4  -4   31.40    2.20
   8  -4  -4   32.20    3.30
   8   4  -4   31.70    2.20
   8   4  -4   33.60    2.90
  -8   4   4   30.60    2.10
  -7  -4   4  471.05   14.30
   7  -4  -4  488.95   14.40
  -7  -4   4  474.05   16.00
   7  -4  -4  491.75   16.20
  -7   4   4  455.85   14.20
   7   4  -4  475.15   15.10
   7   4  -4  478.05   14.30
   6  -4  -4    3.70    1.20
  -6  -4   4    3.90    1.10
  -6  -4   4    2.40    0.90
   6  -4  -4    2.70    0.90
   6   4  -4    4.70    1.20
   6   4  -4    3.60    1.10
  -6   4   4    4.80    1.00
  -5  -4   4   67.59    3.10
  -5  -4   4   58.39    3.60
   5  -4  -4   67.49    3.30
  -5  -4   4   64.49    3.30
   5  -4  -4   70.29    3.30
   5   4  -4   64.89    3.10
  -5   4   4   60.99    3.20
   5   4  -4   61.49    3.30
   4  -4  -4   48.20    2.80
   4  -4  -4   47.50    2.20
  -4  -4   4   48.60    2.30
  -4  -4   4   41.50    3.00
  -4  -4   4   47.20    2.80
   4   4  -4   45.90    2.20
   4   4  -4   50.19    2.90
  -4   4   4   49.90    3.20
   3  -4  -4  143.09    4.50
  -3  -4   4  142.29    5.90
  -3  -4   4  140.39    4.50
  -3  -4   4  140.89    5.60
   3  -4  -4  150.68    5.70
   3   4  -4  146.99    4.50
   3   4  -4  148.89    7.00
  -2  -4   4    0.80    0.70
   2  -4  -4   -0.60    0.40
  -2  -4   4    0.40    0.30
  -2  -4   4    0.50    0.60
  -2  -4   4   -0.30    0.70
   2  -4  -4    0.10    0.30
  -2   4   4    1.00    0.30
  -1  -4   4  261.97    9.00
  -1  -4   4  271.77    9.20
  -1  -4   4  275.17    7.50
   1  -4  -4  275.77    8.00
  -1  -4   4  269.87    9.00
   1  -4  -4  276.77    9.20
  -1   4   4  269.57    7.90
   1   4  -4  258.57    8.80
   0  -4   4   58.09    3.00
   0  -4   4   53.89    3.10
   0  -4   4   59.19    3.10
   0  -4   4   57.69    2.20
   0  -4  -4   54.09    2.50
   0  -4  -4   57.39    3.10
   0   4   4   54.49    2.50
   0   4  -4   56.19    2.90
  -1  -4  -4  120.29    4.40
  -1  -4  -4  117.19    5.10
   1  -4   4  120.59    4.30
   1  -4   4  123.59    5.00
   1  -4   4  119.09    5.10
   1  -4   4  127.69    5.00
  -1   4  -4  122.19    4.90
   1   4   4  121.79    4.70
  -2  -4  -4   37.30    1.90
   2  -4   4   31.20    2.40
   2  -4   4   34.20    2.30
   2  -4   4   29.50    2.00
  -2  -4  -4   33.90    2.40
  -2   4  -4   29.50    2.00
   2   4   4   31.60    2.20
  -2   4  -4   31.70    2.20
   2   4   4   32.60    2.50
   3  -4   4   52.89    3.00
   3  -4   4   52.29    3.20
   3  -4   4   49.00    3.10
  -3  -4  -4   52.49    2.50
  -3  -4  -4   56.89    3.30
  -3   4  -4   52.09    3.00
   3   4   4   56.29    3.40
   3   4   4   48.70    3.10
   3   4   4   50.49    2.50
   4  -4   4  406.66   13.40
   4  -4   4  415.16   13.40
   4  -4   4  398.96   13.40
  -4  -4  -4  428.86   12.50
  -4  -4  -4  426.66   13.40
   4   4   4  432.46   14.50
   4   4   4  422.06   13.90
   4   4   4  404.66   12.30
  -5  -4  -4  716.23   20.30
   5  -4   4  705.63   21.50
   5  -4   4  687.53   21.00
  -5  -4  -4  721.13   21.10
   5  -4   4  693.83   21.50
   5   4   4  677.13   20.10
   5   4   4  719.93   22.10
   5   4   4  731.93   22.00
  -6  -4  -4   78.89    4.10
   6  -4   4   71.19    4.00
  -6  -4  -4   74.49    3.70
   6  -4   4   78.59    4.50
   6  -4   4   74.89    4.50
   6   4   4   72.19    4.60
   6   4   4   72.69    4.70
  -7  -4  -4  178.98    6.90
  -7  -4  -4  178.28    7.00
   7  -4   4  185.98    7.20
   7  -4   4  168.28    7.80
   7  -4   4  179.38    8.10
   7   4   4  172.58    8.10
   7   4   4  181.98    8.40
  -8  -4  -4   13.00    1.90
   8  -4   4    9.50    2.20
   8  -4   4    7.40    2.20
  -8  -4  -4   11.00    1.90
   8  -4   4    7.40    1.70
   8   4   4   10.40    2.50
   8   4   4    5.50    1.80
   9  -4   4  354.66   14.10
  -9  -4  -4  368.16   12.10
   9  -4   4  358.16   13.90
  -9  -4  -4  371.56   12.70
   9   4   4  348.77   14.10
   9   4   4  376.06   14.70
  10  -4   4    0.20    1.60
 -10  -4  -4   -1.50    1.10
  10  -4   4    0.40    1.50
 -10  -4  -4    0.70    1.10
  10   4   4    0.10    2.00
  10   4   4    1.70    1.70
 -11  -4  -4  523.95   16.10
  11  -4   4  506.15   19.00
  11  -4   4  512.95   19.30
 -11  -4  -4  513.15   17.30
  11   4   4  507.75   19.70
  11   4   4  510.35   19.40
  12  -4   4    1.70    2.00
  12  -4   4    4.10    2.80
 -12  -4  -4   -0.60    1.20
 -12  -4  -4    0.60    1.50
  12   4   4   -0.80    2.10
  12   4   4    0.90    2.90
 -13  -4  -4  116.99    5.40
  13  -4   4  140.39    9.00
 -13  -4  -4  126.99    7.20
  13  -4   4  115.39    9.00
  13   4   4  114.69    8.40
  13   4   4  128.39    9.20
  14  -4   4    1.70    2.70
 -14  -4  -4    3.10    1.50
  14  -4   4   -1.40    2.20
 -14  -4  -4    6.10    2.30
  14   4   4    1.70    2.20
  14   4   4    6.50    3.10
 -15  -4  -4   10.60    1.70
  15  -4   4    9.30    3.50
 -15  -4  -4   15.80    3.00
  15  -4   4    5.50    3.20
  15   4   4   11.90    4.30
  15   4   4   11.80    4.00
 -16  -4  -4    0.90    2.50
  16  -4   4   -2.90    2.70
  16  -4   4   -1.10    3.30
  16   4   4   -0.30    2.90
  16   4   4    1.20    3.00
  17  -4   4   -1.40    3.10
  17  -4   4   -2.50    3.10
  18  -5  -4   18.50    4.70
  18  -5  -4    9.90    3.80
 -18  -5   4   13.00    4.30
  18   5  -4    1.20    4.60
  17  -5  -4    9.40    4.00
  17  -5  -4   15.40    4.20
 -17  -5   4   14.70    4.30
  17   5  -4   16.00    4.50
  16  -5  -4    4.90    2.90
 -16  -5   4    7.60    3.40
  16  -5  -4    3.40    2.50
  16   5  -4    5.40    2.90
  15  -5  -4    1.10    2.80
  15  -5  -4    6.40    2.80
 -15  -5   4   -0.80    2.60
  15   5  -4    4.00    3.00
  14  -5  -4    3.00    1.90
  14  -5  -4   -0.40    2.20
 -14  -5   4   -3.70    1.70
  14   5  -4    0.70    2.70
  13  -5  -4    8.30    2.60
  13  -5  -4    5.40    1.10
  13  -5  -4    2.60    2.30
 -13  -5   4    3.00    2.30
  13   5  -4    7.70    2.80
  12  -5  -4   93.19    4.10
 -12  -5   4   87.99    3.90
  12  -5  -4  101.89   10.80
 -12  -5   4   93.49    6.40
  12  -5  -4   97.59    6.10
  12   5  -4   92.19    6.30
 -11  -5   4   -0.30    0.90
  11  -5  -4    1.80    1.00
 -11  -5   4   -0.90    1.40
  11  -5  -4    2.20    2.10
  11   5  -4    0.20    1.60
  11   5  -4    1.50    1.10
 -10  -5   4    3.70    1.70
  10  -5  -4    5.50    1.40
  10  -5  -4   -0.70    1.40
 -10  -5   4    2.60    1.10
  10   5  -4    2.60    1.80
  -9  -5   4  299.07    9.90
  -9  -5   4  286.97   11.80
   9  -5  -4  297.67    9.90
   9  -5  -4  287.07   11.90
   9   5  -4  294.17   11.10
   8  -5  -4   71.29    4.80
  -8  -5   4   55.39    4.30
   8  -5  -4   60.39    3.50
  -8  -5   4   61.79    3.40
   8   5  -4   58.89    3.80
   7  -5  -4  451.15   14.20
  -7  -5   4  435.46   15.40
   7  -5  -4  469.55   15.80
  -7  -5   4  461.05   14.10
   7   5  -4  440.56   14.40
  -6  -5   4  698.33   21.10
   6  -5  -4  734.23   22.80
  -6  -5   4  719.63   22.60
   6  -5  -4  717.53   21.50
  -6  -5   4  777.42   21.60
   6   5  -4  742.53   21.30
   5  -5  -4  431.66   14.40
   5  -5  -4  471.25   13.30
  -5  -5   4  492.85   14.60
  -5  -5   4  449.46   13.70
   5   5  -4  474.85   13.80
   4  -5  -4  907.91   26.20
  -4  -5   4  922.11   26.20
   4  -5  -4  910.21   24.40
  -4  -5   4  881.91   24.90
  -4  -5   4  892.41   26.60
   4   5  -4  919.11   24.90
  -3  -5   4 1649.83   44.90
  -3  -5   4 1612.84   43.20
  -3  -5   4 1565.84   45.00
   3  -5  -4 1648.64   45.00
   3  -5  -4 1640.54   42.70
  -2  -5   4  306.47    8.70
  -2  -5   4  314.27   10.40
  -2  -5   4  301.37   10.40
  -2  -5   4  297.47   10.40
   2  -5  -4  306.27    8.40
   2  -5  -4  305.87   10.40
  -2   5   4  307.37    8.40
   1  -5  -4  190.48    7.30
  -1  -5   4  198.18    7.40
  -1  -5   4  190.98    7.40
  -1  -5   4  191.98    7.10
   0  -5   4 1096.89   30.70
   0  -5   4 1084.69   30.20
   0  -5   4 1067.79   29.00
   0  -5  -4 1084.29   30.70
   0  -5   4 1086.09   30.70
   0   5   4 1062.59   29.20
   0   5  -4 1046.30   30.00
   1  -5   4   69.49    3.70
  -1  -5  -4   60.59    3.60
   1  -5   4   65.79    2.90
  -1  -5  -4   65.89    3.10
   1  -5   4   58.99    3.60
   1  -5   4   62.29    3.30
  -1   5  -4   63.19    3.30
   1   5   4   66.99    3.10
  -2  -5  -4 1922.41   52.29
   2  -5   4 1891.91   52.29
  -2  -5  -4 1915.31   51.19
   2  -5   4 1904.71   51.29
   2  -5   4 1912.01   51.79
   2   5   4 1863.11   51.69
   2   5   4 1894.11   52.39
  -2   5  -4 1894.11   52.19
   3  -5   4   24.80    2.20
   3  -5   4   30.80    2.50
  -3  -5  -4   29.80    2.50
   3  -5   4   29.00    2.30
  -3  -5  -4   33.60    2.10
   3   5   4   28.40    2.50
   3   5   4   27.80    2.00
   3   5   4   29.20    2.70
   4  -5   4  335.77   11.40
   4  -5   4  338.27   11.40
  -4  -5  -4  341.57   11.50
  -4  -5  -4  340.27   10.60
   4  -5   4  325.07   11.50
   4   5   4  324.57   10.60
   4   5   4  341.77   12.00
   4   5   4  341.67   11.80
  -5  -5  -4   64.79    3.80
  -5  -5  -4   66.49    3.40
   5  -5   4   63.19    4.00
   5  -5   4   59.59    3.90
   5   5   4   63.09    4.20
  -6  -5  -4   39.20    2.70
   6  -5   4   36.90    3.40
  -6  -5  -4   35.80    2.90
   6  -5   4   33.30    3.10
   6   5   4   39.00    3.60
   6   5   4   33.50    3.20
   7  -5   4   24.50    3.20
   7  -5   4   24.10    3.20
   7  -5   4   25.90    3.30
  -7  -5  -4   27.80    2.40
   7   5   4   24.60    3.60
   7   5   4   20.80    3.10
  -8  -5  -4  158.28    6.70
   8  -5   4  159.68    7.00
   8  -5   4  155.78    7.60
   8  -5   4  152.08    7.80
   8   5   4  143.19    7.80
   8   5   4  157.68    8.30
   9  -5   4   24.60    3.80
  -9  -5  -4   22.10    3.10
   9  -5   4   21.30    3.20
   9  -5   4   23.80    2.70
  -9  -5  -4   31.50    3.00
   9   5   4   30.30    4.60
   9   5   4   20.60    3.50
  10  -5   4    4.60    2.00
  10  -5   4    3.10    1.50
 -10  -5  -4    3.90    1.60
 -10  -5  -4    6.40    1.60
  10  -5   4    5.20    2.30
  10   5   4    4.40    2.30
  10   5   4    3.10    2.10
 -11  -5  -4    5.10    1.80
 -11  -5  -4    7.00    2.30
  11  -5   4    6.10    2.40
  11  -5   4    7.30    3.00
  11   5   4    9.80    3.10
  11   5   4    6.10    2.80
 -12  -5  -4   21.30    3.40
 -12  -5  -4   30.50    4.20
  12  -5   4   21.50    4.00
  12  -5   4   18.90    4.30
  12   5   4   22.00    4.40
  12   5   4   14.30    3.40
  13  -5   4    4.00    2.70
  13  -5   4    4.90    2.90
 -13  -5  -4    3.20    1.90
  13   5   4    4.60    2.80
  13   5   4    0.90    2.80
 -14  -5  -4   59.09    5.00
  14  -5   4   49.00    6.70
  14  -5   4   66.09    6.50
 -14  -5  -4   57.39    3.60
  14   5   4   57.39    6.40
  14   5   4   50.59    6.80
  15  -5   4    9.20    3.60
  15  -5   4   10.80    3.20
 -15  -5  -4    7.90    1.90
 -15  -5  -4    4.20    2.30
  15   5   4   10.70    4.00
  15   5   4    2.70    2.80
 -16  -5  -4   17.20    3.90
  16  -5   4    9.10    3.50
  16  -5   4   10.10    3.80
  16   5   4   11.10    4.10
  16   5   4    8.30    4.10
 -17  -5  -4    2.70    2.70
  17  -5   4    4.00    3.30
  17  -5   4   -3.00    3.10
  17   5   4    5.10    3.90
  17   5   4    4.70    3.60
 -18  -6   4    6.40    3.90
  18  -6  -4    2.20    3.10
  18  -6  -4    4.00    3.10
  18   6  -4   -3.20    3.20
  17  -6  -4    1.20    3.30
  17  -6  -4   -2.60    2.80
 -17  -6   4    8.00    3.60
  17   6  -4    2.60    3.10
 -16  -6   4   38.20    5.90
  16  -6  -4   31.70    4.90
  16  -6  -4   36.00    6.00
  16   6  -4   40.10    5.70
  15  -6  -4    9.00    2.90
 -15  -6   4    7.10    2.70
  15  -6  -4   11.70    4.20
  15   6  -4   15.40    4.00
  14  -6  -4   38.60    5.60
 -14  -6   4   46.90    5.10
 -14  -6   4   43.40    2.60
  14  -6  -4   41.10    2.70
  14  -6  -4   44.00    5.40
 -13  -6   4   24.80    2.30
 -13  -6   4   18.50    4.20
  13  -6  -4   28.80    4.10
  13  -6  -4   30.50    2.40
  13  -6  -4   25.40    4.50
  13   6  -4   34.60    4.90
  12  -6  -4   94.99    5.80
  12  -6  -4   78.29    6.50
  12  -6  -4   80.39    4.20
 -12  -6   4   73.89    5.90
 -12  -6   4   79.79    4.20
  12   6  -4   86.79    6.10
 -11  -6   4   40.70    2.90
 -11  -6   4   43.30    4.60
  11  -6  -4   37.40    3.00
  11  -6  -4   43.00    5.50
  11  -6  -4   44.10    3.80
  11   6  -4   37.30    4.00
 -10  -6   4  142.49    7.90
  10  -6  -4  147.79    8.20
 -10  -6   4  149.69    6.30
  10  -6  -4  154.08    6.40
  10  -6  -4  153.08    7.00
  10   6  -4  155.78    7.60
   9  -6  -4   21.20    3.40
  -9  -6   4   24.20    3.60
   9  -6  -4   20.80    2.60
   9  -6  -4   26.30    2.50
  -9  -6   4   21.80    2.30
   9   6  -4   26.20    3.30
  -8  -6   4  874.61   25.70
   8  -6  -4  904.11   27.80
   8  -6  -4  870.91   25.80
   8  -6  -4  852.51   25.30
  -8  -6   4  836.72   27.30
   8   6  -4  928.91   27.30
   7  -6  -4   73.49    3.50
   7  -6  -4   68.09    4.00
  -7  -6   4   74.29    4.10
  -7  -6   4   66.39    4.60
   7  -6  -4   70.39    4.90
   7   6  -4   75.49    4.10
  -6  -6   4  346.07   11.60
   6  -6  -4  325.77   11.70
   6  -6  -4  350.96   12.60
   6  -6  -4  332.97   10.20
  -6  -6   4  335.47   12.50
   6   6  -4  338.57   11.00
  -5  -6   4   40.00    3.40
   5  -6  -4   39.60    3.10
  -5  -6   4   44.20    2.50
   5  -6  -4   42.10    1.90
   5  -6  -4   40.00    1.80
  -5  -6   4   39.40    2.90
   5   6  -4   37.40    2.40
  -4  -6   4   50.29    3.30
   4  -6  -4   44.00    3.70
  -4  -6   4   46.30    3.40
   4   6  -4   44.80    2.40
  -3  -6   4   23.60    1.50
  -3  -6   4   19.70    2.20
   3  -6  -4   22.90    3.00
  -2  -6   4  107.89    5.20
  -2  -6   4   96.49    5.70
  -2  -6   4   98.89    3.60
  -2  -6   4  101.49    4.80
  -1  -6   4    0.80    0.80
  -1  -6   4    0.40    0.80
   0  -6   4   20.40    1.50
   0  -6   4   21.10    2.20
   0  -6   4   22.60    2.00
   0   6   4   20.20    1.50
   1  -6   4   15.00    1.70
  -1  -6  -4   13.60    1.80
   1  -6   4   16.10    1.60
   1  -6   4   16.40    2.30
   1  -6   4   16.30    2.20
  -1  -6  -4   19.50    2.80
   1   6   4   17.30    1.60
   2  -6   4  459.05   13.70
   2  -6   4  445.66   13.90
  -2  -6  -4  446.46   13.70
  -2  -6  -4  438.76   14.60
   2  -6   4  440.76   14.70
   2  -6   4  437.76   14.60
   2   6   4  445.96   13.90
  -3  -6  -4   56.89    3.70
   3  -6   4   53.99    3.70
  -3  -6  -4   56.59    3.20
   3  -6   4   59.29    3.50
   3  -6   4   53.19    3.30
   3   6   4   44.80    3.30
   3   6   4   54.69    3.80
   4  -6   4 1579.64   43.00
  -4  -6  -4 1538.95   42.30
  -4  -6  -4 1529.15   43.30
   4  -6   4 1547.55   42.80
   4  -6   4 1453.95   43.20
   4   6   4 1528.95   43.70
   4   6   4 1559.64   43.40
  -5  -6  -4  236.98    9.20
   5  -6   4  234.18    9.00
  -5  -6  -4  238.08    8.50
   5  -6   4  241.18    9.20
   5  -6   4  234.68    9.20
   5   6   4  236.68    9.60
   5   6   4  228.58    9.50
   6  -6   4  513.55   16.80
   6  -6   4  506.45   16.50
  -6  -6  -4  492.95   16.30
   6  -6   4  486.65   16.40
  -6  -6  -4  515.05   15.80
   6   6   4  472.05   17.00
   6   6   4  511.45   17.30
  -7  -6  -4  117.09    5.80
   7  -6   4  121.69    6.50
   7  -6   4  117.99    6.10
   7  -6   4  113.79    5.80
  -7  -6  -4  115.59    5.50
   7   6   4  114.99    6.60
   7   6   4  109.09    6.50
  -8  -6  -4  231.28    9.10
   8  -6   4  218.78    9.10
   8  -6   4  231.88   10.20
   8  -6   4  226.48    9.70
   8   6   4  225.18   10.40
   8   6   4  218.98   10.20
   9  -6   4   72.89    5.20
   9  -6   4   67.19    5.30
  -9  -6  -4   71.09    4.30
   9  -6   4   65.19    4.30
  -9  -6  -4   65.79    4.40
   9   6   4   65.19    5.30
   9   6   4   70.89    5.70
  10  -6   4   86.69    5.10
 -10  -6  -4   89.49    5.30
 -10  -6  -4   84.29    4.90
  10  -6   4   81.89    5.90
  10  -6   4   75.99    5.90
  10   6   4   86.49    6.30
  10   6   4   74.29    6.40
  11  -6   4    4.60    1.70
  11  -6   4    4.70    2.20
 -11  -6  -4    2.90    1.60
  11  -6   4   -0.40    2.20
 -11  -6  -4    1.70    1.30
  11   6   4    1.40    2.40
 -12  -6  -4  156.78    8.00
  12  -6   4  160.98    9.00
 -12  -6  -4  145.29    6.80
  12  -6   4  149.49    9.10
  12   6   4  163.38    9.90
  12   6   4  151.28    9.30
  13  -6   4    4.30    2.60
 -13  -6  -4    5.70    1.80
 -13  -6  -4    6.60    2.30
  13  -6   4    7.00    3.00
  13   6   4    8.50    2.80
  13   6   4    9.90    3.10
 -14  -6  -4   15.30    3.20
  14  -6   4   22.00    5.00
 -14  -6  -4   13.90    2.20
  14  -6   4   15.00    3.50
  14   6   4   11.30    4.10
  14   6   4   16.90    4.10
  15  -6   4    6.00    3.40
  15  -6   4    7.90    3.30
 -15  -6  -4    4.40    2.50
  15   6   4    2.50    3.20
  15   6   4    7.80    3.00
 -16  -6  -4   -1.60    2.30
  16  -6   4    1.50    2.80
  16  -6   4    6.70    3.40
  16   6   4    2.80    3.60
  16   6   4   -1.40    3.60
 -17  -6  -4   -4.60    2.50
  17  -6   4    1.40    3.50
  17  -6   4    3.10    3.60
  17   6   4    2.50    3.70
  17   6   4    7.60    3.60
  18  -7  -4   26.00    4.70
 -18  -7   4   35.40    6.00
  18  -7  -4   33.90    6.30
  18   7  -4   27.70    5.90
  17  -7  -4    8.40    4.40
  17  -7  -4    7.90    3.30
 -17  -7   4   11.20    4.20
  17   7  -4    4.70    3.30
  16  -7  -4   18.10    4.30
 -16  -7   4   15.00    4.10
  16  -7  -4    8.20    3.40
  16   7  -4   20.80    4.80
 -15  -7   4   -0.60    2.00
  15  -7  -4    1.00    1.30
 -15  -7   4   -1.50    1.30
  15  -7  -4    1.40    2.10
  15  -7  -4   -0.40    2.70
  15   7  -4   -0.10    2.80
  14  -7  -4   21.90    2.50
 -14  -7   4   20.30    2.40
 -14  -7   4   25.60    4.70
  14  -7  -4   23.50    4.70
 -13  -7   4   12.70    3.30
 -13  -7   4   11.00    2.00
  13  -7  -4   15.60    3.80
  13  -7  -4   12.80    2.80
  13   7  -4   14.40    3.40
  12  -7  -4   33.10    3.00
  12  -7  -4   33.90    3.60
 -12  -7   4   38.70    5.20
 -12  -7   4   40.00    5.20
  12  -7  -4   27.40    4.40
  12   7  -4   43.30    4.30
 -11  -7   4   11.90    3.10
  11  -7  -4   14.50    2.30
  11  -7  -4   17.60    3.80
  11  -7  -4   18.60    2.90
 -11  -7   4   17.30    2.90
  11   7  -4   21.20    3.40
 -10  -7   4   11.00    3.00
  10  -7  -4    8.80    2.20
  10  -7  -4    7.30    3.10
  10  -7  -4   10.00    2.10
 -10  -7   4   10.20    2.00
  10   7  -4   12.00    2.70
  -9  -7   4   11.60    2.90
   9  -7  -4   12.30    2.30
   9  -7  -4   10.30    2.90
  -9  -7   4   15.60    2.30
   9  -7  -4   15.20    2.20
   9   7  -4   12.00    2.40
  -8  -7   4   35.30    3.10
   8  -7  -4   49.40    2.90
   8  -7  -4   37.30    3.90
   8  -7  -4   41.30    3.40
  -8  -7   4   36.30    3.90
   7  -7  -4   11.30    2.40
   7  -7  -4    7.10    1.20
  -7  -7   4    5.70    1.50
   7  -7  -4    7.80    1.30
  -7  -7   4    8.20    2.40
   7  -7  -4    8.10    1.80
   7   7  -4    7.30    1.80
  -6  -7   4  901.51   28.60
  -6  -7   4  931.01   27.80
   6  -7  -4  941.21   25.50
   6  -7  -4  973.70   29.00
   6  -7  -4  943.91   27.90
   6  -7  -4  948.71   25.40
   6   7  -4  925.11   26.80
  -5  -7   4   24.70    3.40
  -5  -7   4   23.00    2.00
  -5  -7   4   25.30    2.70
   5  -7  -4   23.10    2.50
   5   7  -4   24.10    2.10
  -4  -7   4  452.85   14.90
  -4  -7   4  439.26   13.30
   4  -7  -4  432.76   14.80
  -4  -7   4  458.75   15.30
   3  -7  -4   22.70    2.40
  -3  -7   4   23.30    1.90
  -3  -7   4   26.30    2.60
  -3  -7   4   24.90    2.60
   2  -7  -4  106.09    5.50
  -2  -7   4  104.29    5.50
  -2  -7   4  114.29    5.60
  -1  -7   4    5.50    1.60
   1  -7  -4    4.10    1.40
  -1  -7   4    5.90    1.40
  -1  -7   4    8.20    1.70
  -1   7   4    6.10    0.80
   0  -7  -4  395.26   13.10
   0  -7   4  413.36   13.00
   0  -7   4  403.36   13.80
   0  -7   4  416.86   14.00
   0  -7  -4  388.56   13.70
   0   7   4  395.46   11.80
  -1  -7  -4    2.90    1.20
   1  -7   4    3.00    1.10
   1  -7   4    2.10    0.80
   1  -7   4    1.30    1.20
   1  -7   4    0.70    1.20
  -1  -7  -4    0.10    1.20
   1   7   4   -0.30    0.60
  -2  -7  -4  304.07   11.30
  -2  -7  -4  315.57   10.50
   2  -7   4  299.97   10.10
   2  -7   4  285.57   11.10
   2  -7   4  305.87   10.30
   2  -7   4  309.77   11.30
   2   7   4  311.97   10.30
   3  -7   4   34.00    2.60
   3  -7   4   37.10    3.40
   3  -7   4   35.60    2.70
  -3  -7  -4   36.20    2.80
  -3  -7  -4   31.50    3.10
   3   7   4   36.30    2.90
  -4  -7  -4   39.90    3.00
   4  -7   4   40.50    3.40
   4  -7   4   46.80    3.20
  -4  -7  -4   49.90    3.60
   4   7   4   44.80    3.50
   4   7   4   43.70    3.70
  -5  -7  -4   69.79    4.00
   5  -7   4   68.89    4.10
   5  -7   4   69.89    4.30
  -5  -7  -4   64.69    4.40
   5  -7   4   64.49    4.40
   5   7   4   54.99    4.30
   5   7   4   66.99    4.50
   6  -7   4   27.50    3.10
   6  -7   4   32.60    3.10
  -6  -7  -4   31.60    2.80
   6  -7   4   29.50    3.20
  -6  -7  -4   29.30    3.10
   6   7   4   25.40    3.50
   6   7   4   26.40    3.60
   7  -7   4   80.29    5.30
  -7  -7  -4   83.89    5.50
   7  -7   4   79.79    5.00
   7  -7   4   78.89    5.10
  -7  -7  -4   82.99    5.00
   7   7   4   80.89    5.70
   7   7   4   78.59    5.50
   8  -7   4   11.80    2.90
  -8  -7  -4    6.90    1.80
   8  -7   4    9.80    2.50
  -8  -7  -4   13.10    2.40
   8  -7   4   11.30    2.40
   8   7   4   11.50    3.00
   8   7   4   13.60    2.90
   9  -7   4   12.60    2.70
   9  -7   4   13.50    3.10
  -9  -7  -4   12.90    2.40
  -9  -7  -4   12.60    2.50
   9  -7   4    9.40    2.40
   9   7   4   15.60    3.40
   9   7   4   13.10    3.00
  10  -7   4   12.20    2.30
 -10  -7  -4   14.80    2.80
  10  -7   4   10.60    3.00
 -10  -7  -4    9.20    2.10
  10  -7   4   10.50    2.90
  10   7   4   10.10    2.90
  10   7   4   13.60    3.20
  11  -7   4   -1.60    1.70
 -11  -7  -4   -0.10    1.50
  11  -7   4    1.50    2.00
 -11  -7  -4    0.10    1.40
  11  -7   4    3.90    1.80
  11   7   4    2.00    2.60
  11   7   4   -0.40    2.20
 -12  -7  -4   22.10    2.90
  12  -7   4   21.00    3.00
  12  -7   4   18.80    3.60
  12  -7   4   18.80    4.20
 -12  -7  -4   24.70    3.30
  12   7   4   17.10    4.00
  12   7   4   16.70    3.80
  13  -7   4    3.80    2.90
  13  -7   4   10.10    3.20
 -13  -7  -4    1.50    2.30
 -13  -7  -4    6.80    2.00
  13   7   4    6.10    2.80
  13   7   4    6.50    3.10
 -14  -7  -4   59.39    5.30
  14  -7   4   43.90    6.40
 -14  -7  -4   48.00    3.90
  14  -7   4   59.29    5.80
  14   7   4   54.79    7.70
  14   7   4   54.09    5.90
  15  -7   4    5.90    2.80
 -15  -7  -4    0.70    1.90
  15  -7   4    5.30    3.20
  15   7   4    1.90    3.70
  15   7   4    4.90    3.40
 -16  -7  -4   14.70    3.60
  16  -7   4   24.70    5.00
  16   7   4   14.00    4.60
  16   7   4   16.90    5.40
  17  -8  -4    6.70    2.90
  17  -8  -4    0.00    3.40
 -17  -8   4    3.30    3.60
  17   8  -4    5.50    3.40
  16  -8  -4   34.10    4.60
  16  -8  -4   27.30    5.20
 -16  -8   4   38.10    5.80
  16   8  -4   36.80    6.00
 -15  -8   4    9.60    3.50
 -15  -8   4   11.00    2.20
  15  -8  -4   13.00    3.20
  15  -8  -4   12.00    3.90
  15   8  -4   16.90    3.70
  14  -8  -4   53.09    3.80
  14  -8  -4   47.30    6.70
 -14  -8   4   72.59    6.50
  14  -8  -4   53.69    4.80
 -14  -8   4   68.89    4.30
  14   8  -4   52.29    5.50
 -13  -8   4   16.00    2.50
 -13  -8   4   15.70    4.00
  13  -8  -4   16.50    3.00
  13  -8  -4   11.40    2.30
  13  -8  -4   14.70    4.00
  13   8  -4   15.90    3.40
 -12  -8   4   57.99    5.40
  12  -8  -4   62.09    4.20
  12  -8  -4   63.99    5.90
 -12  -8   4   54.99    4.00
  12  -8  -4   71.09    4.80
  12   8  -4   59.49    5.10
  11  -8  -4   10.70    2.30
  11  -8  -4    8.20    2.90
 -11  -8   4    9.00    2.00
 -11  -8   4    7.40    2.40
  11  -8  -4    8.60    2.10
  11   8  -4   13.80    2.90
 -10  -8   4   38.80    3.60
  10  -8  -4   44.60    3.20
  10  -8  -4   39.10    3.60
 -10  -8   4   37.80    4.90
  10   8  -4   44.70    4.00
  -9  -8   4   61.59    4.30
   9  -8  -4   62.79    4.30
  -9  -8   4   58.39    5.00
[truncated: 1,023,498 more chars]
