# Supplementary material for: Thiazol-2-ylidenes as N-Heterocyclic carbene ligands with enhanced electrophilicity for transition metal catalysis
Source: Commun Chem. 2022 May 6;5:60. doi: 10.1038/s42004-022-00675-7 (PMC9814509; doi:10.1038/s42004-022-00675-7)
Supplement: Supplementary file 6 — Supplementary Data 4 [file 42004_2022_675_MOESM6_ESM.cif]

data_sust_2925_0m
_audit_creation_date               2021-04-07
_audit_creation_method
;
Olex2 1.2
(compiled 2018.05.29 svn.r3508 for OlexSys, GUI svn.r5506)
;
_shelx_SHELXL_version_number       '2014/7'
_audit_contact_author_address      ?
_audit_contact_author_email        ?
_audit_contact_author_name         ''
_audit_contact_author_phone        ?
_publ_contact_author_id_orcid      ?
_publ_section_references
;
Dolomanov, O.V., Bourhis, L.J., Gildea, R.J, Howard, J.A.K. & Puschmann, H.
 (2009), J. Appl. Cryst. 42, 339-341.

Sheldrick, G.M. (2015). Acta Cryst. A71, 3-8.

Sheldrick, G.M. (2015). Acta Cryst. C71, 3-8.
;
_chemical_name_common              ?
_chemical_name_systematic          ?
_chemical_formula_moiety           'C17 H23 Cl Cu N S'
_chemical_formula_sum              'C17 H23 Cl Cu N S'
_chemical_formula_weight           372.41
_chemical_melting_point            ?
loop_
  _atom_type_symbol
  _atom_type_description
  _atom_type_scat_dispersion_real
  _atom_type_scat_dispersion_imag
  _atom_type_scat_source
 'C' 'C' 0.0033 0.0016 'International Tables Vol C Tables 4.2.6.8 and 6.1.1.4'
 'H' 'H' 0.0000 0.0000 'International Tables Vol C Tables 4.2.6.8 and 6.1.1.4'
 'Cl' 'Cl' 0.1484 0.1585 'International Tables Vol C Tables 4.2.6.8 and 6.1.1.4'
 'Cu' 'Cu' 0.3201 1.2651 'International Tables Vol C Tables 4.2.6.8 and 6.1.1.4'
 'N' 'N' 0.0061 0.0033 'International Tables Vol C Tables 4.2.6.8 and 6.1.1.4'
 'S' 'S' 0.1246 0.1234 'International Tables Vol C Tables 4.2.6.8 and 6.1.1.4'

_shelx_space_group_comment
;
The symmetry employed for this shelxl refinement is uniquely defined
by the following loop, which should always be used as a source of
symmetry information in preference to the above space-group names.
They are only intended as comments.
;
_space_group_crystal_system        'monoclinic'
_space_group_IT_number             14
_space_group_name_H-M_alt          'P 1 21/c 1'
_space_group_name_Hall             '-P 2ybc'
loop_
  _space_group_symop_operation_xyz
 'x, y, z'
 '-x, y+1/2, -z+1/2'
 '-x, -y, -z'
 'x, -y-1/2, z-1/2'

_cell_length_a                     8.6707(4)
_cell_length_b                     12.4816(6)
_cell_length_c                     17.3671(7)
_cell_angle_alpha                  90
_cell_angle_beta                   101.887(2)
_cell_angle_gamma                  90
_cell_volume                       1839.23(14)
_cell_formula_units_Z              4
_cell_measurement_reflns_used      9938
_cell_measurement_temperature      273(2)
_cell_measurement_theta_max        28.27
_cell_measurement_theta_min        2.90
_shelx_estimated_absorpt_T_max     0.858
_shelx_estimated_absorpt_T_min     0.835
_exptl_absorpt_coefficient_mu      1.440
_exptl_absorpt_correction_T_max    0.7457
_exptl_absorpt_correction_T_min    0.5539
_exptl_absorpt_correction_type     'none'
_exptl_absorpt_process_details
;
SADABS-2016/2 (Bruker,2016/2) was used for absorption correction.
wR2(int) was 0.0977 before and 0.0413 after correction.
The Ratio of minimum to maximum transmission is 0.7428.
The \l/2 correction factor is Not present.
;
_exptl_absorpt_special_details     ?
_exptl_crystal_colour              ?
_exptl_crystal_density_diffrn      1.345
_exptl_crystal_density_meas        ?
_exptl_crystal_density_method      ?
_exptl_crystal_description         block
_exptl_crystal_F_000               776
_exptl_crystal_size_max            0.13
_exptl_crystal_size_mid            0.12
_exptl_crystal_size_min            0.11
_exptl_transmission_factor_max     ?
_exptl_transmission_factor_min     ?
_diffrn_reflns_av_R_equivalents    0.0227
_diffrn_reflns_av_unetI/netI       0.0193
_diffrn_reflns_Laue_measured_fraction_full  0.999
_diffrn_reflns_Laue_measured_fraction_max  0.999
_diffrn_reflns_limit_h_max         10
_diffrn_reflns_limit_h_min         -10
_diffrn_reflns_limit_k_max         14
_diffrn_reflns_limit_k_min         -12
_diffrn_reflns_limit_l_max         20
_diffrn_reflns_limit_l_min         -20
_diffrn_reflns_number              15419
_diffrn_reflns_point_group_measured_fraction_full  0.999
_diffrn_reflns_point_group_measured_fraction_max  0.999
_diffrn_reflns_theta_full          25.006
_diffrn_reflns_theta_max           25.006
_diffrn_reflns_theta_min           2.397
_diffrn_ambient_temperature        273.15
_diffrn_detector_area_resol_mean   ?
_diffrn_measured_fraction_theta_full  0.999
_diffrn_measured_fraction_theta_max  0.999
_diffrn_measurement_device_type    'Bruker APEX-II CCD'
_diffrn_measurement_method         '\f and \w scans'
_diffrn_radiation_type             MoK\a
_diffrn_radiation_wavelength       0.71073
_diffrn_source                     ?
_diffrn_standards_number           0
_reflns_Friedel_coverage           0.000
_reflns_Friedel_fraction_full      .
_reflns_Friedel_fraction_max       .
_reflns_number_gt                  2947
_reflns_number_total               3235
_reflns_special_details
;
 Reflections were merged by SHELXL according to the crystal
 class for the calculation of statistics and refinement.
 
 _reflns_Friedel_fraction is defined as the number of unique
 Friedel pairs measured divided by the number that would be
 possible theoretically, ignoring centric projections and
 systematic absences.
;
_reflns_threshold_expression       'I > 2\s(I)'
_computing_cell_refinement         'SAINT V8.40B (?, 2016)'
_computing_data_collection         ?
_computing_data_reduction          'SAINT V8.40B (?, 2016)'
_computing_molecular_graphics      'Olex2 (Dolomanov et al., 2009)'
_computing_publication_material    'Olex2 (Dolomanov et al., 2009)'
_computing_structure_refinement    'ShelXL (Sheldrick, 2015)'
_computing_structure_solution      'ShelXT (Sheldrick, 2015)'
_refine_diff_density_max           0.508
_refine_diff_density_min           -0.642
_refine_diff_density_rms           0.199
_refine_ls_extinction_coef         .
_refine_ls_extinction_method       none
_refine_ls_goodness_of_fit_ref     1.157
_refine_ls_hydrogen_treatment      constr
_refine_ls_matrix_type             full
_refine_ls_number_parameters       196
_refine_ls_number_reflns           3235
_refine_ls_number_restraints       0
_refine_ls_R_factor_all            0.0319
_refine_ls_R_factor_gt             0.0268
_refine_ls_restrained_S_all        1.157
_refine_ls_shift/su_max            0.001
_refine_ls_shift/su_mean           0.000
_refine_ls_structure_factor_coef   Fsqd
_refine_ls_weighting_details      
 'w=1/[\s^2^(Fo^2^)+(0.0562P)^2^+0.4615P] where P=(Fo^2^+2Fc^2^)/3'
_refine_ls_weighting_scheme        calc
_refine_ls_wR_factor_gt            0.0834
_refine_ls_wR_factor_ref           0.0958
_refine_special_details            ?
_olex2_refinement_description
;
1. Fixed Uiso
 At 1.2 times of:
  All C(H) groups
 At 1.5 times of:
  All C(H,H,H) groups
2.a Ternary CH refined with riding coordinates:
 C13(H13), C16(H16)
2.b Aromatic/amide H refined with riding coordinates:
 C8(H8), C9(H9), C10(H10)
2.c Idealised Me refined as rotating group:
 C4(H4A,H4B,H4C), C5(H5A,H5B,H5C), C12(H12A,H12B,H12C), C14(H14A,H14B,H14C),
 C15(H15A,H15B,H15C), C17(H17A,H17B,H17C)
;
_atom_sites_solution_hydrogens     geom
_atom_sites_solution_primary       dual
_atom_sites_solution_secondary     ?
loop_
  _atom_site_label
  _atom_site_type_symbol
  _atom_site_fract_x
  _atom_site_fract_y
  _atom_site_fract_z
  _atom_site_U_iso_or_equiv
  _atom_site_adp_type
  _atom_site_occupancy
  _atom_site_site_symmetry_order
  _atom_site_calc_flag
  _atom_site_refinement_flags_posn
  _atom_site_refinement_flags_adp
  _atom_site_refinement_flags_occupancy
  _atom_site_disorder_assembly
  _atom_site_disorder_group
 Cu1 Cu 0.40595(3) 0.22809(2) 0.32391(2) 0.04679(13) Uani 1 1 d . . . . .
 Cl1 Cl 0.26388(8) 0.24864(6) 0.21177(4) 0.06084(18) Uani 1 1 d . . . . .
 S1 S 0.45168(6) 0.15007(5) 0.49917(4) 0.05301(17) Uani 1 1 d . . . . .
 N1 N 0.6689(2) 0.24532(13) 0.45780(10) 0.0371(4) Uani 1 1 d . . . . .
 C1 C 0.5234(2) 0.21090(16) 0.42631(13) 0.0415(4) Uani 1 1 d . . . . .
 C2 C 0.6186(3) 0.17296(18) 0.57034(13) 0.0483(5) Uani 1 1 d . . . . .
 C3 C 0.7246(3) 0.22598(16) 0.53826(13) 0.0421(5) Uani 1 1 d . . . . .
 C4 C 0.6306(4) 0.1353(3) 0.65336(17) 0.0759(8) Uani 1 1 d . . . . .
 H4A H 0.6477 0.0593 0.6559 0.114 Uiso 1 1 calc GR . . . .
 H4B H 0.5345 0.1518 0.6702 0.114 Uiso 1 1 calc GR . . . .
 H4C H 0.7171 0.1708 0.6871 0.114 Uiso 1 1 calc GR . . . .
 C5 C 0.8839(3) 0.2650(2) 0.57795(15) 0.0632(7) Uani 1 1 d . . . . .
 H5A H 0.8895 0.3412 0.5714 0.095 Uiso 1 1 calc GR . . . .
 H5B H 0.9628 0.2308 0.5550 0.095 Uiso 1 1 calc GR . . . .
 H5C H 0.9019 0.2481 0.6330 0.095 Uiso 1 1 calc GR . . . .
 C6 C 0.7676(2) 0.29624(17) 0.40961(11) 0.0378(4) Uani 1 1 d . . . . .
 C7 C 0.7605(2) 0.40689(17) 0.39979(11) 0.0421(4) Uani 1 1 d . . . . .
 C8 C 0.8580(3) 0.4522(2) 0.35432(14) 0.0545(6) Uani 1 1 d . . . . .
 H8 H 0.8550 0.5257 0.3456 0.065 Uiso 1 1 calc R . . . .
 C9 C 0.9585(3) 0.3896(2) 0.32210(14) 0.0602(6) Uani 1 1 d . . . . .
 H9 H 1.0245 0.4215 0.2928 0.072 Uiso 1 1 calc R . . . .
 C10 C 0.9630(3) 0.2806(2) 0.33264(15) 0.0562(6) Uani 1 1 d . . . . .
 H10 H 1.0314 0.2397 0.3099 0.067 Uiso 1 1 calc R . . . .
 C11 C 0.8670(2) 0.23019(17) 0.37670(13) 0.0444(5) Uani 1 1 d . . . . .
 C12 C 1.0330(4) 0.0623(3) 0.4036(3) 0.1012(12) Uani 1 1 d . . . . .
 H12A H 1.0916 0.0947 0.4508 0.152 Uiso 1 1 calc GR . . . .
 H12B H 1.0852 0.0760 0.3610 0.152 Uiso 1 1 calc GR . . . .
 H12C H 1.0263 -0.0136 0.4113 0.152 Uiso 1 1 calc GR . . . .
 C13 C 0.8675(3) 0.1098(2) 0.38430(16) 0.0595(6) Uani 1 1 d . . . . .
 H13 H 0.8151 0.0915 0.4274 0.071 Uiso 1 1 calc R . . . .
 C14 C 0.7715(5) 0.0607(3) 0.3089(2) 0.0983(12) Uani 1 1 d . . . . .
 H14A H 0.8187 0.0792 0.2653 0.147 Uiso 1 1 calc GR . . . .
 H14B H 0.6657 0.0878 0.2998 0.147 Uiso 1 1 calc GR . . . .
 H14C H 0.7699 -0.0159 0.3142 0.147 Uiso 1 1 calc GR . . . .
 C15 C 0.5158(3) 0.5176(2) 0.37200(17) 0.0659(7) Uani 1 1 d . . . . .
 H15A H 0.4566 0.4577 0.3466 0.099 Uiso 1 1 calc GR . . . .
 H15B H 0.5574 0.5580 0.3339 0.099 Uiso 1 1 calc GR . . . .
 H15C H 0.4481 0.5625 0.3953 0.099 Uiso 1 1 calc GR . . . .
 C16 C 0.6506(3) 0.47715(17) 0.43558(13) 0.0484(5) Uani 1 1 d . . . . .
 H16 H 0.6058 0.4332 0.4723 0.058 Uiso 1 1 calc R . . . .
 C17 C 0.7399(4) 0.5700(2) 0.48173(18) 0.0705(7) Uani 1 1 d . . . . .
 H17A H 0.7786 0.6170 0.4462 0.106 Uiso 1 1 calc GR . . . .
 H17B H 0.8269 0.5426 0.5200 0.106 Uiso 1 1 calc GR . . . .
 H17C H 0.6703 0.6090 0.5080 0.106 Uiso 1 1 calc GR . . . .

loop_
  _atom_site_aniso_label
  _atom_site_aniso_U_11
  _atom_site_aniso_U_22
  _atom_site_aniso_U_33
  _atom_site_aniso_U_23
  _atom_site_aniso_U_13
  _atom_site_aniso_U_12
 Cu1 0.03441(18) 0.0545(2) 0.04786(19) -0.00506(11) 0.00007(12) -0.00191(10)
 Cl1 0.0513(4) 0.0783(4) 0.0481(3) -0.0083(3) -0.0010(3) 0.0050(3)
 S1 0.0394(3) 0.0538(3) 0.0659(4) 0.0087(3) 0.0108(3) -0.0062(2)
 N1 0.0316(8) 0.0389(8) 0.0393(9) -0.0007(7) 0.0040(7) -0.0001(7)
 C1 0.0323(10) 0.0397(10) 0.0506(12) -0.0011(8) 0.0044(9) 0.0000(8)
 C2 0.0444(11) 0.0513(12) 0.0498(12) 0.0071(10) 0.0107(9) 0.0057(9)
 C3 0.0377(11) 0.0463(11) 0.0398(11) 0.0010(8) 0.0018(9) 0.0030(8)
 C4 0.0721(17) 0.099(2) 0.0599(16) 0.0244(15) 0.0209(14) 0.0064(16)
 C5 0.0493(14) 0.0841(18) 0.0492(15) 0.0042(12) -0.0065(12) -0.0106(12)
 C6 0.0307(9) 0.0455(10) 0.0351(10) -0.0004(8) 0.0017(7) -0.0038(8)
 C7 0.0404(10) 0.0460(11) 0.0377(10) 0.0008(8) 0.0033(8) -0.0034(9)
 C8 0.0594(13) 0.0535(13) 0.0507(12) 0.0062(10) 0.0113(11) -0.0092(11)
 C9 0.0535(13) 0.0801(17) 0.0506(13) 0.0049(12) 0.0196(11) -0.0112(13)
 C10 0.0432(12) 0.0777(17) 0.0503(13) -0.0048(11) 0.0159(10) 0.0017(11)
 C11 0.0341(10) 0.0543(13) 0.0431(11) -0.0038(9) 0.0037(9) 0.0021(9)
 C12 0.068(2) 0.088(2) 0.149(4) 0.025(2) 0.028(2) 0.0355(18)
 C13 0.0505(13) 0.0543(13) 0.0767(16) -0.0053(12) 0.0202(12) 0.0111(11)
 C14 0.099(2) 0.0671(19) 0.121(3) -0.0393(19) 0.005(2) 0.0055(18)
 C15 0.0589(14) 0.0633(15) 0.0742(17) 0.0095(13) 0.0112(12) 0.0106(13)
 C16 0.0541(12) 0.0418(10) 0.0506(12) 0.0013(9) 0.0135(10) 0.0005(10)
 C17 0.0771(18) 0.0570(15) 0.0770(18) -0.0190(13) 0.0151(14) -0.0037(13)

_geom_special_details
;
 All esds (except the esd in the dihedral angle between two l.s. planes)
 are estimated using the full covariance matrix.  The cell esds are taken
 into account individually in the estimation of esds in distances, angles
 and torsion angles; correlations between esds in cell parameters are only
 used when they are defined by crystal symmetry.  An approximate (isotropic)
 treatment of cell esds is used for estimating esds involving l.s. planes.
;
loop_
  _geom_bond_atom_site_label_1
  _geom_bond_atom_site_label_2
  _geom_bond_distance
  _geom_bond_site_symmetry_2
  _geom_bond_publ_flag
 Cu1 Cl1 2.0947(7) . ?
 Cu1 C1 1.871(2) . ?
 S1 C1 1.700(2) . ?
 S1 C2 1.723(2) . ?
 N1 C1 1.338(3) . ?
 N1 C3 1.402(3) . ?
 N1 C6 1.460(3) . ?
 C2 C3 1.343(3) . ?
 C2 C4 1.500(3) . ?
 C3 C5 1.493(3) . ?
 C4 H4A 0.9600 . ?
 C4 H4B 0.9600 . ?
 C4 H4C 0.9600 . ?
 C5 H5A 0.9600 . ?
 C5 H5B 0.9600 . ?
 C5 H5C 0.9600 . ?
 C6 C7 1.391(3) . ?
 C6 C11 1.397(3) . ?
 C7 C8 1.390(3) . ?
 C7 C16 1.519(3) . ?
 C8 H8 0.9300 . ?
 C8 C9 1.373(4) . ?
 C9 H9 0.9300 . ?
 C9 C10 1.373(4) . ?
 C10 H10 0.9300 . ?
 C10 C11 1.392(3) . ?
 C11 C13 1.509(3) . ?
 C12 H12A 0.9600 . ?
 C12 H12B 0.9600 . ?
 C12 H12C 0.9600 . ?
 C12 C13 1.524(4) . ?
 C13 H13 0.9800 . ?
 C13 C14 1.528(4) . ?
 C14 H14A 0.9600 . ?
 C14 H14B 0.9600 . ?
 C14 H14C 0.9600 . ?
 C15 H15A 0.9600 . ?
 C15 H15B 0.9600 . ?
 C15 H15C 0.9600 . ?
 C15 C16 1.520(3) . ?
 C16 H16 0.9800 . ?
 C16 C17 1.527(3) . ?
 C17 H17A 0.9600 . ?
 C17 H17B 0.9600 . ?
 C17 H17C 0.9600 . ?

loop_
  _geom_angle_atom_site_label_1
  _geom_angle_atom_site_label_2
  _geom_angle_atom_site_label_3
  _geom_angle
  _geom_angle_site_symmetry_1
  _geom_angle_site_symmetry_3
  _geom_angle_publ_flag
 C1 Cu1 Cl1 176.98(7) . . ?
 C1 S1 C2 94.47(11) . . ?
 C1 N1 C3 117.01(18) . . ?
 C1 N1 C6 121.33(17) . . ?
 C3 N1 C6 121.60(17) . . ?
 S1 C1 Cu1 123.22(12) . . ?
 N1 C1 Cu1 129.38(16) . . ?
 N1 C1 S1 107.33(16) . . ?
 C3 C2 S1 109.25(17) . . ?
 C3 C2 C4 129.5(2) . . ?
 C4 C2 S1 121.29(19) . . ?
 N1 C3 C5 120.0(2) . . ?
 C2 C3 N1 111.93(19) . . ?
 C2 C3 C5 128.1(2) . . ?
 C2 C4 H4A 109.5 . . ?
 C2 C4 H4B 109.5 . . ?
 C2 C4 H4C 109.5 . . ?
 H4A C4 H4B 109.5 . . ?
 H4A C4 H4C 109.5 . . ?
 H4B C4 H4C 109.5 . . ?
 C3 C5 H5A 109.5 . . ?
 C3 C5 H5B 109.5 . . ?
 C3 C5 H5C 109.5 . . ?
 H5A C5 H5B 109.5 . . ?
 H5A C5 H5C 109.5 . . ?
 H5B C5 H5C 109.5 . . ?
 C7 C6 N1 119.06(18) . . ?
 C7 C6 C11 123.45(19) . . ?
 C11 C6 N1 117.48(18) . . ?
 C6 C7 C16 122.61(18) . . ?
 C8 C7 C6 117.1(2) . . ?
 C8 C7 C16 120.2(2) . . ?
 C7 C8 H8 119.6 . . ?
 C9 C8 C7 120.8(2) . . ?
 C9 C8 H8 119.6 . . ?
 C8 C9 H9 119.6 . . ?
 C8 C9 C10 120.8(2) . . ?
 C10 C9 H9 119.6 . . ?
 C9 C10 H10 119.4 . . ?
 C9 C10 C11 121.2(2) . . ?
 C11 C10 H10 119.4 . . ?
 C6 C11 C13 122.9(2) . . ?
 C10 C11 C6 116.6(2) . . ?
 C10 C11 C13 120.5(2) . . ?
 H12A C12 H12B 109.5 . . ?
 H12A C12 H12C 109.5 . . ?
 H12B C12 H12C 109.5 . . ?
 C13 C12 H12A 109.5 . . ?
 C13 C12 H12B 109.5 . . ?
 C13 C12 H12C 109.5 . . ?
 C11 C13 C12 113.1(2) . . ?
 C11 C13 H13 107.8 . . ?
 C11 C13 C14 109.5(2) . . ?
 C12 C13 H13 107.8 . . ?
 C12 C13 C14 110.8(3) . . ?
 C14 C13 H13 107.8 . . ?
 C13 C14 H14A 109.5 . . ?
 C13 C14 H14B 109.5 . . ?
 C13 C14 H14C 109.5 . . ?
 H14A C14 H14B 109.5 . . ?
 H14A C14 H14C 109.5 . . ?
 H14B C14 H14C 109.5 . . ?
 H15A C15 H15B 109.5 . . ?
 H15A C15 H15C 109.5 . . ?
 H15B C15 H15C 109.5 . . ?
 C16 C15 H15A 109.5 . . ?
 C16 C15 H15B 109.5 . . ?
 C16 C15 H15C 109.5 . . ?
 C7 C16 C15 110.35(19) . . ?
 C7 C16 H16 108.0 . . ?
 C7 C16 C17 111.14(19) . . ?
 C15 C16 H16 108.0 . . ?
 C15 C16 C17 111.1(2) . . ?
 C17 C16 H16 108.0 . . ?
 C16 C17 H17A 109.5 . . ?
 C16 C17 H17B 109.5 . . ?
 C16 C17 H17C 109.5 . . ?
 H17A C17 H17B 109.5 . . ?
 H17A C17 H17C 109.5 . . ?
 H17B C17 H17C 109.5 . . ?

loop_
  _geom_torsion_atom_site_label_1
  _geom_torsion_atom_site_label_2
  _geom_torsion_atom_site_label_3
  _geom_torsion_atom_site_label_4
  _geom_torsion
  _geom_torsion_site_symmetry_1
  _geom_torsion_site_symmetry_2
  _geom_torsion_site_symmetry_3
  _geom_torsion_site_symmetry_4
  _geom_torsion_publ_flag
 S1 C2 C3 N1 -0.6(2) . . . . ?
 S1 C2 C3 C5 178.3(2) . . . . ?
 N1 C6 C7 C8 179.16(18) . . . . ?
 N1 C6 C7 C16 -1.6(3) . . . . ?
 N1 C6 C11 C10 -178.41(19) . . . . ?
 N1 C6 C11 C13 4.4(3) . . . . ?
 C1 S1 C2 C3 0.19(18) . . . . ?
 C1 S1 C2 C4 -179.6(2) . . . . ?
 C1 N1 C3 C2 0.9(3) . . . . ?
 C1 N1 C3 C5 -178.1(2) . . . . ?
 C1 N1 C6 C7 90.1(2) . . . . ?
 C1 N1 C6 C11 -90.9(2) . . . . ?
 C2 S1 C1 Cu1 -177.01(14) . . . . ?
 C2 S1 C1 N1 0.29(16) . . . . ?
 C3 N1 C1 Cu1 176.36(15) . . . . ?
 C3 N1 C1 S1 -0.7(2) . . . . ?
 C3 N1 C6 C7 -92.8(2) . . . . ?
 C3 N1 C6 C11 86.2(2) . . . . ?
 C4 C2 C3 N1 179.1(2) . . . . ?
 C4 C2 C3 C5 -1.9(4) . . . . ?
 C6 N1 C1 Cu1 -6.4(3) . . . . ?
 C6 N1 C1 S1 176.52(14) . . . . ?
 C6 N1 C3 C2 -176.33(18) . . . . ?
 C6 N1 C3 C5 4.6(3) . . . . ?
 C6 C7 C8 C9 -1.2(3) . . . . ?
 C6 C7 C16 C15 -107.7(2) . . . . ?
 C6 C7 C16 C17 128.6(2) . . . . ?
 C6 C11 C13 C12 -136.3(3) . . . . ?
 C6 C11 C13 C14 99.7(3) . . . . ?
 C7 C6 C11 C10 0.5(3) . . . . ?
 C7 C6 C11 C13 -176.7(2) . . . . ?
 C7 C8 C9 C10 1.3(4) . . . . ?
 C8 C7 C16 C15 71.6(3) . . . . ?
 C8 C7 C16 C17 -52.2(3) . . . . ?
 C8 C9 C10 C11 -0.5(4) . . . . ?
 C9 C10 C11 C6 -0.4(3) . . . . ?
 C9 C10 C11 C13 176.9(2) . . . . ?
 C10 C11 C13 C12 46.6(4) . . . . ?
 C10 C11 C13 C14 -77.4(3) . . . . ?
 C11 C6 C7 C8 0.3(3) . . . . ?
 C11 C6 C7 C16 179.51(19) . . . . ?
 C16 C7 C8 C9 179.5(2) . . . . ?

_shelx_res_file
;
    sust_2925_0m.res created by SHELXL-2014/7

TITL sust_2925_0m_a.res in P-1 New: P21/c
CELL 0.71073 8.6707 12.4816 17.3671 90 101.887 90
ZERR 4 0.0004 0.0006 0.0007 0 0.002 0
LATT 1
SYMM -X,0.5+Y,0.5-Z
SFAC C H Cl Cu N S
UNIT 68 92 4 4 4 4

L.S. 5
PLAN  -20
SIZE 0.11 0.12 0.13
BOND $H
CONF
fmap 2
acta
OMIT -3 50.02
REM <olex2.extras>
REM <HklSrc "%.\\SUST_2925_0m.hkl">
REM </olex2.extras>

WGHT    0.056200    0.461500
FVAR       0.39883
CU1   4    0.405946    0.228093    0.323905    11.00000    0.03441    0.05447 =
         0.04786   -0.00506    0.00007   -0.00191
CL1   3    0.263876    0.248645    0.211768    11.00000    0.05128    0.07828 =
         0.04813   -0.00829   -0.00097    0.00504
S1    6    0.451676    0.150074    0.499171    11.00000    0.03939    0.05379 =
         0.06585    0.00870    0.01083   -0.00624
N1    5    0.668935    0.245323    0.457798    11.00000    0.03156    0.03891 =
         0.03925   -0.00065    0.00396   -0.00006
C1    1    0.523413    0.210903    0.426305    11.00000    0.03232    0.03970 =
         0.05064   -0.00114    0.00444   -0.00004
C2    1    0.618612    0.172962    0.570341    11.00000    0.04438    0.05125 =
         0.04976    0.00710    0.01067    0.00568
C3    1    0.724629    0.225984    0.538261    11.00000    0.03766    0.04631 =
         0.03980    0.00101    0.00178    0.00296
C4    1    0.630571    0.135315    0.653360    11.00000    0.07214    0.09883 =
         0.05991    0.02440    0.02094    0.00644
AFIX 137
H4A   2    0.647733    0.059300    0.655906    11.00000   -1.50000
H4B   2    0.534520    0.151766    0.670197    11.00000   -1.50000
H4C   2    0.717115    0.170779    0.687123    11.00000   -1.50000
AFIX   0
C5    1    0.883919    0.265003    0.577954    11.00000    0.04930    0.08408 =
         0.04916    0.00424   -0.00653   -0.01061
AFIX 137
H5A   2    0.889539    0.341184    0.571434    11.00000   -1.50000
H5B   2    0.962767    0.230818    0.554950    11.00000   -1.50000
H5C   2    0.901904    0.248103    0.633009    11.00000   -1.50000
AFIX   0
C6    1    0.767631    0.296237    0.409614    11.00000    0.03070    0.04554 =
         0.03507   -0.00044    0.00168   -0.00380
C7    1    0.760461    0.406889    0.399790    11.00000    0.04045    0.04601 =
         0.03768    0.00082    0.00327   -0.00335
C8    1    0.857956    0.452185    0.354318    11.00000    0.05942    0.05346 =
         0.05071    0.00623    0.01128   -0.00923
AFIX  43
H8    2    0.854996    0.525748    0.345627    11.00000   -1.20000
AFIX   0
C9    1    0.958530    0.389637    0.322097    11.00000    0.05355    0.08010 =
         0.05064    0.00486    0.01964   -0.01122
AFIX  43
H9    2    1.024462    0.421527    0.292757    11.00000   -1.20000
AFIX   0
C10   1    0.963002    0.280585    0.332643    11.00000    0.04321    0.07765 =
         0.05030   -0.00481    0.01590    0.00174
AFIX  43
H10   2    1.031429    0.239655    0.309937    11.00000   -1.20000
AFIX   0
C11   1    0.866988    0.230194    0.376697    11.00000    0.03406    0.05431 =
         0.04309   -0.00376    0.00373    0.00208
C12   1    1.032980    0.062314    0.403634    11.00000    0.06846    0.08826 =
         0.14908    0.02516    0.02769    0.03549
AFIX 137
H12A  2    1.091605    0.094664    0.450829    11.00000   -1.50000
H12B  2    1.085227    0.075959    0.360967    11.00000   -1.50000
H12C  2    1.026308   -0.013585    0.411282    11.00000   -1.50000
AFIX   0
C13   1    0.867531    0.109793    0.384301    11.00000    0.05047    0.05434 =
         0.07674   -0.00534    0.02016    0.01106
AFIX  13
H13   2    0.815087    0.091534    0.427441    11.00000   -1.20000
AFIX   0
C14   1    0.771537    0.060666    0.308929    11.00000    0.09874    0.06709 =
         0.12130   -0.03926    0.00480    0.00549
AFIX 137
H14A  2    0.818714    0.079232    0.265343    11.00000   -1.50000
H14B  2    0.665703    0.087751    0.299832    11.00000   -1.50000
H14C  2    0.769865   -0.015858    0.314245    11.00000   -1.50000
AFIX   0
C15   1    0.515766    0.517579    0.371998    11.00000    0.05893    0.06332 =
         0.07424    0.00953    0.01119    0.01059
AFIX 137
H15A  2    0.456643    0.457743    0.346634    11.00000   -1.50000
H15B  2    0.557400    0.557984    0.333870    11.00000   -1.50000
H15C  2    0.448067    0.562549    0.395319    11.00000   -1.50000
AFIX   0
C16   1    0.650612    0.477153    0.435585    11.00000    0.05409    0.04176 =
         0.05062    0.00128    0.01350    0.00054
AFIX  13
H16   2    0.605770    0.433230    0.472298    11.00000   -1.20000
AFIX   0
C17   1    0.739879    0.570049    0.481730    11.00000    0.07712    0.05699 =
         0.07699   -0.01896    0.01512   -0.00368
AFIX 137
H17A  2    0.778645    0.616999    0.446242    11.00000   -1.50000
H17B  2    0.826871    0.542585    0.519997    11.00000   -1.50000
H17C  2    0.670260    0.608984    0.507972    11.00000   -1.50000
AFIX   0
HKLF 4

REM  sust_2925_0m_a.res in P-1 New: P21/c
REM R1 =  0.0268 for    2947 Fo > 4sig(Fo)  and  0.0319 for all    3235 data
REM    196 parameters refined using      0 restraints

END

WGHT      0.0562      0.4615

REM Highest difference peak  0.508,  deepest hole -0.642,  1-sigma level  0.199
Q1    1   0.9240  0.2556  0.3551  11.00000  0.05    0.51
Q2    1   0.9440  0.4208  0.3581  11.00000  0.05    0.40
Q3    1   0.9513  0.0801  0.3899  11.00000  0.05    0.40
Q4    1   0.9935  0.2614  0.3233  11.00000  0.05    0.39
Q5    1   0.9749  0.3966  0.2989  11.00000  0.05    0.39
Q6    1   1.0377  0.0123  0.4062  11.00000  0.05    0.38
Q7    1   0.9891  0.3432  0.3446  11.00000  0.05    0.38
Q8    1   0.8844  0.1787  0.3844  11.00000  0.05    0.37
Q9    1   1.0058 -0.0496  0.3843  11.00000  0.05    0.36
Q10   1   1.0000  0.5000  0.5000  10.50000  0.05    0.34
Q11   1   1.0165  0.2734  0.4608  11.00000  0.05    0.34
Q12   1   1.0277 -0.0149  0.4561  11.00000  0.05    0.34
Q13   1   1.0296  0.2244  0.4463  11.00000  0.05    0.34
Q14   1   0.8915  0.0710  0.2860  11.00000  0.05    0.34
Q15   1   0.8990  0.5602  0.4959  11.00000  0.05    0.33
Q16   1   1.0520  0.0662  0.3236  11.00000  0.05    0.33
Q17   1   0.9655  0.5931  0.5199  11.00000  0.05    0.33
Q18   1   1.0508 -0.0188  0.3642  11.00000  0.05    0.33
Q19   1   1.0452  0.0475  0.4977  11.00000  0.05    0.33
Q20   1   0.9628  0.5411  0.3749  11.00000  0.05    0.32
;
_shelx_res_checksum                19315
_shelx_hkl_file
;
   1   0   0    0.00    0.10
   2   0   0   10.60    0.50
   2   0   0   10.70    0.50
  -2   0   0   11.50    0.50
   2   0   0   11.00    0.40
  -2   0   0   10.80    0.50
  -2   0   0   11.10    0.40
   3   0   0   19.10    0.80
  -3   0   0   18.90    0.80
   3   0   0   19.90    0.70
  -3   0   0   19.10    0.80
   4   0   0    1.60    0.30
   4   0   0    2.60    0.30
  -4   0   0    2.60    0.30
   5   0   0  211.58    6.10
  -5   0   0  192.38    6.20
   5   0   0  207.78    6.30
  -5   0   0  207.38    6.20
  -6   0   0  626.24   19.90
   6   0   0  716.93   19.90
  -6   0   0  689.23   19.80
   6   0   0  692.23   19.60
   7   0   0  224.38    7.00
   7   0   0  229.18    6.70
  -7   0   0  219.48    6.90
  -8   0   0   76.29    2.80
   8   0   0   77.29    2.90
   9   0   0    9.50    1.00
  -9   0   0    9.20    0.90
   9   0   0   10.70    0.70
  10   0   0    4.20    0.50
  10   0   0    3.20    0.80
 -10   0   0    5.30    0.80
  11   0   0   20.80    1.80
 -11   0   0   22.90    1.50
  -1  -1   0  100.49    3.10
   1  -1   0  112.49    3.20
  -1   1   0  106.59    3.10
   1   1   0  111.09    3.10
   1   1   0  101.99    3.10
  -2  -1   0 2727.43   83.59
   2  -1   0 2858.01   83.09
  -2   1   0 2779.72   84.59
   3  -1   0  286.37    8.20
   3  -1   0  282.17    8.10
  -3  -1   0  258.47    8.10
   3   1   0  259.07    8.10
  -3   1   0  277.37    8.10
  -3   1   0  273.77    8.10
   3   1   0  288.87    8.00
  -4  -1   0 1071.29   30.80
  -4  -1   0 1069.49   30.90
   4  -1   0 1077.69   30.70
   4  -1   0 1079.09   30.90
  -4   1   0 1032.70   30.90
   4   1   0 1115.69   30.80
  -5  -1   0  688.13   19.70
   5  -1   0  677.13   19.70
   5  -1   0  690.13   19.50
  -5  -1   0  668.93   19.60
   5   1   0  702.83   19.60
  -5   1   0  673.13   19.80
   5   1   0  653.13   19.70
  -5   1   0  677.13   19.70
   6  -1   0    2.70    0.60
  -6  -1   0    5.20    0.60
   6  -1   0    4.60    0.40
   6   1   0    4.20    0.50
  -6   1   0    4.40    0.60
   6   1   0    2.40    0.60
  -6   1   0    4.00    0.60
   7  -1   0  157.48    4.80
  -7  -1   0  158.38    5.00
   7  -1   0  158.08    5.10
  -7   1   0  157.08    5.20
  -7   1   0  158.68    5.10
   7   1   0  163.48    4.90
   7   1   0  160.78    5.10
  -8  -1   0  193.38    6.20
   8  -1   0  203.88    6.40
   8  -1   0  193.88    5.90
   8   1   0  202.88    6.10
   8   1   0  206.48    6.40
  -8   1   0  198.88    6.30
  -9  -1   0   94.19    3.40
   9  -1   0   91.89    3.00
   9  -1   0   98.39    3.50
   9   1   0  100.19    3.60
   9   1   0   94.09    3.20
  -9   1   0  101.29    3.50
  10  -1   0    3.80    0.40
  10  -1   0    2.70    0.80
 -10   1   0    2.20    0.70
  10   1   0    2.90    0.50
  10   1   0    2.40    0.80
  11  -1   0    2.60    0.90
 -11  -1   0    3.10    0.70
 -11   1   0    3.30    0.80
  11   1   0    2.30    0.90
   0  -2   0 5193.98  151.28
  -1  -2   0 1457.45   43.90
   1  -2   0 1393.36   43.30
   1   2   0 1472.25   44.00
  -2  -2   0    4.00    0.30
   2  -2   0    3.80    0.30
  -2  -2   0    3.80    0.30
   2  -2   0    5.00    0.30
   2   2   0    4.40    0.30
  -2   2   0    3.50    0.30
   2   2   0    4.00    0.30
  -2   2   0    4.40    0.30
   2   2   0    4.30    0.30
   3   2   0  233.58    6.90
  -3   2   0  234.88    7.00
   3   2   0  236.58    6.90
  -3   2   0  233.98    7.00
  -4   2   0  145.19    4.40
   4   2   0  138.29    4.30
  -4   2   0  142.19    4.40
   4   2   0  141.79    4.40
  -5  -2   0  164.68    4.80
   5  -2   0  153.68    4.60
   5  -2   0  159.08    4.90
   5   2   0  153.48    4.90
  -5   2   0  163.28    5.00
  -5   2   0  152.08    4.90
   5   2   0  158.28    4.80
   6  -2   0  681.53   19.70
  -6  -2   0  689.33   20.10
   6  -2   0  681.63   20.10
   6   2   0  667.33   20.10
  -6   2   0  697.83   20.20
  -6   2   0  689.73   20.10
   6   2   0  719.43   20.00
  -7  -2   0  212.78    6.50
   7  -2   0  208.98    6.60
   7  -2   0  207.28    6.20
  -7   2   0  216.98    6.60
  -7   2   0  214.68    6.70
   7   2   0  204.48    6.60
   7   2   0  222.98    6.50
   8  -2   0    9.80    1.10
  -8  -2   0   10.70    1.00
   8   2   0   12.00    0.90
  -8   2   0   13.70    1.30
  -8   2   0   11.50    1.10
   8   2   0    9.20    1.10
  -9  -2   0   22.60    1.40
   9  -2   0   23.10    1.50
   9   2   0   24.40    1.60
  -9   2   0   26.20    1.70
   9   2   0   25.80    1.30
  10  -2   0   17.20    1.50
 -10  -2   0   18.10    1.20
  10   2   0   17.80    1.10
 -10   2   0   18.50    1.40
  10   2   0   18.00    1.50
 -11  -2   0   15.60    1.30
  11  -2   0   16.10    1.50
  11   2   0   15.40    1.10
  11   2   0   14.60    1.60
 -11   2   0   17.40    1.50
   0  -3   0    2.20    0.20
   0  -3   0    1.70    0.20
   0  -3   0    2.40    0.30
   0   3   0    2.00    0.20
   0   3   0    2.20    0.20
   0   3   0    2.10    0.20
   0   3   0    2.10    0.20
  -1  -3   0  766.12   22.60
   1  -3   0  796.52   22.60
   1   3   0  826.92   22.60
  -1   3   0  778.22   22.60
  -2   3   0  946.81   27.00
   3   3   0   68.49    2.10
   3   3   0   64.49    2.10
  -3   3   0   65.79    2.20
  -3   3   0   63.99    2.10
   3   3   0   65.89    2.20
   4   3   0  444.56   12.30
   4   3   0  427.66   12.30
  -4   3   0  389.76   12.30
  -5   3   0   22.40    1.20
  -5   3   0   22.80    1.10
   5   3   0   22.50    1.10
   5   3   0   22.70    1.10
  -6  -3   0  125.29    3.90
   6  -3   0  121.69    4.10
   6   3   0  127.29    4.00
  -6   3   0  128.29    4.10
  -6   3   0  124.89    4.10
   6   3   0  120.39    4.10
  -7  -3   0  461.75   13.60
   7  -3   0  456.15   13.80
   7   3   0  461.05   13.80
   7   3   0  463.95   13.70
  -7   3   0  493.95   14.80
  -7   3   0  454.25   13.80
   8  -3   0  240.68    7.60
  -8  -3   0  239.08    7.30
   8   3   0  236.08    7.40
  -8   3   0  242.78    7.60
  -8   3   0  244.28    7.60
   8   3   0  246.58    7.60
  -9  -3   0   36.60    1.70
   9  -3   0   39.70    2.00
   9   3   0   40.90    1.70
  -9   3   0   41.00    2.00
   9   3   0   35.60    2.00
 -10  -3   0    1.60    0.60
  10  -3   0   -0.40    0.70
  10   3   0   -0.10    0.80
 -10   3   0    0.70    0.70
  10   3   0    0.90    0.60
  11  -3   0    2.30    0.90
 -11  -3   0    2.00    0.60
  11   3   0    2.50    0.60
  11   3   0    1.40    0.90
 -11   3   0    2.80    0.80
   0  -4   0 3111.79   92.29
   0   4   0 3062.09   92.19
  -1  -4   0  318.97    9.30
  -1   4   0  322.67    9.20
   1   4   0  328.87    9.30
   1   4   0  328.57    9.30
   1   4   0  319.67    9.40
  -1   4   0  314.67    9.30
   1   4   0  322.97    9.20
  -1   4   0  307.97    9.30
  -2  -4   0  173.78    5.20
   2  -4   0  189.68    5.30
   2   4   0  177.88    5.40
  -2   4   0  183.28    5.40
   2   4   0  172.78    5.30
  -2   4   0  173.38    5.30
   2   4   0  181.18    5.20
  -2   4   0  175.88    5.20
  -3  -4   0  197.18    5.80
   3   4   0  192.58    5.80
  -3   4   0  201.38    5.90
   3   4   0  188.68    6.00
   3   4   0  206.78    6.00
  -3   4   0  202.78    6.00
   4   4   0   55.39    1.80
  -4   4   0   49.99    1.90
  -4   4   0   50.19    1.90
   4   4   0   49.90    1.90
   5   4   0   36.40    1.50
  -5   4   0   33.70    1.50
   5   4   0   32.80    1.50
  -5   4   0   37.50    1.50
  -6   4   0  148.19    4.80
  -6   4   0  149.69    4.80
   6   4   0  149.19    4.80
   6   4   0  148.59    4.70
   7  -4   0   53.69    2.30
  -7  -4   0   59.99    2.10
   7   4   0   53.39    2.30
  -7   4   0   57.59    2.40
   7   4   0   56.39    2.20
  -7   4   0   60.09    2.40
  -8  -4   0   48.50    2.00
   8  -4   0   50.59    2.20
   8   4   0   54.39    2.10
   8   4   0   50.09    2.30
  -8   4   0   51.99    2.30
  -9  -4   0   55.59    2.20
   9  -4   0   56.09    2.50
   9   4   0   56.59    2.50
  -9   4   0   58.09    2.50
   9   4   0   57.69    2.50
  10  -4   0   37.10    2.00
 -10  -4   0   36.10    1.70
 -10   4   0   38.70    2.10
  10   4   0   36.00    1.80
  10   4   0   37.30    2.20
   0  -5   0    1.90    0.20
   1  -5   0   53.09    1.70
  -1   5   0   52.09    1.80
  -1   5   0   54.39    1.70
   1   5   0   55.19    1.90
   1   5   0   54.19    1.60
  -1   5   0   55.59    1.80
   1   5   0   55.99    1.80
  -1   5   0   54.89    1.80
   1   5   0   57.69    1.80
  -2  -5   0  518.35   15.00
  -2   5   0  514.75   14.90
  -2   5   0  530.75   14.90
   2   5   0  517.65   15.10
   2   5   0  504.05   14.90
  -2   5   0  517.35   15.00
   3   5   0    8.80    0.50
  -3   5   0   10.00    0.40
  -3   5   0    9.50    0.70
  -3   5   0    9.00    0.70
   3   5   0    9.10    0.70
   4   5   0    4.70    0.50
  -4   5   0    4.40    0.60
   4   5   0    3.60    0.50
  -4   5   0    4.60    0.60
  -5   5   0   40.00    1.70
   5   5   0   40.50    1.60
  -5   5   0   37.00    1.60
   5   5   0   37.50    1.60
   6   5   0  199.08    6.30
  -6   5   0  199.08    6.40
  -6   5   0  201.88    6.30
   6   5   0  202.08    6.30
  -7  -5   0  326.27    9.80
  -7   5   0  331.97   10.20
  -7   5   0  331.07   10.10
   7   5   0  326.17   10.10
   7   5   0  339.17   10.00
   8  -5   0  229.78    7.20
  -8  -5   0  225.78    6.90
   8   5   0  223.18    7.30
   8   5   0  232.48    7.10
  -8   5   0  233.08    7.30
  -8   5   0  214.08    7.20
  -9  -5   0   26.90    1.30
   9  -5   0   26.50    1.70
   9   5   0   23.80    1.70
  -9   5   0   25.00    1.70
  -9   5   0   30.90    1.90
   9   5   0   26.50    1.60
  10  -5   0    3.50    0.90
 -10  -5   0    3.30    0.60
  10   5   0    2.30    0.90
  10   5   0    3.10    0.70
 -10   5   0    3.20    0.90
   0  -6   0 2282.87   65.09
   1  -6   0  110.39    3.30
  -1   6   0  111.39    3.50
  -1   6   0  107.79    3.50
   1   6   0  109.39    3.40
   1   6   0  110.19    3.30
  -1   6   0  113.29    3.30
   1   6   0  114.99    3.60
  -1   6   0  111.99    3.50
   1   6   0  114.59    3.50
  -2   6   0  438.56   12.70
   2   6   0  446.46   12.80
   2   6   0  421.36   12.90
  -2   6   0  444.06   12.70
  -2   6   0  432.76   12.90
   2   6   0  455.15   12.70
  -3   6   0  128.49    4.10
  -3   6   0  127.99    4.00
  -3   6   0  126.19    3.80
   3   6   0  128.49    3.90
   3   6   0  131.59    4.10
   3   6   0  124.49    4.00
   4   6   0    2.70    0.50
   4   6   0    2.80    0.50
  -4   6   0    3.50    0.60
  -4   6   0    2.30    0.50
   5   6   0   16.50    1.10
  -5   6   0   18.20    1.20
   5   6   0   23.40    1.20
  -5   6   0   18.80    1.20
  -6   6   0  190.28    6.00
  -6   6   0  181.78    6.00
   6   6   0  187.98    5.90
   6   6   0  185.58    5.90
   7   6   0   49.30    2.20
   7   6   0   52.39    2.20
  -7   6   0   50.89    2.30
  -7   6   0   53.79    2.30
   8  -6   0   32.40    1.80
  -8  -6   0   32.20    1.50
  -8   6   0   35.10    1.90
   8   6   0   36.20    1.80
  -8   6   0   36.90    1.90
   8   6   0   34.20    1.90
  -9  -6   0   31.80    1.50
   9  -6   0   35.00    2.00
   9   6   0   35.70    1.80
   9   6   0   31.00    1.90
  -9   6   0   36.30    2.10
  -9   6   0   34.10    2.00
  10  -6   0    8.60    1.20
 -10  -6   0    9.40    1.00
  10   6   0    8.60    1.00
  10   6   0    5.80    1.20
 -10   6   0    9.00    1.20
   0  -7   0    0.40    0.20
   0   7   0    0.10    0.20
   0   7   0    0.70    0.30
   0   7   0   -0.30    0.30
   1  -7   0   97.69    2.80
  -1   7   0   94.79    3.00
  -1   7   0   92.39    2.80
  -1   7   0   88.09    3.00
   1   7   0   92.69    3.10
   1   7   0   91.89    2.80
  -1   7   0   91.69    3.00
   1   7   0   96.69    3.00
   1   7   0   90.59    2.90
  -2   7   0  325.27    9.40
  -2   7   0  335.17    9.40
   2   7   0  323.57    9.50
   2   7   0  322.67    9.60
  -2   7   0  309.97    9.50
   2   7   0  313.47    9.40
   2   7   0  318.77    9.30
   3   7   0    0.80    0.40
  -3   7   0    0.40    0.30
  -3   7   0    0.10    0.40
   3   7   0    0.30    0.30
  -3   7   0    0.40    0.20
   3   7   0    0.80    0.40
  -4   7   0   33.20    1.40
   4   7   0   32.80    1.60
  -4   7   0   31.10    1.50
   4   7   0   35.20    1.40
   5   7   0    6.20    0.80
  -5   7   0    6.50    0.80
  -5   7   0    7.40    0.90
   5   7   0    6.50    0.70
  -6   7   0   37.60    1.80
   6   7   0   36.00    1.80
   6   7   0   38.60    1.80
  -6   7   0   34.80    2.10
   7   7   0  111.39    4.00
  -7   7   0  109.69    4.00
   7   7   0  114.09    4.00
  -7   7   0  116.79    4.10
  -8  -7   0   43.60    1.80
  -8   7   0   46.20    2.20
  -8   7   0   43.80    2.30
   8   7   0   43.20    2.20
   8   7   0   47.30    2.10
   9  -7   0    4.80    1.00
  -9  -7   0    5.50    0.70
   9   7   0    4.30    1.00
  -9   7   0    6.70    1.10
  -9   7   0    5.90    1.10
  10  -7   0    6.90    1.10
 -10  -7   0    9.30    1.00
  10   7   0    5.60    1.20
  10   7   0    7.20    1.00
   0  -8   0  438.76   12.60
   0   8   0  425.26   12.60
   0   8   0  437.86   12.80
   0   8   0  443.96   12.90
   0   8   0  443.86   12.80
   1   8   0  120.99    3.70
   1   8   0  111.99    3.80
   1   8   0  112.99    3.40
  -1   8   0  112.39    3.50
  -1   8   0  115.99    3.80
   1   8   0  116.29    3.60
  -1   8   0  111.99    3.70
  -1   8   0  115.19    3.70
  -2   8   0    0.60    0.30
   2   8   0    0.40    0.40
   2   8   0    1.20    0.20
   2   8   0    0.60    0.40
   2   8   0    0.30    0.30
  -2   8   0    0.50    0.30
  -2   8   0    0.00    0.40
   3   8   0   21.00    1.10
  -3   8   0   22.40    1.00
   3   8   0   21.00    0.80
   3   8   0   20.60    1.20
  -3   8   0   22.10    0.90
  -3   8   0   21.90    1.20
   4   8   0   21.60    1.20
  -4   8   0   20.40    1.30
  -4   8   0   17.80    0.70
  -4   8   0   18.50    1.10
   4   8   0   18.50    1.30
  -5   8   0    3.40    0.70
   5   8   0    2.30    0.70
   5   8   0    2.80    1.10
  -5   8   0    0.40    0.70
   6   8   0   16.90    1.30
  -6   8   0   12.10    1.30
   6   8   0   15.90    1.30
   7   8   0   19.30    1.50
   7   8   0   18.30    1.50
  -7   8   0   17.30    1.50
  -7   8   0   16.40    1.50
   8   8   0    0.60    0.70
  -8   8   0    0.30    0.80
  -8   8   0    1.10    0.80
   8   8   0    1.70    0.70
  -9  -8   0    2.00    0.50
   9  -8   0    1.10    0.80
  -9   8   0    0.20    0.80
   9   8   0   -0.20    0.90
  -9   8   0    1.50    0.90
   9   8   0    0.80    0.80
   0   9   0   -0.20    0.40
   0   9   0   -0.40    0.40
   0   9   0    0.50    0.40
   0   9   0    0.20    0.20
  -1   9   0   62.99    2.00
  -1   9   0   62.29    2.20
  -1   9   0   59.09    2.20
   1   9   0   59.99    2.30
   1   9   0   62.19    2.20
   1   9   0   60.89    1.90
   1   9   0   63.49    2.30
  -1   9   0   61.49    2.20
   2   9   0   42.30    1.90
  -2   9   0   42.00    1.80
   2   9   0   46.80    1.80
  -2   9   0   44.70    1.70
   2   9   0   42.20    1.40
   2   9   0   45.40    1.70
   3   9   0    0.30    0.50
  -3   9   0    0.00    0.40
   3   9   0    0.30    0.30
  -3   9   0   -0.40    0.50
   3   9   0    0.30    0.50
   3   9   0    0.10    0.40
   4   9   0  132.89    4.60
  -4   9   0  133.89    4.20
  -4   9   0  122.09    3.90
  -4   9   0  133.19    4.40
   4   9   0  129.79    4.50
  -5   9   0  199.68    6.50
  -5   9   0  199.48    6.30
   5   9   0  198.78    6.50
   5   9   0  207.68    6.40
   6   9   0   11.10    1.30
  -6   9   0   10.90    1.20
   6   9   0    8.80    1.00
  -6   9   0    8.40    1.10
   7   9   0    6.60    1.00
   7   9   0    7.50    1.00
  -7   9   0    6.90    1.00
  -7   9   0    6.10    1.00
   8   9   0    1.60    0.80
  -8   9   0    1.30    0.80
   8   9   0    0.70    0.90
  -8   9   0    1.50    0.90
  -9  -9   0    3.60    0.60
  -9   9   0    3.10    1.10
   9   9   0    2.10    1.00
  -9   9   0    2.70    1.30
   9   9   0    3.10    0.90
   0  10   0  192.78    6.00
   0  10   0  191.28    5.70
   0  10   0  192.68    6.00
   0  10   0  202.78    6.10
   1  10   0   64.79    2.40
  -1  10   0   62.39    2.30
  -1  10   0   62.89    2.40
  -1  10   0   61.29    2.10
   1  10   0   61.99    1.90
   1  10   0   63.39    2.30
   1  10   0   63.09    2.50
  -2  10   0   -0.20    0.30
   2  10   0    0.10    0.50
  -2  10   0   -0.10    0.50
   2  10   0    0.00    0.20
   2  10   0   -0.30    0.50
   2  10   0   -0.40    0.50
  -2  10   0   -0.70    0.40
  -3  10   0    2.00    0.70
   3  10   0    2.80    0.50
   3  10   0    2.30    0.70
   3  10   0    4.30    0.80
  -3  10   0    2.50    0.50
  -3  10   0    3.20    0.50
   3  10   0    3.40    0.30
  -4  10   0    0.70    0.30
  -4  10   0    1.70    0.60
   4  10   0    1.60    0.60
   4  10   0    1.20    0.70
  -4  10   0    0.80    0.70
   4  10   0    1.70    0.40
   5  10   0    2.20    0.80
  -5  10   0    0.60    0.60
   5  10   0   -0.50    0.60
  -5  10   0   -0.70    0.70
  -6  10   0    7.20    1.10
   6  10   0    8.50    1.00
   6  10   0    7.00    1.00
  -6  10   0    6.70    0.90
   7  10   0   27.20    1.80
  -7  10   0   28.60    1.80
  -7  10   0   23.80    1.90
   7  10   0   28.20    1.80
   8  10   0    2.00    0.90
  -8  10   0    2.60    1.00
  -8  10   0    2.00    0.80
   9  10   0    0.20    0.80
   9  10   0    0.60    1.00
  -9  10   0    2.20    1.00
  -9  10   0   -0.30    0.90
   0  11   0   -0.20    0.30
   0  11   0   -0.80    0.60
   0  11   0    0.40    0.60
   0  11   0   -0.20    0.60
  -1  11   0   47.20    1.70
  -1  11   0   47.40    2.00
  -1  11   0   52.29    2.00
   1  11   0   46.70    1.50
   1  11   0   48.10    2.00
   1  11   0   49.70    2.10
   1  11   0   48.20    1.90
   2  11   0    4.60    0.40
  -2  11   0    3.60    0.80
   2  11   0    5.00    0.70
  -2  11   0    5.20    0.60
   2  11   0    4.10    0.70
   2  11   0    5.50    0.80
  -2  11   0    4.40    0.60
  -3  11   0   -0.50    0.40
   3  11   0   -0.70    0.50
   3  11   0   -0.50    0.60
   3  11   0    0.40    0.60
   3  11   0    0.30    0.20
  -3  11   0   -0.30    0.60
  -3  11   0    0.40    0.40
   3  11   0    1.00    0.20
   4  11   0    5.90    0.50
  -4  11   0    5.40    0.50
  -4  11   0    5.30    0.90
   4  11   0    5.30    0.90
   4  11   0    6.30    0.90
  -4  11   0    6.90    0.80
  -5  11   0   59.19    2.60
  -5  11   0   63.89    2.80
   5  11   0   58.09    2.50
   5  11   0   69.29    2.80
   5  11   0   58.29    2.00
  -6  11   0    4.60    1.00
   6  11   0    3.00    0.90
   6  11   0    4.30    0.90
  -6  11   0    4.00    0.80
  -7  11   0    0.40    0.90
  -7  11   0    0.40    0.70
   7  11   0   -0.30    0.80
   7  11   0   -0.30    0.80
  -8  11   0    0.20    0.80
   8  11   0    0.20    0.90
  -8  11   0    0.50    0.90
   8  11   0    1.20    0.90
   0  12   0    9.00    1.10
   0  12   0    9.50    0.60
   0  12   0   11.00    1.10
   0  12   0    9.20    1.00
  -1  12   0    4.30    0.90
   1  12   0    4.10    0.40
   1  12   0    4.30    0.70
   1  12   0    3.10    0.80
  -1  12   0    3.90    0.70
  -1  12   0    4.40    0.60
   2  12   0   16.00    1.30
   2  12   0   14.20    1.40
  -2  12   0   16.10    0.90
  -2  12   0   13.90    1.00
   2  12   0   15.60    1.20
   2  12   0   14.70    0.60
  -2  12   0   14.50    1.40
   3  12   0    8.80    1.00
   3  12   0   11.00    1.30
  -3  12   0    7.80    0.80
   3  12   0    7.50    0.50
  -3  12   0    8.80    1.10
   3  12   0    7.70    1.00
   3  12   0   10.90    0.60
  -3  12   0    8.80    0.90
  -4  12   0   -0.60    0.70
  -4  12   0    0.80    0.50
   4  12   0    0.80    0.30
   4  12   0    0.60    0.70
  -4  12   0    0.10    0.40
   4  12   0    1.20    0.70
  -5  12   0    0.80    0.90
   5  12   0    1.40    0.70
  -5  12   0    1.10    0.30
  -5  12   0    1.50    0.70
   5  12   0    1.70    0.80
   6  12   0    4.30    0.60
   6  12   0    4.80    1.10
   6  12   0    3.00    0.80
  -6  12   0    1.90    1.00
  -6  12   0    4.50    0.90
   7  12   0    0.10    0.90
   7  12   0   -0.10    0.80
  -7  12   0   -0.20    0.70
   7  12   0    0.20    0.50
  -7  12   0   -1.50    0.90
   0  13   0    0.30    0.60
   0  13   0   -0.20    0.30
   0  13   0   -0.40    0.70
   0  13   0   -0.20    0.60
  -1  13   0   -0.60    0.50
   1  13   0   -0.40    0.70
   1  13   0   -0.50    0.60
   1  13   0   -0.30    0.70
  -2  13   0    9.10    0.80
   2  13   0    9.80    1.00
  -2  13   0    8.80    0.90
   2  13   0    7.80    1.00
  -2  13   0    6.60    1.00
   2  13   0    8.80    1.10
   3  13   0   15.90    1.50
  -3  13   0   15.80    1.00
  -3  13   0   18.20    1.10
   3  13   0   17.90    1.50
  -3  13   0   15.30    1.60
   3  13   0   15.50    1.30
   4  13   0    0.20    0.70
  -4  13   0    0.40    0.60
   4  13   0    0.00    0.80
  -4  13   0    0.30    0.40
   4  13   0    0.20    0.30
  -4  13   0   -0.50    0.80
  -5  13   0    4.90    0.80
   5  13   0    5.80    0.70
   5  13   0    6.30    1.00
  -5  13   0    5.50    1.10
   5  13   0    5.30    1.10
   6  13   0    2.40    1.10
   6  13   0    1.80    0.90
  -6  13   0    0.60    1.00
  -6  13   0    2.00    0.80
  -7  13   0    1.60    0.80
  -7  13   0    0.30    1.00
   7  13   0    1.10    0.90
   7  13   0    1.60    1.00
   0  14   0    6.20    0.50
   0  14   0    4.50    0.90
   0  14   0    4.10    0.90
   0  14   0    4.90    0.90
  -1  14   0   16.60    1.30
   1  14   0   15.50    1.40
   1  14   0   13.60    1.40
  -1  14   0   15.90    1.50
   1  14   0   16.00    1.40
  -2  14   0   19.60    1.10
   2  14   0   17.40    1.50
   2  14   0   21.20    1.50
  -2  14   0   17.40    1.20
   2  14   0   15.70    1.60
  -2  14   0   17.70    1.50
   3  14   0    7.30    0.90
  -3  14   0    7.40    1.10
   3  14   0    9.10    1.10
  -3  14   0    7.70    0.90
  -3  14   0    7.80    0.80
   3  14   0    6.50    1.10
   4  14   0    5.20    1.50
  -4  14   0    4.70    0.80
  -4  14   0    4.10    0.60
  -4  14   0    3.70    1.00
   5  14   0    1.80    0.90
  -5  14   0    0.70    0.90
   5  14   0    0.10    0.90
  -5  14   0    1.20    0.70
  -6  14   0    1.80    1.00
  -6  14   0    2.80    0.80
   6  14   0    1.90    1.00
   6  14   0    3.00    1.00
   0  15   0   -0.70    0.60
   0  15   0   -0.30    0.70
   1  15   0   -0.40    0.70
   1  15   0    0.00    0.80
   1  15   0   -0.60    0.70
  -1  15   0    0.20    0.80
  -1  15   0   -0.40    0.60
   2  15   0    3.10    1.00
   2  15   0    5.30    0.90
  -2  15   0    3.50    0.90
  -2  15   0    3.50    0.70
  -3  15   0   27.10    1.90
   3  15   0   26.70    2.00
  -3  15   0   27.20    1.40
   3  15   0   28.10    1.90
  -3  15   0   27.30    1.40
   3  15   0   28.40    1.60
  -4  15   0    7.30    0.80
  -4  15   0    5.50    1.20
   4  15   0    8.40    1.10
   4  15   0    7.60    1.30
   0  16   0   10.10    1.20
   0  16   0    9.20    1.20
   1  16   0    7.70    1.20
  -1  16   0    8.00    1.10
   1  16   0   10.40    1.20
   1  16   0    9.40    1.20
  -1  16   0    8.30    1.00
   2  16   0    5.60    1.00
  -2  16   0    6.00    0.80
   2  16   0    6.80    1.10
  -2  16   0    5.20    1.40
   3  16   0    2.40    1.00
   3  16   0    1.60    0.80
  -3  16   0    2.00    1.00
  -3  16   0    1.90    0.60
   3  16   0    1.40    1.00
  11   0  -1   -0.20    0.80
 -11   0   1    0.40    0.60
  10   0  -1   -0.50    0.70
  10   0  -1    0.50    0.30
 -10   0   1   -0.40    0.60
   9   0  -1    0.80    0.40
  -9   0   1    0.50    0.60
   9   0  -1    0.10    0.60
   8   0  -1   -0.30    0.60
  -8   0   1   -0.60    0.50
   8   0  -1    0.50    0.40
  -7   0   1   -0.30    0.40
   7   0  -1   -0.20    0.30
   7   0  -1    0.20    0.50
   6   0  -1   -0.20    0.40
   5   0  -1   -0.20    0.30
  -5   0   1   -0.10    0.30
   5   0  -1    0.10    0.20
  -4   0   1   -0.10    0.20
  -4   0   1    0.20    0.30
   4   0  -1    0.30    0.20
   4   0  -1    0.50    0.20
  -3   0   1   -0.10    0.20
   3   0  -1    0.20    0.20
  -3   0   1   -0.10    0.20
   3   0  -1    0.80    0.20
   3   0  -1    0.00    0.20
   2   0  -1    0.40    0.10
   2   0  -1    0.10    0.10
  -2   0   1    0.20    0.10
   1   0   1    1.60    0.10
  -1   0  -1    1.30    0.10
   1   0   1    0.90    0.10
  -2   0  -1    0.40    0.20
   2   0   1    0.10    0.10
   2   0   1    0.20    0.10
  -2   0  -1    0.20    0.10
   2   0   1    0.10    0.10
  -3   0  -1    0.50    0.20
  -3   0  -1    0.40    0.20
   3   0   1    1.30    0.20
   3   0   1    0.70    0.20
  -3   0  -1    0.80    0.20
  -4   0  -1    0.30    0.30
  -4   0  -1    0.10    0.30
   4   0   1    0.00    0.20
   4   0   1   -0.10    0.20
   5   0   1   -0.10    0.20
  -5   0  -1    0.30    0.40
   5   0   1   -0.10    0.30
  -5   0  -1   -0.70    0.30
  -6   0  -1    1.00    0.40
   6   0   1    0.20    0.40
   6   0   1   -0.30    0.30
   7   0   1   -0.70    0.30
  -7   0  -1   -0.60    0.60
  -7   0  -1    0.20    0.50
   7   0   1    0.10    0.50
   8   0   1   -0.10    0.40
  -8   0  -1    0.10    0.50
   8   0   1   -1.10    0.50
   9   0   1    0.10    0.30
   9   0   1    0.10    0.60
  -9   0  -1   -0.10    0.60
 -10   0  -1    0.40    0.60
  10   0   1    0.30    0.40
  10   0   1   -0.40    0.60
 -11   0  -1    0.60    0.70
  11   0   1    1.30    0.80
  11  -1  -1    2.00    0.90
 -11  -1   1    2.50    0.70
  11   1  -1    0.90    0.90
  11   1  -1    2.40    0.50
 -11   1   1    2.30    0.80
  10  -1  -1    1.20    0.30
  10  -1  -1    0.80    0.70
 -10  -1   1    0.50    0.50
  10   1  -1   -0.10    0.70
  10   1  -1    0.60    0.40
 -10   1   1    0.30    0.60
   9  -1  -1    1.10    0.70
  -9  -1   1   -1.20    0.50
   9  -1  -1    0.60    0.30
  -9   1   1    0.00    0.60
   9   1  -1    0.60    0.40
   9   1  -1   -0.60    0.70
   8  -1  -1   35.60    1.80
   8  -1  -1   33.20    1.30
  -8  -1   1   36.30    1.60
   8   1  -1   35.10    1.80
   8   1  -1   35.80    1.50
  -8   1   1   34.50    1.70
   7  -1  -1   21.40    1.30
   7  -1  -1   22.90    0.90
  -7  -1   1   22.40    1.20
   7   1  -1   20.10    1.30
   7   1  -1   21.30    1.10
  -7   1   1   20.90    1.20
  -6  -1   1   43.00    1.60
   6  -1  -1   41.70    1.70
   6  -1  -1   42.30    1.40
   6   1  -1   45.40    1.80
  -6   1   1   38.40    1.70
  -6   1   1   43.40    1.70
   6   1  -1   38.80    1.50
   5  -1  -1    0.20    0.30
  -5  -1   1    0.40    0.30
   5  -1  -1   -0.40    0.20
  -5   1   1    0.20    0.40
  -5   1   1   -0.20    0.30
   5   1  -1   -0.20    0.30
   5   1  -1   -0.30    0.30
   4  -1  -1   49.90    1.80
  -4  -1   1   50.39    1.60
   4  -1  -1   52.19    1.60
  -4   1   1   45.70    1.70
   4   1  -1   50.09    1.90
   4   1  -1   51.49    1.70
  -4   1   1   46.50    1.80
   3  -1  -1  255.47    7.70
  -3  -1   1  268.37    7.70
  -3   1   1  265.17    7.70
   3   1  -1  253.77    7.80
   3   1  -1  277.87    7.70
  -2  -1   1 1016.50   34.40
   2  -1  -1 1018.20   32.70
  -2   1   1 1008.10   32.60
   2   1  -1 1126.39   33.60
  -1   1   1  334.47    9.50
   1  -1   1   72.19    2.00
  -1  -1  -1   57.09    2.00
  -1  -1  -1   72.09    2.00
   1  -1   1   70.39    2.00
  -1   1  -1   74.39    2.10
   1   1   1   71.39    2.00
   1   1   1   57.99    2.00
   1   1   1   72.99    2.10
   2  -1   1  174.08    5.00
   2  -1   1  167.68    4.90
  -2  -1  -1  170.98    5.00
  -2  -1  -1  160.48    5.00
  -2  -1  -1  176.48    5.10
   2   1   1  174.88    5.00
   2   1   1  165.98    5.00
   2   1   1  162.78    5.00
  -2   1  -1  167.28    5.00
  -2   1  -1  170.88    5.00
  -2   1  -1  179.78    4.90
   3  -1   1  135.19    4.00
   3  -1   1  128.69    3.80
  -3  -1  -1  131.09    4.00
  -3  -1  -1  122.89    3.90
   3   1   1  125.89    3.90
  -3   1  -1  129.89    3.80
   3   1   1  129.59    3.90
  -3   1  -1  135.49    4.00
  -3   1  -1  136.89    4.00
  -4  -1  -1    5.20    0.50
   4  -1   1    5.00    0.50
  -4  -1  -1    3.10    0.50
   4  -1   1    4.00    0.30
   4   1   1    4.00    0.40
  -4   1  -1    3.20    0.50
   4   1   1    3.50    0.40
  -4   1  -1    3.70    0.40
   5  -1   1   41.80    1.60
   5  -1   1   39.40    1.30
  -5  -1  -1   38.70    1.60
  -5  -1  -1   39.50    1.50
   5   1   1   39.90    1.50
  -5   1  -1   39.40    1.60
   5   1   1   37.20    1.40
   6  -1   1    6.90    0.80
   6  -1   1    6.80    0.50
  -6  -1  -1    8.30    0.80
  -6  -1  -1    6.10    0.70
   6   1   1    6.10    0.60
   6   1   1    5.60    0.60
  -6   1  -1    5.90    0.70
  -6   1  -1    6.10    0.80
   7  -1   1   15.80    0.80
   7  -1   1   15.90    1.10
  -7  -1  -1   15.80    1.00
  -7   1  -1   15.30    1.20
  -7   1  -1   15.40    1.10
   7   1   1   15.00    1.10
   7   1   1   16.20    0.90
   8  -1   1    1.70    0.60
  -8  -1  -1    1.40    0.60
   8  -1   1    2.00    0.30
   8   1   1    1.60    0.40
  -8   1  -1    1.80    0.60
  -8   1  -1    1.50    0.70
   8   1   1    1.10    0.60
   9  -1   1    4.60    0.80
  -9  -1  -1    4.50    0.70
   9  -1   1    5.30    0.50
   9   1   1    5.40    0.90
   9   1   1    4.70    0.60
  -9   1  -1    4.80    1.00
  10  -1   1   -0.30    0.60
 -10  -1  -1    0.30    0.60
  10  -1   1    0.20    0.30
  10   1   1   -0.40    0.70
 -10   1  -1   -0.70    0.60
  10   1   1    0.20    0.40
 -11  -1  -1    3.20    0.70
  11  -1   1    2.30    0.90
  11   1   1    1.90    0.80
  11   1   1    1.20    0.90
 -11   1  -1    2.60    0.80
  11  -2  -1    6.00    1.10
 -11  -2   1    6.00    0.90
 -11   2   1    9.30    1.10
  11   2  -1    7.50    1.10
  11   2  -1    9.10    0.90
  10  -2  -1   22.70    1.60
 -10  -2   1   22.80    1.30
  10   2  -1   22.30    1.70
  10   2  -1   20.90    1.20
 -10   2   1   20.00    1.50
  -9  -2   1   -0.10    0.50
   9  -2  -1    0.50    0.60
  -9   2   1    0.20    0.60
   9   2  -1   -1.50    0.70
   9   2  -1    1.60    0.50
   8  -2  -1    8.00    0.90
  -8  -2   1    8.90    0.90
  -8   2   1    9.70    0.90
   8   2  -1    7.00    0.90
   8   2  -1   10.10    0.90
  -7  -2   1  101.69    3.30
   7  -2  -1  101.39    3.50
   7  -2  -1   99.89    3.00
   7   2  -1  100.09    3.50
  -7   2   1  101.09    3.50
  -7   2   1  105.49    3.60
   7   2  -1  103.29    3.30
   6  -2  -1   37.00    1.30
  -6  -2   1   43.00    1.50
   6  -2  -1   40.10    1.70
   6   2  -1   39.60    1.70
  -6   2   1   42.00    1.70
  -6   2   1   44.00    1.80
   6   2  -1   38.30    1.60
  -5  -2   1  332.17    9.40
   5  -2  -1  324.37    9.50
   5  -2  -1  312.97    9.20
   5   2  -1  326.97    9.50
  -5   2   1  321.97    9.60
   5   2  -1  315.27    9.50
  -5   2   1  311.37    9.70
  -4  -2   1  277.07    8.00
   4   2  -1  290.17    8.10
  -4   2   1  269.37    8.10
   4   2  -1  272.27    8.20
  -4   2   1  265.57    8.20
  -3   2   1    9.90    0.60
   3   2  -1   11.10    0.60
   3   2  -1   11.10    0.60
  -3   2   1    9.90    0.60
   2  -2  -1    0.30    0.10
  -2  -2   1    0.30    0.10
  -2  -2   1    0.20    0.10
   2  -2  -1    0.60    0.20
  -2   2   1   -0.10    0.10
   2   2  -1    0.40    0.10
  -2   2   1    0.10    0.10
   2   2  -1    0.40    0.20
   1  -2  -1   61.09    1.80
  -1  -2   1   63.99    1.80
  -1  -2   1   62.09    1.90
   1  -2  -1   60.89    1.90
   1   2  -1   64.49    1.80
   1   2  -1   58.89    1.90
  -1   2   1   63.49    1.90
  -1   2   1   61.99    1.80
   0  -2   1    1.60    0.20
   0  -2   1    2.20    0.20
   0  -2   1    2.20    0.20
   0   2  -1    2.00    0.20
   0   2   1    2.30    0.20
   0   2   1    1.80    0.20
   0   2  -1    2.00    0.20
  -1  -2  -1   32.50    1.00
  -1  -2  -1   32.80    1.10
  -1  -2  -1   33.40    1.00
   1  -2   1   32.20    1.10
   1  -2   1   30.50    1.00
   1   2   1   32.80    1.10
   1   2   1   32.10    1.00
  -1   2  -1   31.60    1.10
   1   2   1   30.70    1.00
   2  -2   1   18.00    0.70
  -2  -2  -1   17.90    0.70
  -2  -2  -1   21.90    0.80
   2   2   1   19.50    0.70
   2   2   1   18.70    0.80
  -3  -2  -1  671.53   19.80
   3  -2   1  696.63   19.60
  -3   2  -1  670.23   19.90
  -3   2  -1  702.33   19.70
   3   2   1  664.53   19.80
  -3   2  -1  717.83   19.90
   3   2   1  700.73   19.80
  -4  -2  -1   25.20    1.10
   4  -2   1   24.60    0.80
   4   2   1   24.00    1.10
   4   2   1   27.30    1.10
  -4   2  -1   25.60    1.10
  -4   2  -1   24.40    1.10
   5  -2   1  218.48    6.60
  -5  -2  -1  212.98    6.60
   5  -2   1  207.58    6.30
  -5   2  -1  221.68    6.70
   5   2   1  217.08    6.60
  -5   2  -1  225.48    6.70
   5   2   1  221.28    6.50
   6  -2   1   -0.20    0.40
  -6  -2  -1    1.70    0.40
   6  -2   1    0.20    0.20
   6   2   1   -0.10    0.40
   6   2   1   -0.20    0.40
  -6   2  -1   -0.50    0.50
  -6   2  -1    0.00    0.40
   7  -2   1    1.20    0.50
   7  -2   1    1.80    0.30
  -7  -2  -1    1.30    0.50
   7   2   1    1.00    0.50
  -7   2  -1    1.10    0.60
  -7   2  -1    1.70    0.70
   7   2   1    1.30    0.50
  -8  -2  -1    2.80    0.60
   8  -2   1    3.90    0.70
   8  -2   1    4.20    0.40
   8   2   1    4.20    0.60
  -8   2  -1    4.50    0.80
  -8   2  -1    3.60    0.70
   8   2   1    2.10    0.70
   9  -2   1    0.70    0.60
  -9  -2  -1    0.60    0.60
  -9   2  -1    0.90    0.60
   9   2   1    1.10    0.50
   9   2   1    0.60    0.70
  10  -2   1   -0.40    0.60
 -10  -2  -1    0.20    0.60
  10   2   1    0.00    0.70
  10   2   1    0.70    0.50
 -10   2  -1    0.30    0.60
 -11  -2  -1    0.00    0.60
  11  -2   1    0.40    0.80
 -11   2  -1    1.70    0.80
  11   2   1    0.40    0.50
  11   2   1    0.00    0.80
  11  -3  -1    6.50    1.10
 -11  -3   1    6.20    0.70
 -11   3   1    6.60    0.90
  11   3  -1    6.00    0.70
  11   3  -1    5.20    1.10
  10  -3  -1    8.60    1.10
 -10  -3   1    9.80    0.90
  10   3  -1   12.70    1.00
  10   3  -1    9.00    1.10
 -10   3   1   11.70    1.30
  -9  -3   1   13.70    1.10
   9  -3  -1   16.90    1.40
   9   3  -1   14.10    1.40
   9   3  -1   17.60    1.10
  -9   3   1   16.60    1.40
   8  -3  -1   47.80    2.10
  -8  -3   1   47.50    1.80
   8   3  -1   48.20    2.20
   8   3  -1   46.60    1.90
  -8   3   1   48.10    2.10
   7  -3  -1  122.69    4.10
  -7   3   1  118.19    4.00
  -7   3   1  118.19    4.10
   7   3  -1  119.39    4.10
   7   3  -1  121.19    3.90
   6  -3  -1  112.09    3.80
  -6  -3   1  112.59    3.60
  -6   3   1  119.39    3.80
   6   3  -1  116.19    3.70
   6   3  -1  108.99    3.80
  -6   3   1  115.29    3.80
  -5  -3   1   73.69    2.40
   5   3  -1   78.19    2.60
  -5   3   1   71.49    2.60
   5   3  -1   77.69    2.60
  -5   3   1   76.59    2.60
   4   3  -1   19.90    0.90
  -4   3   1   16.40    0.90
   4   3  -1   17.70    0.90
  -4   3   1   17.30    0.90
  -3  -3   1  246.48    7.60
  -3   3   1  255.57    7.70
   3   3  -1  265.37    7.70
   3   3  -1  273.07    7.80
  -3   3   1  269.57    7.70
  -2  -3   1 1582.74   48.60
   2  -3  -1 1469.75   46.90
  -2   3   1 1549.94   46.90
   2   3  -1 1521.65   48.40
   1  -3  -1 3644.84  105.69
  -1  -3   1 3535.95  106.49
  -1   3   1 3655.23  105.99
   1   3  -1 3592.54  106.49
   0  -3  -1 2443.96   73.39
   0  -3   1 2480.45   73.99
   0   3  -1 2494.15   73.89
   1  -3   1 1082.69   35.00
  -1  -3  -1 1086.49   35.10
   1   3   1 1150.38   35.40
  -1   3  -1 1082.89   34.90
  -2  -3  -1    0.70    0.10
   2  -3   1    0.60    0.20
   2   3   1    0.50    0.10
  -2   3  -1    0.50    0.10
  -2   3  -1    0.70    0.20
   2   3   1    0.30    0.20
   2   3   1    1.10    0.20
  -2   3  -1    0.00    0.20
  -3   3  -1    8.40    0.60
   3   3   1    7.90    0.50
   3   3   1    8.00    0.40
   3   3   1    8.00    0.60
  -3   3  -1    7.90    0.50
  -4   3  -1  161.28    5.10
   4   3   1  160.68    5.10
  -4   3  -1  169.48    5.10
   4   3   1  170.38    5.00
   5   3   1   42.70    1.60
  -5   3  -1   40.60    1.70
   5   3   1   39.20    1.60
  -5   3  -1   42.90    1.70
  -6  -3  -1   71.99    2.40
   6  -3   1   71.49    2.60
  -6   3  -1   68.19    2.60
   6   3   1   76.29    2.50
  -6   3  -1   71.39    2.60
   6   3   1   71.19    2.60
   7  -3   1    2.10    0.60
  -7  -3  -1    3.00    0.50
   7   3   1    2.20    0.50
  -7   3  -1    2.70    0.70
   7   3   1    2.10    0.60
  -7   3  -1    2.50    0.80
   8  -3   1    7.20    0.90
  -8  -3  -1   10.00    0.90
   8   3   1    9.30    0.90
  -8   3  -1    9.90    1.10
  -8   3  -1    6.90    1.00
   8   3   1    9.40    1.00
  -9  -3  -1    4.60    0.70
   9  -3   1    3.90    0.80
  -9   3  -1    4.50    1.00
   9   3   1    5.70    0.90
   9   3   1    5.60    0.70
  -9   3  -1    3.80    0.80
  10  -3   1    0.20    0.70
 -10   3  -1    0.70    0.70
  10   3   1    0.10    0.80
 -11  -3  -1    5.30    0.80
  11  -3   1    3.40    0.90
  11   3   1    4.20    0.70
  11   3   1    3.90    1.00
 -11   3  -1    5.80    1.00
  11  -4  -1    8.80    1.20
 -11  -4   1   12.10    1.00
  11   4  -1   10.00    1.30
  11   4  -1   12.30    1.10
 -11   4   1   13.10    1.50
  10  -4  -1   20.20    1.60
 -10  -4   1   22.20    1.20
  10   4  -1   20.00    1.40
 -10   4   1   22.60    1.70
  10   4  -1   22.50    1.70
   9  -4  -1   17.10    1.40
  -9  -4   1   17.20    1.10
   9   4  -1   16.50    1.20
  -9   4   1   16.90    1.40
   9   4  -1   15.60    1.50
  -8  -4   1    0.30    0.40
   8  -4  -1    0.30    0.60
  -8   4   1    0.40    0.60
   8   4  -1    0.30    0.50
  -8   4   1    0.00    0.60
   8   4  -1   -0.70    0.60
   7  -4  -1   17.60    1.20
  -7  -4   1   19.60    1.00
   7   4  -1   17.50    1.30
  -7   4   1   19.30    1.30
   7   4  -1   19.70    1.20
  -6  -4   1   94.09    2.90
   6   4  -1   92.99    3.20
   6   4  -1   89.19    3.10
  -6   4   1   93.09    3.20
  -6   4   1   92.09    3.20
  -5   4   1  246.08    7.60
   5   4  -1  242.78    7.50
   5   4  -1  244.78    7.50
  -5   4   1  260.37    7.60
  -4  -4   1  723.93   20.90
  -4   4   1  719.63   21.10
   4   4  -1  744.43   21.10
   4   4  -1  726.33   21.20
  -4   4   1  735.33   21.20
  -3   4   1   -0.10    0.30
   3   4  -1    0.50    0.30
   3   4  -1    1.40    0.30
  -3   4   1    0.50    0.30
   2  -4  -1   12.00    0.50
   2   4  -1   12.60    0.70
   2   4  -1   12.20    0.50
  -2   4   1   12.60    0.50
  -2   4   1   12.30    0.60
  -2   4   1   11.80    0.60
   1  -4  -1   72.29    2.30
  -1  -4   1   76.19    2.30
   1  -4  -1   74.39    2.20
  -1   4   1   74.89    2.30
  -1   4   1   74.29    2.30
  -1   4   1   73.89    2.30
   1   4  -1   75.29    2.30
   1   4  -1   76.39    2.30
   1   4  -1   76.09    2.40
   1   4  -1   74.79    2.20
   0  -4  -1   64.29    1.90
   0  -4   1   65.99    1.90
   0  -4   1   63.99    2.00
   0  -4  -1   62.49    2.00
   0  -4  -1   60.39    2.00
   0  -4   1   63.89    2.00
   0   4  -1   62.49    1.90
   0   4   1   64.89    2.00
   0   4  -1   61.19    2.00
   0   4   1   73.09    2.10
   0   4  -1   66.29    2.00
   0   4   1   64.19    2.00
   0   4  -1   60.79    2.00
  -1  -4  -1  322.87    9.60
   1  -4   1  342.57    9.70
   1  -4   1  330.77    9.60
  -1   4  -1  336.37    9.70
   1   4   1  348.87    9.60
   1   4   1  328.07    9.70
  -1   4  -1  320.87    9.60
   1   4   1  331.07    9.70
  -2  -4  -1  129.19    3.90
   2   4   1  127.09    3.90
  -2   4  -1  136.79    4.00
  -2   4  -1  134.19    3.90
   2   4   1  128.29    3.90
  -3   4  -1   30.60    1.30
   3   4   1   35.90    1.50
   3   4   1   27.00    1.20
   3   4   1   29.40    1.10
  -3   4  -1   33.60    1.70
   4   4   1   -0.10    0.30
   4   4   1    0.40    0.30
  -4   4  -1   -0.60    0.30
  -4   4  -1    0.30    0.40
   5   4   1   15.00    0.90
  -5   4  -1   15.00    1.00
  -5   4  -1   14.00    1.00
   5   4   1   15.50    0.90
  -6   4  -1    7.70    0.90
   6   4   1    9.90    0.90
  -6   4  -1    7.00    0.80
   6   4   1    7.60    0.90
   7  -4   1   41.60    1.80
  -7  -4  -1   40.50    1.70
  -7   4  -1   39.40    1.90
   7   4   1   41.00    1.80
   7   4   1   40.60    1.80
  -7   4  -1   40.00    1.90
   8  -4   1   -0.40    0.60
  -8  -4  -1    0.00    0.50
  -8   4  -1    0.90    0.70
   8   4   1    0.00    0.60
   8   4   1   -0.10    0.50
  -8   4  -1    0.00    0.60
   9  -4   1    0.60    0.70
  -9  -4  -1    0.70    0.50
  -9   4  -1    0.60    0.80
  -9   4  -1    0.80    0.70
   9   4   1    0.50    0.70
 -10  -4  -1    0.80    0.60
  10  -4   1    0.10    0.70
 -10   4  -1    1.00    0.70
  10   4   1    0.00    0.60
  10   4   1   -0.80    0.70
  10  -5  -1   -0.30    0.80
 -10  -5   1    0.80    0.50
  10   5  -1   -1.10    0.80
 -10   5   1    0.90    0.70
  10   5  -1    0.40    0.60
   9  -5  -1    1.30    0.70
  -9  -5   1    0.70    0.40
   9   5  -1    1.00    0.60
   9   5  -1   -0.10    0.70
  -9   5   1    0.60    0.70
   8  -5  -1   33.80    1.90
  -8  -5   1   34.20    1.40
   8   5  -1   32.30    1.70
   8   5  -1   31.60    1.80
  -8   5   1   33.80    1.80
  -8   5   1   35.00    1.90
  -7  -5   1  106.99    3.40
  -7   5   1  105.09    3.80
   7   5  -1  109.49    3.70
  -7   5   1  107.29    3.80
   7   5  -1  113.59    3.80
   6   5  -1  115.79    3.80
  -6   5   1  117.79    3.90
  -6   5   1  116.49    3.90
   6   5  -1  107.89    3.80
  -5   5   1   13.80    1.00
   5   5  -1   12.40    0.90
   5   5  -1   13.60    0.90
  -5   5   1   12.60    0.90
  -4  -5   1  125.79    3.70
  -4   5   1  120.69    4.00
   4   5  -1  123.09    3.90
  -4   5   1  129.19    4.00
   4   5  -1  126.39    4.00
  -3  -5   1   72.49    2.20
   3   5  -1   69.19    2.30
  -3   5   1   67.09    2.30
  -3   5   1   72.49    2.10
   3   5  -1   72.39    2.50
  -3   5   1   71.99    2.40
  -2  -5   1  274.57    8.10
   2  -5  -1  296.27    8.20
   2   5  -1  271.57    8.10
   2   5  -1  280.57    8.30
  -2   5   1  274.67    8.20
  -2   5   1  268.57    8.00
  -2   5   1  279.77    8.10
  -1  -5   1  721.93   21.90
   1  -5  -1  816.62   21.90
   1  -5  -1  754.72   22.00
   1   5  -1  760.12   22.10
   1   5  -1  765.52   21.90
   1   5  -1  756.72   22.00
  -1   5   1  771.82   22.00
  -1   5   1  763.02   22.00
   1   5  -1  770.12   21.90
  -1   5   1  772.32   21.90
   0  -5   1  135.19    4.00
   0  -5  -1  136.89    3.90
   0   5   1  135.09    4.10
   0   5   1  137.79    4.20
   0   5  -1  134.89    4.10
   0   5  -1  137.59    4.00
   0   5  -1  132.59    4.20
   0   5   1  141.39    4.10
   0   5  -1  138.49    4.10
   0   5   1  136.19    4.00
   1  -5   1    1.60    0.20
   1   5   1    2.00    0.30
  -1   5  -1    2.10    0.30
  -1   5  -1    1.30    0.30
   1   5   1    1.50    0.30
  -1   5  -1    1.70    0.30
   1   5   1    1.90    0.20
   1   5   1    1.50    0.30
   2   5   1  245.78    7.20
  -2   5  -1  250.07    7.30
   2   5   1  280.47    7.70
   2   5   1  236.68    7.40
  -2   5  -1  245.98    7.40
  -2   5  -1  240.58    7.20
   2   5   1  243.78    7.30
  -3   5  -1  284.37    8.40
   3   5   1  275.87    8.30
   3   5   1  277.57    8.20
  -3   5  -1  271.27    8.30
   3   5   1  285.87    8.40
  -3   5  -1  289.07    8.10
  -4   5  -1   93.69    3.00
   4   5   1   89.19    3.10
  -4   5  -1   92.69    3.10
   4   5   1   91.39    3.00
   5   5   1   32.30    1.60
  -5   5  -1   34.40    1.60
   5   5   1   39.50    1.50
  -5   5  -1   35.30    1.70
  -6   5  -1    3.20    0.70
   6   5   1    3.60    0.70
   6   5   1    3.70    0.60
  -6   5  -1    4.00    0.80
  -7   5  -1    5.50    0.90
   7   5   1    7.40    0.80
   7   5   1    5.80    0.80
  -7   5  -1    5.40    0.90
   8  -5   1   32.00    1.80
  -8  -5  -1   32.40    1.50
   8   5   1   34.80    2.30
   8   5   1   30.10    1.80
  -8   5  -1   31.80    1.90
  -8   5  -1   32.80    1.80
   9  -5   1   40.60    2.00
  -9  -5  -1   36.40    1.70
   9   5   1   39.70    1.90
   9   5   1   37.60    2.00
  -9   5  -1   37.30    2.00
  -9   5  -1   38.40    2.10
  10  -5   1   12.00    1.40
 -10  -5  -1   13.30    1.10
 -10   5  -1   16.20    1.60
  10   5   1   11.10    1.30
  10   5   1   14.00    1.30
  10  -6  -1   51.29    2.80
 -10  -6   1   51.59    2.00
 -10   6   1   58.19    2.70
  10   6  -1   53.09    2.80
  10   6  -1   52.69    2.40
   9  -6  -1   33.30    2.00
  -9  -6   1   30.50    1.40
   9   6  -1   34.90    1.80
   9   6  -1   29.70    2.00
  -9   6   1   31.50    1.90
  -8  -6   1   34.80    1.40
  -8   6   1   33.60    1.90
   8   6  -1   36.50    1.80
   8   6  -1   34.60    1.90
  -8   6   1   34.70    1.90
  -7   6   1   16.10    1.30
   7   6  -1   17.60    1.30
   7   6  -1   19.60    1.30
   6   6  -1    1.10    0.50
  -6   6   1    0.80    0.60
   6   6  -1   -0.70    0.50
  -6   6   1    0.00    0.50
  -5   6   1    8.10    0.90
   5   6  -1    8.30    0.80
  -5   6   1    7.40    0.80
   5   6  -1    5.80    0.70
  -4   6   1   22.10    1.20
  -4   6   1   24.50    1.10
   4   6  -1   22.00    1.20
   4   6  -1   23.00    1.10
  -3   6   1   84.29    2.50
  -3   6   1   87.09    2.90
   3   6  -1   83.19    2.80
  -3   6   1   83.79    2.90
   3   6  -1   85.19    2.90
  -2   6   1   97.39    3.20
  -2   6   1   97.99    3.00
   2   6  -1   93.99    3.20
   2   6  -1  100.29    3.10
   2   6  -1   98.59    3.00
  -2   6   1   99.49    3.00
   2   6  -1  100.39    3.00
   1  -6  -1  200.08    5.90
  -1   6   1  193.48    6.00
   1   6  -1  199.78    6.10
   1   6  -1  200.88    6.00
  -1   6   1  205.88    6.00
   1   6  -1  201.88    5.90
   1   6  -1  203.48    6.00
  -1   6   1  205.58    5.90
   0  -6   1  481.05   13.60
   0  -6  -1  479.65   13.60
   0   6   1  460.55   13.80
   0   6   1  480.65   13.60
   0   6   1  469.15   13.70
   0   6  -1  465.25   13.80
   0   6  -1  490.85   13.90
   0   6  -1  469.05   13.70
   0   6  -1  469.35   13.60
   1   6   1  519.75   15.00
  -1   6  -1  500.65   15.00
  -1   6  -1  517.95   14.90
   1   6   1  517.75   14.80
   1   6   1  535.45   15.00
   1   6   1  515.65   15.10
  -1   6  -1  517.05   15.00
  -1   6  -1  519.55   15.00
  -2   6  -1  129.19    3.80
   2   6   1  124.29    3.70
  -2   6  -1  123.49    3.90
   2   6   1  125.99    3.90
   2   6   1  123.69    4.00
   2   6   1  127.09    3.80
  -2   6  -1  124.69    3.80
  -3   6  -1   20.00    1.10
  -3   6  -1   21.50    1.00
   3   6   1   20.40    0.80
  -3   6  -1   20.50    0.80
   3   6   1   20.00    1.10
   3   6   1   20.70    1.00
   4   6   1   42.60    1.80
  -4   6  -1   45.00    1.90
  -4   6  -1   47.70    1.80
   4   6   1   45.60    1.70
  -5   6  -1  344.77   10.50
   5   6   1  344.47   10.40
  -5   6  -1  355.16   10.50
   5   6   1  348.47   10.50
  -6   6  -1  291.07    9.20
  -6   6  -1  299.17    9.10
   6   6   1  287.37    9.10
   6   6   1  314.37    9.10
   7   6   1   97.89    3.60
  -7   6  -1  102.19    3.70
   7   6   1  107.59    3.70
  -7   6  -1   98.59    3.70
  -8  -6  -1   18.80    1.20
   8  -6   1   20.80    1.50
   8   6   1   21.80    1.40
  -8   6  -1   20.70    1.50
  -8   6  -1   23.10    1.60
   8   6   1   17.90    1.50
   9  -6   1    0.10    0.80
  -9  -6  -1    0.30    0.50
   9   6   1    1.00    0.60
  -9   6  -1    1.10    0.90
   9   6   1   -0.10    0.70
  -9   6  -1    1.00    0.80
 -10  -6  -1    0.30    0.60
  10  -6   1    0.70    0.80
  10   6   1    0.30    0.90
 -10   6  -1    0.80    0.90
  10   6   1    0.80    0.70
 -10   6  -1   -1.10    0.90
  10  -7  -1    2.20    1.00
  10   7  -1    3.50    0.80
  10   7  -1    3.50    1.10
 -10   7   1    5.40    1.10
   9  -7  -1    2.10    0.90
  -9  -7   1    3.50    0.50
   9   7  -1    1.90    0.80
  -9   7   1    3.90    1.00
   9   7  -1    1.30    0.90
  -8  -7   1   30.80    1.30
   8   7  -1   31.50    1.80
  -8   7   1   33.90    2.00
  -8   7   1   32.10    1.80
   8   7  -1   31.90    1.90
   7   7  -1   43.40    2.10
  -7   7   1   41.90    2.10
   7   7  -1   42.30    2.00
  -7   7   1   43.10    2.00
  -6   7   1   12.90    1.20
   6   7  -1   16.40    1.20
   6   7  -1   14.70    1.10
  -6   7   1   14.90    1.30
  -5   7   1   16.80    1.10
   5   7  -1   19.60    1.10
  -5   7   1   17.20    1.20
   5   7  -1   17.60    1.20
  -4   7   1   -0.50    0.40
   4   7  -1   -0.60    0.40
  -4   7   1   -0.20    0.40
   4   7  -1    0.70    0.40
   3   7  -1   32.10    1.10
   3   7  -1   31.40    1.30
  -3   7   1   31.30    1.30
  -3   7   1   28.20    1.30
   3   7  -1   30.60    1.40
  -3   7   1   29.70    1.10
   2   7  -1  161.78    4.70
   2   7  -1  158.48    4.90
  -2   7   1  159.58    4.80
  -2   7   1  161.18    4.80
   2   7  -1  157.78    4.70
   2   7  -1  157.68    5.00
  -2   7   1  150.58    4.90
   1  -7  -1  102.29    3.00
   1   7  -1   97.89    3.00
  -1   7   1  103.49    3.10
   1   7  -1  109.19    3.20
  -1   7   1  103.29    3.20
   1   7  -1   97.19    3.20
  -1   7   1   97.69    3.20
  -1   7   1  101.49    3.20
   1   7  -1   97.69    3.30
   0  -7   1    0.00    0.20
   0  -7  -1    0.30    0.20
   0   7   1    0.40    0.20
   0   7   1   -0.10    0.30
   0   7  -1    0.10    0.30
   0   7  -1   -0.40    0.30
   0   7   1    0.00    0.30
   0   7  -1    0.10    0.20
   1   7   1   57.19    2.10
   1   7   1   56.19    2.10
  -1   7  -1   58.89    2.00
  -1   7  -1   58.09    1.90
  -1   7  -1   59.99    2.00
  -1   7  -1   55.49    2.00
   1   7   1   57.29    1.70
   1   7   1   58.99    2.00
   2   7   1  102.29    3.30
  -2   7  -1  101.39    3.10
   2   7   1   97.19    3.40
  -2   7  -1   99.19    3.10
  -2   7  -1   99.69    3.30
   2   7   1  104.69    3.20
   2   7   1  100.89    3.00
   3   7   1  337.77   10.00
   3   7   1  334.47    9.80
  -3   7  -1  327.37    9.70
   3   7   1  309.37    9.60
  -3   7  -1  334.77    9.90
  -3   7  -1  336.87    9.60
  -4   7  -1  161.18    5.10
  -4   7  -1  163.98    5.30
   4   7   1  169.98    5.30
   4   7   1  158.68    5.10
  -4   7  -1  161.78    4.70
  -5   7  -1   66.09    2.50
  -5   7  -1   66.49    2.60
   5   7   1   68.29    2.60
   5   7   1   63.49    2.40
   6   7   1   43.90    2.00
   6   7   1   42.00    1.90
  -6   7  -1   45.50    3.00
  -7   7  -1   41.20    2.10
   7   7   1   42.00    2.10
   7   7   1   43.70    2.00
  -7   7  -1   46.20    2.20
   8   7   1   73.89    3.10
  -8   7  -1   78.99    3.10
  -8   7  -1   72.79    3.10
   8   7   1   75.49    3.00
  -9  -7  -1   81.29    2.90
   9  -7   1   84.69    3.30
   9   7   1   82.09    3.40
  -9   7  -1   82.99    3.40
  -9   7  -1   80.29    3.40
   9   7   1   80.69    3.20
  10  -7   1   42.70    2.40
 -10  -7  -1   41.90    1.80
  10   7   1   39.00    2.30
 -10   7  -1   42.40    2.60
 -10   7  -1   41.20    2.40
  10   7   1   41.00    2.10
  10  -8  -1   23.20    1.90
  10   8  -1   21.30    1.80
  10   8  -1   19.40    1.90
  -9  -8   1   31.20    1.40
   9   8  -1   31.20    1.90
  -9   8   1   35.10    2.10
   9   8  -1   30.00    2.20
  -8  -8   1   29.90    1.30
  -8   8   1   29.80    1.80
   8   8  -1   32.90    1.80
   8   8  -1   30.50    1.90
  -8   8   1   29.80    1.90
   7   8  -1   10.90    1.30
   7   8  -1    8.40    1.00
  -7   8   1    8.10    1.00
  -7   8   1    8.30    1.00
  -6   8   1   27.30    1.50
   6   8  -1   25.20    1.60
   6   8  -1   27.30    1.60
  -6   8   1   26.40    1.70
   5   8  -1   61.69    2.50
  -5   8   1   60.39    2.50
  -5   8   1   60.79    2.40
   5   8  -1   60.19    2.90
  -4   8   1  214.88    6.60
   4   8  -1  208.78    6.50
  -4   8   1  213.18    6.50
  -4   8   1  202.58    6.10
   4   8  -1  213.18    6.70
  -3   8   1    0.00    0.50
   3   8  -1    0.80    0.30
   3   8  -1    0.10    0.40
   3   8  -1    0.60    0.30
  -3   8   1   -0.10    0.20
   3   8  -1    0.60    0.40
   2   8  -1   12.40    1.00
   2   8  -1   12.30    0.60
  -2   8   1    9.50    0.70
  -2   8   1   10.50    0.90
   2   8  -1   11.50    0.80
   2   8  -1   11.70    0.80
  -2   8   1   11.60    0.70
   1  -8  -1  230.58    6.80
  -1   8   1  230.38    7.10
   1   8  -1  233.28    7.00
  -1   8   1  238.18    7.10
  -1   8   1  240.18    6.90
   1   8  -1  228.88    7.20
   1   8  -1  234.28    6.80
   1   8  -1  238.38    7.10
   0   8  -1  301.37    9.10
   0   8   1  303.87    9.10
   0   8   1  313.07    8.90
   0   8   1  310.97    9.20
   0   8  -1  315.07    9.20
   0   8  -1  301.27    8.90
   0   8   1  316.67    9.20
   0   8  -1  302.87    9.20
   1   8   1  196.68    5.80
  -1   8  -1  202.98    6.10
   1   8   1  203.08    6.20
   1   8   1  208.88    6.10
  -1   8  -1  197.08    6.30
  -1   8  -1  201.98    5.90
   1   8   1  203.18    6.10
  -1   8  -1  194.58    6.10
  -2   8  -1   28.40    1.30
  -2   8  -1   28.70    1.20
   2   8   1   29.80    1.20
  -2   8  -1   30.10    1.20
   2   8   1   29.00    1.00
   2   8   1   30.80    1.30
   2   8   1   28.10    1.40
   3   8   1    2.30    0.30
   3   8   1    1.30    0.50
   3   8   1    1.40    0.40
  -3   8  -1    1.40    0.50
  -3   8  -1    1.70    0.30
  -3   8  -1    1.30    0.40
   3   8   1    1.30    0.50
  -4   8  -1  264.47    8.00
   4   8   1  271.27    8.20
   4   8   1  262.97    8.00
  -4   8  -1  251.37    7.60
  -4   8  -1  268.37    8.20
  -5   8  -1   85.79    3.30
   5   8   1   91.19    3.30
  -5   8  -1   87.29    3.10
   5   8   1   89.99    3.90
  -6   8  -1  266.07    8.70
  -6   8  -1  282.37    8.60
   6   8   1  277.57    8.70
   6   8   1  284.07    8.60
   7   8   1  167.18    5.50
  -7   8  -1  158.68    5.50
  -7   8  -1  161.08    5.60
   7   8   1  169.38    5.50
   8   8   1   10.90    1.30
  -8   8  -1    9.20    1.20
   8   8   1    7.80    1.10
  -8   8  -1   10.40    1.30
  -9  -8  -1    0.50    0.60
   9  -8   1    1.70    0.90
  -9   8  -1    1.60    0.90
   9   8   1    0.20    0.80
   9   8   1   -0.40    1.00
   9   9  -1   -0.10    0.80
   9   9  -1    0.70    0.80
  -9   9   1   -1.00    1.20
  -8   9   1    6.60    1.20
   8   9  -1    8.80    1.20
   8   9  -1    8.10    1.10
  -8   9   1    9.30    1.20
   7   9  -1   61.29    2.70
   7   9  -1   64.39    2.80
  -7   9   1   70.59    2.70
  -7   9   1   61.89    2.90
  -6   9   1   69.99    2.70
  -6   9   1   70.09    2.90
   6   9  -1   66.59    2.70
   6   9  -1   70.69    2.80
   5   9  -1   58.39    2.30
   5   9  -1   59.79    2.50
  -5   9   1   55.99    2.50
  -5   9   1   55.09    2.30
  -4   9   1    0.40    0.50
   4   9  -1    1.00    0.60
  -4   9   1    0.10    0.60
   3   9  -1   62.89    2.40
  -3   9   1   66.09    2.30
   3   9  -1   63.29    2.20
   3   9  -1   62.59    2.00
   3   9  -1   63.09    2.50
  -3   9   1   65.19    2.50
  -3   9   1   63.69    2.10
   2   9  -1  106.39    3.50
  -2   9   1  106.99    3.60
   2   9  -1  105.69    3.70
   2   9  -1  107.39    3.40
   2   9  -1  103.49    3.20
  -2   9   1  106.79    3.30
   1  -9  -1  107.79    3.30
  -1   9   1   96.39    3.30
   1   9  -1  100.19    3.50
  -1   9   1  100.29    3.30
  -1   9   1  101.79    3.10
   1   9  -1   98.89    3.20
   1   9  -1   97.79    3.00
  -1   9   1  100.39    3.30
   1   9  -1   99.79    3.30
   0   9  -1   13.60    1.00
   0   9  -1   14.70    0.90
   0   9   1   14.70    1.00
   0   9   1   15.00    1.00
   0   9   1   15.70    1.00
   0   9  -1   14.10    0.70
   0   9  -1   14.40    1.00
   0   9   1   14.90    0.60
  -1   9  -1   27.50    1.30
  -1   9  -1   27.50    1.30
  -1   9  -1   27.50    1.10
   1   9   1   27.60    0.90
   1   9   1   27.70    1.40
   1   9   1   31.20    1.40
  -1   9  -1   27.50    1.30
   1   9   1   27.40    1.30
   2   9   1  273.37    8.10
   2   9   1  277.27    8.00
   2   9   1  267.87    8.30
  -2   9  -1  262.47    8.10
  -2   9  -1  273.27    7.90
   2   9   1  252.47    7.70
   3   9   1   53.49    1.80
  -3   9  -1   56.19    2.30
   3   9   1   58.29    2.00
   3   9   1   57.69    2.20
  -3   9  -1   55.29    1.90
   3   9   1   59.89    2.30
  -3   9  -1   56.39    2.00
   3   9   1   55.19    1.80
   4   9   1  136.69    5.00
  -4   9  -1  136.79    4.50
  -4   9  -1  130.89    4.30
  -4   9  -1  128.59    4.00
   4   9   1  132.39    4.50
   5   9   1   42.40    2.00
  -5   9  -1   40.60    1.90
  -5   9  -1   41.30    2.10
   5   9   1   41.40    1.90
  -6   9  -1   23.30    1.50
   6   9   1   23.40    1.60
  -6   9  -1   25.50    1.70
   6   9   1   26.50    1.70
  -7   9  -1    3.20    0.90
   7   9   1    2.50    0.80
  -7   9  -1    3.50    0.90
   7   9   1    4.80    0.90
   8   9   1   37.70    2.10
  -8   9  -1   38.20    2.30
   8   9   1   41.70    2.20
  -8   9  -1   41.00    2.10
  -9  -9  -1   45.10    1.90
  -9   9  -1   47.60    2.50
  -9   9  -1   47.70    2.60
   9   9   1   44.40    2.50
   9   9   1   44.00    2.50
  -9  10   1    9.20    1.30
   9  10  -1    6.10    1.20
   9  10  -1    8.00    1.10
  -8  10   1    9.60    1.30
  -8  10   1    9.30    1.20
   8  10  -1   13.10    1.50
   7  10  -1    1.40    0.80
  -7  10   1    1.40    0.80
  -7  10   1    1.50    0.80
   7  10  -1    0.30    0.70
   6  10  -1    2.50    0.80
  -6  10   1    3.50    0.90
  -6  10   1    2.90    0.80
   6  10  -1    4.30    0.90
  -5  10   1   25.90    1.70
   5  10  -1   26.50    1.70
  -5  10   1   25.50    1.40
   5  10  -1   25.70    1.50
  -4  10   1  111.49    3.70
   4  10  -1  110.19    3.80
   4  10  -1   98.99    3.70
  -4  10   1  108.39    3.30
  -4  10   1  113.09    3.90
   4  10  -1  115.29    4.00
   3  10  -1    9.80    1.10
   3  10  -1    6.30    1.00
   3  10  -1   10.20    0.80
  -3  10   1    9.10    0.80
   3  10  -1   10.20    0.60
  -3  10   1    6.80    0.80
   2  10  -1    3.70    0.40
  -2  10   1    2.40    0.50
   2  10  -1    2.80    0.60
  -2  10   1    3.40    0.70
   2  10  -1    3.00    0.70
   2  10  -1    4.60    0.60
  -2  10   1    4.10    0.50
   1  10  -1   64.89    2.50
  -1  10   1   65.19    2.10
  -1  10   1   64.49    2.40
   1  10  -1   64.09    2.40
   1  10  -1   66.09    2.30
  -1  10   1   66.59    2.40
   1  10  -1   63.99    2.00
   0  10   1  134.69    4.00
   0  10   1  136.39    4.40
   0  10  -1  131.69    4.30
   0  10  -1  136.09    4.40
   0  10   1  132.09    4.30
   0  10  -1  131.19    4.00
   0  10  -1  135.59    4.30
   0  10   1  129.89    4.30
   1  10   1  212.28    6.60
   1  10   1  219.28    6.50
  -1  10  -1  206.58    6.50
  -1  10  -1  200.68    6.50
  -1  10  -1  210.58    6.50
   1  10   1  212.98    6.50
  -2  10  -1  123.89    4.20
   2  10   1  124.49    4.20
  -2  10  -1  129.59    4.10
   2  10   1  130.99    4.10
  -2  10  -1  129.69    4.00
   2  10   1  128.79    4.40
  -3  10  -1   43.50    1.70
   3  10   1   42.70    1.40
   3  10   1   45.30    2.10
   3  10   1   45.30    2.00
  -3  10  -1   45.70    1.70
   3  10   1   40.70    1.40
  -3  10  -1   42.90    2.00
   3  10   1   45.50    1.70
   4  10   1   26.50    1.60
  -4  10  -1   23.40    1.30
   4  10   1   23.00    0.90
   4  10   1   23.80    1.40
  -4  10  -1   26.70    1.60
  -4  10  -1   22.30    1.00
   5  10   1   43.00    2.00
  -5  10  -1   41.80    2.00
  -5  10  -1   44.80    2.20
   5  10   1   45.10    2.20
  -6  10  -1   99.99    3.70
  -6  10  -1  104.29    4.00
   6  10   1  104.99    3.80
   6  10   1  102.49    3.90
  -7  10  -1   40.60    2.10
   7  10   1   44.00    2.30
  -7  10  -1   33.80    2.20
   7  10   1   39.90    2.10
  -8  10  -1    0.60    1.00
  -8  10  -1    0.20    0.80
   8  10   1   -0.10    0.80
  -8  11   1   25.80    1.80
   8  11  -1   24.40    2.00
   8  11  -1   22.20    1.80
  -8  11   1   22.70    2.00
   7  11  -1   26.50    1.90
  -7  11   1   25.10    2.00
  -7  11   1   27.90    1.70
   7  11  -1   23.20    1.80
  -6  11   1   31.60    1.70
   6  11  -1   38.60    2.10
   6  11  -1   31.70    1.90
  -6  11   1   32.30    2.10
   6  11  -1   32.60    1.40
   5  11  -1    0.50    0.70
   5  11  -1    0.60    0.60
  -5  11   1    0.50    0.60
  -5  11   1    0.60    0.80
   5  11  -1    0.20    0.40
  -4  11   1   51.89    2.00
  -4  11   1   47.20    1.70
   4  11  -1   50.39    2.40
   4  11  -1   49.50    2.20
  -4  11   1   50.69    2.30
   3  11  -1   79.19    3.00
   3  11  -1   83.89    2.80
   3  11  -1   84.69    3.20
  -3  11   1   83.59    2.80
   3  11  -1   73.99    2.50
  -3  11   1   84.19    3.10
  -3  11   1   82.79    2.70
   2  11  -1  113.69    3.60
   2  11  -1  107.49    3.70
  -2  11   1  104.79    4.20
  -2  11   1  110.99    3.60
  -2  11   1  111.89    3.50
   2  11  -1  109.99    3.90
   2  11  -1  103.29    3.30
   1  11  -1  172.68    5.30
   1  11  -1  163.58    5.00
  -1  11   1  176.28    5.40
   1  11  -1  173.28    5.60
   1  11  -1  173.88    5.50
  -1  11   1  170.28    5.40
  -1  11   1  165.68    5.10
   0  11  -1  109.29    3.60
   0  11  -1  103.79    3.30
   0  11  -1  109.29    3.80
   0  11   1  109.59    3.80
   0  11   1  108.99    3.70
   0  11   1  111.19    3.70
   0  11   1  109.29    3.30
   0  11  -1  111.19    4.30
   1  11   1   11.80    1.10
  -1  11  -1   11.50    1.10
  -1  11  -1   10.40    0.70
   1  11   1   10.90    1.10
  -1  11  -1    9.70    1.00
   1  11   1   12.30    1.00
  -2  11  -1   33.70    1.80
   2  11   1   32.40    2.20
   2  11   1   37.10    1.70
  -2  11  -1   34.50    1.50
   2  11   1   35.50    1.50
  -2  11  -1   36.00    1.40
  -3  11  -1   68.19    2.40
   3  11   1   67.99    2.40
   3  11   1   66.79    2.60
   3  11   1   63.89    2.70
  -3  11  -1   65.79    2.70
  -3  11  -1   64.69    2.30
  -4  11  -1   10.00    1.00
   4  11   1   11.30    1.20
  -4  11  -1    9.60    0.70
   4  11   1   12.00    1.30
   4  11   1    9.20    0.50
  -4  11  -1   11.00    1.30
   5  11   1    5.10    0.60
  -5  11  -1    5.30    0.80
  -5  11  -1    4.90    1.00
   5  11   1    5.50    1.00
   5  11   1    3.90    0.80
  -6  11  -1   -0.90    0.80
   6  11   1    0.60    0.70
  -6  11  -1   -0.70    0.60
   6  11   1    0.60    0.80
  -7  11  -1    1.70    0.90
   7  11   1    1.80    0.90
   7  11   1    2.40    0.90
  -7  11  -1    0.50    0.80
   8  11   1   21.30    1.80
  -8  11  -1   19.40    1.90
   8  11   1   19.50    1.70
  -8  11  -1   20.60    2.50
   7  12  -1    4.90    1.00
   7  12  -1    5.00    1.40
  -7  12   1    3.70    1.30
   7  12  -1    5.40    0.70
  -7  12   1    6.50    1.00
  -6  12   1   43.90    2.00
   6  12  -1   43.60    2.30
   6  12  -1   43.70    2.20
  -6  12   1   43.10    2.50
   6  12  -1   38.80    1.60
   5  12  -1   71.89    2.50
   5  12  -1   86.39    3.30
  -5  12   1   77.29    3.30
  -5  12   1   74.79    2.40
   5  12  -1   75.59    3.00
   4  12  -1  101.29    3.70
  -4  12   1  102.89    3.50
  -4  12   1  104.59    3.90
   4  12  -1  108.59    3.90
  -4  12   1   98.09    3.20
   3  12  -1  122.89    4.20
   3  12  -1  113.19    3.70
  -3  12   1  125.69    4.30
  -3  12   1  125.49    4.00
  -3  12   1  121.49    3.90
   3  12  -1  129.89    4.00
   3  12  -1  120.09    4.40
   2  12  -1    3.90    0.40
   2  12  -1    3.70    0.80
   2  12  -1    4.30    0.80
  -2  12   1    3.70    0.60
  -2  12   1    4.10    0.80
  -2  12   1    5.10    0.60
   2  12  -1    4.90    0.70
   1  12  -1   34.30    1.80
   1  12  -1   32.60    1.60
  -1  12   1   33.10    1.70
  -1  12   1   33.70    1.30
   1  12  -1   31.50    1.20
  -1  12   1   33.10    1.60
   0  12   1   90.09    3.20
   0  12   1   93.89    3.30
   0  12  -1   87.19    2.80
   0  12  -1   89.19    3.30
   0  12  -1   89.79    3.20
   0  12   1   89.99    3.30
   0  12   1   85.19    2.70
   0  12  -1   89.79    3.20
   1  12   1   30.70    1.70
  -1  12  -1   30.10    1.30
  -1  12  -1   30.40    2.30
   1  12   1   30.70    1.50
  -1  12  -1   33.20    1.60
   2  12   1   20.40    1.50
  -2  12  -1   22.90    1.30
   2  12   1   22.40    1.30
  -2  12  -1   23.10    1.10
  -2  12  -1   24.00    1.50
   2  12   1   20.70    1.40
  -3  12  -1   51.09    2.00
   3  12   1   50.39    2.00
   3  12   1   46.90    2.30
  -3  12  -1   45.90    1.80
  -3  12  -1   50.39    2.30
   3  12   1   49.80    2.20
   4  12   1    3.50    0.80
   4  12   1    7.50    1.10
  -4  12  -1    5.20    0.80
  -4  12  -1    4.50    0.50
  -4  12  -1    5.30    1.00
   5  12   1   10.20    0.60
   5  12   1   10.90    1.30
  -5  12  -1   10.90    1.20
  -5  12  -1   10.30    1.30
   5  12   1   11.10    1.20
  -6  12  -1   12.90    1.30
  -6  12  -1   11.20    1.40
   6  12   1   12.80    1.40
   6  12   1    9.90    1.20
   6  12   1   10.60    0.70
   7  12   1    0.20    0.80
  -7  12  -1    0.90    0.80
   7  12   1    1.40    0.90
  -7  12  -1    0.30    0.90
   7  12   1    0.30    0.50
  -7  13   1   20.20    2.00
   7  13  -1   22.20    1.90
  -7  13   1   22.50    1.60
   7  13  -1   19.60    1.80
  -6  13   1   13.50    1.30
  -6  13   1   10.00    1.50
   6  13  -1   13.10    0.90
   6  13  -1   15.80    1.50
   6  13  -1   12.00    1.70
  -5  13   1   -0.10    0.60
   5  13  -1    0.40    0.40
   5  13  -1    0.00    0.80
  -5  13   1   -1.00    0.80
  -5  13   1    0.50    0.40
   5  13  -1    1.20    0.80
   4  13  -1    3.10    0.90
   4  13  -1    4.40    1.00
   4  13  -1    4.10    0.40
  -4  13   1    3.60    0.70
  -4  13   1    4.10    1.00
  -4  13   1    3.50    0.50
   3  13  -1   27.30    1.50
  -3  13   1   27.90    1.30
   3  13  -1   26.90    1.70
   3  13  -1   25.30    1.00
  -3  13   1   27.30    1.30
   3  13  -1   27.50    1.90
  -3  13   1   30.70    1.80
   2  13  -1   72.49    3.00
  -2  13   1   70.29    2.60
   2  13  -1   74.99    2.70
  -2  13   1   71.99    2.90
   2  13  -1   66.39    2.20
   2  13  -1   68.59    2.80
  -2  13   1   71.29    2.40
  -1  13   1   65.99    2.30
   1  13  -1   66.99    2.20
  -1  13   1   69.79    2.70
   1  13  -1   71.89    2.90
   1  13  -1   73.49    2.80
  -1  13   1   70.09    2.80
   0  13   1   57.59    2.40
   0  13  -1   57.99    2.40
   0  13   1   60.19    2.50
   0  13  -1   56.59    2.60
   0  13   1   58.29    2.40
   0  13  -1   53.99    2.30
   1  13   1   10.00    1.20
   1  13   1    9.80    1.10
  -1  13  -1    8.70    0.90
   1  13   1    8.30    1.00
  -1  13  -1    9.60    1.00
  -1  13  -1   10.00    0.70
   2  13   1    9.80    1.10
  -2  13  -1    8.20    1.00
   2  13   1    9.30    1.10
  -2  13  -1    8.70    0.80
  -2  13  -1    7.70    0.80
   2  13   1    8.90    1.00
  -3  13  -1   16.20    1.10
   3  13   1   16.10    1.40
  -3  13  -1   15.90    1.00
  -3  13  -1   16.60    1.50
   3  13   1   14.90    1.50
  -4  13  -1   14.90    1.30
  -4  13  -1   13.90    0.90
   4  13   1   16.60    1.50
   4  13   1   15.00    1.60
  -4  13  -1   16.30    1.60
  -5  13  -1   11.60    1.20
  -5  13  -1   13.00    1.50
   5  13   1   15.10    1.60
   5  13   1   11.60    1.40
  -6  13  -1   -0.10    1.00
   6  13   1   -0.30    0.80
   6  13   1    0.60    0.90
  -6  13  -1   -0.50    0.70
  -6  14   1    3.60    0.80
  -6  14   1    2.30    1.10
   6  14  -1    3.30    1.00
   6  14  -1    4.00    1.10
   5  14  -1   20.40    1.80
   5  14  -1   18.80    1.60
  -5  14   1   17.30    1.30
  -5  14   1   17.20    1.80
  -4  14   1   36.60    2.20
   4  14  -1   38.20    2.30
  -4  14   1   32.30    1.60
   4  14  -1   33.00    2.10
  -4  14   1   32.20    1.40
  -3  14   1    7.00    1.10
   3  14  -1    9.00    1.10
  -3  14   1    8.80    0.80
   3  14  -1    8.70    1.10
  -3  14   1    8.00    0.90
   3  14  -1   10.80    1.30
  -2  14   1    1.30    0.80
   2  14  -1    2.00    0.80
  -2  14   1    1.70    0.40
  -2  14   1    3.10    0.60
   2  14  -1    0.10    0.80
   2  14  -1    2.00    0.70
   1  14  -1    4.90    0.50
  -1  14   1    4.90    0.50
  -1  14   1    4.30    0.90
  -1  14   1    4.00    0.80
   1  14  -1    4.00    0.90
   1  14  -1    3.80    0.90
   1  14  -1    3.90    0.80
   0  14   1   21.00    1.50
   0  14   1   21.90    1.50
   0  14  -1   20.40    1.50
   0  14  -1   23.60    1.60
   0  14  -1   21.10    1.50
   0  14   1   20.90    1.50
   1  14   1   23.60    1.70
  -1  14  -1   21.60    1.00
  -1  14  -1   20.10    1.40
  -1  14  -1   20.30    1.50
   1  14   1   18.00    1.60
   1  14   1   22.40    1.60
   2  14   1   27.90    1.80
  -2  14  -1   28.90    1.80
   2  14   1   27.50    1.60
  -2  14  -1   26.50    1.50
  -2  14  -1   27.20    1.30
   2  14   1   27.10    1.90
   3  14   1   13.00    1.60
  -3  14  -1   14.50    1.10
   3  14   1   13.20    1.50
  -3  14  -1   12.90    1.60
  -3  14  -1   13.50    1.00
  -4  14  -1    0.20    0.90
   4  14   1    0.90    0.90
  -4  14  -1    1.00    0.50
  -4  14  -1    1.20    0.60
   5  14   1    1.70    0.90
   5  14   1    1.70    0.80
  -5  14  -1    1.30    0.70
  -5  14  -1    1.20    1.00
   6  14   1    5.90    1.10
   5  15  -1    0.50    0.90
  -4  15   1    0.40    1.00
  -4  15   1    2.50    0.70
   4  15  -1    0.80    0.90
  -4  15   1    0.70    0.50
   4  15  -1    1.30    0.90
  -3  15   1    3.60    0.60
  -3  15   1    2.60    1.00
   3  15  -1    3.20    0.90
   3  15  -1    3.30    1.00
  -3  15   1    4.10    0.60
   3  15  -1    3.50    0.80
   2  15  -1    5.70    0.90
  -2  15   1    4.90    1.00
   2  15  -1    4.50    1.10
   1  15  -1    8.20    1.10
   1  15  -1   10.60    1.20
  -1  15   1    9.20    1.00
   1  15  -1    9.00    1.10
  -1  15   1    9.20    1.10
   0  15   1    5.50    1.00
   0  15  -1    7.20    1.00
   0  15   1    6.80    1.00
   0  15  -1    5.90    1.00
   1  15   1    0.70    0.80
  -1  15  -1    1.20    0.40
  -1  15  -1    0.30    0.60
   1  15   1   -0.30    0.70
   1  15   1    0.10    0.70
  -1  15  -1   -0.60    0.80
   2  15   1   23.00    1.60
  -2  15  -1   19.70    1.30
   2  15   1   21.10    2.50
  -2  15  -1   22.40    1.20
   2  15   1   21.40    1.70
  -2  15  -1   21.40    1.70
   3  15   1    8.10    1.30
  -3  15  -1   10.40    1.00
   3  15   1   10.70    1.20
  -3  15  -1   10.80    1.00
  -3  15  -1    8.60    1.20
   3  15   1   10.70    1.30
  -4  15  -1    9.20    1.30
  -4  15  -1    9.20    0.90
   4  15   1   12.00    1.40
   4  15   1   13.10    1.60
  -4  15  -1   11.20    1.10
  -3  16   1    1.70    0.60
  -3  16   1    1.00    1.00
   3  16  -1    1.20    0.90
   3  16  -1    1.10    0.70
   3  16  -1    0.00    0.90
   2  16  -1    0.00    0.80
   2  16  -1   -0.20    0.70
  -2  16   1    0.50    0.60
  -2  16   1   -0.70    0.80
   1  16  -1    6.00    1.10
   1  16  -1    7.50    1.00
   1  16  -1    5.80    1.10
  -1  16   1    6.70    0.90
  -1  16   1    5.90    1.10
   0  16  -1    6.40    1.00
   0  16   1    5.30    1.00
   0  16   1    5.40    1.00
   0  16  -1    4.30    0.90
   1  16   1    0.40    0.90
   1  16   1    0.00    0.80
  -1  16  -1   -1.40    0.80
  -1  16  -1   -0.50    0.60
   1  16   1   -1.10    0.70
   2  16   1    0.80    1.40
  -2  16  -1   -0.20    0.60
   2  16   1    0.30    0.80
   2  16   1    0.70    0.90
  -2  16  -1   -0.70    1.10
   3  16   1    0.50    0.90
 -11   0   2    7.50    0.90
  11   0  -2    6.70    1.10
  10   0  -2   34.90    1.90
  10   0  -2   33.60    1.40
 -10   0   2   37.40    1.70
   9   0  -2  618.84   18.30
   9   0  -2  649.34   18.70
  -9   0   2  625.94   18.50
   8   0  -2  303.17    9.40
  -8   0   2  308.87    9.20
   8   0  -2  308.37    9.20
  -7   0   2   47.20    1.80
   7   0  -2   45.00    2.00
   7   0  -2   45.60    1.60
   6   0  -2   12.00    0.70
  -6   0   2   17.70    0.90
   6   0  -2   14.60    0.90
  -5   0   2  265.37    7.80
   5   0  -2  267.27    7.70
   5   0  -2  258.67    7.90
   4   0  -2  314.27    9.20
   4   0  -2  315.37    9.30
   4   0  -2  321.97    9.50
  -4   0   2  319.37    9.30
   3   0  -2 3247.88   97.39
  -3   0   2 3243.78   97.69
  -2   0   2 3297.37   95.59
   2   0  -2 3212.58   95.39
  -1   0   2  122.79    3.50
   0   0   2  118.29    3.50
  -1   0  -2 1718.33   50.69
   1   0   2 1617.84   50.59
   2   0   2 1694.03   52.49
  -2   0  -2 1601.74   52.09
   3   0   2 1127.89   31.60
  -3   0  -2 1086.29   31.60
   4   0   2   61.79    2.00
   4   0   2   65.49    2.00
  -4   0  -2   54.39    2.10
  -4   0  -2   61.69    1.90
  -4   0  -2   59.59    2.10
   5   0   2  438.96   13.00
   5   0   2  456.05   13.20
  -5   0  -2  450.15   13.20
  -5   0  -2  448.36   13.20
   6   0   2  724.83   20.60
   6   0   2  694.33   20.30
  -6   0  -2  705.83   20.60
  -6   0  -2  698.03   20.50
  -7   0  -2  263.37    8.50
   7   0   2  286.37    8.50
   7   0   2  289.37    8.30
  -7   0  -2  275.07    8.50
  -8   0  -2   35.30    1.80
  -8   0  -2   37.00    1.80
   8   0   2   36.60    2.00
   8   0   2   35.90    1.40
   9   0   2    5.00    0.80
   9   0   2    6.50    0.70
  -9   0  -2    5.80    0.80
  10   0   2   34.10    1.40
  10   0   2   38.90    2.00
 -10   0  -2   33.30    1.90
  11   0   2   48.00    2.50
 -11   0  -2   47.40    2.30
  11  -1  -2   79.89    3.20
  11   1  -2   71.29    2.60
 -11   1   2   79.59    3.00
  11   1  -2   81.99    3.30
 -10  -1   2   14.80    1.10
  10  -1  -2   13.10    0.70
  10  -1  -2   14.90    1.40
  10   1  -2   13.00    0.90
  10   1  -2   12.50    1.40
  -9  -1   2    8.00    1.00
   9  -1  -2    8.80    0.60
   9   1  -2   10.20    0.90
  -9   1   2   10.10    1.10
   8  -1  -2  138.79    4.30
   8  -1  -2  140.29    4.70
  -8  -1   2  145.09    4.50
   8   1  -2  144.39    4.80
  -8   1   2  143.79    4.60
   8   1  -2  139.19    4.40
   7  -1  -2  576.24   16.80
   7  -1  -2  575.74   17.10
  -7  -1   2  590.84   16.90
   7   1  -2  593.64   16.90
   7   1  -2  586.14   17.20
  -7   1   2  568.64   17.00
  -6  -1   2  154.68    4.70
   6  -1  -2  159.88    4.60
   6  -1  -2  146.89    4.90
   6   1  -2  157.78    4.70
  -6   1   2  151.78    4.80
   6   1  -2  155.38    4.90
   5  -1  -2  491.05   14.30
  -5  -1   2  500.55   14.10
   5  -1  -2  476.55   14.00
   5   1  -2  496.35   14.30
   5   1  -2  478.95   14.20
  -5   1   2  482.85   14.20
  -4  -1   2  276.67    8.00
   4  -1  -2  282.87    7.90
   4   1  -2  263.07    8.00
  -4   1   2  274.57    8.10
  -3  -1   2    7.80    0.40
   3  -1  -2    6.70    0.40
   3   1  -2    8.30    0.50
  -3   1   2    7.40    0.40
   2  -1  -2 2387.76   73.89
  -2  -1   2 2528.75   74.29
   2   1  -2 2579.14   74.39
  -2   1   2 2513.45   73.69
   1  -1  -2 1313.87   44.20
   1   1  -2 1766.22   45.90
   0  -1   2 2666.23   79.09
   0   1   2 2666.53   77.19
   1  -1   2 1494.65   44.60
   1  -1   2 1484.15   44.60
  -1  -1  -2 1423.66   45.40
  -2  -1  -2    3.70    0.30
  -2  -1  -2    5.10    0.30
   2  -1   2    3.90    0.30
   2  -1   2    3.50    0.20
  -2  -1  -2    3.30    0.30
  -2   1  -2    4.10    0.30
   2   1   2    3.50    0.30
  -2   1  -2    4.90    0.40
  -2   1  -2    3.90    0.20
   2   1   2    3.90    0.30
   2   1   2    4.00    0.30
   3  -1   2   85.79    2.60
  -3  -1  -2   90.19    2.70
   3  -1   2   85.39    2.70
  -3  -1  -2   88.89    2.70
  -3   1  -2   90.79    2.70
  -3   1  -2   83.69    2.60
   3   1   2   84.99    2.70
  -3   1  -2   83.59    2.80
   3   1   2   83.99    2.70
   4  -1   2  100.29    3.10
  -4  -1  -2   99.89    3.20
   4  -1   2   96.09    2.90
   4   1   2   97.29    3.00
  -4   1  -2   95.39    2.90
  -4   1  -2   97.79    3.20
  -4   1  -2   95.79    3.10
   4   1   2   98.89    3.10
  -5  -1  -2  398.36   11.70
   5  -1   2  395.06   11.40
  -5  -1  -2  402.06   11.70
   5  -1   2  416.76   11.70
  -5   1  -2  373.86   11.40
   5   1   2  391.96   11.60
  -5   1  -2  385.26   11.70
   5   1   2  401.06   11.60
  -5   1  -2  396.06   11.70
  -6  -1  -2   23.80    1.20
   6  -1   2   20.50    1.20
   6  -1   2   23.60    0.90
  -6  -1  -2   21.00    1.20
   6   1   2   20.20    1.20
  -6   1  -2   23.50    1.20
  -6   1  -2   21.20    1.30
   7  -1   2  174.08    5.40
  -7  -1  -2  186.48    5.80
  -7  -1  -2  173.68    5.60
   7  -1   2  182.08    5.70
  -7   1  -2  176.68    5.70
  -7   1  -2  178.28    5.80
   7   1   2  181.18    5.50
   7   1   2  185.78    5.70
   8  -1   2   87.59    2.80
   8  -1   2   84.69    3.40
  -8  -1  -2   83.99    3.10
   8   1   2   88.29    2.90
   8   1   2   91.79    3.20
  -8   1  -2   88.09    3.20
  -8   1  -2   82.59    3.20
   9  -1   2   16.00    0.80
   9  -1   2   16.40    1.30
  -9  -1  -2   16.80    1.40
  -9   1  -2   17.50    1.50
   9   1   2   16.40    1.30
   9   1   2   17.80    1.00
  -9   1  -2   17.50    1.40
  10  -1   2   10.60    1.20
 -10  -1  -2   15.20    1.30
  10  -1   2   11.60    0.90
 -10   1  -2   15.90    1.40
  10   1   2   13.40    0.90
  10   1   2   10.40    1.20
 -11  -1  -2   58.19    2.50
  11  -1   2   58.99    3.00
  11   1   2   55.29    2.70
 -11   1  -2   58.09    2.60
 -11  -2   2    1.90    0.60
  11  -2  -2    0.80    0.80
  11   2  -2    1.90    0.50
 -11   2   2    2.00    0.70
  11   2  -2   -0.20    0.80
  10  -2  -2   13.90    1.40
 -10  -2   2   14.70    1.00
  10   2  -2   12.20    1.50
 -10   2   2   13.50    1.30
  10   2  -2   15.50    1.00
   9  -2  -2  235.88    7.50
  -9  -2   2  231.38    7.20
  -9   2   2  242.98    7.40
   9   2  -2  228.68    7.20
   9   2  -2  245.58    7.60
   8  -2  -2  162.58    5.30
  -8  -2   2  160.58    5.00
   8   2  -2  159.88    5.10
   8   2  -2  163.18    5.40
  -8   2   2  167.38    5.30
  -7  -2   2   34.20    1.40
   7  -2  -2   31.70    1.60
   7  -2  -2   31.80    1.10
  -7   2   2   36.20    1.60
   7   2  -2   33.30    1.40
   7   2  -2   33.60    1.60
   6  -2  -2  123.79    4.00
  -6  -2   2  122.09    3.70
   6  -2  -2  122.59    3.60
  -6   2   2  118.29    3.90
   6   2  -2  117.89    3.90
   6   2  -2  115.59    3.80
   5  -2  -2   92.79    2.70
   5  -2  -2   90.39    3.00
  -5  -2   2   95.59    2.90
   5   2  -2   86.99    3.00
   5   2  -2   90.09    3.00
  -5   2   2   91.19    3.10
  -5   2   2   99.19    3.10
  -4  -2   2  560.44   15.60
   4  -2  -2  533.35   15.50
   4   2  -2  541.65   15.80
  -4   2   2  553.04   15.80
   4   2  -2  546.55   15.80
  -4   2   2  525.95   15.80
   3  -2  -2 2174.28   66.59
  -3  -2   2 2177.68   67.59
   3   2  -2 2222.28   67.89
  -2   2   2 1092.99   31.20
   1  -2  -2  159.78    4.80
   1  -2  -2  164.18    4.70
   1  -2  -2  171.28    4.70
  -1  -2   2  148.19    4.70
   1   2  -2  165.38    4.70
  -1   2   2  164.68    4.70
   1   2  -2  164.18    4.70
   0  -2   2  390.06   10.70
   0  -2   2  373.56   10.70
   0  -2  -2  390.16   10.70
   0  -2   2  384.46   10.70
   0  -2  -2  367.46   10.60
   0  -2  -2  325.27   10.70
   0   2  -2  353.96   10.70
   0   2  -2  390.56   10.70
   0   2   2  372.26   10.70
   0   2   2  385.36   10.70
   0   2  -2  368.96   10.70
  -1  -2  -2  814.42   22.70
  -1  -2  -2  789.02   22.70
  -1   2  -2  783.22   22.70
   1   2   2  795.72   22.70
   2  -2   2  372.06   11.80
  -2  -2  -2  394.96   11.70
   2  -2   2  425.76   11.70
  -2  -2  -2  429.36   11.80
   2   2   2  387.36   11.80
  -2   2  -2  404.86   11.60
  -2   2  -2  422.76   11.90
  -2   2  -2  411.66   11.80
   2   2   2  415.56   11.70
  -3  -2  -2  292.97    8.50
   3  -2   2  292.17    8.40
   3   2   2  280.57    8.50
   3   2   2  294.67    8.50
  -3   2  -2  300.37    8.50
  -3   2  -2  284.97    8.40
  -3   2  -2  291.97    8.60
  -4  -2  -2  295.67    9.00
   4  -2   2  308.77    8.80
  -4   2  -2  306.97    9.30
   4   2   2  312.07    9.00
  -4   2  -2  309.97    9.10
  -4   2  -2  301.97    8.80
  -5  -2  -2  366.86   11.50
   5  -2   2  380.96   11.20
   5  -2   2  395.96   11.50
  -5   2  -2  408.86   11.60
  -5   2  -2  396.76   11.60
   5   2   2  390.26   11.50
  -5   2  -2  396.66   11.30
  -6  -2  -2  457.95   13.80
  -6  -2  -2  463.45   13.90
   6  -2   2  480.55   13.90
   6  -2   2  458.05   13.50
  -6   2  -2  477.95   13.90
   6   2   2  471.45   13.90
   6   2   2  477.85   13.80
  -6   2  -2  469.05   13.90
   7  -2   2  324.97    9.70
  -7  -2  -2  309.37    9.60
   7  -2   2  308.37    9.30
  -7   2  -2  325.87    9.70
   7   2   2  324.27    9.70
   7   2   2  323.87    9.50
  -8  -2  -2   14.40    1.10
   8  -2   2   15.30    1.10
   8  -2   2   16.10    0.70
  -8   2  -2   15.50    1.30
   8   2   2   13.80    1.20
  -8   2  -2   16.50    1.20
   8   2   2   15.60    1.00
   9  -2   2    0.70    0.60
  -9  -2  -2    0.10    0.50
  -9   2  -2    0.00    0.70
  -9   2  -2    0.40    0.60
   9   2   2    0.40    0.40
   9   2   2   -0.60    0.60
 -10  -2  -2    3.40    0.80
  10  -2   2    2.60    0.80
  10   2   2    4.70    0.60
 -10   2  -2    3.10    0.80
  10   2   2    2.90    0.80
  11  -3  -2   19.80    1.70
 -11  -3   2   21.00    1.20
 -11   3   2   24.50    1.70
  11   3  -2   17.60    1.80
  11   3  -2   19.50    1.30
  10  -3  -2   42.80    2.20
 -10  -3   2   44.30    1.80
  10   3  -2   43.30    1.90
  10   3  -2   43.70    2.30
 -10   3   2   46.20    2.20
   9  -3  -2    4.70    0.90
  -9  -3   2    4.90    0.60
   9   3  -2    6.00    0.70
   9   3  -2    3.60    0.90
   8  -3  -2   91.89    3.40
  -8  -3   2   95.29    3.10
   8   3  -2   95.49    3.50
  -8   3   2   95.99    3.40
   8   3  -2   94.99    3.20
  -7  -3   2  125.49    3.80
   7  -3  -2  120.29    4.10
   7   3  -2  115.89    3.90
  -7   3   2  121.49    4.00
   7   3  -2  123.69    4.10
   6  -3  -2    3.10    0.60
  -6  -3   2    4.80    0.50
   6   3  -2    4.50    0.60
   6   3  -2    2.90    0.50
  -6   3   2    2.90    0.50
  -6   3   2    3.00    0.60
  -5  -3   2    5.40    0.40
  -5   3   2    5.40    0.60
  -5   3   2    4.60    0.50
   5   3  -2    5.50    0.60
   5   3  -2    5.80    0.60
  -4   3   2  193.38    5.60
  -4   3   2  179.38    5.60
   4   3  -2  175.48    5.60
   4   3  -2  190.88    5.60
  -3  -3   2    6.80    0.30
  -3   3   2    6.90    0.50
  -3   3   2    6.30    0.50
   3   3  -2    7.30    0.50
   3   3  -2    6.20    0.50
  -2  -3   2 2276.57   70.19
   2  -3  -2 2260.37   68.49
   2   3  -2 2383.36   70.59
  -2   3   2 2297.17   68.29
   1  -3  -2 9432.36  276.77
  -1  -3   2 9705.93  278.37
   1   3  -2 9999.00  279.27
  -1   3   2 9438.36  276.67
   0  -3   2   29.50    1.10
   0  -3   2   29.90    1.10
   0  -3  -2   29.40    1.00
   0   3  -2   28.50    1.00
   0   3   2   30.40    1.00
   0   3  -2   29.40    1.00
   0   3  -2   29.80    1.00
   0   3   2   30.40    1.00
   0   3   2   31.60    1.00
   1  -3   2  168.88    5.10
  -1  -3  -2  168.58    5.00
   1  -3   2  170.78    5.00
   1  -3   2  167.68    5.00
  -1  -3  -2  182.78    5.00
  -1   3  -2  166.78    5.00
   1   3   2  171.88    5.00
   1   3   2  170.38    4.90
   1   3   2  169.38    5.00
  -1   3  -2  175.38    5.10
   1   3   2  172.68    5.10
  -2  -3  -2    0.70    0.20
  -2  -3  -2    1.30    0.20
  -2   3  -2    0.90    0.20
   2   3   2    0.90    0.20
  -2   3  -2    0.90    0.10
   2   3   2    0.70    0.20
  -2   3  -2    0.70    0.20
   2   3   2    0.60    0.20
  -3  -3  -2   36.00    1.30
   3   3   2   37.60    1.30
  -3   3  -2   38.90    1.40
   3   3   2   37.00    1.40
  -3   3  -2   37.50    1.40
  -3   3  -2   36.50    1.10
   3   3   2   35.50    1.30
  -4  -3  -2  421.46   12.50
  -4   3  -2  435.86   12.30
   4   3   2  425.56   12.50
  -4   3  -2  421.86   12.60
  -4   3  -2  439.86   12.60
  -5  -3  -2  988.40   28.90
   5   3   2  975.10   28.90
  -5   3  -2 1019.80   29.00
   5   3   2 1023.90   28.90
  -5   3  -2  998.20   28.90
   6  -3   2   98.39    3.30
  -6   3  -2   99.39    3.40
   6   3   2   94.39    3.30
  -6   3  -2   96.89    3.40
   6   3   2   95.09    3.20
  -7  -3  -2   42.30    1.80
   7  -3   2   41.10    1.90
  -7   3  -2   43.90    2.00
  -7   3  -2   43.10    2.00
   7   3   2   41.60    1.90
   7   3   2   46.40    1.80
   8  -3   2   20.20    1.30
  -8  -3  -2   21.40    1.20
   8   3   2   20.20    1.20
  -8   3  -2   23.30    1.50
   8   3   2   19.80    1.40
  -8   3  -2   19.70    1.40
   9  -3   2    6.50    0.90
  -9  -3  -2    6.60    0.80
   9   3   2    5.70    0.90
   9   3   2    6.30    0.80
  -9   3  -2    6.90    1.10
 -10  -3  -2   30.10    1.60
  10  -3   2   29.90    1.80
  10   3   2   27.60    1.50
 -10   3  -2   30.20    1.80
  11  -4  -2    1.20    0.90
  11   4  -2    3.40    0.70
 -11   4   2    4.60    0.90
  11   4  -2    3.00    1.10
  10  -4  -2    5.00    0.90
 -10  -4   2    6.50    0.80
 -10   4   2    6.90    1.00
  10   4  -2    5.70    1.10
  10   4  -2    5.90    0.80
  -9  -4   2   95.39    3.20
   9  -4  -2   97.19    3.60
   9   4  -2   96.29    3.70
   9   4  -2   93.59    3.40
  -9   4   2  103.09    3.60
   8  -4  -2   77.19    3.00
   8   4  -2   75.39    3.00
   8   4  -2   77.79    2.80
  -8   4   2   78.99    3.00
   7  -4  -2    0.20    0.50
  -7  -4   2    0.80    0.30
  -7   4   2    1.00    0.50
   7   4  -2    0.20    0.60
   7   4  -2   -0.30    0.50
  -6  -4   2  168.48    5.10
   6   4  -2  171.08    5.40
   6   4  -2  170.08    5.30
  -6   4   2  177.38    5.40
  -6   4   2  162.08    5.40
  -5  -4   2  212.48    6.40
  -5   4   2  222.78    6.80
   5   4  -2  234.18    6.80
   5   4  -2  219.98    6.70
  -5   4   2  216.08    6.80
  -4   4   2   64.59    2.30
   4   4  -2   68.19    2.30
   4   4  -2   66.69    2.30
  -4   4   2   69.09    2.30
  -3  -4   2  112.19    3.20
   3  -4  -2  108.59    3.20
  -3   4   2  103.59    3.40
  -3   4   2  110.59    3.40
   3   4  -2  106.19    3.40
   2  -4  -2    3.00    0.30
  -2  -4   2    3.40    0.30
   2   4  -2    3.30    0.30
  -2   4   2    3.50    0.30
   2   4  -2    3.40    0.40
  -2   4   2    2.90    0.40
   1  -4  -2  657.93   18.80
  -1  -4   2  642.94   18.80
   1  -4  -2  649.83   18.70
  -1   4   2  665.53   18.80
  -1   4   2  619.54   18.70
   1   4  -2  682.13   18.70
  -1   4   2  661.33   18.80
   1   4  -2  662.43   18.80
   1   4  -2  645.14   18.70
   0  -4   2 1010.50   28.10
   0  -4   2  981.30   28.20
   0  -4  -2  915.91   28.20
   0  -4   2 1014.10   28.20
   0   4  -2 1007.80   28.20
   0   4  -2  980.70   28.10
   1  -4   2  515.35   15.10
   1  -4   2  519.25   15.10
   1   4   2  532.05   15.20
  -1   4  -2  517.15   15.10
  -1   4  -2  524.65   15.20
   1   4   2  525.75   15.10
   1   4   2  536.85   15.10
   2   4   2  136.29    4.20
  -2   4  -2  144.59    4.20
   2   4   2  129.99    4.00
   2   4   2  137.29    4.10
  -2   4  -2  138.59    4.10
  -3   4  -2  729.63   20.80
   3   4   2  729.63   21.00
   3   4   2  672.33   20.50
  -3   4  -2  709.33   20.40
  -3   4  -2  738.53   20.70
   4   4   2  267.67    8.10
  -4   4  -2  267.27    8.00
   4   4   2  266.27    8.00
  -4   4  -2  272.87    8.10
   5   4   2   57.79    2.10
  -5   4  -2   51.49    2.20
   5   4   2   56.59    2.10
  -5   4  -2   56.49    2.10
  -6   4  -2  477.05   14.40
  -6   4  -2  474.95   14.30
   6   4   2  481.45   14.30
   6   4   2  499.85   14.30
   7  -4   2  333.07   10.30
   7   4   2  338.87   10.40
  -7   4  -2  347.07   10.50
  -7   4  -2  347.37   10.50
   7   4   2  344.57   10.30
   8  -4   2   58.09    2.40
  -8  -4  -2   56.09    2.20
   8   4   2   58.79    2.30
   8   4   2   60.99    2.40
  -8   4  -2   58.49    2.50
  -8   4  -2   52.39    2.40
  -9  -4  -2   19.00    1.30
   9  -4   2   20.10    1.40
  -9   4  -2   19.10    1.50
   9   4   2   17.10    1.40
   9   4   2   17.50    1.30
  -9   4  -2   19.40    1.60
 -10  -4  -2    9.80    1.10
  10  -4   2    7.00    1.00
 -10   4  -2    8.40    1.10
  10   4   2    6.80    1.10
 -10   4  -2    7.70    1.30
  10   4   2    9.20    1.10
 -10  -5   2    8.50    0.80
  10  -5  -2    7.10    1.10
 -10   5   2    8.00    1.10
  10   5  -2    4.60    1.10
  10   5  -2    6.50    0.90
  -9  -5   2    3.90    0.50
   9  -5  -2    3.10    0.80
   9   5  -2    4.80    0.80
  -9   5   2    4.90    0.90
   9   5  -2    2.70    0.90
  -8  -5   2    2.50    0.40
   8  -5  -2    3.10    0.80
  -8   5   2    1.80    0.70
   8   5  -2    1.70    0.70
   8   5  -2    2.00    0.70
  -7  -5   2   10.30    0.70
   7   5  -2    9.60    1.10
   7   5  -2    8.50    0.90
  -7   5   2    9.30    1.00
  -7   5   2    9.60    1.10
  -6  -5   2   36.30    1.30
  -6   5   2   36.10    1.70
   6   5  -2   36.50    1.60
  -6   5   2   36.50    1.70
  -5  -5   2   17.00    0.70
  -5   5   2   16.40    1.10
   5   5  -2   19.10    1.10
   5   5  -2   17.40    1.00
  -5   5   2   16.60    1.00
  -4  -5   2   98.49    3.00
   4   5  -2   96.89    3.40
  -4   5   2  107.79    3.30
  -4   5   2  104.59    3.40
   4   5  -2  102.09    3.30
   3  -5  -2   42.10    1.30
  -3  -5   2   41.50    1.30
  -3   5   2   42.40    1.30
  -3   5   2   41.60    1.60
   3   5  -2   44.10    1.70
  -3   5   2   41.60    1.50
   3   5  -2   41.20    1.50
   2  -5  -2 1514.95   44.30
  -2  -5   2 1645.24   44.30
   2  -5  -2 1497.35   44.30
   2   5  -2 1568.84   44.30
  -2   5   2 1500.15   44.40
  -2   5   2 1591.34   44.30
   1  -5  -2 1546.95   44.30
   0  -5   2 1157.38   33.00
   0   5  -2 1171.78   32.90
   0   5  -2 1123.69   33.00
   0   5  -2 1161.48   33.00
  -1   5  -2  246.88    7.10
  -1   5  -2  244.78    7.20
  -1   5  -2  235.18    7.10
   1   5   2  244.28    7.10
   1   5   2  243.88    7.20
   1   5   2  247.38    7.30
  -2   5  -2  350.96   10.60
   2   5   2  353.06   10.50
   2   5   2  334.97   10.20
  -2   5  -2  369.16   10.40
   2   5   2  369.86   10.30
   3   5   2  387.96   12.00
  -3   5  -2  421.56   12.20
   3   5   2  404.76   12.10
  -3   5  -2  421.36   12.10
   3   5   2  425.36   12.20
  -3   5  -2  421.86   11.90
   4   5   2  748.33   21.60
  -4   5  -2  764.12   21.50
  -4   5  -2  718.33   21.60
   4   5   2  736.93   21.50
   5   5   2  840.32   24.10
  -5   5  -2  835.02   24.20
  -5   5  -2  831.82   24.10
   5   5   2  814.82   24.10
  -6   5  -2  125.29    4.30
   6   5   2  127.59    4.20
  -6   5  -2  131.49    4.40
   6   5   2  133.79    4.30
   7  -5   2   -0.20    0.60
  -7   5  -2    1.00    0.70
  -7   5  -2    1.10    0.70
   7   5   2   -0.40    0.60
   7   5   2    1.70    0.60
  -8  -5  -2    4.30    0.70
   8  -5   2    4.00    0.80
  -8   5  -2    5.40    1.00
   8   5   2    4.70    0.90
   8   5   2    5.60    0.90
  -8   5  -2    4.30    0.90
  -9  -5  -2    3.20    0.70
   9  -5   2    2.90    0.80
   9   5   2    3.10    0.70
  -9   5  -2    3.60    0.90
   9   5   2    2.50    0.80
  -9   5  -2    3.20    0.90
 -10  -5  -2    7.10    0.80
  10  -5   2    4.80    1.00
 -10   5  -2    5.30    1.00
  10   5   2    3.80    1.00
 -10   5  -2    8.30    1.30
  10   5   2    6.70    0.90
  10  -6  -2    1.70    1.10
  10   6  -2    0.50    0.70
 -10   6   2    1.80    0.80
  10   6  -2   -0.40    0.80
   9  -6  -2   45.60    2.30
  -9   6   2   43.80    2.20
   9   6  -2   40.90    2.20
   9   6  -2   47.50    2.10
  -8  -6   2   10.80    0.70
   8   6  -2    8.70    1.00
   8   6  -2    8.90    1.00
  -8   6   2    9.00    1.00
  -7  -6   2   12.20    0.70
   7   6  -2   12.40    1.10
   7   6  -2   10.90    1.20
  -7   6   2   11.50    1.20
  -7   6   2   10.60    1.20
  -6   6   2   63.19    2.50
  -6   6   2   58.69    2.40
   6   6  -2   58.49    2.40
   6   6  -2   64.29    2.40
  -5  -6   2   98.39    3.10
  -5   6   2  105.29    3.40
   5   6  -2   97.99    3.40
   5   6  -2  101.29    3.40
  -5   6   2   99.49    3.50
  -4  -6   2   42.00    1.40
   4   6  -2   43.80    1.70
   4   6  -2   42.70    1.80
  -4   6   2   43.70    1.80
  -4   6   2   43.80    1.70
  -3  -6   2  213.88    6.20
   3   6  -2  228.28    6.20
  -3   6   2  212.68    6.40
  -3   6   2  209.58    6.20
   3   6  -2  200.88    6.40
  -3   6   2  211.48    6.40
   3   6  -2  205.48    6.50
   2  -6  -2   10.30    0.60
   2  -6  -2    8.00    0.60
   2   6  -2    9.60    0.70
  -2   6   2   11.40    0.60
   2   6  -2   10.20    0.50
  -2   6   2    7.80    0.50
   2   6  -2    9.90    0.50
  -2   6   2    8.10    0.70
   2   6  -2    9.90    0.80
   1  -6  -2  665.43   19.10
   1   6  -2  673.13   19.30
  -1   6   2  648.34   19.10
   1   6  -2  667.63   19.40
  -1   6   2  665.13   19.20
   1   6  -2  667.43   19.10
   1   6  -2  681.83   19.20
   0  -6   2  701.23   18.80
   0   6   2  641.14   18.80
   0   6   2  667.63   18.90
   0   6  -2  625.34   18.90
   0   6   2  647.94   18.80
   0   6  -2  645.74   18.70
   0   6  -2  632.14   18.80
  -1   6  -2  104.99    3.40
   1   6   2  108.79    3.40
  -1   6  -2  112.39    3.60
  -1   6  -2  111.09    3.30
   2   6   2  374.66   11.30
   2   6   2  400.96   11.50
   2   6   2  379.76   11.60
  -2   6  -2  405.16   11.50
  -2   6  -2  405.86   11.60
   2   6   2  392.26   11.40
   3   6   2  305.87    9.30
  -3   6  -2  319.47    9.30
   3   6   2  317.77    9.60
  -3   6  -2  335.77    9.60
  -3   6  -2  330.27    9.50
   3   6   2  314.17    9.50
   4   6   2   66.19    2.30
  -4   6  -2   64.49    2.30
   4   6   2   65.19    2.50
  -4   6  -2   70.79    2.50
   5   6   2   58.79    2.30
  -5   6  -2   58.79    2.40
  -5   6  -2   61.59    2.30
   5   6   2   61.69    2.20
   6   6   2  198.38    6.10
  -6   6  -2  185.98    6.40
   6   6   2  196.58    6.20
  -6   6  -2  194.58    6.30
   7   6   2   65.39    2.70
  -7   6  -2   66.69    2.80
  -7   6  -2   69.79    2.70
   8  -6   2   13.20    1.30
   8   6   2   11.90    1.20
  -8   6  -2   10.10    1.20
   8   6   2   11.60    1.30
  -8   6  -2   11.80    1.30
  -9  -6  -2   11.80    1.10
   9  -6   2   13.10    1.40
   9   6   2   10.00    1.20
  -9   6  -2   11.30    1.30
  -9   6  -2    9.80    1.20
   9   6   2   14.10    1.30
 -10  -6  -2    1.90    0.60
  10  -6   2    1.30    0.80
  10   6   2    1.70    0.70
 -10   6  -2    1.90    1.10
  10   6   2   -0.20    0.80
 -10   6  -2    2.00    1.00
  10  -7  -2    2.10    1.00
  10   7  -2    2.30    0.80
  10   7  -2   -0.40    0.90
 -10   7   2    3.30    0.90
  -9  -7   2    1.30    0.60
   9  -7  -2    1.30    0.80
   9   7  -2    0.60    0.70
  -9   7   2    1.50    0.80
   9   7  -2    0.10    0.80
  -8  -7   2   16.80    0.90
   8   7  -2   15.10    1.40
  -8   7   2   17.90    1.50
   8   7  -2   15.10    1.50
  -7   7   2   30.90    1.70
   7   7  -2   29.90    1.70
  -7   7   2   33.50    1.80
   7   7  -2   30.60    1.70
  -6   7   2    4.00    0.70
   6   7  -2    3.10    0.70
   6   7  -2    6.10    0.80
  -6   7   2    4.10    0.80
   5   7  -2    0.20    0.50
  -5   7   2   -0.50    0.50
  -5   7   2   -0.60    0.50
   5   7  -2    1.40    0.50
   4   7  -2   35.50    1.70
   4   7  -2   38.00    1.60
  -4   7   2   37.90    1.50
  -4   7   2   37.20    1.20
  -4   7   2   36.30    1.70
  -3   7   2    3.40    0.60
  -3   7   2    2.60    0.30
   3   7  -2    3.30    0.50
   3   7  -2    3.90    0.50
   3   7  -2    3.20    0.60
  -2   7   2  352.86   10.70
   2   7  -2  367.46   10.50
   2   7  -2  358.56   10.80
  -2   7   2  368.46   10.50
   2   7  -2  360.46   10.60
   2   7  -2  365.66   10.50
  -2   7   2  357.66   10.50
   1  -7  -2  566.54   17.50
  -1   7   2  630.04   17.60
   1   7  -2  605.04   17.60
  -1   7   2  602.04   17.40
  -1   7   2  611.34   17.60
   1   7  -2  610.44   17.50
   1   7  -2  617.34   17.70
   1   7  -2  609.94   17.40
   0   7   2  166.18    5.10
   0   7  -2  157.48    5.00
   0   7  -2  150.38    4.90
   0   7  -2  159.58    5.20
   0   7   2  169.48    4.90
   0   7  -2  159.98    4.80
   0   7   2  163.88    4.90
   0   7   2  159.58    4.60
  -1   7  -2   79.39    2.40
  -1   7  -2   72.69    2.50
  -1   7  -2   78.39    2.60
   1   7   2   77.99    2.50
  -1   7  -2   76.99    2.60
   1   7   2   77.69    2.60
   1   7   2   80.09    2.70
  -2   7  -2    2.50    0.40
   2   7   2    2.20    0.20
   2   7   2    1.90    0.40
  -2   7  -2    2.50    0.40
   2   7   2    2.00    0.40
   2   7   2    2.50    0.20
  -2   7  -2    1.50    0.40
   2   7   2    2.20    0.50
   3   7   2    0.30    0.40
   3   7   2    1.00    0.40
  -3   7  -2    0.00    0.40
   3   7   2    1.10    0.20
  -3   7  -2    0.20    0.40
  -3   7  -2    0.80    0.30
  -4   7  -2  159.88    4.70
  -4   7  -2  167.88    5.20
   4   7   2  160.28    5.20
   4   7   2  164.28    5.10
  -4   7  -2  153.58    5.00
  -4   7  -2  160.38    4.70
   5   7   2  177.78    5.60
  -5   7  -2  174.18    5.70
  -5   7  -2  179.48    5.60
   5   7   2  172.38    5.70
  -6   7  -2   54.99    2.40
   6   7   2   53.59    2.70
  -6   7  -2   54.19    2.30
   6   7   2   52.09    2.20
  -7   7  -2   11.40    1.40
   7   7   2   15.70    1.30
  -7   7  -2   12.00    1.40
   7   7   2   12.00    1.30
  -8   7  -2    9.70    1.20
  -8   7  -2    9.10    1.20
   8   7   2    8.60    1.00
   8   7   2    9.40    1.10
  -9  -7  -2    5.10    0.80
   9  -7   2    5.00    0.90
  -9   7  -2    7.30    1.20
   9   7   2    5.20    1.00
  -9   7  -2    4.20    1.10
   9   7   2    4.70    0.90
  10  -7   2    7.90    1.40
 -10  -7  -2    7.80    0.90
  10   7   2    8.90    1.10
 -10   7  -2    6.00    1.30
  10   7   2    7.30    1.20
  10  -8  -2    1.40    1.00
  10   8  -2    0.70    1.00
  10   8  -2    0.70    0.80
 -10   8   2    1.20    1.00
  -9   8   2   44.50    2.50
   9   8  -2   44.30    2.60
   9   8  -2   46.80    2.30
  -8  -8   2   16.60    0.90
   8   8  -2   20.30    1.60
   8   8  -2   17.40    1.50
  -8   8   2   16.40    1.60
   7   8  -2    1.80    0.70
  -7   8   2    0.40    0.70
  -7   8   2    0.90    0.70
   7   8  -2    0.00    0.70
  -6   8   2   36.90    1.90
  -6   8   2   34.50    1.70
   6   8  -2   34.60    1.80
   6   8  -2   34.40    1.70
   5   8  -2   31.00    1.70
   5   8  -2   34.70    2.10
  -5   8   2   29.30    1.70
  -5   8   2   28.90    1.50
  -4   8   2   23.20    1.20
  -4   8   2   23.70    1.40
  -4   8   2   23.80    0.90
   4   8  -2   23.20    1.40
   4   8  -2   23.20    1.30
   3   8  -2   62.39    2.00
   3   8  -2   62.89    2.40
  -3   8   2   58.49    2.30
  -3   8   2   63.99    2.00
  -3   8   2   60.89    2.10
   3   8  -2   64.69    2.30
   3   8  -2   60.19    2.00
   2   8  -2   58.69    1.90
  -2   8   2   58.09    2.00
  -2   8   2   59.39    2.00
   2   8  -2   62.99    2.30
   2   8  -2   60.99    2.00
  -2   8   2   58.79    2.20
   2   8  -2   59.29    2.20
   1  -8  -2    0.70    0.20
  -1   8   2    1.70    0.40
  -1   8   2    2.20    0.50
   1   8  -2    0.60    0.40
   1   8  -2    1.50    0.50
  -1   8   2    0.90    0.30
   1   8  -2    1.50    0.30
   1   8  -2    1.90    0.50
   0   8  -2   68.49    2.60
   0   8   2   70.09    2.50
   0   8  -2   72.79    2.40
   0   8   2   74.29    2.50
   0   8   2   75.59    2.50
   0   8  -2   74.69    2.50
   0   8  -2   72.49    2.30
  -1   8  -2   13.70    0.70
  -1   8  -2   12.80    0.90
   1   8   2   14.50    0.90
   1   8   2   12.30    0.80
  -1   8  -2   12.70    0.80
   1   8   2   13.90    0.90
  -2   8  -2    0.50    0.30
   2   8   2    0.30    0.40
   2   8   2    0.80    0.40
  -2   8  -2    1.10    0.40
   2   8   2    0.80    0.40
  -2   8  -2    0.80    0.50
  -3   8  -2    0.50    0.40
   3   8   2    0.40    0.50
  -3   8  -2    0.50    0.50
   3   8   2    0.60    0.40
   4   8   2  108.19    3.70
  -4   8  -2  104.79    3.20
  -4   8  -2  106.99    3.80
  -4   8  -2  108.09    3.50
  -4   8  -2  103.89    3.20
   4   8   2  107.09    3.60
  -5   8  -2   10.20    1.10
   5   8   2   13.80    1.40
   6   8   2   88.09    3.20
   6   8   2   86.89    3.30
  -6   8  -2   82.69    3.40
  -6   8  -2   86.29    3.20
  -7   8  -2   33.50    1.90
   7   8   2   33.90    1.80
   7   8   2   38.10    1.90
  -7   8  -2   32.20    2.00
   8   8   2    5.70    1.00
  -8   8  -2    4.70    1.00
  -8   8  -2    5.20    1.00
   8   8   2    5.90    0.90
  -9  -8  -2    3.10    0.70
   9  -8   2    2.80    0.90
   9   8   2    2.80    1.50
   9   8   2    1.90    0.90
  -9   8  -2    4.30    1.60
  -9   8  -2    3.10    1.00
   9   9  -2    1.80    0.90
  -9   9   2    2.30    0.90
   9   9  -2    1.40    0.90
  -8  -9   2   29.60    1.20
   8   9  -2   29.30    2.00
  -8   9   2   29.60    2.00
   8   9  -2   32.90    1.90
  -7   9   2   47.10    2.40
   7   9  -2   53.49    2.40
  -7   9   2   49.40    2.20
   7   9  -2   49.30    2.30
   6   9  -2    0.40    0.70
   6   9  -2    0.40    0.60
  -6   9   2    0.30    0.70
  -5   9   2   35.50    1.70
   5   9  -2   37.20    1.70
   5   9  -2   36.10    1.90
  -5   9   2   37.20    1.90
   4   9  -2  296.57    9.00
   4   9  -2  314.37    9.50
   4   9  -2  314.57    9.50
  -4   9   2  295.97    8.90
  -4   9   2  313.37    9.30
  -4   9   2  313.87    9.40
  -3   9   2   95.89    3.00
   3   9  -2   98.59    3.50
   3   9  -2   94.29    3.00
   3   9  -2   93.39    3.30
  -3   9   2   96.69    3.40
  -3   9   2   97.79    3.10
   2   9  -2   36.10    1.30
  -2   9   2   36.50    1.40
   2   9  -2   36.70    1.40
  -2   9   2   37.40    1.40
   2   9  -2   35.50    1.60
  -2   9   2   36.50    1.60
   2   9  -2   36.60    1.70
   1  -9  -2  153.68    4.50
   1   9  -2  150.18    4.60
   1   9  -2  163.28    4.80
  -1   9   2  149.99    4.60
  -1   9   2  149.49    4.80
   1   9  -2  151.98    4.80
   1   9  -2  151.68    5.00
  -1   9   2  154.48    4.80
   0   9  -2    7.80    0.90
   0   9   2    8.30    0.80
   0   9   2    9.50    0.80
   0   9   2   11.60    0.90
   0   9  -2    8.50    0.80
   0   9  -2    7.70    0.60
   0   9  -2    8.80    0.90
  -1   9  -2   36.30    1.60
   1   9   2   36.20    1.50
   1   9   2   37.30    1.60
  -1   9  -2   36.10    1.50
   1   9   2   37.40    1.70
  -1   9  -2   36.40    1.60
  -1   9  -2   36.90    1.30
  -2   9  -2    0.00    0.50
  -2   9  -2    0.70    0.40
   2   9   2   -0.40    0.50
   2   9   2    0.60    0.50
   2   9   2    0.30    0.40
  -3   9  -2    3.40    0.60
   3   9   2    3.50    0.70
  -3   9  -2    2.60    0.60
   3   9   2    3.70    0.60
   3   9   2    2.70    0.30
  -3   9  -2    3.70    0.50
   3   9   2    4.30    0.50
   4   9   2    4.60    0.90
   4   9   2    4.20    1.20
  -4   9  -2    3.50    0.40
  -4   9  -2    4.70    0.70
  -4   9  -2    4.40    0.90
   5   9   2    0.90    0.60
   5   9   2    2.10    0.70
  -5   9  -2   -0.70    0.70
  -5   9  -2    0.90    0.60
   6   9   2   19.20    1.40
  -6   9  -2   19.70    1.40
   6   9   2   21.20    1.50
  -6   9  -2   18.40    1.60
   7   9   2    8.90    1.10
   7   9   2    8.60    1.10
  -7   9  -2    9.20    1.10
  -7   9  -2    7.60    1.10
   8   9   2    5.90    1.00
   8   9   2    4.60    1.00
  -8   9  -2    5.80    1.10
  -8   9  -2    4.30    1.00
   9  -9   2    1.60    1.00
  -9   9  -2    1.40    0.90
  -9   9  -2    2.00    1.00
   9   9   2   -0.20    0.90
  -9  10   2    6.70    1.20
   9  10  -2    5.20    1.10
   9  10  -2    7.40    1.20
   8  10  -2   20.20    2.60
   8  10  -2   20.50    1.70
  -8  10   2   15.50    1.70
   7  10  -2    2.00    0.80
  -7  10   2    1.10    0.90
  -7  10   2    1.60    0.70
   7  10  -2    1.10    0.80
  -6  10   2   -0.60    0.50
   6  10  -2    0.20    0.60
  -6  10   2   -0.80    0.70
   6  10  -2   -0.10    0.70
   5  10  -2   13.50    1.20
   5  10  -2   11.00    1.30
   5  10  -2   11.40    0.80
  -5  10   2   10.60    1.30
  -5  10   2   10.80    1.00
  -4  10   2    0.20    0.70
   4  10  -2    0.50    0.60
   4  10  -2    1.10    0.40
  -4  10   2    0.40    0.30
  -4  10   2    0.90    0.50
   4  10  -2    0.60    0.60
  -3  10   2   21.20    1.40
  -3  10   2   23.30    1.20
   3  10  -2   25.30    1.10
   3  10  -2   18.70    1.60
  -3  10   2   23.30    1.10
   3  10  -2   22.90    1.50
  -2  10   2   85.09    2.80
   2  10  -2   89.99    3.10
  -2  10   2   90.49    2.90
  -2  10   2   84.29    3.10
   2  10  -2   90.99    3.30
   2  10  -2   83.39    2.70
   2  10  -2   90.59    2.90
   1 -10  -2   22.40    0.80
  -1  10   2   21.50    0.90
   1  10  -2   23.00    1.30
  -1  10   2   24.20    1.20
   1  10  -2   20.80    1.30
  -1  10   2   21.90    1.30
   1  10  -2   23.30    1.20
   1  10  -2   24.00    0.90
   0  10  -2    0.10    0.50
   0  10   2    0.00    0.50
   0  10   2   -0.10    0.50
   0  10  -2   -0.90    0.50
   0  10   2   -0.30    0.50
  -1  10  -2    5.60    0.70
  -1  10  -2    8.10    0.60
   1  10   2    5.90    0.70
   1  10   2    5.80    0.80
  -1  10  -2    5.50    0.70
  -1  10  -2    4.00    0.70
   1  10   2    5.90    0.70
   2  10   2   61.69    2.30
  -2  10  -2   59.09    2.30
  -2  10  -2   59.39    2.10
   2  10   2   59.49    2.20
  -2  10  -2   56.59    2.10
   2  10   2   58.69    2.40
  -3  10  -2    3.00    0.70
  -3  10  -2    4.00    0.60
   3  10   2    3.90    0.60
   3  10   2    1.50    1.10
  -4  10  -2   12.30    1.30
   4  10   2   14.00    0.60
   4  10   2   14.10    0.60
   4  10   2   13.60    1.20
  -4  10  -2   14.90    1.10
   4  10   2   15.60    1.30
  -4  10  -2   13.80    0.70
   5  10   2    3.70    0.80
   5  10   2    1.90    0.70
  -5  10  -2    1.70    0.80
  -5  10  -2    2.20    0.70
   6  10   2   30.20    1.80
   6  10   2   28.30    1.90
  -6  10  -2   28.80    1.70
  -6  10  -2   28.30    2.00
  -7  10  -2    1.10    0.90
   7  10   2    0.30    0.80
  -7  10  -2    0.80    0.80
   7  10   2    1.60    0.80
   8  10   2   20.10    1.70
  -8  10  -2   14.20    2.10
  -8  10  -2   20.20    1.60
   8  11  -2   15.10    1.70
  -8  11   2   17.50    1.90
   8  11  -2   19.00    2.00
   7  11  -2    5.80    1.00
  -7  11   2    6.40    1.00
  -7  11   2    4.00    1.00
   7  11  -2    8.10    1.20
   6  11  -2    1.20    0.70
   6  11  -2    0.80    0.50
  -6  11   2    1.00    0.60
  -6  11   2    0.50    0.80
   6  11  -2    1.30    0.80
   5  11  -2    8.90    0.80
  -5  11   2    8.40    1.10
  -5  11   2   10.50    1.00
  -5  11   2    8.80    0.50
   5  11  -2    9.50    1.00
   5  11  -2    8.70    1.10
   4  11  -2   44.90    2.10
  -4  11   2   47.50    2.20
   4  11  -2   44.30    1.70
   4  11  -2   50.19    2.30
  -4  11   2   46.90    1.90
  -4  11   2   45.90    1.60
   3  11  -2   10.80    1.10
  -3  11   2   12.80    1.30
  -3  11   2   12.60    0.90
   3  11  -2   12.60    1.00
   3  11  -2   15.00    1.30
  -3  11   2   13.50    0.80
   2  11  -2    1.80    0.60
  -2  11   2    1.40    0.40
  -2  11   2    1.70    0.50
   2  11  -2    1.50    0.70
   1 -11  -2    1.10    0.30
  -1  11   2    0.80    0.50
   1  11  -2    1.40    0.60
  -1  11   2    1.20    0.60
   1  11  -2    1.50    0.40
   1  11  -2    0.40    0.60
   1  11  -2    0.20    0.50
  -1  11   2    0.30    0.30
   0  11   2   20.90    1.30
   0  11   2   21.00    1.30
   0  11  -2   20.50    0.90
   0  11  -2   19.30    1.20
   0  11  -2   19.20    1.30
  -1  11  -2    0.20    0.40
   1  11   2   -0.70    0.50
   1  11   2   -0.50    0.50
  -1  11  -2   -1.30    0.40
  -1  11  -2    0.10    0.50
   1  11   2    0.00    0.60
  -2  11  -2    6.90    0.80
  -2  11  -2    5.40    0.90
   2  11   2    7.60    0.90
  -2  11  -2    7.60    0.70
   2  11   2    6.90    0.70
   3  11   2    6.90    0.70
  -3  11  -2    6.80    0.90
   3  11   2    6.70    0.90
  -3  11  -2    8.70    0.80
  -3  11  -2    6.30    0.70
   3  11   2    5.50    0.80
  -4  11  -2   13.30    1.10
  -4  11  -2   12.60    1.40
  -4  11  -2   13.20    0.80
   4  11   2   15.40    1.30
   4  11   2   13.50    1.30
   5  11   2    5.10    0.50
  -5  11  -2    7.40    0.90
   5  11   2    6.10    1.00
  -5  11  -2    4.20    1.00
   5  11   2    6.50    0.90
   6  11   2   12.50    1.30
  -6  11  -2   12.70    1.30
  -6  11  -2   11.90    1.40
   6  11   2   11.60    1.20
   7  11   2    4.60    1.00
  -7  11  -2    4.80    1.10
  -7  11  -2    5.10    1.00
   7  11   2    6.20    1.10
  -8  11  -2    0.70    0.90
   8  11   2    0.70    0.90
   8  11   2    1.60    0.90
  -8  11  -2    2.60    1.10
   8  12  -2    0.90    0.90
   7  12  -2   -0.20    0.80
  -7  12   2    0.40    1.20
   7  12  -2    2.70    1.50
   7  12  -2   -0.20    0.50
   6  12  -2    0.60    0.50
   6  12  -2    0.40    0.70
  -6  12   2   -0.60    0.60
  -6  12   2   -0.50    0.80
   6  12  -2    1.60    0.80
   5  12  -2    5.20    1.00
  -5  12   2    3.70    1.00
   5  12  -2    3.90    0.50
  -5  12   2    4.20    0.80
   5  12  -2    3.60    0.80
  -5  12   2    4.40    0.50
  -4  12   2    5.70    0.70
   4  12  -2    5.50    0.60
   4  12  -2    5.30    0.90
  -4  12   2    6.00    0.60
  -4  12   2    4.30    0.90
   4  12  -2    5.50    1.00
  -3  12   2    2.20    0.50
  -3  12   2    1.90    0.50
   3  12  -2    2.40    0.70
   3  12  -2    1.80    0.80
   3  12  -2    2.10    0.50
   3  12  -2    1.80    0.60
  -3  12   2    1.30    0.70
   2  12  -2   -0.90    0.60
  -2  12   2   -0.30    0.30
   2  12  -2    0.30    0.60
  -2  12   2    0.20    0.50
  -2  12   2   -0.30    0.60
   2  12  -2   -0.40    0.50
   1  12  -2   -0.10    0.60
  -1  12   2    0.20    0.60
  -1  12   2   -0.30    0.50
   1  12  -2    0.30    0.50
   1  12  -2    0.20    0.50
  -1  12   2    0.10    0.20
   0  12  -2    0.40    0.60
   0  12  -2   -0.70    0.50
   0  12  -2   -0.10    0.60
   0  12   2    0.80    0.70
   0  12  -2    0.30    0.30
   0  12   2   -0.50    0.60
  -1  12  -2    3.30    0.50
  -1  12  -2    1.90    0.60
   1  12   2    2.00    0.70
   1  12   2    3.10    0.70
   1  12   2    2.60    0.70
  -2  12  -2   21.40    1.40
  -2  12  -2   22.00    1.10
   2  12   2   20.50    1.50
   2  12   2   24.00    1.40
  -2  12  -2   19.70    1.20
   2  12   2   20.40    1.40
   3  12   2   12.50    1.30
   3  12   2   11.70    1.10
  -3  12  -2   11.60    1.00
   3  12   2   12.40    1.20
  -3  12  -2   11.00    1.20
  -3  12  -2    8.80    0.90
  -4  12  -2   15.20    0.90
  -4  12  -2   16.80    1.60
  -4  12  -2   16.20    1.30
   4  12   2   15.40    1.50
   4  12   2   14.90    1.30
   5  12   2    0.40    0.80
   5  12   2    0.50    0.70
  -5  12  -2    0.00    0.70
  -5  12  -2    0.40    0.80
   6  12   2    1.70    0.90
  -6  12  -2    1.50    1.00
   6  12   2    1.40    0.80
  -6  12  -2    1.00    0.70
   7  12   2    1.00    0.80
   7  12   2    1.30    0.90
  -7  12  -2   -0.10    0.80
  -7  12  -2   -1.30    0.80
  -7  13   2    0.70    1.00
   7  13  -2    0.40    0.80
   7  13  -2    0.60    0.50
   7  13  -2    2.20    1.00
   6  13  -2    4.00    1.30
   6  13  -2    3.10    0.90
   6  13  -2    3.90    0.60
  -6  13   2    1.20    1.20
   5  13  -2    0.60    0.70
  -5  13   2    0.50    0.90
   5  13  -2    0.20    0.40
   5  13  -2    1.30    0.80
  -5  13   2    1.10    0.40
   4  13  -2    9.40    0.70
  -4  13   2   12.00    0.80
  -4  13   2   11.30    1.30
   4  13  -2    9.20    1.10
  -4  13   2    9.90    0.90
   4  13  -2   10.40    1.20
   3  13  -2   10.50    1.10
  -3  13   2   10.50    0.90
   3  13  -2   10.10    1.10
  -3  13   2    8.60    1.10
  -3  13   2   10.70    0.80
   3  13  -2   13.00    1.50
   2  13  -2    0.60    0.70
  -2  13   2    1.00    0.40
  -2  13   2    0.40    0.70
   2  13  -2   -0.10    0.70
   2  13  -2   -0.40    0.60
  -2  13   2    0.00    0.50
   1  13  -2    6.60    0.90
   1  13  -2    6.00    1.00
   1  13  -2    6.70    0.60
  -1  13   2    7.70    0.90
   1  13  -2    8.10    1.00
  -1  13   2    6.30    0.90
   0  13  -2   13.90    1.30
   0  13   2   14.00    1.30
   0  13  -2   11.10    1.20
   0  13  -2   13.80    0.80
   0  13   2   14.60    1.30
   0  13   2   12.90    1.30
   0  13  -2   14.60    1.30
   1  13   2   29.50    1.80
  -1  13  -2   31.30    1.30
  -1  13  -2   32.00    1.60
   1  13   2   29.00    1.70
   1  13   2   30.30    1.60
  -1  13  -2   30.50    1.70
  -2  13  -2   11.30    1.30
   2  13   2   12.00    1.20
  -2  13  -2   12.00    0.90
   2  13   2   12.20    1.20
  -2  13  -2   10.50    1.00
   2  13   2   11.70    1.20
  -3  13  -2    0.40    0.70
   3  13   2    0.00    0.60
  -3  13  -2   -0.60    0.40
  -3  13  -2    0.00    0.50
   3  13   2   -0.40    0.70
   3  13   2   -0.30    0.70
  -4  13  -2    0.00    0.40
   4  13   2    0.60    0.80
  -4  13  -2   -0.10    0.60
   4  13   2    0.30    0.70
  -4  13  -2   -0.40    0.80
   5  13   2    0.60    0.80
  -5  13  -2    0.30    0.70
   5  13   2    0.30    0.80
  -5  13  -2   -1.60    0.80
   6  13   2    0.40    0.80
  -6  13  -2    0.50    0.70
   6  13   2    1.30    0.90
   6  14  -2    0.10    0.80
   6  14  -2    0.90    0.90
  -6  14   2    0.80    1.00
  -5  14   2    0.30    1.00
   5  14  -2    1.60    0.90
   5  14  -2    1.80    1.00
  -4  14   2   16.20    1.00
   4  14  -2   17.90    1.70
   4  14  -2   16.10    1.00
  -4  14   2   17.20    1.70
   4  14  -2   20.10    1.70
  -3  14   2   11.70    1.20
   3  14  -2   11.50    1.30
   3  14  -2   12.70    1.40
   3  14  -2   11.30    1.10
  -3  14   2   10.90    1.00
  -2  14   2    1.70    0.70
   2  14  -2    1.20    0.80
  -2  14   2    1.30    0.80
   2  14  -2    1.70    0.70
   2  14  -2    1.80    0.80
  -1  14   2   12.00    1.10
   1  14  -2    9.40    1.10
   1  14  -2   11.30    1.30
  -1  14   2   12.20    1.20
   1  14  -2   11.00    0.70
   1  14  -2   10.10    1.20
   0  14  -2    7.80    1.00
   0  14  -2    6.20    0.90
   0  14  -2    8.00    0.70
   0  14   2    5.60    0.90
   0  14   2    5.40    0.90
   0  14  -2    7.90    1.00
   1  14   2    0.80    0.80
   1  14   2    0.70    0.70
  -1  14  -2    2.10    0.50
  -1  14  -2    0.40    0.70
  -1  14  -2    0.70    0.60
   1  14   2    1.10    0.80
  -2  14  -2   -0.10    0.50
   2  14   2    0.80    0.70
  -2  14  -2    0.80    0.50
  -2  14  -2    0.10    0.70
   2  14   2    1.70    0.80
   2  14   2   -1.00    0.70
   3  14   2    0.70    0.80
   3  14   2    0.50    0.80
   3  14   2    0.60    0.70
  -3  14  -2    1.70    0.60
  -3  14  -2    1.20    0.80
  -3  14  -2    1.00    0.50
   4  14   2   14.70    1.70
  -4  14  -2   17.30    1.30
  -4  14  -2   14.80    0.90
   4  14   2   12.90    2.00
  -4  14  -2   16.90    1.70
   5  14   2    4.60    1.00
  -5  14  -2    2.50    1.10
   5  14   2    4.30    1.10
  -5  14  -2    4.00    0.90
   5  15  -2    9.20    1.30
   5  15  -2    8.90    1.20
  -5  15   2    6.20    1.30
  -4  15   2   -0.20    0.50
   4  15  -2   -0.30    0.80
  -4  15   2   -0.50    0.90
   4  15  -2    0.40    0.90
   3  15  -2    0.30    0.70
   3  15  -2    0.10    0.80
  -3  15   2    0.20    0.60
  -3  15   2   -0.30    0.90
   3  15  -2    0.10    0.80
  -2  15   2   -0.90    0.70
  -2  15   2    0.10    0.60
   2  15  -2    0.50    0.70
   2  15  -2    1.10    1.30
   2  15  -2   -0.20    0.80
   1  15  -2    1.90    0.90
   1  15  -2    1.10    0.80
  -1  15   2    1.70    0.80
  -1  15   2    1.40    0.70
   1  15  -2    1.70    0.80
   0  15  -2    4.50    0.90
   0  15  -2    3.00    0.90
   0  15   2    4.10    0.90
   0  15   2    5.40    1.00
   0  15  -2    5.30    0.60
  -1  15  -2    7.80    1.00
  -1  15  -2    9.30    0.80
   1  15   2    8.40    1.10
   1  15   2    8.30    1.10
   1  15   2    8.50    1.50
  -2  15  -2    1.40    0.50
   2  15   2    1.10    0.80
   2  15   2    1.00    0.90
  -2  15  -2    0.40    0.90
  -2  15  -2   -0.10    0.60
   2  15   2    0.40    0.80
  -3  15  -2   -0.50    0.90
   3  15   2    0.90    0.90
   3  15   2    1.60    0.70
  -3  15  -2    0.30    0.50
  -4  15  -2   -1.50    0.80
   4  15   2    2.20    1.00
  -4  15  -2    1.50    0.70
  -4  15  -2    0.10    0.50
   4  15   2    0.70    0.90
   3  16  -2    3.80    1.00
   3  16  -2    3.00    1.00
   3  16  -2    4.20    0.90
  -3  16   2    3.60    0.70
  -3  16   2    2.50    1.00
   2  16  -2    1.70    1.00
  -2  16   2    2.50    0.70
  -2  16   2    0.90    0.90
   2  16  -2    1.00    0.80
  -1  16   2    1.20    0.70
   1  16  -2    0.90    0.80
  -1  16   2    1.50    1.00
   1  16  -2    1.80    0.90
   1  16  -2    0.60    0.80
   0  16   2    2.00    1.00
   0  16   2    1.90    0.80
   0  16  -2    1.90    0.80
   0  16  -2    1.10    0.80
   1  16   2   -0.50    0.80
  -1  16  -2    0.20    0.70
   1  16   2    0.50    0.90
   1  16   2   -0.60    0.80
  -1  16  -2   -0.70    0.80
   2  16   2    1.80    1.00
   2  16   2    3.20    0.90
   2  16   2    3.10    1.00
  -2  16  -2    3.00    0.70
  -2  16  -2    4.00    0.70
  -2  16  -2    2.30    1.20
  11   0  -3    0.30    0.80
 -11   0   3    0.90    0.70
 -10   0   3   -0.10    0.50
  10   0  -3    0.60    0.40
  10   0  -3    0.70    0.70
  -9   0   3    0.60    0.60
   9   0  -3    1.10    0.80
   9   0  -3   -0.20    0.40
   8   0  -3    0.00    0.60
  -8   0   3    0.30    0.40
   7   0  -3   -0.10    0.40
  -7   0   3    0.30    0.40
   7   0  -3   -0.20    0.30
   6   0  -3   -0.10    0.30
  -6   0   3    0.80    0.30
   6   0  -3    0.00    0.30
   5   0  -3    0.10    0.30
  -5   0   3    0.30    0.30
   5   0  -3    0.10    0.20
  -4   0   3    0.10    0.20
   4   0  -3    0.20    0.20
   3   0  -3    0.10    0.10
   3   0  -3    0.10    0.20
  -3   0   3    0.20    0.10
   1   0  -3    0.30    0.10
   1   0  -3    0.20    0.10
   1   0  -3    0.20    0.10
  -1   0   3    0.20    0.10
   0   0  -3    1.40    0.10
   0   0   3    1.10    0.10
  -1   0  -3    1.60    0.10
   1   0   3    1.20    0.20
   1   0   3    1.00    0.10
  -1   0  -3    1.00    0.10
   1   0   3    1.30    0.10
  -2   0  -3    0.40    0.20
   2   0   3    0.60    0.20
   2   0   3    0.40    0.10
  -2   0  -3    0.40    0.10
   2   0   3    1.00    0.10
   3   0   3    0.00    0.20
   3   0   3    0.00    0.20
  -3   0  -3    0.10    0.20
   4   0   3   -0.10    0.20
  -4   0  -3   -0.10    0.30
  -4   0  -3    0.40    0.30
   5   0   3   -0.20    0.30
  -5   0  -3    0.90    0.40
   5   0   3    0.00    0.30
  -5   0  -3   -0.10    0.40
   6   0   3    0.30    0.30
  -6   0  -3    0.00    0.50
  -6   0  -3    0.30    0.40
   6   0   3   -0.50    0.40
  -7   0  -3    0.00    0.50
   7   0   3    0.60    0.40
   7   0   3   -0.40    0.40
  -7   0  -3   -0.20    0.60
  -8   0  -3    0.20    0.60
  -8   0  -3   -0.40    0.50
   8   0   3    0.30    0.40
  -9   0  -3    1.00    0.60
   9   0   3   -0.10    0.60
  -9   0  -3   -1.20    0.70
   9   0   3   -0.10    0.40
  10   0   3   -0.60    0.70
  10   0   3    0.40    0.40
 -10   0  -3    0.80    0.70
 -11  -1   3    4.50    0.70
  11  -1  -3    4.90    1.00
  11   1  -3    4.60    0.60
 -11   1   3    4.90    0.80
  11   1  -3    3.40    1.00
  10  -1  -3    9.40    0.60
  10  -1  -3    8.00    1.10
 -10  -1   3   11.50    1.00
  10   1  -3    9.90    0.80
 -10   1   3   10.10    1.10
  10   1  -3    7.90    1.10
  -9  -1   3    1.00    0.50
   9  -1  -3    1.20    0.70
   9  -1  -3    0.30    0.30
   9   1  -3    0.00    0.50
  -9   1   3    1.00    0.60
   9   1  -3    0.50    0.80
   8  -1  -3    5.30    0.50
   8  -1  -3    5.70    0.80
  -8  -1   3    6.10    0.70
   8   1  -3    5.20    0.80
   8   1  -3    4.30    0.60
  -8   1   3    5.40    0.70
  -7  -1   3    5.50    0.60
   7  -1  -3    5.20    0.70
  -7   1   3    5.10    0.60
   7   1  -3    4.60    0.60
   7   1  -3    4.90    0.70
   6  -1  -3    4.20    0.60
   6  -1  -3    4.40    0.40
  -6  -1   3    4.80    0.50
   6   1  -3    4.40    0.50
  -6   1   3    4.30    0.80
   6   1  -3    4.80    0.60
  -5  -1   3  107.29    3.20
   5  -1  -3  107.19    3.40
   5   1  -3  103.39    3.40
  -5   1   3  103.79    3.30
   5   1  -3  101.59    3.30
   4  -1  -3   32.70    1.30
  -4  -1   3   30.70    1.10
  -4   1   3   33.90    1.20
   4   1  -3   31.90    1.30
   3  -1  -3  112.59    3.40
  -3  -1   3  120.59    3.40
   3  -1  -3  113.79    3.40
   3   1  -3  108.09    3.50
   3   1  -3  119.59    3.40
  -3   1   3  118.99    3.50
  -2  -1   3 1420.56   42.80
   2  -1  -3 1359.96   41.90
  -2   1   3 1399.26   41.80
   2   1  -3 1434.16   42.90
   1  -1  -3  652.73   18.70
   0  -1  -3    2.70    0.20
   0  -1  -3    3.90    0.20
   0  -1   3    3.80    0.20
   0  -1   3    4.20    0.20
   0  -1   3    3.90    0.20
   0  -1  -3    3.10    0.20
   0   1  -3    4.00    0.20
   0   1   3    3.50    0.20
   0   1   3    3.80    0.20
   0   1  -3    3.80    0.20
   0   1  -3    3.40    0.20
   1  -1   3  375.16   11.40
  -1  -1  -3  395.76   11.40
  -1  -1  -3  394.36   11.40
   1  -1   3  396.16   11.40
  -1  -1  -3  412.16   11.40
  -1   1  -3  384.66   11.40
   1   1   3  394.56   11.40
   1   1   3  423.96   11.50
   1   1   3  403.86   11.40
  -2  -1  -3  294.77    8.80
   2  -1   3  316.77    8.70
   2  -1   3  302.57    8.70
  -2  -1  -3  302.47    8.80
   2   1   3  298.47    8.70
  -2   1  -3  294.37    8.80
   2   1   3  305.07    8.70
  -2   1  -3  299.97    8.90
   2   1   3  305.57    8.80
  -3  -1  -3  317.77    9.20
  -3  -1  -3  322.97    9.20
   3  -1   3  300.17    9.10
   3  -1   3  330.27    9.20
  -3   1  -3  317.17    9.10
  -3   1  -3  295.37    9.20
  -3   1  -3  313.77    9.30
   3   1   3  315.47    9.20
   3   1   3  309.17    9.10
   4  -1   3  116.49    3.50
  -4  -1  -3  107.19    3.50
   4  -1   3  113.99    3.40
   4   1   3  106.99    3.40
  -4   1  -3  107.79    3.30
  -4   1  -3  111.79    3.50
   4   1   3  111.19    3.50
  -4   1  -3  114.69    3.60
  -5  -1  -3    5.60    0.70
  -5  -1  -3    5.90    0.60
   5  -1   3    4.20    0.40
   5  -1   3    4.20    0.50
   5   1   3    4.20    0.50
  -5   1  -3    3.60    0.50
   5   1   3    4.90    0.50
  -5   1  -3    3.30    0.60
  -6  -1  -3   59.79    2.20
  -6  -1  -3   56.09    2.30
   6  -1   3   60.69    2.00
   6  -1   3   61.89    2.20
  -6   1  -3   57.79    2.30
  -6   1  -3   59.19    2.30
   6   1   3   63.29    2.10
   6   1   3   60.89    2.20
   7  -1   3    0.10    0.50
  -7  -1  -3    0.60    0.60
   7  -1   3    0.20    0.30
  -7  -1  -3    0.60    0.50
  -7   1  -3   -0.80    0.50
   7   1   3   -0.20    0.50
   7   1   3    0.20    0.40
  -8  -1  -3   16.00    1.40
   8  -1   3   15.90    0.80
  -8  -1  -3   18.30    1.30
  -8   1  -3   15.70    1.30
  -8   1  -3   17.50    1.40
   8   1   3   16.80    1.00
   8   1   3   18.90    1.30
  -9  -1  -3   13.80    1.20
   9  -1   3   13.30    1.20
  -9   1  -3   14.30    1.30
  -9   1  -3   13.20    1.40
   9   1   3   14.60    0.90
   9   1   3   14.60    1.30
 -10  -1  -3    6.30    0.90
  10  -1   3    6.00    0.90
  10   1   3    7.30    1.00
 -10   1  -3    7.30    1.00
  10   1   3    6.90    0.80
  11  -2  -3    1.50    0.90
 -11  -2   3    2.00    0.60
  11   2  -3    1.10    0.50
 -11   2   3    1.70    0.70
  11   2  -3    0.00    0.80
 -10  -2   3    2.40    0.50
  10  -2  -3    1.40    0.80
  10   2  -3    0.40    0.80
  10   2  -3    2.20    0.50
 -10   2   3    3.20    0.70
   9  -2  -3   12.00    1.30
  -9  -2   3   10.70    0.90
   9   2  -3   10.00    0.90
  -9   2   3   12.50    1.10
   9   2  -3    9.90    1.10
   8  -2  -3  132.89    3.80
   8  -2  -3  111.09    3.80
   8  -2  -3  130.29    4.40
  -8  -2   3  130.39    4.10
   8   2  -3  135.29    4.40
   8   2  -3  130.99    4.10
  -8   2   3  128.49    4.30
   7  -2  -3   93.89    3.10
   7  -2  -3  105.99    3.60
   7  -2  -3  108.09    3.20
  -7  -2   3  109.29    3.30
  -7   2   3  110.29    3.60
   7   2  -3  103.99    3.40
   7   2  -3  110.39    3.70
   6  -2  -3   41.30    1.80
  -6  -2   3   43.50    1.50
   6  -2  -3   44.40    1.40
   6  -2  -3   39.20    1.40
   6   2  -3   43.30    1.80
   6   2  -3   45.40    1.70
  -6   2   3   42.10    1.70
   5  -2  -3   46.90    1.60
   5  -2  -3   51.09    1.90
  -5  -2   3   52.59    1.60
  -5   2   3   50.59    1.80
   5   2  -3   49.30    1.80
   5   2  -3   51.99    1.90
  -4  -2   3  176.28    5.20
   4  -2  -3  177.28    5.20
   4   2  -3  179.38    5.40
  -4   2   3  178.48    5.30
   3  -2  -3    1.00    0.10
   3   2  -3    1.30    0.20
  -3   2   3    1.70    0.30
  -2  -2   3  105.19    3.20
   2  -2  -3  102.09    3.20
   2  -2  -3  104.39    3.10
   2  -2  -3  105.19    3.20
  -2   2   3  109.49    3.20
  -2   2   3  105.29    3.10
   2   2  -3  107.79    3.20
   1  -2  -3  187.28    5.50
  -1  -2   3  181.38    5.40
  -1   2   3  181.58    5.40
  -1   2   3  193.48    5.50
   1   2  -3  187.58    5.40
   1   2  -3  189.48    5.50
   1   2  -3  192.78    5.40
   0  -2   3    6.90    0.30
   0  -2  -3    6.60    0.30
   0  -2  -3    6.60    0.30
   0  -2   3    6.80    0.30
   0  -2  -3    7.10    0.30
   0  -2  -3    6.50    0.30
   0   2   3    6.90    0.30
   0   2   3    6.60    0.30
   0   2  -3    6.40    0.30
   0   2  -3    6.50    0.40
   0   2  -3    6.70    0.30
   1  -2   3  234.98    7.10
  -1  -2  -3  235.98    7.10
  -1  -2  -3  247.68    7.00
  -1  -2  -3  254.37    7.10
   1  -2   3  235.88    7.00
  -1  -2  -3  249.38    7.10
  -1   2  -3  244.98    7.10
  -1   2  -3  242.38    7.20
   1   2   3  238.88    7.00
   1   2   3  254.37    7.10
   1   2   3  250.47    7.10
  -2  -2  -3  612.54   17.50
   2  -2   3  627.74   17.50
  -2  -2  -3  628.04   17.50
   2   2   3  602.24   17.60
   2   2   3  613.54   17.50
   2   2   3  607.24   17.50
  -2   2  -3  600.14   17.70
  -2   2  -3  592.24   17.50
   3  -2   3  166.38    4.80
  -3  -2  -3  166.48    4.90
   3   2   3  166.38    4.80
  -3   2  -3  162.88    5.00
  -3   2  -3  154.28    5.00
   3   2   3  159.88    4.90
   4  -2   3   93.49    2.80
   4  -2   3   96.99    3.00
   4   2   3   96.39    3.10
  -4   2  -3   90.09    2.80
  -4   2  -3   90.99    3.10
  -4   2  -3   94.19    3.00
   4   2   3   87.29    3.00
   5  -2   3   76.49    2.50
   5  -2   3   74.39    2.30
  -5  -2  -3   70.89    2.50
   5   2   3   75.59    2.50
  -5   2  -3   72.29    2.30
  -5   2  -3   73.79    2.60
  -5   2  -3   75.39    2.60
   5   2   3   70.89    2.50
  -6  -2  -3  217.38    6.80
   6  -2   3  219.28    6.40
   6  -2   3  227.18    6.70
  -6  -2  -3  227.28    6.70
  -6   2  -3  223.28    6.90
  -6   2  -3  207.38    6.50
   6   2   3  223.28    6.80
   6   2   3  216.48    6.70
  -6   2  -3  218.98    6.90
   7  -2   3   19.90    1.20
  -7  -2  -3   18.30    1.10
   7  -2   3   18.80    0.80
  -7  -2  -3   18.30    1.30
   7   2   3   17.90    1.10
   7   2   3   20.30    1.10
  -7   2  -3   19.10    1.30
  -7   2  -3   20.60    1.30
  -8  -2  -3   44.70    1.90
   8  -2   3   42.20    1.50
   8  -2   3   40.60    2.10
  -8   2  -3   44.60    2.10
   8   2   3   45.90    1.80
  -8   2  -3   40.30    2.10
   8   2   3   45.70    2.00
  -9  -2  -3   10.50    1.10
   9  -2   3    8.30    0.50
   9  -2   3    9.30    1.10
  -9   2  -3    9.50    1.00
  -9   2  -3    8.00    1.10
   9   2   3    7.80    0.90
   9   2   3    8.70    1.00
 -10  -2  -3    1.90    0.70
  10  -2   3    2.00    0.80
  10   2   3    1.50    0.50
 -10   2  -3    0.70    0.70
 -10   2  -3    1.60    1.10
  10   2   3    1.20    0.80
 -11  -3   3   25.90    1.30
  11  -3  -3   29.40    1.90
  11   3  -3   24.70    1.40
  11   3  -3   27.50    2.00
 -11   3   3   29.60    1.80
  10  -3  -3   34.00    2.00
 -10  -3   3   33.20    1.50
  10   3  -3   33.20    2.00
  10   3  -3   32.10    1.60
 -10   3   3   35.90    1.80
   9  -3  -3   50.89    2.40
  -9  -3   3   51.79    1.90
   9   3  -3   52.79    2.40
  -9   3   3   55.09    2.30
   9   3  -3   50.79    2.10
  -8  -3   3   31.40    1.30
   8  -3  -3   33.90    1.80
   8   3  -3   32.90    1.60
   8   3  -3   32.00    1.70
  -8   3   3   35.70    1.70
   7  -3  -3    8.30    1.00
  -7  -3   3    8.90    0.60
   7   3  -3    8.10    0.90
   7   3  -3    6.60    0.70
  -7   3   3    7.30    0.90
  -6  -3   3    8.30    0.50
   6  -3  -3    9.00    0.80
   6   3  -3    8.70    0.80
  -6   3   3    6.30    0.80
   6   3  -3    7.10    0.80
  -5  -3   3   82.59    2.40
   5   3  -3   77.39    2.70
   5   3  -3   79.09    2.70
  -5   3   3   76.99    2.70
  -4  -3   3  424.16   12.40
   4  -3  -3  430.76   12.40
  -4  -3   3  433.36   12.40
  -4   3   3  453.15   12.70
   4   3  -3  426.16   12.70
   3  -3  -3  108.99    3.30
   3   3  -3  113.89    3.40
  -3   3   3  113.69    3.30
  -3   3   3  111.09    3.50
  -2  -3   3   77.69    2.60
   2  -3  -3   91.99    2.60
   2  -3  -3   90.69    2.70
   2   3  -3   87.89    2.70
   2   3  -3   88.59    2.60
  -2   3   3   90.79    2.60
  -2   3   3   91.99    2.70
   1  -3  -3   41.80    1.40
   1  -3  -3   49.20    1.40
  -1  -3   3   42.10    1.30
   1  -3  -3   39.80    1.40
   1  -3  -3   40.40    1.30
  -1  -3   3   40.10    1.30
  -1   3   3   41.80    1.40
   1   3  -3   42.60    1.40
   1   3  -3   42.10    1.40
   1   3  -3   41.60    1.30
  -1   3   3   42.70    1.30
   0  -3  -3   13.00    0.50
   0  -3   3   12.90    0.60
   0  -3  -3   12.60    0.40
   0  -3   3   12.40    0.50
   0  -3  -3   12.30    0.50
   0  -3  -3   13.10    0.50
   0   3  -3   13.10    0.50
   0   3  -3   12.40    0.50
   0   3   3   13.50    0.60
   0   3  -3   12.20    0.50
   0   3   3   12.70    0.50
  -1  -3  -3    3.40    0.20
   1  -3   3    3.20    0.30
  -1  -3  -3    3.50    0.30
   1   3   3    3.30    0.30
   1   3   3    3.20    0.20
   1   3   3    3.10    0.30
  -1   3  -3    2.80    0.30
  -1   3  -3    3.30    0.30
  -2  -3  -3    4.00    0.30
   2   3   3    4.00    0.40
  -2   3  -3    4.70    0.40
   2   3   3    5.10    0.40
  -2   3  -3    5.30    0.50
  -3  -3  -3   89.49    2.70
  -3   3  -3   84.29    2.70
   3   3   3   86.19    2.70
  -3   3  -3   83.49    2.50
   3   3   3   84.59    2.80
   4  -3   3  285.77    8.30
  -4  -3  -3  283.57    8.50
  -4   3  -3  299.07    8.50
   4   3   3  287.27    8.50
   4   3   3  279.57    8.50
  -4   3  -3  284.57    8.30
  -4   3  -3  283.97    8.60
  -5  -3  -3   10.10    0.80
   5  -3   3   12.20    0.80
   5  -3   3   12.00    0.50
   5   3   3   10.40    0.80
  -5   3  -3   11.90    1.00
   5   3   3   11.80    0.80
  -6  -3  -3   41.50    1.70
   6  -3   3   40.60    1.30
   6  -3   3   40.40    1.70
  -6   3  -3   41.60    1.90
  -6   3  -3   42.10    1.90
   6   3   3   45.30    1.70
   6   3   3   41.50    1.70
   7  -3   3   12.80    1.00
  -7  -3  -3   14.20    1.10
   7   3   3   11.90    1.10
   7   3   3   16.30    1.00
  -7   3  -3   14.70    1.20
  -7   3  -3   11.90    1.20
   8  -3   3   15.70    1.20
  -8  -3  -3   16.90    1.20
  -8   3  -3   18.80    1.40
   8   3   3   18.00    1.10
   8   3   3   16.20    1.20
  -8   3  -3   16.30    1.40
   9  -3   3   13.60    1.30
  -9   3  -3   13.30    1.40
   9   3   3   14.40    1.10
  -9   3  -3   14.80    1.40
   9   3   3   14.60    1.30
 -10  -3  -3   34.70    1.80
  10  -3   3   34.00    1.80
 -10   3  -3   34.80    2.00
  10   3   3   30.90    1.60
 -10   3  -3   32.20    2.10
  10   3   3   31.70    2.00
  11  -4  -3    1.30    0.80
  11   4  -3    1.70    0.60
 -11   4   3    1.90    0.80
  11   4  -3    0.20    0.90
 -10  -4   3    2.70    0.50
  10  -4  -3    1.20    0.80
  10   4  -3    1.90    0.60
  10   4  -3    1.30    0.90
 -10   4   3    3.30    0.80
   9  -4  -3   45.10    2.20
  -9   4   3   42.80    2.10
   9   4  -3   43.70    2.00
   9   4  -3   42.90    2.20
   8  -4  -3   47.60    2.10
  -8  -4   3   46.90    1.70
   8   4  -3   44.20    2.10
   8   4  -3   46.70    2.00
  -8   4   3   45.30    2.10
   7  -4  -3   45.10    2.00
  -7  -4   3   48.20    1.60
   7   4  -3   45.20    1.90
  -7   4   3   42.30    1.90
  -6  -4   3   25.30    0.90
  -6  -4   3   26.70    1.00
  -6   4   3   25.00    1.30
   6   4  -3   26.20    1.30
   6   4  -3   24.60    1.30
  -5  -4   3   34.00    1.20
  -5  -4   3   36.90    1.20
   5   4  -3   35.90    1.50
  -5   4   3   33.10    1.50
   5   4  -3   34.70    1.50
  -4  -4   3    0.50    0.10
  -4   4   3    0.50    0.30
   4   4  -3    0.70    0.30
   4   4  -3    0.60    0.30
  -3  -4   3  274.07    8.00
   3  -4  -3  275.17    8.00
  -3   4   3  270.87    8.00
  -3   4   3  286.17    8.20
   3   4  -3  281.17    8.20
   2  -4  -3  222.98    6.50
   2  -4  -3  211.18    6.50
  -2  -4   3  232.38    6.40
  -2   4   3  225.18    6.40
  -2   4   3  219.78    6.60
   2   4  -3  221.78    6.40
   1  -4  -3   52.89    1.70
   1  -4  -3   51.39    1.60
  -1  -4   3   50.99    1.70
   1   4  -3   54.59    1.70
  -1   4   3   52.19    1.70
   1   4  -3   51.99    1.60
   1   4  -3   52.99    1.70
  -1   4   3   53.39    1.70
   0  -4   3   36.30    1.30
   0  -4   3   35.70    1.20
   0  -4   3   37.50    1.20
   0   4  -3   36.80    1.20
   0   4   3   37.20    1.30
   0   4  -3   36.30    1.20
   0   4   3   36.90    1.30
   0   4  -3   37.50    1.20
   1  -4   3   20.20    0.80
   1   4   3   21.80    0.80
  -1   4  -3   20.30    0.90
   1   4   3   19.20    0.80
  -1   4  -3   21.00    0.80
   1   4   3   20.20    0.80
  -2  -4  -3  321.47    9.30
  -2   4  -3  330.87    9.50
   2   4   3  317.37    9.20
  -2   4  -3  326.47    9.40
  -2   4  -3  323.07    9.20
   2   4   3  325.57    9.40
   2   4   3  302.07    9.40
  -3  -4  -3    2.60    0.30
   3   4   3    1.80    0.30
   3   4   3    1.80    0.50
  -3   4  -3    2.00    0.20
  -3   4  -3    1.30    0.40
  -3   4  -3    1.60    0.40
   3   4   3    1.40    0.30
  -4  -4  -3   24.80    1.00
  -4   4  -3   25.40    1.10
  -4   4  -3   23.00    0.80
   4   4   3   23.00    1.10
   4   4   3   24.20    1.10
  -4   4  -3   22.20    1.20
   5   4   3   43.50    1.60
  -5   4  -3   40.80    1.70
   5   4   3   39.30    1.70
  -5   4  -3   39.60    1.80
   6  -4   3  153.68    5.00
  -6   4  -3  160.58    5.10
   6   4   3  160.38    5.00
  -6   4  -3  153.88    5.20
   6   4   3  160.28    5.00
   7  -4   3   51.39    2.10
   7   4   3   47.80    2.10
   7   4   3   53.29    2.10
  -7   4  -3   50.49    2.30
  -8  -4  -3   36.20    1.70
   8  -4   3   36.30    1.80
  -8   4  -3   35.80    1.90
   8   4   3   39.00    1.70
   8   4   3   35.70    1.80
  -8   4  -3   38.50    2.00
   9  -4   3    5.50    0.90
   9   4   3    7.40    1.00
  -9   4  -3    7.30    1.00
  -9   4  -3    7.10    1.10
   9   4   3    7.80    0.90
  10  -4   3   -0.50    0.70
 -10  -4  -3    0.20    0.60
 -10   4  -3    0.40    0.70
  10   4   3   -1.60    0.70
  10   4   3    0.60    0.60
 -10   4  -3   -0.90    0.90
  11  -5  -3    9.90    1.20
  11   5  -3    9.40    1.30
  10  -5  -3    9.50    1.20
  10   5  -3    8.60    1.30
 -10   5   3   13.70    1.40
  10   5  -3   11.30    1.20
  -9  -5   3    3.00    0.40
   9  -5  -3    2.50    0.90
   9   5  -3    1.90    0.90
   9   5  -3    2.90    0.70
  -9   5   3    3.00    0.80
   8  -5  -3    1.10    0.70
  -8  -5   3    1.90    0.30
   8   5  -3    1.10    0.70
   8   5  -3    1.20    0.60
  -7  -5   3   16.20    0.70
  -7  -5   3   14.10    0.90
   7   5  -3   15.30    1.20
  -7   5   3   12.30    1.10
   7   5  -3   12.50    1.10
  -6  -5   3   51.19    1.60
  -6  -5   3   52.89    1.70
   6   5  -3   53.39    2.10
   6   5  -3   46.30    2.00
  -6   5   3   48.70    2.10
  -5   5   3   73.99    2.60
   5   5  -3   76.29    2.60
   5   5  -3   71.69    2.60
  -5   5   3   72.29    2.60
  -4  -5   3   85.89    2.60
   4   5  -3   81.79    2.90
  -4   5   3   84.59    2.90
   4   5  -3   83.29    2.80
  -4   5   3  100.49    2.90
  -3  -5   3    3.20    0.30
   3  -5  -3    3.10    0.30
  -3   5   3    3.70    0.40
   3   5  -3    2.70    0.40
  -3   5   3    4.40    0.50
  -3   5   3    2.90    0.30
   2  -5  -3   51.69    1.70
  -2  -5   3   55.49    1.70
   2  -5  -3   53.69    1.80
   2   5  -3   55.49    1.80
   2   5  -3   57.39    2.20
  -2   5   3   51.69    1.80
   2   5  -3   56.39    1.70
  -2   5   3   52.69    1.90
  -2   5   3   54.79    1.70
   1  -5  -3   91.49    2.70
  -1  -5   3   92.39    2.80
   1   5  -3   95.89    2.80
   1   5  -3   91.89    2.90
  -1   5   3   93.29    2.90
   1   5  -3   91.39    2.80
   0   5  -3   52.59    1.80
   0   5  -3   54.59    1.80
   0   5  -3   57.99    1.80
   0   5   3   56.69    1.90
   0   5   3   60.19    1.90
  -1   5  -3  100.69    3.10
  -1   5  -3   98.19    3.00
   1   5   3   95.89    3.00
   1   5   3   96.89    3.00
   1   5   3  101.09    3.10
  -1   5  -3   95.19    3.00
   2   5   3  109.09    3.50
   2   5   3  108.79    3.50
   2   5   3  108.79    3.20
  -3   5  -3   41.30    1.30
   3   5   3   38.70    1.60
  -3   5  -3   40.70    1.60
   3   5   3   41.00    1.50
   3   5   3   38.70    1.30
  -3   5  -3   39.40    1.50
  -4   5  -3  196.48    6.10
  -4   5  -3  206.88    6.30
   4   5   3  189.88    6.20
   4   5   3  204.68    6.10
  -4   5  -3  200.78    5.80
   5   5   3  244.88    7.30
  -5   5  -3  233.38    7.30
   5   5   3  241.98    7.40
  -5   5  -3  239.28    7.50
  -6   5  -3  102.49    3.70
   6   5   3  107.29    3.60
  -6   5  -3  106.49    3.80
   6   5   3  104.59    3.60
   7  -5   3   12.30    1.10
  -7   5  -3   11.70    1.20
   7   5   3   14.40    1.10
   7   5   3   10.90    1.10
  -7   5  -3   12.20    1.20
  -8  -5  -3    0.50    0.50
   8  -5   3    1.10    0.60
  -8   5  -3    0.70    0.60
   8   5   3    0.20    0.60
   8   5   3    0.10    0.60
  -8   5  -3    1.00    0.80
   9  -5   3    2.50    0.70
  -9   5  -3    1.70    0.90
   9   5   3    0.70    0.70
   9   5   3    2.90    0.70
  -9   5  -3    3.20    0.90
  10  -5   3    8.10    1.00
 -10  -5  -3    9.90    1.20
 -10   5  -3   10.00    1.20
 -10   5  -3    9.70    1.30
  10   5   3    9.50    1.20
  10   5   3   11.20    1.20
  10   6  -3   -1.70    0.80
  10   6  -3    0.30    0.70
 -10   6   3    1.10    0.80
  -9  -6   3    8.00    0.60
   9  -6  -3    5.50    1.00
   9   6  -3    4.10    1.00
  -9   6   3    5.60    1.00
  -8  -6   3   44.60    1.50
   8   6  -3   42.80    2.00
   8   6  -3   41.70    2.20
  -8   6   3   42.70    2.10
  -7  -6   3   13.30    0.70
  -7  -6   3   11.80    0.60
   7   6  -3   13.70    1.20
   7   6  -3   11.40    1.10
  -6  -6   3   32.20    1.10
  -6   6   3   33.10    1.70
   6   6  -3   35.10    1.60
   6   6  -3   33.80    1.60
  -5  -6   3  111.99    3.20
   5   6  -3   95.09    3.50
   5   6  -3  107.39    3.50
  -5   6   3  107.39    3.60
  -5   6   3  102.49    3.50
  -4  -6   3  268.17    7.70
  -4   6   3  268.77    8.00
   4   6  -3  262.97    8.00
  -4   6   3  265.07    7.70
  -4   6   3  268.17    8.10
   4   6  -3  264.67    8.10
  -3  -6   3  588.64   17.00
   3  -6  -3  561.74   17.00
   3   6  -3  613.74   17.00
   3   6  -3  571.24   17.20
  -3   6   3  595.44   17.00
   3   6  -3  605.14   17.40
  -3   6   3  602.24   17.20
  -3   6   3  603.04   17.30
  -2  -6   3  834.42   24.30
   2  -6  -3  823.22   24.30
   2   6  -3  863.51   24.30
   2   6  -3  850.21   24.40
  -2   6   3  863.61   24.30
  -2   6   3  818.12   24.30
  -2   6   3  839.12   24.50
   2   6  -3  891.91   24.30
   1  -6  -3  313.87    9.30
  -1   6   3  320.67    9.50
   1   6  -3  324.47    9.50
   1   6  -3  320.87    9.40
  -1   6   3  333.27    9.50
   1   6  -3  325.77    9.40
   0   6  -3   39.60    1.30
   0   6  -3   37.60    1.50
   0   6   3   39.60    1.40
   0   6  -3   36.30    1.40
   0   6   3   39.00    1.40
  -1   6  -3  253.37    8.10
  -1   6  -3  289.67    8.20
   1   6   3  276.27    8.00
   1   6   3  255.47    8.00
   1   6   3  263.27    7.90
  -1   6  -3  265.47    7.80
   2   6   3   86.19    2.80
  -2   6  -3   86.99    2.70
  -2   6  -3   85.09    2.90
   2   6   3   83.99    2.90
   2   6   3   85.79    2.50
  -3   6  -3  270.67    7.90
   3   6   3  254.37    7.70
   3   6   3  244.58    7.50
  -3   6  -3  263.97    7.70
   3   6   3  257.57    7.90
  -3   6  -3  260.77    7.50
  -4   6  -3   86.99    2.90
  -4   6  -3   82.29    2.60
   4   6   3   84.39    3.00
   4   6   3   84.19    2.80
  -4   6  -3   84.69    3.00
   5   6   3    1.40    0.50
  -5   6  -3    1.50    0.60
  -5   6  -3    1.70    0.60
   5   6   3    1.80    0.50
   6   6   3   14.00    1.10
   6   6   3   13.20    1.10
  -6   6  -3   12.70    1.20
  -7   6  -3   18.40    1.50
   7   6   3   23.00    1.40
  -7   6  -3   21.10    1.50
   7   6   3   21.20    1.30
   8  -6   3   35.80    1.80
   8   6   3   34.40    1.90
   8   6   3   35.30    1.80
  -8   6  -3   39.10    2.00
  -8   6  -3   37.20    2.10
   9  -6   3    6.20    1.00
  -9   6  -3    4.30    1.00
   9   6   3    4.90    1.00
  -9   6  -3    7.60    1.10
  10  -6   3    0.10    0.80
 -10  -6  -3    1.50    0.70
  10   6   3   -0.20    0.90
  10   6   3    2.20    0.70
 -10   6  -3    1.00    0.90
 -10   6  -3    0.30    1.00
  10  -7  -3    5.30    1.10
  10   7  -3    4.60    1.10
  10   7  -3    6.50    1.00
 -10   7   3    6.60    1.10
   9  -7  -3    0.40    0.80
   9   7  -3   -1.50    0.70
   9   7  -3    0.70    0.70
  -9   7   3    1.10    0.70
  -8  -7   3    5.30    0.50
  -8   7   3    4.10    0.90
   8   7  -3    2.50    0.80
   8   7  -3    3.30    0.80
  -7  -7   3   34.90    1.30
  -7  -7   3   39.50    1.30
   7   7  -3   37.90    1.90
  -7   7   3   37.90    2.00
   7   7  -3   36.30    1.80
  -6  -7   3   62.89    2.10
  -6   7   3   67.89    2.60
   6   7  -3   67.69    2.60
   6   7  -3   67.09    2.60
  -6   7   3   66.19    2.70
  -5  -7   3  231.48    7.00
  -5   7   3  255.67    7.30
   5   7  -3  238.28    7.40
   5   7  -3  231.38    7.30
  -5   7   3  236.98    7.40
  -4  -7   3    4.30    0.40
   4   7  -3    4.20    0.60
  -4   7   3    4.00    0.50
   4   7  -3    3.60    0.60
  -4   7   3    3.00    0.30
  -4   7   3    3.70    0.70
  -3   7   3  284.27    8.60
  -3   7   3  284.37    8.30
   3   7  -3  295.57    8.70
   3   7  -3  291.77    8.30
  -3   7   3  280.97    8.50
   3   7  -3  289.47    8.50
   3   7  -3  273.17    8.50
   2  -7  -3  351.06   10.50
   2   7  -3  361.66   10.60
   2   7  -3  363.96   10.50
   2   7  -3  361.66   10.70
   2   7  -3  374.26   10.90
  -2   7   3  368.26   10.60
  -2   7   3  365.06   10.70
  -2   7   3  360.56   10.60
   1  -7  -3  533.05   15.30
   1   7  -3  537.35   15.50
   1   7  -3  534.05   15.70
   1   7  -3  529.15   15.50
  -1   7   3  531.95   15.60
  -1   7   3  543.25   15.50
   1   7  -3  531.55   15.40
   0   7   3  690.93   19.30
   0   7   3  694.13   19.30
   0   7  -3  664.03   19.20
   0   7  -3  634.34   19.40
   0   7  -3  668.93   19.20
   0   7   3  642.64   19.30
   1   7   3  653.53   18.60
  -1   7  -3  604.64   18.40
   1   7   3  620.94   18.50
   1   7   3  668.83   18.50
  -1   7  -3  643.94   18.50
   2   7   3   46.20    1.90
  -2   7  -3   49.10    1.90
  -2   7  -3   50.79    1.80
   2   7   3   51.09    1.80
   2   7   3   52.59    1.90
   3   7   3   18.70    1.10
   3   7   3   17.70    0.70
  -3   7  -3   18.10    1.00
   3   7   3   17.60    1.00
  -3   7  -3   19.90    1.20
  -4   7  -3   79.29    2.40
  -4   7  -3   80.69    2.50
   4   7   3   83.19    2.80
  -4   7  -3   79.89    3.00
  -4   7  -3   79.89    2.80
   4   7   3   79.89    2.90
   5   7   3   36.70    1.80
  -5   7  -3   39.60    1.70
  -5   7  -3   34.70    1.90
   5   7   3   42.00    1.70
  -6   7  -3  145.49    5.10
   6   7   3  154.88    5.00
  -6   7  -3  155.88    5.00
   6   7   3  149.99    5.30
   7   7   3   57.19    2.40
  -7   7  -3   54.29    2.60
  -7   7  -3   55.79    2.50
   7   7   3   59.29    2.40
   8  -7   3    6.40    0.90
   8   7   3    4.70    0.90
  -8   7  -3    6.50    1.10
   8   7   3    6.10    0.90
  -8   7  -3    5.20    1.10
   9  -7   3    0.00    0.70
  -9  -7  -3    0.00    1.10
  -9   7  -3    1.20    0.80
   9   7   3   -0.30    0.70
  -9   7  -3    0.00    1.00
   9   7   3   -1.30    0.70
  10  -8  -3    2.40    1.00
  10   8  -3    1.60    0.80
  10   8  -3    1.40    1.00
  -9   8   3    6.30    1.10
   9   8  -3    5.40    1.00
   9   8  -3    5.80    1.30
  -8  -8   3   13.40    0.70
   8   8  -3   12.50    1.40
   8   8  -3   12.70    1.50
  -8   8   3   12.20    1.50
  -7   8   3    0.20    0.70
   7   8  -3   -0.20    0.70
   7   8  -3    3.10    0.80
   6   8  -3   27.60    1.50
  -6   8   3   23.20    1.40
   6   8  -3   24.30    1.60
  -6   8   3   25.10    1.60
  -5   8   3  306.67    9.20
   5   8  -3  300.37    9.40
  -5   8   3  306.37    9.40
  -4   8   3   14.50    0.70
  -4   8   3   14.00    1.10
   4   8  -3   17.20    1.20
   4   8  -3   15.80    1.10
  -4   8   3   17.30    1.00
   3   8  -3  360.56   11.30
   3   8  -3  381.66   11.40
  -3   8   3  389.96   11.10
   3   8  -3  400.16   11.60
   3   8  -3  384.36   11.10
  -2   8   3  784.32   22.10
   2   8  -3  759.52   21.90
   2   8  -3  753.82   21.90
  -2   8   3  757.52   21.90
   2   8  -3  787.22   22.30
   2   8  -3  742.33   22.00
  -2   8   3  742.73   21.90
   1  -8  -3  178.98    5.20
  -1   8   3  176.28    5.50
   1   8  -3  175.18    5.30
  -1   8   3  186.08    5.50
   1   8  -3  180.28    5.60
   1   8  -3  174.48    5.50
   0   8   3    3.20    0.50
   0   8  -3    3.30    0.40
   0   8  -3    2.50    0.50
   0   8  -3    2.30    0.50
   0   8  -3    2.60    0.40
   0   8   3    3.40    0.50
   0   8   3    3.20    0.50
   1   8   3  263.67    8.00
  -1   8  -3  256.37    7.90
   1   8   3  264.77    7.90
   1   8   3  260.47    7.80
  -1   8  -3  266.57    7.90
  -1   8  -3  264.67    7.70
  -1   8  -3  259.47    7.80
   2   8   3  304.47    9.40
   2   8   3  314.87    9.20
  -2   8  -3  314.37    9.40
   2   8   3  309.57    9.30
  -2   8  -3  316.67    9.20
  -2   8  -3  313.97    9.30
   3   8   3  265.97    7.80
  -3   8  -3  278.67    8.30
   3   8   3  259.17    8.30
  -3   8  -3  279.17    8.00
  -3   8  -3  264.27    8.00
   3   8   3  268.97    8.10
   4   8   3  300.17    9.30
  -4   8  -3  316.97    9.30
   4   8   3  308.57    9.50
  -4   8  -3  308.77    9.00
  -4   8  -3  299.97    8.90
  -4   8  -3  322.07    9.50
  -5   8  -3   63.09    2.40
  -5   8  -3   59.79    2.60
   6   8   3   38.30    1.90
  -6   8  -3   38.10    1.90
  -6   8  -3   35.80    2.00
   6   8   3   39.70    1.90
  -7   8  -3    4.00    0.90
   7   8   3    3.40    0.80
  -7   8  -3    3.70    0.90
   7   8   3    4.20    0.80
   8   8   3   16.90    1.50
  -8   8  -3   15.60    1.50
  -8   8  -3   17.40    1.70
   8   8   3   15.10    1.40
  -9  -8  -3    8.40    0.90
   9  -8   3    7.90    1.10
  -9   8  -3    7.80    1.30
   9   8   3    7.10    1.10
  -9   8  -3    6.50    1.20
  -9   9   3    1.20    0.90
   9   9  -3    1.70    0.90
   9   9  -3    0.10    0.90
  -8   9   3    6.20    1.10
   8   9  -3    7.00    1.10
   8   9  -3    7.90    1.10
   7   9  -3   57.59    2.60
   7   9  -3   57.89    2.50
  -7   9   3   59.59    2.70
   6   9  -3   41.90    2.00
  -6   9   3   43.90    2.20
   6   9  -3   42.20    2.10
   5   9  -3  133.29    4.50
   5   9  -3  139.49    4.70
  -5   9   3  135.69    4.40
  -5   9   3  134.89    4.70
  -4   9   3  166.98    5.40
   4   9  -3  164.08    5.40
  -4   9   3  167.18    5.20
   4   9  -3  171.28    5.50
   4   9  -3  156.98    5.00
  -4   9   3  161.88    4.90
   3   9  -3  141.69    4.60
  -3   9   3  135.29    4.10
   3   9  -3  131.09    4.40
  -3   9   3  135.79    4.50
  -3   9   3  133.79    4.20
   3   9  -3  134.49    4.10
   3   9  -3  136.49    4.10
   2   9  -3   73.59    2.70
  -2   9   3   70.39    2.40
  -2   9   3   71.79    2.30
   2   9  -3   70.39    2.40
  -2   9   3   70.69    2.60
   2   9  -3   75.49    2.70
   2   9  -3   67.29    2.50
   1  -9  -3  422.86   11.60
   1   9  -3  397.86   11.90
   1   9  -3  402.36   12.10
  -1   9   3  390.46   11.90
   1   9  -3  404.66   11.80
  -1   9   3  399.66   11.80
   1   9  -3  396.56   11.80
   0   9  -3  206.28    6.50
   0   9  -3  206.48    6.40
   0   9   3  215.58    6.40
   0   9  -3  205.48    6.20
   0   9  -3  210.88    6.40
   0   9   3  217.08    6.50
   0   9   3  207.08    6.40
  -1   9  -3  149.19    4.60
   1   9   3  149.99    4.70
  -1   9  -3  154.88    4.70
  -1   9  -3  146.89    4.80
   1   9   3  154.58    4.80
   1   9   3  153.88    4.90
  -1   9  -3  150.08    4.80
   2   9   3   78.59    2.90
  -2   9  -3   78.09    2.70
   2   9   3   76.99    2.80
  -2   9  -3   77.59    2.80
  -2   9  -3   78.79    2.60
   2   9   3   81.29    2.70
   3   9   3   18.50    1.30
   3   9   3   19.10    1.20
  -3   9  -3   20.60    1.30
  -3   9  -3   19.50    0.90
  -3   9  -3   19.90    1.10
  -4   9  -3  255.57    7.40
   4   9   3  235.68    7.40
   4   9   3  259.07    8.40
  -4   9  -3  262.67    7.70
  -5   9  -3   47.20    2.00
   5   9   3   50.59    2.20
  -5   9  -3   47.30    2.30
   5   9   3   48.20    2.10
  -6   9  -3   60.69    2.80
   6   9   3   67.69    2.70
  -6   9  -3   62.19    2.60
   6   9   3   62.79    2.60
  -7   9  -3   32.20    1.90
   7   9   3   31.70    1.90
  -7   9  -3   27.70    2.00
   7   9   3   30.20    1.80
  -8   9  -3    1.60    0.90
  -8   9  -3    1.10    0.90
   8   9   3   -0.30    0.80
   8   9   3    0.80    0.80
   9  -9   3    1.40    0.90
   9   9   3   -0.40    0.80
  -9   9  -3    0.00    0.90
  -9   9  -3   -0.10    0.90
   9   9   3    0.40    0.90
   9  10  -3   26.20    2.00
  -9  10   3   25.00    2.10
   9  10  -3   22.70    1.90
  -8  10   3   24.30    2.00
   8  10  -3   27.10    1.90
   7  10  -3   12.90    1.50
   7  10  -3   12.90    1.40
  -7  10   3   11.00    1.30
   6  10  -3    3.50    0.80
  -6  10   3    2.40    0.80
   6  10  -3    3.50    0.90
   5  10  -3   35.90    1.50
   5  10  -3   39.40    2.00
  -5  10   3   38.60    2.00
  -5  10   3   36.70    1.20
   5  10  -3   35.60    1.80
  -5  10   3   39.00    1.70
   4  10  -3   29.10    1.70
  -4  10   3   26.30    1.10
   4  10  -3   26.70    1.50
  -4  10   3   24.70    1.60
   4  10  -3   24.20    1.10
  -4  10   3   27.50    1.30
   3  10  -3  204.98    6.50
   3  10  -3  197.68    6.00
   3  10  -3  212.08    6.10
  -3  10   3  196.88    6.10
  -3  10   3  201.78    6.40
  -3  10   3  204.68    6.10
   3  10  -3  197.68    7.00
   2  10  -3  168.08    5.10
  -2  10   3  159.78    4.90
   2  10  -3  166.48    5.40
  -2  10   3  171.08    5.10
  -2  10   3  160.58    5.30
   2  10  -3  157.98    4.90
   2  10  -3  164.08    5.20
   1 -10  -3   30.80    1.00
   1  10  -3   29.10    1.30
   1  10  -3   27.20    1.40
   1  10  -3   27.40    1.50
  -1  10   3   30.10    1.40
  -1  10   3   27.20    1.40
   1  10  -3   28.00    1.10
   0  10  -3   -0.30    0.30
   0  10   3   -0.10    0.40
   0  10   3    0.50    0.50
   0  10  -3    0.00    0.50
   0  10   3    0.00    0.50
   0  10  -3   -0.70    0.50
   0  10  -3    0.10    0.50
   1  10   3   45.40    1.90
  -1  10  -3   44.00    1.60
  -1  10  -3   44.70    1.90
  -1  10  -3   44.20    1.80
   1  10   3   45.20    1.80
  -1  10  -3   45.50    1.90
   1  10   3   44.20    2.00
   2  10   3   75.09    2.80
   2  10   3   72.59    2.90
  -2  10  -3   77.69    2.70
  -2  10  -3   76.19    2.60
  -2  10  -3   76.19    2.80
   2  10   3   80.69    2.70
   3  10   3   23.60    1.40
  -3  10  -3   25.50    1.80
  -3  10  -3   25.70    1.30
  -3  10  -3   25.00    1.20
   3  10   3   26.90    1.80
  -4  10  -3   32.60    1.80
   4  10   3   32.20    1.60
  -4  10  -3   32.60    1.20
   4  10   3   34.10    1.80
  -4  10  -3   32.90    1.60
   4  10   3   30.40    1.10
   5  10   3    0.90    0.70
  -5  10  -3    0.40    0.70
   5  10   3    0.60    0.70
  -5  10  -3    0.40    0.60
  -6  10  -3   29.90    2.00
   6  10   3   32.60    2.00
   6  10   3   28.70    1.80
  -6  10  -3   32.10    1.80
   7  10   3   12.70    1.40
   7  10   3   17.90    1.70
  -7  10  -3   15.20    1.80
  -7  10  -3   17.10    1.50
   8  10   3   50.29    3.10
  -8  10  -3   58.09    3.00
  -8  11   3    3.90    1.20
   8  11  -3    3.90    1.10
   8  11  -3    3.80    1.20
  -7  11   3   11.60    1.40
   7  11  -3   10.90    1.20
   7  11  -3    9.50    1.20
   6  11  -3   46.10    2.30
   6  11  -3   49.90    2.40
   6  11  -3   45.60    1.90
  -6  11   3   47.90    2.40
  -5  11   3   58.19    2.60
   5  11  -3   60.99    2.50
   5  11  -3   57.09    2.10
  -5  11   3   57.99    1.90
   5  11  -3   62.79    2.70
  -4  11   3   36.20    1.60
   4  11  -3   36.80    1.80
   4  11  -3   36.10    2.00
  -4  11   3   34.20    1.90
   4  11  -3   36.10    1.40
   4  11  -3   37.90    1.50
  -3  11   3    1.20    0.40
   3  11  -3    1.50    0.40
  -3  11   3    1.70    0.40
   3  11  -3    1.10    0.60
   3  11  -3    1.30    0.50
  -3  11   3    0.30    0.60
   3  11  -3    1.10    0.70
  -2  11   3   11.00    0.90
   2  11  -3    9.90    0.70
  -2  11   3   10.70    1.20
   2  11  -3   11.00    0.90
   2  11  -3   11.30    1.30
   2  11  -3   10.80    1.10
   1  11  -3   83.59    3.20
   1  11  -3   79.69    3.10
   1  11  -3   82.09    2.70
  -1  11   3   92.19    3.00
   1  11  -3   89.69    3.00
  -1  11   3   85.39    3.10
   0  11  -3   45.60    1.90
   0  11   3   46.40    2.00
   0  11  -3   44.90    1.60
   0  11   3   46.30    2.00
   0  11  -3   42.10    2.00
   0  11  -3   47.90    2.50
   0  11   3   45.10    1.90
  -1  11  -3    8.30    1.00
   1  11   3   10.90    1.10
   1  11   3   10.00    1.10
  -1  11  -3    8.50    1.10
   1  11   3    8.90    1.00
  -1  11  -3    9.30    0.70
  -2  11  -3    0.10    0.40
   2  11   3   -0.40    0.60
   2  11   3   -0.80    0.60
  -2  11  -3   -0.30    0.40
  -2  11  -3   -0.30    0.90
   2  11   3   -0.10    0.50
   3  11   3   22.00    1.50
   3  11   3   24.90    1.50
  -3  11  -3   23.80    1.30
  -3  11  -3   23.90    1.20
  -3  11  -3   25.30    1.60
   4  11   3   72.99    2.90
  -4  11  -3   69.69    3.00
  -4  11  -3   68.09    2.30
   4  11   3   70.49    2.80
  -4  11  -3   72.29    3.00
   5  11   3   67.29    2.80
   5  11   3   64.19    2.70
  -5  11  -3   66.49    2.90
  -5  11  -3   64.49    2.60
   5  11   3   56.89    2.00
   6  11   3   25.80    1.80
  -6  11  -3   23.70    1.90
   6  11   3   23.40    1.60
  -6  11  -3   20.70    1.60
  -7  11  -3    1.00    0.90
   7  11   3    1.10    0.80
   7  11   3    0.30    0.90
  -8  11  -3    1.20    0.90
   8  11   3    2.00    0.90
  -8  11  -3    1.10    1.00
   8  11   3    1.80    0.90
   8  12  -3   23.10    1.90
   8  12  -3   23.10    1.90
  -7  12   3    8.10    2.10
   7  12  -3   10.90    1.30
   7  12  -3   13.10    1.50
   6  12  -3    4.20    0.60
  -6  12   3    3.70    1.00
   6  12  -3    3.90    1.00
   6  12  -3    6.10    1.00
  -5  12   3    1.60    0.80
   5  12  -3    1.80    0.70
   5  12  -3    1.80    0.50
   5  12  -3    1.90    0.80
  -5  12   3    1.70    0.30
   4  12  -3    0.40    0.40
   4  12  -3    0.20    0.80
  -4  12   3   -0.20    0.40
   4  12  -3   -0.50    0.40
   4  12  -3    0.80    0.70
  -4  12   3    0.10    0.70
   3  12  -3    6.20    0.60
  -3  12   3    6.90    0.80
  -3  12   3    6.20    0.90
   3  12  -3    7.90    1.00
   3  12  -3    7.70    0.70
   3  12  -3    6.00    1.00
   2  12  -3   23.20    1.30
   2  12  -3   22.40    1.40
  -2  12   3   26.90    1.30
  -2  12   3   25.30    1.60
   2  12  -3   25.00    1.60
   2  12  -3   22.80    1.00
  -1  12   3   13.20    1.10
  -1  12   3   12.80    1.30
   1  12  -3   14.10    1.20
   1  12  -3   12.90    1.10
   1  12  -3   12.90    0.80
   0  12  -3    0.20    0.60
   0  12   3    0.80    0.70
   0  12  -3    0.10    0.60
   0  12   3   -0.70    0.50
   0  12   3   -0.10    0.60
   0  12  -3    0.70    0.40
   0  12  -3   -0.30    0.50
   1  12   3   27.40    1.60
  -1  12  -3   26.90    1.20
   1  12   3   27.00    1.60
  -1  12  -3   30.10    1.50
   2  12   3   43.00    2.00
   2  12   3   45.10    2.20
  -2  12  -3   41.40    1.80
  -2  12  -3   41.80    1.70
   2  12   3   39.60    2.10
  -2  12  -3   41.30    2.00
  -3  12  -3   24.60    1.20
  -3  12  -3   26.20    1.70
  -3  12  -3   23.60    1.30
   3  12   3   23.00    1.70
   3  12   3   27.50    1.60
  -4  12  -3    0.60    0.60
   4  12   3    0.30    0.70
  -4  12  -3    1.00    0.40
  -4  12  -3    0.50    0.80
   5  12   3    3.70    0.90
   5  12   3    3.80    0.90
  -5  12  -3    4.00    0.50
  -5  12  -3    3.00    1.00
  -5  12  -3    3.90    0.80
   6  12   3   23.10    1.80
   6  12   3   20.00    1.70
  -6  12  -3   19.10    1.80
  -6  12  -3   19.80    1.60
   7  12   3   32.50    2.10
   7  12   3   38.10    2.30
  -7  12  -3   34.10    2.00
  -7  12  -3   36.00    2.40
   7  13  -3    1.40    0.90
   7  13  -3    2.60    1.10
  -7  13   3    0.80    1.00
   7  13  -3    3.00    1.00
   6  13  -3   12.80    1.90
   6  13  -3    9.50    1.10
  -6  13   3    5.90    1.90
   6  13  -3    9.40    0.90
  -5  13   3   31.70    2.10
   5  13  -3   31.20    1.90
   5  13  -3   38.50    2.20
   5  13  -3   29.80    1.40
   4  13  -3   14.20    1.40
   4  13  -3   14.30    1.00
   4  13  -3   15.40    1.50
   4  13  -3   11.70    0.80
  -4  13   3   12.30    1.50
  -4  13   3   13.40    0.90
  -3  13   3   -0.10    0.70
   3  13  -3    0.60    0.40
   3  13  -3    0.10    0.70
   3  13  -3    0.00    0.50
  -3  13   3   -0.10    0.40
   3  13  -3   -0.80    0.70
  -2  13   3    0.30    0.50
   2  13  -3   -0.10    0.60
   2  13  -3    0.30    0.70
   2  13  -3   -0.10    0.70
   2  13  -3    0.60    0.40
  -2  13   3   -0.70    0.70
  -1  13   3    4.50    0.90
   1  13  -3    5.70    0.50
   1  13  -3    6.40    0.90
   1  13  -3    4.40    0.90
  -1  13   3    6.40    0.90
   1  13  -3    3.70    0.70
   0  13  -3   10.70    1.10
   0  13  -3   11.60    1.30
   0  13   3   10.90    1.20
   0  13  -3   10.10    1.10
   0  13  -3   11.20    0.80
   0  13   3   10.70    1.10
   0  13   3   10.20    1.00
  -1  13  -3   -0.40    0.50
   1  13   3    0.20    0.70
  -1  13  -3    0.90    0.50
   1  13   3   -0.30    0.70
  -1  13  -3    2.40    0.70
   1  13   3   -0.70    0.60
   2  13   3    1.20    0.70
  -2  13  -3    1.60    0.70
  -2  13  -3    1.80    0.60
   2  13   3    0.20    0.70
  -2  13  -3    0.60    0.60
   2  13   3    1.90    0.80
   3  13   3   13.70    1.40
  -3  13  -3   11.70    1.20
   3  13   3   11.60    1.30
  -3  13  -3   10.00    1.00
  -3  13  -3    9.20    0.90
   4  13   3   34.70    2.10
  -4  13  -3   34.10    1.70
   4  13   3   34.60    1.90
  -4  13  -3   33.80    2.10
  -4  13  -3   31.80    1.40
   5  13   3   10.80    1.30
  -5  13  -3   10.00    1.30
   5  13   3    9.90    1.20
  -5  13  -3   12.30    1.30
  -6  13  -3    4.20    1.20
  -6  13  -3    6.00    1.00
   6  13   3    6.40    1.10
  -6  14   3    2.60    1.10
   6  14  -3    5.20    1.10
   6  14  -3    3.30    1.00
   5  14  -3    1.70    0.50
   5  14  -3    2.70    1.00
   5  14  -3    3.30    0.90
  -5  14   3    2.10    1.00
  -4  14   3    0.00    0.90
  -4  14   3    0.70    0.40
   4  14  -3    0.00    0.50
   4  14  -3    1.20    0.90
   4  14  -3    0.10    0.40
   4  14  -3    0.10    0.80
  -3  14   3   12.90    1.30
   3  14  -3   11.20    0.80
   3  14  -3   11.40    1.30
   3  14  -3   13.70    1.40
  -3  14   3   11.20    1.00
   3  14  -3   11.90    1.10
   2  14  -3   17.80    1.50
   2  14  -3   15.40    0.80
  -2  14   3   14.10    1.50
   2  14  -3   14.20    1.50
   2  14  -3   16.70    1.50
  -1  14   3   -0.10    0.70
   1  14  -3    0.60    0.80
  -1  14   3    0.70    0.60
   1  14  -3    0.10    0.60
   1  14  -3   -0.20    0.70
   1  14  -3    0.90    0.40
   0  14   3    2.40    0.90
   0  14  -3    2.60    0.80
   0  14  -3    3.40    0.50
   0  14  -3    2.20    0.80
   0  14   3    1.20    0.70
   0  14  -3    1.80    0.70
  -1  14  -3   16.60    1.30
   1  14   3   15.60    1.50
  -1  14  -3   17.50    1.50
  -1  14  -3   17.80    1.00
   1  14   3   18.50    1.50
  -2  14  -3   18.40    1.30
   2  14   3   17.30    1.60
  -2  14  -3   18.60    1.20
  -2  14  -3   18.50    1.50
   2  14   3   19.30    1.50
   2  14   3   19.30    1.40
  -3  14  -3    0.30    0.60
  -3  14  -3   -0.60    0.80
   3  14   3    0.50    0.70
  -3  14  -3    0.10    0.50
   3  14   3   -0.10    0.80
  -4  14  -3    0.70    0.90
  -4  14  -3    1.60    0.70
  -4  14  -3    0.50    0.40
   4  14   3    1.60    1.00
   4  14   3   -0.40    1.30
  -5  14  -3    1.30    0.80
   5  14   3    0.70    0.90
  -5  14  -3    0.80    1.00
   5  14   3    1.10    0.90
   5  15  -3    3.80    1.00
  -4  15   3    4.40    1.10
  -4  15   3    5.40    0.60
   4  15  -3    4.30    1.10
   4  15  -3    5.00    1.00
   3  15  -3    0.30    0.60
   3  15  -3    1.20    0.80
  -2  15   3    1.20    0.60
   2  15  -3    0.50    0.70
   2  15  -3    1.90    1.20
   2  15  -3    1.20    0.80
  -2  15   3    2.10    0.90
   2  15  -3    1.90    0.40
   1  15  -3   13.20    0.80
  -1  15   3   11.80    1.30
  -1  15   3   10.40    1.20
   1  15  -3   14.10    1.40
   1  15  -3   10.50    1.20
   1  15  -3   11.70    1.30
   0  15  -3    3.10    0.80
   0  15   3    3.50    0.90
   0  15  -3    5.50    0.90
   0  15   3    4.00    1.00
   1  15   3    2.50    0.90
  -1  15  -3    4.00    0.90
  -1  15  -3    4.40    0.60
  -1  15  -3    2.00    0.70
   1  15   3    3.70    0.90
   2  15   3    8.40    1.20
  -2  15  -3   10.20    1.20
  -2  15  -3    7.50    0.90
   2  15   3    9.20    1.10
  -2  15  -3   11.40    1.00
   2  15   3    9.60    1.20
  -3  15  -3   -0.40    0.50
  -3  15  -3   -0.60    1.00
   3  15   3    0.80    0.90
  -3  15  -3    0.00    0.50
   4  15   3    9.30    1.20
  -4  15  -3    8.10    1.30
   4  15   3    8.20    1.30
  -4  15  -3   10.30    1.20
   3  16  -3    7.80    1.30
  -3  16   3    7.10    1.20
  -3  16   3    8.60    1.00
   3  16  -3    7.40    1.20
   3  16  -3    8.60    0.90
   2  16  -3    3.30    0.80
   2  16  -3    4.50    1.00
  -2  16   3    3.00    1.00
  -2  16   3    3.30    0.70
   1  16  -3    0.00    0.70
  -1  16   3    0.10    0.70
   1  16  -3    0.00    0.90
   1  16  -3   -0.10    0.70
   0  16  -3   -0.20    0.80
   0  16  -3   -0.50    0.70
   0  16   3   -0.30    0.80
   0  16   3    0.10    0.70
   1  16   3   11.10    1.30
   1  16   3   12.90    1.60
  -1  16  -3   13.50    1.00
  -1  16  -3    9.90    1.20
   1  16   3   10.10    1.20
  -1  16  -3   12.60    1.30
  -2  16  -3   18.90    1.40
   2  16   3   20.90    1.70
  -2  16  -3   21.40    2.10
   2  16   3   20.70    1.80
   2  16   3   20.20    1.70
 -11   0   4   61.49    2.50
  11   0  -4   69.99    3.00
  10   0  -4   -0.60    0.70
 -10   0   4    0.90    0.50
  10   0  -4    0.80    0.40
   9   0  -4   29.80    1.40
   9   0  -4   31.40    1.80
  -9   0   4   35.50    1.50
   8   0  -4   64.79    2.40
  -8   0   4   64.29    2.30
   8   0  -4   68.69    2.60
   7   0  -4   20.40    1.20
   7   0  -4   19.40    0.90
  -6   0   4   28.30    1.10
   6   0  -4   24.70    1.10
  -5   0   4  412.76   11.90
   5   0  -4  406.56   12.10
   4   0  -4   17.00    0.90
   4   0  -4   15.50    0.60
  -4   0   4   16.30    0.70
   3   0  -4 1628.44   46.40
   2   0  -4 5582.24  158.18
  -2   0   4 5414.36  158.18
  -1   0   4  457.75   12.80
   1   0  -4  426.16   12.80
   1   0  -4  475.85   12.80
   1   0  -4  429.36   12.80
   0   0   4  717.83   20.40
   0   0  -4  705.13   20.30
  -1   0  -4  871.91   23.60
   1   0   4  842.82   23.70
   1   0   4  774.32   23.60
  -2   0  -4 1215.38   34.70
   3   0   4  419.36   12.40
  -3   0  -4  432.66   12.50
   3   0   4  436.66   12.40
   4   0   4 2046.30   69.19
  -4   0  -4 2060.19   68.89
  -5   0  -4    3.10    0.50
   5   0   4    3.10    0.40
   5   0   4    1.40    0.40
  -5   0  -4    3.10    0.50
   6   0   4  127.19    4.10
  -6   0  -4  126.59    4.20
  -6   0  -4  125.29    4.20
   6   0   4  130.29    4.20
  -7   0  -4   90.49    3.20
   7   0   4   90.99    3.20
  -7   0  -4  102.09    4.20
   7   0   4   87.69    3.00
   8   0   4   78.39    2.60
  -8   0  -4   78.49    3.00
   9   0   4  131.89    4.30
  -9   0  -4  124.09    4.40
   9   0   4  123.29    4.00
  -9   0  -4  123.59    4.40
  10   0   4   75.49    3.00
  10   0   4   73.59    2.50
 -10   0  -4   75.79    3.10
 -11  -1   4   22.90    1.30
  11  -1  -4   17.20    1.70
 -11   1   4   22.60    1.40
  11   1  -4   17.70    1.10
  11   1  -4   17.80    1.70
 -10  -1   4   79.69    2.70
  10  -1  -4   80.79    3.20
  10  -1  -4   72.69    2.50
 -10   1   4   81.89    2.90
  10   1  -4   74.59    2.70
  10   1  -4   80.79    3.20
   9  -1  -4  245.28    7.50
   9  -1  -4  260.67    8.00
  -9  -1   4  252.67    7.70
  -9   1   4  250.97    7.80
   9   1  -4  271.37    8.10
   9   1  -4  243.58    7.60
   8  -1  -4    6.70    0.60
   8  -1  -4    8.90    1.00
  -8  -1   4    7.70    0.70
   8   1  -4    6.90    0.90
  -8   1   4    7.50    0.80
   8   1  -4    7.00    0.80
   7  -1  -4   61.49    2.00
  -7  -1   4   58.89    2.10
   7  -1  -4   62.99    2.40
   7   1  -4   65.89    2.40
  -7   1   4   57.19    2.20
   7   1  -4   57.59    2.10
   6  -1  -4   19.00    1.10
   6  -1  -4   18.30    0.80
  -6  -1   4   16.30    0.80
  -6   1   4   16.50    0.90
   6   1  -4   17.90    1.00
   6   1  -4   17.10    0.90
  -5  -1   4  281.17    8.20
  -5   1   4  284.47    8.30
   5   1  -4  279.47    8.50
  -4  -1   4  601.04   17.00
   4  -1  -4  559.04   17.00
   4  -1  -4  598.94   17.20
   4   1  -4  615.74   17.00
  -4   1   4  592.14   17.10
   3  -1  -4   80.49    2.40
   3  -1  -4   77.29    2.40
   3   1  -4   77.79    2.30
   3   1  -4   80.29    2.60
  -3   1   4   82.89    2.40
   2  -1  -4  446.66   12.90
   2  -1  -4  437.96   12.90
  -2   1   4  457.75   12.90
  -2   1   4  457.35   12.90
   2   1  -4  426.56   12.90
   2   1  -4  462.55   12.80
  -1  -1   4 1297.07   39.10
  -1   1   4 1266.47   37.30
   1   1  -4 1224.58   39.00
  -1   1   4 1374.06   37.70
   0  -1  -4  593.64   17.70
   0  -1  -4  622.74   17.80
   0  -1  -4  640.34   17.70
   0  -1   4  602.64   17.80
   0  -1   4  603.04   17.70
   0   1  -4  659.63   17.70
   0   1   4  622.64   17.70
  -1  -1  -4  554.94   15.20
   1  -1   4  519.95   15.20
  -1  -1  -4  555.04   15.10
  -1  -1  -4  520.75   15.20
   1   1   4  539.65   15.10
   1   1   4  516.35   15.20
  -1   1  -4  513.55   15.20
  -1   1  -4  518.25   15.20
  -2  -1  -4 2030.30   66.79
   2  -1   4 2165.78   66.09
   2   1   4 2145.19   67.59
   3  -1   4   32.40    1.10
  -3  -1  -4   30.00    1.20
  -3  -1  -4   30.00    1.10
   3  -1   4   32.50    1.10
  -3   1  -4   31.40    1.10
   3   1   4   30.20    1.20
  -3   1  -4   30.90    1.30
   3   1   4   32.40    1.10
   4  -1   4 1190.58   33.20
  -4  -1  -4 1092.69   33.30
   4  -1   4 1198.18   33.30
   4   1   4 1164.08   33.30
  -4   1  -4 1177.08   33.40
   4   1   4 1191.88   33.30
  -4   1  -4 1107.69   33.30
  -5  -1  -4 1222.08   36.20
   5  -1   4 1314.87   36.20
   5  -1   4 1215.68   36.00
   5   1   4 1275.67   36.10
  -5   1  -4 1195.98   36.20
  -5   1  -4 1322.57   36.30
  -6  -1  -4  620.34   17.70
   6  -1   4  584.04   17.50
  -6  -1  -4  595.64   17.70
   6  -1   4  648.24   17.70
   6   1   4  604.24   17.70
  -6   1  -4  611.74   17.80
   6   1   4  601.94   17.60
  -6   1  -4  569.24   17.70
  -7  -1  -4   93.99    3.30
   7  -1   4   95.09    3.00
  -7  -1  -4   89.89    3.40
   7  -1   4   97.29    3.30
  -7   1  -4   94.79    3.40
   7   1   4   97.39    3.10
   7   1   4   97.69    3.30
  -7   1  -4   93.49    3.40
  -8  -1  -4   37.40    1.80
   8  -1   4   35.60    1.80
  -8  -1  -4   33.20    1.80
   8  -1   4   35.40    2.20
   8   1   4   38.00    1.50
  -8   1  -4   36.90    1.80
   8   1   4   35.00    1.90
  -8   1  -4   36.20    1.90
  -9  -1  -4    4.60    0.80
  -9  -1  -4    3.50    0.90
   9  -1   4    3.90    0.80
   9  -1   4    4.80    0.50
   9   1   4    5.60    0.60
   9   1   4    2.60    0.80
  -9   1  -4    5.10    1.00
  -9   1  -4    6.20    0.90
  10  -1   4   66.19    2.70
 -10  -1  -4   60.39    2.70
 -10   1  -4   66.39    2.80
  10   1   4   63.49    2.70
  10   1   4   60.89    2.30
 -10   1  -4   58.39    3.00
 -11  -2   4   25.60    1.30
  11  -2  -4   24.90    1.90
  11   2  -4   25.70    1.90
 -11   2   4   26.50    1.60
  11   2  -4   24.50    1.40
 -10  -2   4    2.60    0.50
  10  -2  -4    1.00    0.80
 -10   2   4    1.80    0.80
  10   2  -4    1.10    0.80
  10   2  -4    2.10    0.50
   9  -2  -4   75.79    3.00
  -9  -2   4   73.69    2.50
   9  -2  -4   69.59    2.30
   9   2  -4   77.59    3.00
   9   2  -4   71.79    2.60
  -9   2   4   76.69    2.80
  -8  -2   4   18.60    0.90
   8  -2  -4   19.50    1.30
   8  -2  -4   14.30    0.70
   8  -2  -4   17.50    0.70
   8   2  -4   17.80    1.30
  -8   2   4   19.40    1.10
   8   2  -4   15.70    1.10
   7  -2  -4    8.70    0.90
   7  -2  -4    8.00    0.40
  -7  -2   4    7.70    0.60
   7  -2  -4    8.40    0.50
  -7   2   4    7.80    0.80
   7   2  -4   10.60    0.80
   7   2  -4    8.30    0.90
   6  -2  -4  166.08    5.00
  -6  -2   4  172.88    5.10
   6  -2  -4  173.38    5.40
   6  -2  -4  158.48    5.00
   6   2  -4  181.38    5.30
  -6   2   4  168.98    5.30
   6   2  -4  179.88    5.40
   5  -2  -4  155.28    4.70
  -5  -2   4  160.78    4.70
   5   2  -4  159.98    5.00
  -5   2   4  160.68    4.90
   4  -2  -4  116.89    3.40
  -4  -2   4  110.79    3.50
   4   2  -4  113.99    3.70
  -4   2   4  122.19    3.60
   3  -2  -4 1283.27   36.70
   2  -2  -4  954.30   27.50
   2  -2  -4  949.80   27.40
  -2   2   4  978.60   27.40
  -1  -2   4   23.90    0.80
   1  -2  -4   23.90    0.80
   1  -2  -4   23.90    0.90
   1   2  -4   25.50    0.80
   1   2  -4   24.60    0.90
  -1   2   4   25.20    0.90
   1   2  -4   24.10    0.80
  -1   2   4   24.30    0.80
   0  -2   4  138.39    4.00
   0  -2  -4  138.79    4.00
   0  -2  -4  137.69    4.00
   0  -2   4  133.29    4.10
   0   2  -4  140.99    4.00
   0   2  -4  132.89    4.00
   0   2   4  137.69    4.00
   0   2  -4  136.39    4.10
   0   2   4  142.79    4.10
   0   2  -4  138.29    4.10
   0   2   4  135.29    4.10
   1  -2   4  108.89    3.20
   1  -2   4  109.79    3.30
  -1  -2  -4  109.99    3.20
  -1  -2  -4  111.99    3.20
   1   2   4  113.09    3.30
   1   2   4  112.19    3.40
  -1   2  -4  107.99    3.30
   1   2   4  106.39    3.20
  -1   2  -4  109.79    3.40
  -1   2  -4  113.69    3.30
  -2  -2  -4  412.06   11.80
  -2  -2  -4  415.46   11.80
   2  -2   4  421.86   11.80
  -2   2  -4  395.36   11.80
  -2   2  -4  398.46   11.90
   2   2   4  401.56   11.80
   2   2   4  425.06   11.90
   2   2   4  411.56   11.80
  -2   2  -4  414.06   12.00
   3  -2   4 1070.79   30.10
  -3  -2  -4 1051.19   30.20
   3   2   4 1053.49   30.30
  -3   2  -4 1067.19   30.20
  -3   2  -4  988.60   30.10
   3   2   4 1087.69   30.20
   4  -2   4 1619.74   45.70
   4  -2   4 1615.34   45.60
  -4  -2  -4 1598.54   45.80
  -4   2  -4 1555.34   45.60
   5  -2   4   62.29    2.00
   5  -2   4   62.49    2.20
  -5  -2  -4   60.99    2.20
  -5   2  -4   62.59    2.30
   5   2   4   60.29    2.20
   5   2   4   60.79    2.20
  -5   2  -4   64.39    2.40
   6  -2   4   34.50    1.20
  -6  -2  -4   36.50    1.60
   6  -2   4   35.50    1.50
   6   2   4   35.90    1.50
  -6   2  -4   33.80    1.70
   6   2   4   32.80    1.50
  -6   2  -4   34.20    1.60
  -7  -2  -4   17.00    1.20
   7  -2   4   17.70    1.10
   7  -2   4   16.70    0.80
  -7  -2  -4   17.10    1.20
   7   2   4   19.30    1.10
  -7   2  -4   15.80    1.30
  -7   2  -4   16.40    1.30
   7   2   4   15.80    1.10
  -8  -2  -4   32.60    1.80
   8  -2   4   33.50    1.20
  -8  -2  -4   32.40    1.70
  -8   2  -4   31.10    1.80
   8   2   4   33.50    1.50
   8   2   4   32.30    1.70
  -8   2  -4   35.60    1.80
   9  -2   4   67.39    2.30
   9  -2   4   73.09    2.80
  -9  -2  -4   71.29    2.80
   9   2   4   71.39    2.90
  -9   2  -4   71.49    2.90
   9   2   4   72.39    2.60
  -9   2  -4   73.59    3.00
 -10  -2  -4   58.49    2.60
  10  -2   4   59.19    2.50
 -10   2  -4   61.49    2.80
  10   2   4   60.99    2.50
 -10   2  -4   61.29    2.70
  10   2   4   59.19    2.70
  11  -3  -4   25.00    1.80
  11   3  -4   19.50    1.30
 -11   3   4   23.20    1.60
 -10  -3   4   62.69    2.20
  10  -3  -4   61.49    2.70
 -10   3   4   65.19    2.60
  10   3  -4   66.19    2.80
  10   3  -4   56.29    2.40
  -9  -3   4   44.90    1.70
   9  -3  -4   44.30    2.20
   9   3  -4   44.00    1.90
  -9   3   4   42.90    2.00
   9   3  -4   43.20    2.20
  -8  -3   4    0.80    0.30
   8  -3  -4    0.00    0.60
  -8   3   4    0.30    0.50
   8   3  -4   -0.60    0.50
   8   3  -4   -0.40    0.50
  -7  -3   4   40.10    1.40
   7  -3  -4   42.50    1.90
  -7   3   4   40.80    1.80
   7   3  -4   41.50    1.90
   7   3  -4   39.70    1.70
   6  -3  -4  171.08    4.80
  -6  -3   4  167.38    4.80
   6  -3  -4  159.48    4.80
   6   3  -4  156.58    5.10
   6   3  -4  165.08    5.20
  -6   3   4  161.88    5.10
   5  -3  -4  398.26   11.80
  -5  -3   4  401.66   11.80
  -5   3   4  435.76   12.10
   5   3  -4  406.36   12.10
   4  -3  -4 1375.36   43.40
   4  -3  -4 1382.46   44.30
  -4  -3   4 1359.76   45.80
   4   3  -4 1375.66   46.20
   3  -3  -4  193.68    5.70
  -3   3   4  199.88    5.80
   3   3  -4  192.58    5.80
  -3   3   4  194.08    5.70
   2  -3  -4  152.08    4.50
   2  -3  -4  154.18    4.50
   2   3  -4  150.08    4.50
   2   3  -4  156.88    4.40
  -2   3   4  156.48    4.60
  -2   3   4  151.28    4.50
   1  -3  -4   27.70    1.00
   1  -3  -4   28.80    1.00
  -1  -3   4   28.10    1.00
   1   3  -4   29.20    1.00
   1   3  -4   29.80    1.00
   1   3  -4   29.20    1.00
  -1   3   4   29.90    1.00
   0  -3   4  312.47    8.80
   0  -3   4  298.77    8.90
   0  -3  -4  306.27    8.80
   0  -3  -4  305.87    8.70
   0   3   4  307.57    8.80
   0   3  -4  293.87    8.80
   0   3   4  303.07    8.80
   0   3  -4  304.87    8.80
   0   3   4  291.27    8.80
   0   3  -4  313.77    8.80
  -1  -3  -4  636.64   18.10
  -1  -3  -4  651.43   18.20
   1  -3   4  640.24   18.20
   1   3   4  635.24   18.30
   1   3   4  664.23   18.20
  -1   3  -4  627.14   18.20
  -1   3  -4  610.34   18.30
   1   3   4  619.44   18.10
  -1   3  -4  632.04   18.20
  -2   3  -4 1671.83   47.30
   2   3   4 1647.44   47.30
   3  -3   4   11.20    0.50
  -3  -3  -4   11.80    0.60
   3   3   4   10.00    0.80
  -3   3  -4   10.20    0.70
  -3   3  -4   12.70    0.50
  -3   3  -4   11.90    0.70
   3   3   4   10.80    0.60
   4  -3   4  381.46   11.00
   4   3   4  354.46   11.30
  -4   3  -4  381.26   11.00
  -4   3  -4  387.16   11.30
  -4   3  -4  397.36   11.40
   4   3   4  393.36   11.20
   5  -3   4  523.85   15.50
   5  -3   4  553.34   15.70
  -5  -3  -4  547.05   15.80
  -5   3  -4  535.85   15.80
   5   3   4  546.45   15.70
   5   3   4  550.64   15.80
  -5   3  -4  516.25   15.50
  -5   3  -4  544.55   15.90
   6  -3   4  142.99    4.60
  -6  -3  -4  149.29    4.60
   6  -3   4  141.09    4.20
  -6   3  -4  143.49    4.70
   6   3   4  143.59    4.60
   6   3   4  139.39    4.60
  -6   3  -4  145.99    4.70
  -6   3  -4  139.29    4.20
  -7  -3  -4   38.10    1.70
   7  -3   4   37.90    1.70
   7  -3   4   36.90    1.30
  -7  -3  -4   37.10    1.70
  -7   3  -4   40.60    2.20
  -7   3  -4   37.50    1.90
   7   3   4   38.30    1.70
   7   3   4   38.80    1.70
   8  -3   4    3.00    0.60
  -8  -3  -4    2.50    0.70
   8   3   4    1.90    0.60
  -8   3  -4    1.80    0.80
   8   3   4    2.50    0.60
  -8   3  -4    2.50    0.70
   9  -3   4    0.50    0.60
  -9  -3  -4    0.80    0.60
   9   3   4    0.40    0.70
  -9   3  -4    0.20    0.90
  -9   3  -4    2.90    0.80
 -10  -3  -4   37.10    2.00
  10  -3   4   33.80    1.90
  10   3   4   32.50    2.00
 -10   3  -4   39.00    2.20
  10   3   4   35.30    1.70
 -10   3  -4   38.90    2.10
  11  -4  -4    1.30    0.90
  11   4  -4    1.40    1.00
 -11   4   4    2.60    0.80
  11   4  -4    1.90    0.70
 -10  -4   4   14.90    1.00
  10  -4  -4    8.70    1.20
 -10   4   4   13.50    1.30
  10   4  -4    9.80    1.20
  10   4  -4   14.40    1.20
  -9  -4   4  101.59    3.20
   9  -4  -4  102.19    3.80
  -9   4   4  102.19    3.90
   9   4  -4  105.59    3.60
   9   4  -4  104.59    3.90
   8  -4  -4   57.39    2.50
  -8  -4   4   56.89    1.90
   8   4  -4   58.59    2.30
   8   4  -4   58.49    2.40
  -8   4   4   53.19    2.30
  -7  -4   4   16.50    0.70
  -7  -4   4   14.60    0.60
  -7   4   4   14.70    1.10
   7   4  -4   15.70    1.10
  -6  -4   4  114.99    3.40
  -6  -4   4  115.09    3.40
  -6   4   4  118.09    3.90
   6   4  -4  116.29    3.80
   6   4  -4  117.39    3.90
   5   4  -4  106.39    3.50
  -5   4   4  104.29    3.50
   5   4  -4  107.39    3.50
   4  -4  -4   86.89    2.70
   4   4  -4   93.69    3.00
  -4   4   4   94.69    3.00
   3  -4  -4 2662.53   79.59
  -3  -4   4 2701.43   82.69
   3   4  -4 2650.83   82.79
   2  -4  -4 3732.13  110.79
  -2  -4   4 3799.92  113.79
  -2   4   4 3837.42  110.69
   2   4  -4 3784.72  113.89
   1  -4  -4  213.28    6.20
  -1  -4   4  211.98    6.30
  -1   4   4  215.98    6.30
   1   4  -4  212.48    6.30
   1   4  -4  218.08    6.20
  -1   4   4  215.28    6.30
   1   4  -4  213.68    6.30
   0  -4   4  174.08    5.00
   0  -4   4  165.38    5.20
   0   4  -4  177.38    5.10
   0   4  -4  168.68    5.00
   0   4   4  173.38    5.10
   0   4   4  172.18    5.00
   0   4   4  169.78    5.10
   0   4  -4  162.38    5.00
  -1  -4  -4  185.38    5.20
   1  -4   4  178.88    5.30
  -1   4  -4  177.58    5.30
   1   4   4  175.88    5.10
  -1   4  -4  182.18    5.40
   1   4   4  176.98    5.40
   1   4   4  177.38    5.30
   1   4   4  177.58    5.30
  -2  -4  -4   16.30    0.60
   2   4   4   14.50    0.90
  -2   4  -4   16.80    0.90
   2   4   4   15.20    0.70
  -2   4  -4   15.70    0.60
   2   4   4   15.90    0.60
  -3  -4  -4  369.36   10.30
  -3   4  -4  355.66   10.20
  -3   4  -4  351.76   10.50
   3   4   4  361.66   10.70
   3   4   4  332.17   10.40
  -3   4  -4  349.67   10.40
  -4  -4  -4  310.77    8.90
  -4   4  -4  287.57    8.60
  -4   4  -4  305.77    8.90
   4   4   4  301.97    8.80
   4   4   4  286.07    8.90
  -4   4  -4  303.87    9.10
  -5  -4  -4    1.30    0.40
  -5   4  -4    0.90    0.50
  -5   4  -4    0.20    0.50
  -5   4  -4    1.50    0.20
   5   4   4    1.30    0.40
   5   4   4    1.20    0.40
  -6  -4  -4  102.29    3.40
   6  -4   4  104.89    3.40
  -6   4  -4   98.69    3.60
   6   4   4  102.79    3.50
  -6   4  -4   97.59    3.50
   6   4   4  101.89    3.40
   7  -4   4    2.10    0.60
  -7   4  -4    1.80    0.70
   7   4   4    2.30    0.60
  -7   4  -4    1.80    0.70
   7   4   4    3.20    0.60
  -8  -4  -4    0.60    0.60
   8  -4   4    0.40    0.50
   8   4   4    0.00    0.50
   8   4   4    0.00    0.60
  -8   4  -4    0.10    0.70
  -8   4  -4    0.80    0.70
   9  -4   4   21.80    1.40
  -9  -4  -4   20.70    1.50
  -9   4  -4   23.20    1.70
  -9   4  -4   18.60    1.70
   9   4   4   17.60    1.30
   9   4   4   17.30    1.50
  10  -4   4   16.70    1.40
 -10  -4  -4   15.20    1.40
 -10   4  -4   14.40    1.60
 -10   4  -4   16.90    1.60
  10   4   4   13.70    1.30
  10   4   4   13.10    1.30
  11  -5  -4    8.10    1.20
  11   5  -4    7.80    1.30
  11   5  -4    9.40    1.00
 -11   5   4   11.10    1.30
  10  -5  -4   30.20    2.00
  10   5  -4   30.90    2.30
  10   5  -4   29.80    1.70
 -10   5   4   32.90    1.90
  -9  -5   4   20.30    0.90
   9  -5  -4   20.20    1.60
   9   5  -4   17.20    1.60
  -9   5   4   20.70    1.50
   9   5  -4   21.30    1.40
  -8  -5   4   19.60    0.80
   8  -5  -4   20.20    1.50
  -8  -5   4   18.10    0.80
   8   5  -4   19.40    1.30
  -8   5   4   19.20    1.40
   8   5  -4   17.70    1.40
  -7  -5   4  173.38    5.10
   7   5  -4  172.88    5.60
  -7   5   4  173.78    5.60
   7   5  -4  170.78    5.50
  -6   5   4  143.19    4.60
   6   5  -4  137.79    4.60
   6   5  -4  141.69    4.60
  -5   5   4  442.06   12.90
   5   5  -4  419.66   12.90
   5   5  -4  441.16   12.80
  -4   5   4  688.93   19.80
   4   5  -4  671.73   19.80
  -4   5   4  687.33   19.50
  -3  -5   4  213.28    6.20
   3  -5  -4  204.48    6.20
   3   5  -4  225.38    6.10
   3   5  -4  214.08    6.40
  -3   5   4  208.58    6.40
  -3   5   4  211.88    6.20
  -2  -5   4   72.49    2.40
   2  -5  -4   71.49    2.30
   2   5  -4   76.59    2.40
  -2   5   4   76.69    2.30
   2   5  -4   75.69    2.30
  -1  -5   4  105.79    3.20
   1  -5  -4  104.79    3.10
   1   5  -4  105.59    3.20
  -1   5   4  103.69    3.30
   1   5  -4  102.99    3.20
   1   5  -4  103.79    3.20
  -1   5   4  108.59    3.20
   0   5  -4  125.29    3.80
   0   5   4  129.29    3.80
   0   5   4  124.19    3.90
   0   5  -4  124.39    3.80
   0   5  -4  124.79    3.80
   0   5   4  129.19    3.90
  -1   5  -4   26.30    1.00
  -1   5  -4   25.50    1.00
   1   5   4   25.60    1.00
  -1   5  -4   24.90    1.10
   1   5   4   25.50    1.00
   1   5   4   25.00    1.20
   2   5   4 1197.98   34.30
  -2   5  -4 1186.88   34.30
   2   5   4 1174.98   34.20
   2   5   4 1158.58   34.00
  -2   5  -4 1247.58   34.20
  -3   5  -4  584.04   16.90
   3   5   4  545.55   16.80
   3   5   4  597.24   16.70
  -3   5  -4  576.94   16.50
  -3   5  -4  592.44   16.70
   3   5   4  556.64   16.50
  -4   5  -4   24.90    1.20
   4   5   4   24.80    1.30
  -4   5  -4   25.90    1.40
   4   5   4   26.10    1.10
  -4   5  -4   24.30    0.90
  -5   5  -4   68.69    2.20
   5   5   4   80.09    2.60
  -5   5  -4   71.19    2.70
  -5   5  -4   76.89    2.80
   5   5   4   74.19    2.70
   6   5   4   73.09    2.70
   6   5   4   75.29    2.80
  -6   5  -4   73.69    2.90
  -6   5  -4   76.19    2.80
   7  -5   4    1.20    0.50
  -7   5  -4    1.70    0.70
   7   5   4    1.60    0.60
  -7   5  -4    1.00    0.70
   7   5   4    0.90    0.60
   8  -5   4    3.90    0.70
  -8   5  -4    2.90    0.80
   8   5   4    2.30    0.70
   8   5   4    3.00    0.70
  -8   5  -4    1.90    0.90
  -9  -5  -4    0.00    0.60
   9  -5   4    0.20    0.60
  -9   5  -4   -1.10    0.80
   9   5   4   -0.30    0.60
   9   5   4   -1.40    0.60
  -9   5  -4    1.00    0.80
  10  -5   4   23.20    1.70
 -10  -5  -4   24.70    1.60
 -10   5  -4   26.30    3.00
  10   5   4   25.10    1.60
  10   5   4   23.60    1.80
 -10   5  -4   26.70    2.00
  10  -6  -4   12.80    1.70
  10   6  -4   13.20    1.40
  10   6  -4   13.40    1.50
 -10   6   4   17.00    1.50
   9  -6  -4   90.09    3.50
   9   6  -4   89.89    3.30
   9   6  -4   87.39    3.50
  -9   6   4   85.79    3.40
   8   6  -4   45.90    2.10
   8   6  -4   42.30    2.10
  -8   6   4   44.30    2.20
   7   6  -4   64.19    2.60
   7   6  -4   61.79    2.50
  -7   6   4   62.99    2.60
   6   6  -4   66.49    2.60
  -6   6   4   65.59    2.60
   6   6  -4   67.09    2.50
  -5   6   4  112.19    3.80
   5   6  -4  115.59    3.70
   5   6  -4  112.29    3.80
  -4  -6   4   30.00    1.00
   4  -6  -4   31.80    1.00
   4   6  -4   28.70    1.40
  -4   6   4   33.10    1.40
  -4   6   4   28.00    1.00
   4   6  -4   27.30    1.30
  -3  -6   4  815.12   23.90
   3   6  -4  841.62   24.10
   3   6  -4  834.82   23.90
  -3   6   4  821.72   23.90
  -3   6   4  862.71   24.20
   2  -6  -4 1231.68   36.00
  -2  -6   4 1258.17   36.00
  -2   6   4 1283.47   36.20
   2   6  -4 1275.77   36.10
   2   6  -4 1270.17   36.00
  -2   6   4 1263.07   36.10
   2   6  -4 1241.28   36.10
   1  -6  -4    3.80    0.30
  -1   6   4    4.60    0.60
   1   6  -4    3.90    0.40
   1   6  -4    3.80    0.40
   0   6  -4   52.59    1.70
   0   6  -4   52.29    1.80
   0   6   4   50.09    1.80
   0   6  -4   51.49    1.80
   0   6   4   52.49    2.00
   0   6   4   56.19    1.80
  -1   6  -4    0.30    0.40
  -1   6  -4    0.50    0.30
   1   6   4    0.00    0.30
   1   6   4    0.30    0.30
  -1   6  -4    0.10    0.30
   1   6   4   -0.40    0.30
   2   6   4    8.00    0.70
   2   6   4    7.10    0.70
  -2   6  -4    8.60    0.80
   2   6   4    8.50    0.30
  -2   6  -4    9.70    0.70
   3   6   4   76.19    2.80
   3   6   4   80.29    2.50
  -3   6  -4   82.09    2.90
   3   6   4   80.79    2.70
  -3   6  -4   83.19    2.70
   4   6   4  346.87   10.70
  -4   6  -4  361.16   10.30
   4   6   4  360.76   10.60
  -4   6  -4  364.86   10.60
  -4   6  -4  353.76   10.80
  -5   6  -4    0.10    0.50
  -5   6  -4   -0.90    0.50
   5   6   4    0.60    0.50
   5   6   4    0.10    0.50
  -6   6  -4   12.80    1.20
  -6   6  -4   10.90    1.20
   6   6   4   12.50    1.00
   6   6   4   13.30    1.10
  -7   6  -4   -0.10    0.60
  -7   6  -4    0.10    0.70
   7   6   4    0.20    0.50
   7   6   4    0.50    0.60
   8  -6   4    1.10    0.60
  -8   6  -4   -0.40    0.80
   8   6   4   -0.80    0.60
   8   6   4    0.90    0.60
  -8   6  -4    0.00    0.70
   9  -6   4    4.20    0.90
  -9  -6  -4    5.50    0.80
   9   6   4    3.90    0.80
   9   6   4    3.80    0.90
  -9   6  -4    5.60    1.00
  -9   6  -4    2.80    1.40
  10  -7  -4   16.90    1.80
 -10   7   4   16.00    1.60
  10   7  -4   13.90    1.70
  10   7  -4   15.80    1.50
   9  -7  -4   20.50    1.70
   9   7  -4   17.40    1.70
   9   7  -4   21.70    1.60
  -9   7   4   20.20    1.60
   8   7  -4    2.80    0.80
  -8   7   4    3.80    0.80
   8   7  -4    3.50    0.80
   7   7  -4   14.10    1.20
  -7   7   4   11.20    1.20
   7   7  -4   11.50    1.20
   6   7  -4    4.20    0.70
  -6   7   4    5.20    0.80
   6   7  -4    5.10    0.80
  -5  -7   4   58.99    2.10
   5   7  -4   63.89    2.40
   5   7  -4   63.99    2.50
  -5   7   4   64.19    2.50
  -4  -7   4  148.99    4.60
   4  -7  -4  147.99    4.60
   4   7  -4  162.98    5.00
   4   7  -4  153.48    4.90
  -4   7   4  157.08    5.00
  -4   7   4  157.28    4.60
  -3  -7   4   49.70    1.70
   3   7  -4   55.89    2.10
   3   7  -4   52.99    1.80
   3   7  -4   51.19    1.70
  -3   7   4   53.39    2.00
  -3   7   4   50.59    1.70
   3   7  -4   52.39    1.90
   2  -7  -4   36.50    1.30
   2   7  -4   36.60    1.50
   2   7  -4   39.70    1.50
  -2   7   4   38.70    1.40
  -2   7   4   40.50    1.60
   2   7  -4   39.00    1.40
   1  -7  -4   48.70    1.50
  -1   7   4   50.19    1.80
   1   7  -4   51.29    1.70
   1   7  -4   51.59    1.80
   1   7  -4   50.49    1.70
   0   7  -4   20.10    1.00
   0   7   4   21.00    1.00
   0   7   4   21.90    1.00
   0   7   4   20.50    1.00
  -1   7  -4    2.00    0.40
   1   7   4    2.10    0.50
   1   7   4    2.30    0.40
   1   7   4    1.20    0.40
  -1   7  -4    2.60    0.40
  -1   7  -4    1.80    0.40
  -2   7  -4  471.05   13.80
  -2   7  -4  486.05   14.00
   2   7   4  470.95   13.80
   2   7   4  476.65   13.90
   2   7   4  465.45   14.00
   3   7   4   17.70    1.00
   3   7   4   16.30    1.10
  -3   7  -4   18.80    1.20
  -3   7  -4   17.50    1.00
   4   7   4   21.40    1.20
  -4   7  -4   20.40    1.20
   4   7   4   21.90    1.30
  -4   7  -4   19.50    0.80
  -4   7  -4   19.90    1.30
   5   7   4   95.49    3.40
  -5   7  -4   99.19    3.70
  -5   7  -4   97.29    3.40
   5   7   4   96.49    3.30
  -6   7  -4   21.90    1.50
   6   7   4   23.90    1.50
   6   7   4   21.10    1.30
  -6   7  -4   21.90    1.60
   7   7   4    0.30    0.60
  -7   7  -4    0.70    0.80
   7   7   4    0.30    0.60
  -7   7  -4    1.20    0.70
   8  -7   4    1.40    0.70
  -8   7  -4    0.50    0.80
  -8   7  -4   -1.10    0.80
   8   7   4    0.30    0.70
   8   7   4    0.40    0.70
   9  -7   4    2.20    0.80
  -9  -7  -4    1.90    0.70
   9   7   4    1.60    0.80
  -9   7  -4    1.30    1.00
   9   7   4    2.70    0.90
  -9   7  -4    2.90    1.20
  10  -8  -4    0.30    1.00
  10   8  -4    0.20    0.80
 -10   8   4    0.00    1.20
  10   8  -4   -2.20    0.90
   9   8  -4    6.90    2.00
   9   8  -4    5.60    1.00
   8   8  -4   -0.80    0.70
  -8   8   4   -0.60    0.70
   8   8  -4    0.40    0.70
   7   8  -4    0.60    0.70
   7   8  -4    1.10    0.70
   6   8  -4   30.10    1.60
  -6   8   4   31.80    1.80
   6   8  -4   31.10    1.70
  -5  -8   4   84.49    2.60
  -5   8   4   85.59    2.60
  -5   8   4   86.39    3.20
   5   8  -4   86.79    3.20
   4   8  -4    3.80    0.70
  -4   8   4    2.90    0.60
  -4   8   4    3.20    0.30
   4   8  -4    3.10    0.50
   4   8  -4    2.60    0.60
   3   8  -4  210.98    6.40
   3   8  -4  223.18    6.80
  -3   8   4  216.98    6.60
   3   8  -4  201.48    6.50
   3   8  -4  215.28    6.30
  -3   8   4  219.88    6.40
   2  -8  -4  160.18    5.20
   2   8  -4  177.98    5.30
   2   8  -4  184.58    5.70
   2   8  -4  181.68    5.50
  -2   8   4  180.08    5.50
   2   8  -4  179.48    5.30
   1   8  -4   -0.20    0.30
  -1   8   4    0.90    0.40
   1   8  -4    0.20    0.40
  -1   8   4    0.70    0.40
   0   8  -4   11.90    0.80
   0   8   4   10.60    0.80
   0   8   4   11.00    0.80
   0   8  -4   11.10    0.70
   0   8  -4   10.70    0.80
   0   8   4   10.40    0.90
  -1   8  -4   11.20    0.80
   1   8   4   10.90    0.80
  -1   8  -4   12.50    0.70
   1   8   4   10.40    0.90
   1   8   4   11.10    0.80
  -1   8  -4   11.30    0.80
   2   8   4   49.90    1.90
  -2   8  -4   50.19    1.80
   2   8   4   48.80    2.00
   2   8   4   47.20    1.80
  -2   8  -4   50.29    2.00
  -3   8  -4  105.69    3.50
   3   8   4  107.09    3.60
  -3   8  -4  111.19    3.80
   3   8   4  107.79    3.70
   4   8   4   98.09    3.50
  -4   8  -4   99.39    3.50
   4   8   4   95.49    3.30
  -4   8  -4   93.39    3.00
  -4   8  -4   98.29    3.30
  -5   8  -4   27.00    1.70
   5   8   4   31.00    2.10
   5   8   4   29.90    1.60
  -5   8  -4   32.20    1.80
  -6   8  -4   32.80    1.70
  -6   8  -4   32.30    1.90
   6   8   4   32.70    1.70
   6   8   4   32.70    1.80
   7   8   4    0.70    0.70
  -7   8  -4   -0.40    0.80
   7   8   4    0.60    0.70
  -7   8  -4    0.10    0.80
   8   8   4    3.60    0.90
  -8   8  -4    4.60    1.10
   8   8   4    4.70    0.90
  -8   8  -4    5.10    1.10
   9  -8   4   14.20    1.50
   9   8   4   11.60    2.20
  -9   8  -4    9.80    1.40
  -9   8  -4   15.20    1.80
   9   8   4   13.90    1.60
   9   9  -4    3.70    1.00
  -9   9   4    4.00    1.00
   9   9  -4    4.70    1.10
  -8   9   4   -0.40    0.80
   8   9  -4    0.70    0.80
   8   9  -4   -0.70    0.70
   7   9  -4    0.90    0.70
   7   9  -4   -0.40    0.70
  -7   9   4   -0.20    0.70
  -6  -9   4    4.00    0.40
   6   9  -4    2.30    0.80
   6   9  -4    3.10    0.70
  -6   9   4    2.00    0.80
   5   9  -4    2.10    0.70
  -5   9   4    3.00    0.30
  -5   9   4    2.30    0.80
   5   9  -4    3.90    0.80
   4   9  -4    0.90    0.70
   4   9  -4    0.30    0.40
  -4   9   4    0.70    0.30
  -4   9   4    0.70    0.60
   4   9  -4    0.50    0.60
   3   9  -4  105.79    3.30
   3   9  -4  101.29    3.50
   3   9  -4  111.39    3.80
  -3   9   4  105.59    3.60
   3   9  -4  102.99    3.30
   2  -9  -4   55.79    1.80
  -2   9   4   60.59    2.10
   2   9  -4   57.19    2.00
  -2   9   4   57.49    2.20
   2   9  -4   61.79    2.40
   2   9  -4   59.29    2.10
   2   9  -4   56.49    2.20
   1   9  -4    1.50    0.50
   1   9  -4    2.50    0.50
   1   9  -4    2.90    0.40
  -1   9   4    2.20    0.50
  -1   9   4    3.10    0.50
   1   9  -4    1.90    0.60
   0   9   4    1.90    0.50
   0   9  -4    1.70    0.50
   0   9  -4    2.90    0.50
   0   9   4    1.90    0.50
   0   9  -4    2.30    0.40
   0   9   4    1.00    0.50
   0   9  -4    1.00    0.50
   1   9   4    1.50    0.50
  -1   9  -4    1.40    0.50
  -1   9  -4    2.20    0.50
   1   9   4    1.50    0.50
  -1   9  -4    1.30    0.50
   1   9   4    1.70    0.50
  -1   9  -4    2.10    0.40
   2   9   4   44.10    1.70
   2   9   4   41.80    1.80
   2   9   4   41.50    1.90
  -2   9  -4   43.00    1.80
  -2   9  -4   40.90    1.60
  -2   9  -4   43.60    1.70
   3   9   4    2.40    0.60
  -3   9  -4    3.60    0.70
  -3   9  -4    3.40    0.50
  -3   9  -4    2.60    0.60
   3   9   4    2.00    0.60
  -4   9  -4   22.10    1.50
   4   9   4   24.20    1.60
   4   9   4   21.30    0.80
   4   9   4   21.10    1.50
  -4   9  -4   23.50    1.30
  -4   9  -4   22.30    1.00
   5   9   4   48.20    2.10
  -5   9  -4   48.60    2.30
  -5   9  -4   48.50    2.10
   5   9   4   51.49    2.30
  -6   9  -4   49.90    2.20
   6   9   4   48.10    2.20
   6   9   4   48.40    2.30
  -6   9  -4   48.50    2.40
   7   9   4    5.10    1.00
  -7   9  -4    4.00    1.00
   7   9   4    3.80    0.80
  -7   9  -4    3.50    0.90
   8   9   4    0.00    0.70
  -8   9  -4   -0.70    1.00
   8   9   4    0.80    0.80
   9  10  -4    0.10    0.90
  -9  10   4   -0.20    0.80
   9  10  -4   -1.30    0.80
   8  10  -4    0.70    0.80
  -8  10   4   -0.90    0.70
   7  10  -4    9.50    1.10
   7  10  -4    6.30    1.10
  -7  10   4    7.30    1.10
  -6  10   4   -0.70    0.70
   6  10  -4    0.00    0.70
   6  10  -4    0.80    0.70
  -5  10   4   32.20    1.10
  -5  10   4   32.30    1.90
   5  10  -4   34.40    1.70
   5  10  -4   31.90    1.40
   5  10  -4   35.80    1.90
  -4  10   4   63.39    2.60
   4  10  -4   59.79    2.50
   4  10  -4   66.29    2.70
  -4  10   4   64.49    2.10
   4  10  -4   61.39    2.20
   4  10  -4   64.39    2.10
   3  10  -4   11.80    1.50
   3  10  -4   15.00    1.30
   3  10  -4   13.90    0.90
   3  10  -4   13.60    0.90
  -3  10   4   14.40    0.90
   2 -10  -4   18.40    0.80
   2  10  -4   17.70    1.30
  -2  10   4   15.60    1.20
   2  10  -4   13.70    1.00
   2  10  -4   15.30    1.20
  -2  10   4   14.80    1.00
   2  10  -4   15.80    0.90
   1  10  -4  143.39    4.70
   1  10  -4  146.29    4.50
  -1  10   4  154.58    4.70
   1  10  -4  145.79    4.90
  -1  10   4  148.69    4.80
   1  10  -4  150.18    4.70
   0  10   4  126.49    4.10
   0  10  -4  118.19    4.00
   0  10  -4  121.89    3.90
   0  10  -4  121.09    4.10
   0  10   4  119.99    4.00
   0  10   4  123.79    4.00
   0  10  -4  119.39    3.80
  -1  10  -4    6.30    0.60
   1  10   4    5.70    0.70
  -1  10  -4    4.40    0.70
   1  10   4    7.00    0.80
  -1  10  -4    5.60    0.70
   1  10   4    5.40    0.70
  -2  10  -4   16.60    1.20
   2  10   4   14.00    1.20
  -2  10  -4   15.90    1.00
   2  10   4   15.40    1.10
  -2  10  -4   15.20    1.00
   2  10   4   16.00    1.40
  -3  10  -4   84.29    2.90
  -3  10  -4   86.39    2.90
   3  10   4   85.69    3.20
   3  10   4   87.09    3.10
  -4  10  -4   19.50    1.40
   4  10   4   20.40    1.30
  -4  10  -4   22.00    1.60
   4  10   4   19.40    1.50
  -4  10  -4   20.10    0.90
   5  10   4    9.40    1.10
  -5  10  -4    7.00    0.50
   5  10   4    8.90    1.00
  -5  10  -4    7.90    0.90
  -5  10  -4    7.20    1.10
   6  10   4   26.30    1.70
  -6  10  -4   28.60    1.70
   6  10   4   27.10    1.80
   7  10   4    0.80    0.70
  -7  10  -4    1.40    0.90
  -7  10  -4    2.00    0.90
   7  10   4    2.10    0.90
   8  10   4    2.20    0.90
  -8  10  -4    3.50    1.10
  -8  10  -4    1.20    1.00
   8  10   4    2.10    1.00
  -8  11   4    0.80    1.10
   8  11  -4    3.30    1.00
   8  11  -4    1.80    1.00
   7  11  -4    4.70    1.00
   7  11  -4    4.90    1.00
   7  11  -4    6.10    0.80
  -7  11   4    3.40    1.00
   6  11  -4   16.70    1.60
   6  11  -4   16.60    1.50
   6  11  -4   15.50    1.10
  -6  11   4   15.30    1.60
  -5  11   4   10.90    1.20
   5  11  -4   10.80    0.90
  -5  11   4   10.20    0.60
   5  11  -4   11.80    1.20
   5  11  -4   11.90    1.30
   4  11  -4    1.50    0.60
   4  11  -4    1.90    0.80
  -4  11   4    0.50    0.40
   4  11  -4    0.80    0.40
   4  11  -4    1.10    0.40
  -4  11   4    0.70    0.70
  -3  11   4   20.10    1.40
   3  11  -4   18.60    1.00
   3  11  -4   20.50    1.10
   3  11  -4   23.20    1.50
   3  11  -4   21.90    1.40
  -3  11   4   20.50    1.10
   2 -11  -4   22.50    0.90
  -2  11   4   20.60    1.40
   2  11  -4   20.00    1.30
   2  11  -4   20.60    1.00
  -2  11   4   20.20    1.10
   2  11  -4   20.90    1.10
   1  11  -4   19.30    1.50
   1  11  -4   17.80    1.30
   1  11  -4   17.10    1.10
  -1  11   4   18.00    1.10
   1  11  -4   18.30    0.90
  -1  11   4   20.60    1.90
   0  11   4    1.10    0.60
   0  11  -4    2.30    0.50
   0  11   4    0.40    0.60
   0  11   4    2.40    0.60
   0  11  -4    1.60    0.60
   0  11  -4    2.50    0.80
   0  11  -4    1.60    0.60
   1  11   4    0.90    0.60
  -1  11  -4    0.90    0.50
   1  11   4    0.10    0.60
  -1  11  -4    0.50    0.60
  -1  11  -4    0.60    0.40
  -2  11  -4    2.00    0.60
   2  11   4    3.00    0.70
   2  11   4    1.00    0.60
   2  11   4    3.40    0.70
  -2  11  -4    2.90    0.60
  -3  11  -4    5.10    0.60
  -3  11  -4    4.10    0.80
   3  11   4    3.80    0.80
   3  11   4    4.90    0.90
  -3  11  -4    5.10    0.70
   4  11   4   28.10    1.70
  -4  11  -4   23.80    1.70
   4  11   4   25.40    1.60
  -4  11  -4   25.10    1.40
   5  11   4   32.70    1.90
   5  11   4   30.50    1.80
  -5  11  -4   31.50    1.70
  -5  11  -4   30.60    2.00
  -5  11  -4   27.90    1.10
  -6  11  -4   12.40    1.40
   6  11   4   14.60    1.60
  -6  11  -4   14.10    1.40
   6  11   4   12.70    1.40
   7  11   4    3.00    1.20
  -7  11  -4    1.90    1.00
  -7  11  -4    2.40    0.90
   8  12  -4    0.90    0.90
  -7  12   4   12.00    2.40
   7  12  -4   15.30    1.50
   7  12  -4   14.00    1.90
   7  12  -4   12.90    1.10
   6  12  -4    0.60    0.70
  -6  12   4   -0.10    0.90
   6  12  -4    0.10    0.50
   6  12  -4    0.70    0.80
   5  12  -4    3.60    0.80
   5  12  -4    3.80    0.60
  -5  12   4    2.70    1.00
   5  12  -4    3.90    0.90
  -5  12   4    3.90    0.40
   4  12  -4    3.10    0.80
   4  12  -4    3.00    0.90
   4  12  -4    3.40    0.50
  -4  12   4    3.90    0.90
   4  12  -4    3.40    0.50
  -4  12   4    3.10    0.50
  -3  12   4    0.20    0.40
   3  12  -4   -0.20    0.60
  -3  12   4    0.00    0.70
   3  12  -4    0.20    0.40
   3  12  -4   -0.60    0.70
   3  12  -4   -0.10    0.50
   2 -12  -4    0.30    0.30
   2  12  -4    0.20    0.40
   2  12  -4   -0.40    0.50
  -2  12   4   -0.80    0.60
   2  12  -4    0.10    0.60
   2  12  -4    1.20    0.70
  -2  12   4   -0.10    0.50
  -1  12   4   10.70    1.20
   1  12  -4   12.40    1.10
  -1  12   4   10.20    1.00
   1  12  -4   12.00    0.80
   1  12  -4   12.90    1.30
   1  12  -4   10.90    1.20
   0  12  -4   31.80    1.60
   0  12  -4   34.00    1.80
   0  12   4   33.40    1.90
   0  12   4   33.80    1.70
   0  12  -4   32.80    1.40
   0  12   4   33.80    1.70
   0  12  -4   35.40    1.70
  -1  12  -4    0.30    0.40
   1  12   4    0.40    0.70
  -1  12  -4   -0.50    0.50
  -1  12  -4    0.30    0.70
   1  12   4   -0.10    0.60
   1  12   4    0.00    0.60
  -2  12  -4    5.10    0.90
  -2  12  -4    4.30    0.70
   2  12   4    4.20    0.80
   2  12   4    3.40    0.70
   2  12   4    4.50    0.90
  -2  12  -4    3.00    0.60
  -3  12  -4   -0.50    0.50
   3  12   4    1.50    0.70
  -3  12  -4   -0.60    0.70
   3  12   4    0.40    0.70
  -3  12  -4    0.30    0.40
  -4  12  -4    1.10    0.40
   4  12   4    1.40    0.70
   4  12   4    0.50    0.70
  -4  12  -4    0.50    0.60
  -4  12  -4    0.20    0.80
  -5  12  -4    5.30    0.50
  -5  12  -4    8.50    1.00
   5  12   4    6.30    1.10
   5  12   4    5.60    0.90
  -5  12  -4    4.40    1.10
  -6  12  -4    1.60    0.80
   6  12   4    0.70    0.80
   7  12   4    1.00    0.80
   7  12   4    2.10    0.90
  -7  12  -4   -0.70    0.90
   7  13  -4    1.10    0.90
   7  13  -4    1.30    1.00
  -7  13   4   -1.00    0.90
   7  13  -4    0.50    0.60
   6  13  -4    0.90    1.10
   6  13  -4    0.20    0.70
   6  13  -4    0.40    0.50
  -6  13   4    0.40    1.10
   5  13  -4    0.80    0.80
  -5  13   4   -1.00    0.80
  -5  13   4    0.20    0.40
   5  13  -4    0.30    0.50
   5  13  -4    0.00    0.70
  -4  13   4   -1.10    0.80
   4  13  -4    1.20    0.70
  -4  13   4    0.50    0.50
   4  13  -4    0.20    0.50
   4  13  -4    0.90    0.40
   4  13  -4    0.30    0.80
  -3  13   4    0.40    0.50
   3  13  -4    0.50    0.50
   3  13  -4    1.30    0.70
   3  13  -4    1.40    0.40
  -3  13   4    0.10    0.80
   3  13  -4    1.20    0.80
  -2  13   4   12.30    1.10
   2  13  -4   10.90    1.20
   2  13  -4   12.30    0.80
  -2  13   4   11.80    1.30
   2  13  -4   10.90    1.10
   2  13  -4   11.20    1.30
   1  13  -4    0.40    0.40
   1  13  -4    0.70    0.70
   1  13  -4   -0.40    0.60
  -1  13   4    0.10    0.70
   1  13  -4    0.10    0.60
   0  13  -4   13.30    1.30
   0  13  -4   13.20    1.20
   0  13   4   11.80    1.20
   0  13  -4   13.60    0.90
   0  13   4   12.30    1.40
   1  13   4    0.70    0.70
   1  13   4    1.20    0.80
   1  13   4    0.30    0.70
  -1  13  -4    0.50    0.70
  -1  13  -4    1.00    0.50
  -1  13  -4    1.10    0.60
   2  13   4   17.30    1.40
  -2  13  -4   16.00    1.10
   2  13   4   18.00    1.50
   2  13   4   16.90    1.50
  -2  13  -4   14.80    1.20
  -2  13  -4   15.80    1.40
  -3  13  -4   10.50    0.90
  -3  13  -4   14.30    1.50
   3  13   4   10.30    1.20
   3  13   4   11.90    1.40
  -3  13  -4   10.60    1.10
   4  13   4    0.90    0.80
  -4  13  -4    0.20    0.40
  -4  13  -4   -0.80    0.80
   4  13   4    0.00    0.80
  -4  13  -4    1.00    0.60
  -5  13  -4    0.30    0.70
  -5  13  -4    0.00    1.10
   5  13   4    1.70    1.10
   6  13   4    2.60    1.00
  -6  13  -4    3.20    0.90
  -6  13  -4    2.50    1.10
   6  13   4    2.30    0.90
   6  14  -4    0.70    0.90
   6  14  -4    0.60    0.50
  -6  14   4   -0.20    0.90
   6  14  -4    0.00    0.90
   5  14  -4    4.00    1.10
  -5  14   4    0.40    0.90
   5  14  -4    3.30    0.90
   5  14  -4    1.70    0.50
  -4  14   4    2.10    1.00
  -4  14   4    2.00    0.50
   4  14  -4    2.10    1.00
   4  14  -4    1.70    0.50
   4  14  -4    2.80    1.00
   4  14  -4    2.40    0.60
   3  14  -4    2.20    0.80
   3  14  -4    3.10    0.50
   3  14  -4    3.40    0.90
  -3  14   4    2.20    0.60
  -3  14   4    1.40    0.90
   3  14  -4    2.20    0.70
   2  14  -4    0.40    0.80
   2  14  -4   -0.50    0.70
  -2  14   4   -0.80    0.50
  -2  14   4   -0.20    0.80
   2  14  -4   -0.10    0.40
   1  14  -4    0.40    0.70
   1  14  -4    0.70    0.60
  -1  14   4    0.30    0.80
   1  14  -4    0.60    0.80
   1  14  -4    1.20    0.50
  -1  14   4    0.40    0.60
   0  14  -4    1.50    0.70
   0  14  -4    1.70    0.80
   0  14  -4    1.60    0.70
   0  14   4    1.10    0.70
   0  14   4    1.80    0.80
   0  14  -4    1.90    0.50
   1  14   4    5.00    1.00
  -1  14  -4    4.40    0.80
  -1  14  -4    6.40    0.70
   1  14   4    5.00    1.00
  -1  14  -4    5.20    0.90
   1  14   4    5.20    0.90
  -2  14  -4    5.40    1.00
  -2  14  -4    7.40    0.90
  -2  14  -4    6.10    0.90
   2  14   4    7.00    1.00
   2  14   4    5.00    1.00
   2  14   4    6.30    1.00
  -3  14  -4    7.80    1.20
   3  14   4    5.80    1.10
  -3  14  -4    5.90    0.70
   3  14   4    7.20    1.10
  -3  14  -4    7.70    0.90
  -4  14  -4    4.20    0.80
  -4  14  -4    3.00    0.50
   4  14   4    3.30    1.30
   4  14   4    4.80    1.00
  -4  14  -4    3.90    1.30
  -5  14  -4    4.40    1.20
  -5  14  -4    4.30    0.90
   5  14   4    5.80    1.10
   5  14   4    5.70    1.10
   4  15  -4    0.80    0.60
   4  15  -4    0.90    0.90
  -4  15   4   -0.20    0.90
  -4  15   4    0.60    0.50
   4  15  -4    0.90    0.90
   3  15  -4    0.20    0.80
   3  15  -4    0.00    0.60
   3  15  -4    0.90    0.40
  -3  15   4    0.40    0.50
   3  15  -4    0.50    0.80
   2  15  -4   -0.60    0.60
  -2  15   4   -1.20    0.80
   2  15  -4    0.40    0.40
   2  15  -4    0.90    0.80
  -2  15   4    0.00    0.60
   2  15  -4    0.50    1.10
  -1  15   4    0.20    0.60
  -1  15   4   -0.10    0.90
   1  15  -4    0.50    0.70
   1  15  -4   -0.20    0.70
   1  15  -4    0.40    0.40
   1  15  -4    0.80    0.80
   0  15  -4    0.90    0.80
   0  15  -4    2.50    0.50
   0  15   4    2.00    0.80
   0  15  -4    1.10    0.80
   0  15   4    1.00    0.90
  -1  15  -4    1.30    0.70
  -1  15  -4    1.60    0.60
   1  15   4    0.90    0.90
  -1  15  -4    2.00    0.80
   1  15   4    0.90    1.10
   1  15   4    1.90    0.80
   2  15   4    3.30    1.00
  -2  15  -4    3.90    0.70
  -2  15  -4    2.00    0.90
   2  15   4    3.00    1.00
   2  15   4    4.10    0.90
  -2  15  -4    2.90    0.70
   3  15   4    4.90    1.10
  -3  15  -4    4.50    0.80
   3  15   4    3.30    1.00
  -3  15  -4    2.80    1.00
  -4  15  -4    2.10    0.70
   4  15   4    0.80    0.90
   4  15   4    2.40    0.90
  -4  15  -4    1.10    1.00
  -2  16   4    0.00    1.00
  -2  16   4    0.10    0.60
   2  16  -4    1.10    0.90
   2  16  -4   -0.20    0.70
   1  16  -4    1.40    0.90
  -1  16   4    0.90    0.90
   1  16  -4    2.40    0.90
   1  16  -4    0.70    0.80
  -1  16   4    0.70    0.70
   0  16   4    0.10    0.70
   0  16  -4    0.30    0.80
   0  16  -4   -0.40    0.70
   0  16  -4    2.00    0.60
  -1  16  -4    6.70    0.80
  -1  16  -4    4.30    1.00
   1  16   4    5.20    1.40
   1  16   4    6.40    1.10
  -1  16  -4    5.30    0.90
  -2  16  -4    9.20    1.30
  -2  16  -4    9.20    1.00
   2  16   4   10.40    1.20
   2  16   4    8.70    1.10
   2  16   4    8.60    1.30
  11   0  -5   -0.30    0.50
 -11   0   5    0.70    0.50
  11   0  -5    0.20    0.80
  10   0  -5   -0.60    0.70
  10   0  -5    0.40    0.40
 -10   0   5    1.40    0.50
   9   0  -5    0.10    0.70
  -9   0   5    0.80    0.40
   8   0  -5   -0.10    0.50
  -8   0   5   -0.20    0.40
   8   0  -5   -0.60    0.40
  -7   0   5   -0.60    0.30
   7   0  -5    0.10    0.50
   7   0  -5   -0.10    0.40
  -6   0   5   -0.50    0.20
   6   0  -5   -0.10    0.40
  -5   0   5    1.20    0.30
   5   0  -5    0.20    0.30
   5   0  -5   -0.30    0.20
   4   0  -5   -0.10    0.30
   4   0  -5   -0.10    0.20
   3   0  -5    0.40    0.20
  -3   0   5    0.20    0.20
   2   0  -5    0.40    0.10
  -2   0   5    0.70    0.10
   2   0  -5    0.40    0.20
   1   0  -5    0.60    0.10
   1   0  -5    0.50    0.10
  -1   0   5    0.40    0.10
   1   0  -5    0.20    0.10
   1   0  -5    0.20    0.10
   0   0   5    0.20    0.10
   0   0  -5    0.30    0.10
   0   0  -5    0.20    0.10
   0   0   5    0.50    0.10
   1   0   5    0.10    0.20
  -1   0  -5    0.20    0.20
   1   0   5    0.10    0.10
   1   0   5    0.60    0.20
  -1   0  -5    0.20    0.20
   2   0   5    0.20    0.20
   2   0   5    0.60    0.10
  -2   0  -5    0.30    0.20
   3   0   5    0.20    0.20
   3   0   5    0.30    0.30
  -4   0  -5   -0.10    0.30
   4   0   5    0.00    0.20
   4   0   5    0.10    0.30
   5   0   5    0.20    0.30
  -5   0  -5   -0.50    0.40
   5   0   5   -0.60    0.30
  -5   0  -5    0.00    0.40
  -6   0  -5    0.30    0.60
  -6   0  -5    0.30    0.50
   6   0   5    0.30    0.30
   6   0   5   -0.70    0.30
  -7   0  -5    0.10    0.50
  -7   0  -5   -0.70    0.60
   7   0   5    0.50    0.50
   7   0   5    0.40    0.40
  -8   0  -5    0.90    0.60
   8   0   5    0.10    0.40
  -8   0  -5   -0.10    0.70
   8   0   5    0.10    0.50
  -9   0  -5    0.00    0.80
   9   0   5   -0.50    0.60
  -9   0  -5    0.60    0.70
   9   0   5   -0.10    0.40
 -10   0  -5   -1.00    0.80
 -10   0  -5   -0.30    0.80
  10   0   5    0.30    0.70
  11  -1  -5    3.50    1.00
 -11  -1   5    4.90    0.60
  11   1  -5    2.60    0.90
  11   1  -5    2.60    0.60
 -10  -1   5    2.80    0.50
  10  -1  -5    1.90    0.80
 -10   1   5    2.20    0.60
  10   1  -5    1.50    0.80
  10   1  -5    1.20    0.50
  -9  -1   5   13.40    0.90
   9  -1  -5   14.10    1.40
  -9   1   5   13.90    1.00
   9   1  -5   14.40    1.30
   9   1  -5    9.50    1.00
   8  -1  -5   -0.20    0.30
  -8  -1   5   -0.60    0.30
   8  -1  -5    0.30    0.50
   8   1  -5   -0.50    0.60
  -8   1   5   -0.10    0.40
   8   1  -5   -0.40    0.40
   7  -1  -5    1.20    0.40
  -7  -1   5    1.00    0.40
   7  -1  -5    2.30    0.60
  -7   1   5    0.90    0.40
   7   1  -5    1.70    0.50
   7   1  -5    0.90    0.50
  -6  -1   5   22.10    0.90
   6  -1  -5   23.50    1.20
  -6   1   5   21.20    1.00
   6   1  -5   23.40    1.20
  -5  -1   5    3.40    0.30
   5  -1  -5    5.50    0.60
  -5   1   5    4.40    0.40
   5   1  -5    4.30    0.50
  -4  -1   5    0.10    0.20
   4  -1  -5    0.60    0.20
   4  -1  -5    0.70    0.30
   4   1  -5    0.50    0.30
   4   1  -5    0.30    0.20
   3  -1  -5    3.60    0.30
   3  -1  -5    4.50    0.30
  -3  -1   5    3.60    0.30
  -3   1   5    3.60    0.30
   3   1  -5    3.80    0.40
   3   1  -5    3.50    0.20
   2  -1  -5    1.40    0.20
  -2  -1   5    1.70    0.20
   2  -1  -5    1.80    0.20
   2   1  -5    1.90    0.20
  -2   1   5    1.70    0.20
  -2   1   5    1.60    0.20
   2   1  -5    1.80    0.20
   1  -1  -5  895.91   24.40
  -1  -1   5  812.82   24.40
   0  -1   5  157.68    4.60
   0  -1   5  147.79    4.40
   0  -1  -5  158.48    4.50
   0  -1  -5  155.68    4.50
   0  -1  -5  141.39    4.50
   0   1  -5  149.39    4.50
   0   1   5  161.18    4.60
   0   1  -5  162.58    4.40
   0   1   5  156.88    4.50
  -1  -1  -5  670.43   18.50
  -1  -1  -5  657.53   18.60
   1  -1   5  643.44   18.60
  -1   1  -5  620.84   18.60
   1   1   5  674.83   18.50
   1   1   5  651.63   18.60
   1   1   5  621.34   18.70
  -1   1  -5  654.83   18.60
   2  -1   5   66.49    2.00
  -2  -1  -5   65.49    2.00
   2  -1   5   64.69    2.00
  -2  -1  -5   62.69    2.00
   2   1   5   63.99    2.10
   2   1   5   65.19    2.00
  -2   1  -5   64.29    2.10
   3  -1   5  330.67    9.40
  -3  -1  -5  319.37    9.50
   3  -1   5  327.67    9.40
  -3  -1  -5  310.37    9.40
   3   1   5  318.77    9.50
  -3   1  -5  331.77    9.50
   3   1   5  331.87    9.40
   4  -1   5   52.39    1.80
   4  -1   5   55.49    1.80
  -4  -1  -5   52.69    1.90
   4   1   5   53.89    1.90
  -4   1  -5   52.59    1.90
  -4   1  -5   54.19    2.00
   4   1   5   55.29    1.80
  -5  -1  -5    1.10    0.50
   5  -1   5    1.80    0.30
   5  -1   5    0.70    0.30
   5   1   5    1.30    0.40
  -5   1  -5    0.60    0.50
   5   1   5    1.10    0.40
  -5   1  -5    0.80    0.50
   6  -1   5   13.40    0.70
  -6  -1  -5   12.30    1.10
  -6  -1  -5   11.00    1.10
   6  -1   5   12.30    0.90
   6   1   5   13.80    0.90
  -6   1  -5   11.20    1.00
  -6   1  -5   11.70    1.00
   6   1   5   11.20    0.90
  -7  -1  -5    1.10    0.50
  -7  -1  -5    0.80    0.70
   7  -1   5    1.20    0.40
   7  -1   5    0.80    0.50
   7   1   5    1.50    0.50
  -7   1  -5    0.70    0.70
  -7   1  -5    1.00    0.60
   7   1   5    1.00    0.50
   8  -1   5    7.00    0.70
  -8  -1  -5    5.90    0.90
  -8  -1  -5    6.70    0.90
   8  -1   5    8.50    0.90
  -8   1  -5    5.40    1.00
  -8   1  -5    6.10    0.90
   8   1   5    8.00    0.80
   9  -1   5    8.00    0.90
   9  -1   5    8.10    0.70
  -9  -1  -5    7.90    1.00
  -9  -1  -5    7.20    1.10
   9   1   5    8.70    1.00
  -9   1  -5    8.00    1.20
   9   1   5    8.90    0.90
  -9   1  -5    9.30    1.10
  10  -1   5    0.80    0.70
 -10  -1  -5    1.50    0.80
  10   1   5    0.50    0.70
 -10   1  -5    1.80    0.80
 -10   1  -5    0.60    1.00
  10   1   5    1.80    0.50
  11  -2  -5    2.80    0.90
  11   2  -5    3.20    1.00
  11   2  -5    4.00    0.70
 -11   2   5    3.80    0.70
  10  -2  -5    4.80    0.90
 -10  -2   5    8.30    0.70
 -10   2   5    8.40    1.00
  10   2  -5    7.00    1.10
  10   2  -5    8.00    0.80
   9  -2  -5    0.90    0.70
  -9  -2   5    1.50    0.50
  -9   2   5    1.20    0.50
   9   2  -5    0.80    0.70
   9   2  -5    0.00    0.50
   8  -2  -5   -0.10    0.50
   8  -2  -5   -0.10    0.30
  -8  -2   5    0.00    0.30
   8   2  -5   -1.00    0.40
   8   2  -5    0.10    0.60
  -8   2   5   -0.40    0.40
   7  -2  -5   17.70    1.20
  -7  -2   5   14.90    0.80
   7  -2  -5   17.40    0.80
   7   2  -5   17.50    1.20
   7   2  -5   16.40    1.00
  -7   2   5   18.40    1.00
   6  -2  -5   15.70    0.80
   6  -2  -5   17.70    1.10
  -6  -2   5   16.60    0.70
   6   2  -5   17.40    1.10
  -6   2   5   16.60    1.00
   5  -2  -5    0.40    0.20
  -5  -2   5    0.00    0.20
   5  -2  -5    0.60    0.30
  -5   2   5   -0.20    0.30
   5   2  -5   -0.10    0.40
   4  -2  -5   50.09    1.60
  -4   2   5   54.09    1.80
   3  -2  -5 1129.39   33.20
  -3   2   5 1188.78   33.10
  -3   2   5 1164.08   33.20
  -2  -2   5   92.99    2.90
   2  -2  -5   94.19    2.90
  -2   2   5  104.49    3.00
  -2   2   5   96.59    2.90
   2   2  -5   96.19    2.90
   1  -2  -5   22.50    0.90
   1  -2  -5   23.40    0.80
  -1  -2   5   23.30    0.80
  -1   2   5   23.80    0.80
  -1   2   5   24.00    0.90
   1   2  -5   24.30    0.90
   1   2  -5   24.30    0.80
   0  -2  -5   15.30    0.60
   0  -2   5   15.70    0.50
   0  -2  -5   15.80    0.60
   0   2   5   16.40    0.70
   0   2  -5   16.20    0.50
   0   2   5   15.90    0.60
  -1  -2  -5  204.48    5.90
  -1  -2  -5  204.98    5.90
   1  -2   5  208.08    5.90
   1  -2   5  202.68    5.80
   1   2   5  199.08    5.90
  -1   2  -5  202.08    6.10
   1   2   5  203.78    6.00
   1   2   5  206.28    5.90
  -1   2  -5  196.68    5.90
  -1   2  -5  199.28    6.00
  -2  -2  -5  166.28    5.00
  -2  -2  -5  166.08    4.90
   2  -2   5  172.38    5.00
  -2   2  -5  167.98    5.00
  -2   2  -5  177.78    5.10
  -2   2  -5  165.88    5.20
   2   2   5  168.68    4.90
   2   2   5  161.78    5.00
   2   2   5  169.98    5.10
  -3  -2  -5  791.92   22.90
   3  -2   5  795.72   22.90
   3  -2   5  833.82   22.90
  -3   2  -5  800.92   23.10
  -3   2  -5  817.92   23.00
   3   2   5  774.62   23.00
   3   2   5  774.02   22.90
   4  -2   5  298.27    8.60
  -4  -2  -5  271.77    8.60
   4  -2   5  296.67    8.50
   4   2   5  295.87    8.50
  -4   2  -5  294.47    8.60
  -4   2  -5  290.07    8.80
   4   2   5  284.57    8.60
   5  -2   5   55.49    1.90
  -5  -2  -5   58.49    2.10
   5  -2   5   58.49    2.00
   5   2   5   60.09    2.00
  -5   2  -5   59.49    2.20
  -5   2  -5   53.79    2.20
   5   2   5   55.99    2.10
   6  -2   5  107.29    3.40
   6  -2   5  100.39    3.20
  -6  -2  -5  100.39    3.50
  -6   2  -5  102.99    3.60
   6   2   5  100.29    3.40
   6   2   5  104.39    3.40
  -6   2  -5  102.39    3.50
  -7  -2  -5   44.80    2.00
   7  -2   5   48.10    1.90
  -7  -2  -5   47.20    2.20
   7  -2   5   44.90    1.60
   7   2   5   44.70    1.80
   7   2   5   45.70    1.90
  -7   2  -5   43.80    2.10
  -8  -2  -5    1.20    0.70
   8  -2   5    1.70    0.60
  -8  -2  -5    1.50    0.60
   8  -2   5    1.30    0.30
   8   2   5    1.50    0.60
   8   2   5    1.50    0.50
  -8   2  -5    1.10    0.70
  -8   2  -5    0.80    0.80
   9  -2   5    1.00    0.60
  -9  -2  -5    1.50    0.70
   9  -2   5    1.20    0.30
  -9   2  -5    0.30    0.90
   9   2   5    1.30    0.60
  -9   2  -5    1.20    0.80
   9   2   5    0.40    0.70
  10  -2   5    1.50    0.70
 -10  -2  -5    1.10    0.80
 -10   2  -5    1.20    1.00
  10   2   5   -0.90    0.70
 -10   2  -5    0.80    0.90
  10   2   5    1.60    0.60
  11  -3  -5    2.20    0.90
  11   3  -5    1.40    0.90
 -11   3   5    2.20    0.70
  11   3  -5    1.60    0.60
 -10  -3   5    1.20    0.40
  10  -3  -5    0.60    0.70
  10   3  -5    0.10    0.60
  10   3  -5    0.20    0.70
 -10   3   5    1.30    0.60
  -9  -3   5    5.80    0.60
   9  -3  -5    5.20    0.90
   9   3  -5    4.90    0.70
   9   3  -5    5.80    0.90
  -9   3   5    5.80    0.80
  -8  -3   5   11.90    0.60
   8  -3  -5   11.90    1.20
  -8   3   5   11.10    1.00
   8   3  -5   10.10    1.00
   8   3  -5   11.40    1.20
  -7  -3   5   39.50    1.40
   7  -3  -5   40.90    1.40
   7  -3  -5   43.00    1.40
   7  -3  -5   43.50    1.90
   7   3  -5   45.40    1.80
   7   3  -5   40.60    1.90
  -7   3   5   42.90    1.80
  -6  -3   5   16.70    0.60
   6  -3  -5   17.90    0.70
   6   3  -5   18.20    1.10
  -6   3   5   17.90    1.00
   5  -3  -5   81.89    2.60
  -5   3   5   89.99    2.90
   5   3  -5   89.99    3.00
   4  -3  -5   21.00    0.80
  -4   3   5   22.00    1.00
   4   3  -5   22.20    1.00
   3  -3  -5   47.80    1.50
  -3   3   5   47.90    1.70
   3   3  -5   48.60    1.60
  -3   3   5   45.70    1.50
   2  -3  -5   98.39    3.00
   2   3  -5  101.59    3.00
  -2   3   5   97.09    3.00
  -2   3   5   96.89    3.00
   1  -3  -5  180.88    5.20
  -1  -3   5  175.98    5.20
   1   3  -5  177.58    5.20
   1   3  -5  183.18    5.20
  -1   3   5  174.68    5.20
  -1   3   5  172.88    5.20
   1   3  -5  172.48    5.20
   0  -3  -5  283.57    8.20
   0  -3   5  281.57    8.10
   0  -3  -5  279.17    8.10
   0   3   5  285.17    8.20
   0   3   5  284.77    8.20
   0   3  -5  284.97    8.10
   0   3   5  280.37    8.20
   0   3  -5  277.47    8.20
   0   3  -5  282.77    8.30
   1  -3   5  382.56   11.10
  -1  -3  -5  386.26   11.10
  -1  -3  -5  396.26   11.00
   1   3   5  396.56   11.20
   1   3   5  373.26   11.00
  -1   3  -5  381.86   11.20
  -1   3  -5  375.86   11.30
   1   3   5  386.06   11.10
  -2  -3  -5  363.56   10.20
   2  -3   5  348.97   10.20
   2   3   5  362.36   10.30
   2   3   5  349.37   10.40
  -2   3  -5  354.46   10.50
   2   3   5  346.67   10.20
  -3  -3  -5  167.68    4.90
   3  -3   5  168.38    4.90
  -3   3  -5  166.28    5.20
   3   3   5  165.28    4.90
   3   3   5  164.68    5.10
  -3   3  -5  153.38    4.90
  -3   3  -5  168.98    5.00
   4  -3   5    6.10    0.40
  -4  -3  -5    5.60    0.60
  -4   3  -5    7.10    0.70
   4   3   5    5.90    0.50
   4   3   5    4.90    0.60
  -4   3  -5    6.90    0.70
   5  -3   5   24.90    1.00
  -5  -3  -5   24.70    1.20
   5  -3   5   26.50    1.20
  -5   3  -5   23.20    1.40
   5   3   5   25.20    1.20
  -5   3  -5   26.90    1.30
   5   3   5   25.70    1.20
   6  -3   5  173.58    5.20
   6  -3   5  162.18    5.00
  -6  -3  -5  163.58    5.30
  -6   3  -5  163.08    5.50
  -6   3  -5  166.18    5.40
   6   3   5  170.08    5.30
   6   3   5  170.08    5.30
   7  -3   5   35.00    1.30
   7  -3   5   38.60    1.60
  -7  -3  -5   36.50    1.70
   7   3   5   36.90    1.70
  -7   3  -5   37.40    1.80
  -7   3  -5   36.90    1.90
   7   3   5   36.70    1.70
  -8  -3  -5   22.20    1.50
  -8  -3  -5   23.00    1.50
   8  -3   5   22.30    0.90
   8  -3   5   24.90    1.70
   8   3   5   23.20    1.40
  -8   3  -5   24.80    1.70
   8   3   5   23.00    1.40
  -8   3  -5   23.40    1.60
  -9  -3  -5   22.10    1.60
   9  -3   5   19.70    1.40
   9   3   5   22.20    1.40
   9   3   5   17.60    1.40
  -9   3  -5   23.50    1.70
  -9   3  -5   17.20    1.70
 -10  -3  -5    2.50    0.80
  10  -3   5    2.50    0.80
 -10   3  -5    3.80    0.90
 -10   3  -5    3.70    1.10
  10   3   5    1.80    0.80
  10   3   5    2.70    0.70
  11  -4  -5    4.00    1.00
 -11   4   5    3.80    0.90
  11   4  -5    4.10    1.10
  11   4  -5    4.70    0.80
  10  -4  -5    2.80    0.90
  10   4  -5    3.80    0.80
 -10   4   5    4.40    0.90
  10   4  -5    1.10    0.90
   9  -4  -5    6.70    1.00
  -9  -4   5    9.30    0.50
   9   4  -5    7.50    1.00
   9   4  -5    5.60    0.90
   8  -4  -5    4.80    0.80
  -8   4   5    3.90    0.70
   8   4  -5    2.70    0.70
   8   4  -5    5.30    0.70
   7  -4  -5   31.90    1.60
   7   4  -5   30.80    1.60
   7   4  -5   32.00    1.50
  -7   4   5   30.00    1.50
   6  -4  -5   61.99    1.90
   6   4  -5   61.19    2.30
  -6   4   5   63.29    2.30
   6   4  -5   64.89    2.40
   5  -4  -5    4.10    0.30
  -5   4   5    3.10    0.50
   5   4  -5    4.00    0.60
   4  -4  -5    5.00    0.40
  -4   4   5    5.20    0.60
   4   4  -5    6.10    0.60
  -4   4   5    5.60    0.40
   3  -4  -5  249.48    7.30
  -3   4   5  249.08    7.50
   3   4  -5  250.07    7.40
  -3   4   5  248.68    7.20
   2  -4  -5  141.19    4.30
   2   4  -5  141.59    4.30
   2   4  -5  139.39    4.20
   2   4  -5  146.39    4.30
  -2   4   5  143.29    4.20
  -2   4   5  144.99    4.30
  -1  -4   5  489.55   14.30
   1   4  -5  501.75   14.30
   1   4  -5  505.95   14.30
   1   4  -5  492.85   14.30
  -1   4   5  486.45   14.40
  -1   4   5  500.75   14.30
   0  -4   5  181.18    5.20
   0  -4  -5  179.78    5.10
   0   4  -5  181.68    5.30
   0   4   5  180.88    5.30
   0   4  -5  169.28    5.20
   0   4  -5  179.88    5.30
   0   4   5  178.88    5.30
   0   4   5  175.38    5.30
  -1  -4  -5  141.89    4.00
   1  -4   5  139.59    4.10
   1   4   5  141.79    4.20
  -1   4  -5  133.49    4.20
   1   4   5  137.09    4.10
   1   4   5  135.09    4.00
  -1   4  -5  136.89    4.30
  -2  -4  -5  360.96   10.20
   2  -4   5  353.26   10.20
   2   4   5  350.56   10.40
  -2   4  -5  362.96   10.40
  -2   4  -5  341.27   10.50
   2   4   5  347.07   10.20
   2   4   5  362.16   10.30
  -3  -4  -5  252.57    7.10
   3   4   5  225.38    7.20
  -3   4  -5  245.38    7.40
   3   4   5  236.18    7.30
  -3   4  -5  248.78    7.20
   4   4   5  282.17    8.80
  -4   4  -5  287.37    8.50
  -4   4  -5  290.17    8.70
   4   4   5  301.77    8.70
  -4   4  -5  300.87    8.90
  -5  -4  -5  232.08    6.90
   5   4   5  214.78    6.90
  -5   4  -5  217.28    6.60
  -5   4  -5  228.78    7.10
  -5   4  -5  236.28    7.00
   5   4   5  228.08    6.90
   6  -4   5   53.99    2.10
  -6  -4  -5   56.89    2.10
   6   4   5   55.99    2.10
   6   4   5   57.79    2.20
  -6   4  -5   51.09    1.70
  -6   4  -5   50.89    2.20
  -6   4  -5   53.79    2.30
   7  -4   5   18.30    1.10
  -7  -4  -5   15.80    1.20
  -7   4  -5   15.20    1.40
  -7   4  -5   17.10    0.70
  -7   4  -5   18.00    1.40
   7   4   5   17.90    1.20
   7   4   5   16.30    1.10
   8  -4   5   11.60    1.10
  -8  -4  -5   11.60    1.20
  -8   4  -5   13.60    1.40
   8   4   5   10.20    1.00
   8   4   5   10.30    1.10
  -8   4  -5   12.00    1.30
   9  -4   5    7.90    0.90
  -9  -4  -5    6.50    0.90
   9   4   5    7.20    1.00
   9   4   5    6.90    0.90
  -9   4  -5    7.90    1.10
  -9   4  -5    6.20    1.20
  10  -4   5    4.30    0.80
 -10  -4  -5    2.60    0.80
  10   4   5    4.80    0.80
  10   4   5    2.70    0.90
 -10   4  -5    3.40    1.10
  11  -5  -5    1.00    0.90
  11   5  -5    1.30    1.00
 -11   5   5    3.30    0.90
  11   5  -5    2.70    0.70
  10  -5  -5    8.30    1.30
 -10   5   5   10.70    1.30
  10   5  -5    8.50    1.00
   9  -5  -5   15.80    1.50
   9   5  -5   15.90    1.50
  -9   5   5   16.30    1.40
   9   5  -5   16.10    1.30
   8  -5  -5    6.00    0.90
   8   5  -5    5.60    0.90
   8   5  -5    6.90    0.90
  -7   5   5    7.70    0.90
   7   5  -5    9.20    1.00
   7   5  -5    6.80    0.80
   6   5  -5   53.49    2.20
  -6   5   5   54.49    2.20
   6   5  -5   54.69    2.20
   5   5  -5  110.39    3.70
  -5   5   5  112.79    3.70
   4  -5  -5  298.37    8.70
   4   5  -5  290.67    8.90
  -4   5   5  308.67    9.00
  -4   5   5  305.67    8.70
  -3  -5   5  279.97    7.80
  -3   5   5  275.67    8.10
  -3   5   5  266.67    7.90
   3   5  -5  265.37    8.00
   2  -5  -5    3.00    0.30
  -2  -5   5    3.10    0.40
   2   5  -5    3.60    0.40
   2   5  -5    3.20    0.30
  -2   5   5    4.10    0.50
  -2   5   5    3.50    0.40
   1  -5  -5   21.40    0.80
  -1  -5   5   21.00    0.90
   1   5  -5   22.40    0.80
  -1   5   5   23.40    0.90
   1   5  -5   22.60    0.90
   1   5  -5   22.30    0.90
   0   5  -5  339.17   10.10
   0   5   5  357.96   10.20
   0   5   5  355.76   10.10
   0   5  -5  355.46   10.10
   0   5  -5  324.07   10.00
  -1   5  -5   47.90    1.70
   1   5   5   49.00    1.70
  -1   5  -5   48.70    1.80
   1   5   5   48.10    1.70
   1   5   5   46.50    1.60
  -2  -5  -5   71.99    2.20
  -2   5  -5   71.79    2.50
   2   5   5   72.89    2.50
   2   5   5   72.19    2.40
   2   5   5   69.19    2.10
  -2   5  -5   73.09    2.40
  -3  -5  -5   82.89    2.60
   3   5   5   78.59    2.80
  -3   5  -5   82.09    2.70
  -3   5  -5   80.19    2.90
   3   5   5   80.49    2.60
   3   5   5   79.89    2.50
  -4  -5  -5    1.10    0.40
   4   5   5    1.20    0.50
  -4   5  -5    0.70    0.50
  -4   5  -5    0.20    0.50
   4   5   5    1.30    0.40
  -4   5  -5    1.20    0.20
  -5  -5  -5    7.50    0.70
  -5   5  -5    8.40    0.40
  -5   5  -5    7.40    0.80
  -5   5  -5    8.60    0.90
   5   5   5    8.90    0.80
   5   5   5    8.90    0.90
   6   5   5   32.20    1.50
   6   5   5   34.40    1.60
  -6   5  -5   32.80    2.00
  -6   5  -5   32.10    1.70
   7  -5   5   24.80    1.40
  -7   5  -5   23.20    1.60
   7   5   5   24.80    1.40
  -7   5  -5   29.30    1.70
   8  -5   5   11.20    1.20
  -8   5  -5   10.00    1.20
   8   5   5   12.50    1.20
   8   5   5   11.90    1.20
  -8   5  -5   14.80    1.40
  -9  -5  -5    1.00    0.70
   9  -5   5    0.60    0.70
  -9   5  -5    0.60    0.80
   9   5   5    0.40    0.80
   9   5   5    1.20    0.70
  10  -5   5    0.70    0.70
  10   5   5    0.30    0.80
  10  -6  -5    5.70    1.20
 -10   6   5    7.70    1.00
  10   6  -5    6.40    1.00
  10   6  -5    7.10    1.20
   9  -6  -5    5.30    1.00
   9   6  -5    8.20    1.10
   9   6  -5    8.00    1.00
  -9   6   5    7.70    1.00
   8   6  -5   31.30    1.80
  -8   6   5   30.50    1.80
   8   6  -5   29.90    1.70
  -7   6   5   46.30    2.10
   7   6  -5   50.79    2.20
   7   6  -5   45.50    2.10
   6   6  -5  154.08    4.90
  -6   6   5  152.58    4.90
   6   6  -5  140.79    4.90
   5  -6  -5  197.38    5.60
   5   6  -5  178.68    5.80
  -5   6   5  186.48    5.90
   5   6  -5  183.58    5.90
   4  -6  -5    8.20    0.50
   4   6  -5    8.00    0.70
  -4   6   5    8.80    0.80
  -4   6   5    7.80    0.50
  -3  -6   5    9.30    0.60
   3   6  -5    9.20    0.50
   3   6  -5   10.80    0.70
   3   6  -5   11.20    0.70
  -3   6   5   11.10    0.80
  -3   6   5   10.70    0.60
  -2  -6   5  137.79    4.30
   2  -6  -5  139.39    4.30
   2   6  -5  138.29    4.40
   2   6  -5  145.99    4.20
  -2   6   5  146.29    4.50
   2   6  -5  144.19    4.40
  -2   6   5  149.79    4.30
   1  -6  -5  142.99    4.10
   1   6  -5  140.29    4.20
  -1   6   5  143.99    4.30
  -1   6   5  140.09    4.40
   1   6  -5  135.59    4.30
   0   6  -5  266.27    7.80
   0   6  -5  261.27    7.80
   0   6   5  270.37    7.90
   0   6  -5  269.57    7.90
   0   6   5  270.27    7.90
   0   6   5  262.57    7.90
   1   6   5  300.27    9.00
  -1   6  -5  299.27    8.80
  -1   6  -5  302.67    9.00
   1   6   5  292.07    8.90
  -1   6  -5  302.47    8.80
   1   6   5  309.37    8.90
   2   6   5   98.59    3.10
  -2   6  -5  104.59    3.50
   2   6   5  105.79    3.30
   2   6   5  109.99    3.50
  -2   6  -5  106.19    3.30
   3   6   5  250.97    7.60
  -3   6  -5  275.27    7.90
   3   6   5  269.77    7.90
   3   6   5  256.17    8.00
  -3   6  -5  263.97    8.10
  -4   6  -5   91.79    3.30
  -4   6  -5   92.29    3.10
   4   6   5   96.49    3.10
   4   6   5   86.89    3.20
  -5   6  -5   31.40    1.70
   5   6   5   29.80    1.60
   5   6   5   31.10    1.40
  -5   6  -5   32.30    1.60
  -5   6  -5   29.60    1.00
  -6   6  -5   10.40    1.10
   6   6   5    9.60    1.00
  -6   6  -5    7.10    0.90
   7  -6   5    6.70    0.80
   7   6   5    6.80    0.90
  -7   6  -5    6.70    1.00
   7   6   5    7.00    0.80
  -7   6  -5    5.80    1.00
   8  -6   5   30.30    1.70
  -8   6  -5   27.20    1.90
  -8   6  -5   30.60    1.90
   8   6   5   29.00    1.70
   8   6   5   28.20    1.70
  -9  -6  -5   34.00    1.90
   9  -6   5   34.00    1.80
   9   6   5   33.70    1.90
  -9   6  -5   33.70    2.10
  -9   6  -5   29.80    2.20
   9   6   5   31.40    1.90
  10  -7  -5   47.10    2.60
  10   7  -5   41.80    2.50
  10   7  -5   49.90    2.30
 -10   7   5   46.00    2.40
   9  -7  -5   34.50    2.10
  -9   7   5   32.40    2.00
   9   7  -5   33.10    1.90
   9   7  -5   29.80    2.00
   8   7  -5   40.20    2.10
  -8   7   5   37.90    2.00
   8   7  -5   38.90    2.00
   7   7  -5    1.00    0.60
   7   7  -5    0.30    0.70
  -7   7   5    0.50    0.60
   6   7  -5   29.30    1.60
  -6   7   5   31.00    1.60
   6   7  -5   29.50    1.60
   5  -7  -5  108.69    3.30
  -5   7   5  113.09    3.30
   5   7  -5  112.79    3.90
  -5   7   5  110.99    3.80
   5   7  -5  111.99    3.70
  -4  -7   5  245.18    7.00
  -4   7   5  237.08    7.00
  -4   7   5  245.18    7.40
   4   7  -5  235.58    7.30
  -3  -7   5  474.15   14.30
   3   7  -5  476.55   14.40
  -3   7   5  503.35   14.30
   3   7  -5  496.15   14.20
  -3   7   5  513.75   14.60
   3   7  -5  502.25   14.40
   2  -7  -5  373.26   11.20
  -2   7   5  394.16   11.40
   2   7  -5  383.26   11.30
   2   7  -5  379.66   11.40
   2   7  -5  394.76   11.20
  -2   7   5  396.46   11.30
   1  -7  -5    9.90    0.40
   1   7  -5   11.00    0.70
   1   7  -5    9.90    0.60
  -1   7   5    9.80    0.70
   1   7  -5    9.30    0.60
  -1   7   5   10.80    0.70
   0   7   5    2.20    0.40
   0   7  -5    2.20    0.40
   0   7   5    2.40    0.50
   0   7  -5    3.00    0.40
   0   7   5    1.90    0.40
   0   7  -5    2.90    0.40
   1   7   5   22.60    1.10
  -1   7  -5   22.70    1.00
   1   7   5   22.20    1.10
   1   7   5   21.20    1.10
  -1   7  -5   22.60    1.10
  -1   7  -5   23.60    1.00
  -2   7  -5    1.60    0.50
  -2   7  -5    1.10    0.50
   2   7   5    1.50    0.40
   3   7   5   74.49    2.80
  -3   7  -5   76.49    2.60
   3   7   5   74.59    2.60
  -3   7  -5   77.09    2.80
   4   7   5    3.80    0.70
  -4   7  -5    3.70    0.80
   4   7   5    3.60    0.60
  -4   7  -5    2.00    0.60
   5   7   5   84.39    3.20
   5   7   5   81.39    2.90
  -5   7  -5   80.09    3.10
  -5   7  -5   75.59    2.40
  -5   7  -5   82.79    3.30
  -6   7  -5  102.99    3.90
   6   7   5  105.59    3.80
  -6   7  -5  106.59    3.80
   6   7   5  107.69    3.70
   7   7   5    6.90    0.90
  -7   7  -5    8.50    1.10
  -7   7  -5    7.30    1.00
   7   7   5    7.20    0.90
   8  -7   5    0.40    0.60
  -8   7  -5    1.70    0.90
  -8   7  -5   -0.70    0.90
   8   7   5    0.40    0.70
   8   7   5    0.10    0.70
   9  -7   5    0.20    0.70
  -9   7  -5    0.70    0.90
   9   7   5    0.10    0.70
   9   7   5   -0.30    0.80
  -9   7  -5    0.10    1.00
  10  -8  -5    0.80    1.00
 -10   8   5    2.80    0.90
  10   8  -5   -1.00    0.90
  10   8  -5    2.60    0.90
  -9   8   5    2.10    0.80
   9   8  -5    2.20    0.90
   8   8  -5   54.99    2.50
   8   8  -5   54.39    2.50
  -8   8   5   51.99    2.50
   7   8  -5  119.29    4.20
  -7   8   5  116.79    4.30
   7   8  -5  122.69    4.30
  -6   8   5  157.38    5.20
   6   8  -5  158.88    5.20
   6   8  -5  154.48    5.30
  -5   8   5  197.08    5.80
   5   8  -5  198.28    6.40
  -5   8   5  200.58    6.40
   5   8  -5  204.18    7.00
  -4  -8   5   68.19    2.20
   4   8  -5   70.89    2.60
   4   8  -5   74.39    2.80
  -4   8   5   74.89    2.30
  -4   8   5   72.09    2.70
   4   8  -5   72.49    2.50
  -3   8   5  128.49    4.20
  -3   8   5  131.69    3.90
   3   8  -5  129.59    4.00
   3   8  -5  122.39    4.10
   3   8  -5  126.09    3.80
   2  -8  -5    7.60    0.50
   2   8  -5    5.50    0.60
  -2   8   5    9.80    0.70
   2   8  -5    7.90    0.70
  -2   8   5    8.60    0.90
   2   8  -5    8.90    0.80
   1   8  -5   44.90    1.70
  -1   8   5   48.20    1.70
   1   8  -5   44.60    1.60
   0   8  -5   31.60    1.30
   0   8  -5   33.20    1.40
   0   8   5   33.10    1.40
   0   8   5   32.20    1.40
   0   8  -5   35.80    1.30
  -1   8  -5   27.00    1.20
   1   8   5   27.10    1.30
   1   8   5   25.10    1.30
  -1   8  -5   28.20    1.20
   1   8   5   27.30    1.30
  -1   8  -5   27.20    1.30
   2   8   5   19.40    1.20
  -2   8  -5   19.90    1.20
  -2   8  -5   19.30    1.00
   2   8   5   19.30    1.10
   3   8   5   90.19    3.00
  -3   8  -5   86.69    3.20
  -3   8  -5   89.29    3.00
   3   8   5   88.29    3.20
   4   8   5   50.29    2.20
  -4   8  -5   49.20    2.30
   4   8   5   53.09    1.80
   4   8   5   52.39    2.00
  -4   8  -5   50.19    2.00
   5   8   5   -0.40    0.60
  -5   8  -5   -0.10    0.60
  -5   8  -5    1.10    0.20
  -5   8  -5    0.60    0.30
   5   8   5    0.50    0.60
  -5   8  -5   -0.50    0.60
  -6   8  -5    1.90    0.80
   6   8   5    3.00    0.70
  -6   8  -5    2.70    0.80
   6   8   5    2.10    0.70
   7   8   5    4.50    0.80
  -7   8  -5    2.10    0.90
   7   8   5    2.80    0.80
  -7   8  -5    1.60    0.90
   8  -8   5   43.60    2.10
   8   8   5   43.50    2.30
  -8   8  -5   42.90    2.40
   8   8   5   41.50    2.20
  -8   8  -5   38.50    2.40
   9  -8   5   21.80    1.60
  -9   8  -5   22.90    1.90
  -9   8  -5   26.60    2.00
   9   8   5   20.50    2.40
   9   9  -5   33.80    2.10
  -9   9   5   32.50    2.10
   9   9  -5   29.20    2.00
   8   9  -5   23.80    1.80
   8   9  -5   20.90    1.70
  -8   9   5   22.10    1.70
   7   9  -5    2.60    0.80
   7   9  -5    4.10    0.90
  -7   9   5    1.90    0.80
   6   9  -5    0.90    0.70
   6   9  -5    0.70    0.70
  -6   9   5   -0.30    0.70
  -5  -9   5  112.29    3.50
  -5   9   5  117.09    3.50
   5   9  -5  120.29    4.20
  -5   9   5  119.49    4.10
   5   9  -5  119.89    3.80
   5   9  -5  114.09    4.00
  -4   9   5   77.59    3.00
   4   9  -5   70.99    3.20
  -4   9   5   78.29    2.50
   4   9  -5   80.59    2.40
   4   9  -5   79.59    2.70
   4   9  -5   79.59    3.10
   3   9  -5  293.27    9.10
  -3   9   5  295.67    8.70
  -3   9   5  303.17    9.00
   3   9  -5  289.07    8.70
   3   9  -5  287.67    8.90
   3   9  -5  295.67    8.60
   2  -9  -5  176.98    5.50
  -2   9   5  195.98    6.00
   2   9  -5  203.48    6.10
   2   9  -5  189.58    5.70
   2   9  -5  181.98    5.90
  -2   9   5  190.58    5.80
  -1   9   5   12.40    0.90
   1   9  -5   12.60    0.80
  -1   9   5   11.40    1.00
   1   9  -5   12.00    0.90
   1   9  -5   11.60    0.80
   0   9   5   32.70    1.50
   0   9   5   34.40    1.50
   0   9  -5   31.90    1.40
   0   9  -5   32.30    1.40
   0   9  -5   32.30    1.30
   0   9   5   31.30    1.50
   1   9   5   98.29    3.40
   1   9   5   96.59    3.30
   1   9   5   96.99    3.30
  -1   9  -5   96.29    3.20
  -1   9  -5   97.49    3.10
  -1   9  -5   99.29    3.30
  -2   9  -5   74.89    2.80
   2   9   5   75.39    2.90
   2   9   5   76.69    2.70
  -2   9  -5   78.49    2.60
   2   9   5   77.49    2.70
  -3   9  -5   18.60    1.30
  -3   9  -5   17.20    1.10
   3   9   5   17.50    1.30
   3   9   5   16.70    1.10
  -4   9  -5   -0.60    0.60
  -4   9  -5    0.10    0.30
   4   9   5    0.30    0.50
   4   9   5    0.20    0.30
  -4   9  -5   -0.30    0.60
   4   9   5   -0.50    0.50
  -5   9  -5   18.50    0.80
  -5   9  -5   17.60    1.50
  -5   9  -5   20.30    1.30
   5   9   5   18.00    1.30
   5   9   5   20.30    1.50
  -5   9  -5   18.30    0.80
   6   9   5  109.79    3.90
   6   9   5  103.89    3.70
  -6   9  -5   97.89    4.00
  -6   9  -5  100.79    3.70
  -7   9  -5    8.10    1.20
  -7   9  -5    8.30    1.10
   7   9   5    9.90    1.10
   7   9   5    9.30    1.10
  -8   9  -5    1.30    1.00
   8   9   5    1.60    0.80
   8   9   5    1.80    0.90
  -8   9  -5    2.30    1.00
   9  10  -5    0.40    0.90
   9  10  -5    0.20    0.90
  -9  10   5   -0.70    0.80
   8  10  -5    8.70    2.00
   8  10  -5    8.60    1.20
  -8  10   5    6.50    1.10
   7  10  -5   29.50    1.90
  -7  10   5   25.30    1.90
   7  10  -5   28.50    1.80
  -6  10   5   30.90    1.90
   6  10  -5   31.30    1.80
   6  10  -5   31.70    1.90
   6  10  -5   29.40    1.50
  -5  10   5    0.00    0.70
   5  10  -5    0.50    0.50
  -5  10   5    0.30    0.30
   5  10  -5    0.30    0.70
   4  10  -5    0.40    0.40
   4  10  -5    0.80    0.70
   4  10  -5    0.90    0.60
  -4  10   5    0.80    0.70
   4  10  -5    0.70    0.50
  -4  10   5    0.80    0.40
  -3  10   5   46.90    1.80
  -3  10   5   53.59    2.90
   3  10  -5   47.20    1.80
   3  10  -5   49.40    2.60
   2 -10  -5   13.60    0.60
  -2  10   5   15.00    1.00
  -2  10   5   14.20    1.20
   2  10  -5   13.40    0.90
   2  10  -5   13.10    0.90
   2  10  -5   16.30    1.30
   2  10  -5   13.30    1.10
  -1  10   5  144.29    4.50
   1  10  -5  139.69    4.40
   1  10  -5  135.59    4.50
  -1  10   5  144.29    4.60
   1  10  -5  139.29    4.30
   1  10  -5  141.39    4.70
   0  10  -5   67.19    2.40
   0  10   5   67.39    2.50
   0  10   5   69.09    2.50
   0  10  -5   67.69    2.30
   0  10  -5   66.49    2.60
   0  10   5   68.39    2.50
   0  10  -5   62.89    2.40
   1  10   5   -0.20    0.50
  -1  10  -5   -0.30    0.40
  -1  10  -5    0.80    0.50
   1  10   5   -0.60    0.50
  -1  10  -5    0.10    0.50
   1  10   5    0.60    0.60
  -2  10  -5   21.60    1.20
   2  10   5   21.10    1.60
  -2  10  -5   23.20    1.40
  -2  10  -5   18.00    1.10
   2  10   5   21.50    1.30
   3  10   5   61.99    2.40
  -3  10  -5   62.29    2.20
   3  10   5   59.79    2.60
  -3  10  -5   59.79    2.30
  -3  10  -5   64.29    2.60
  -4  10  -5   68.69    2.50
   4  10   5   65.29    2.60
   4  10   5   64.79    2.70
  -4  10  -5   64.89    2.80
  -4  10  -5   64.99    2.30
   5  10   5   41.40    2.00
   5  10   5   44.60    2.20
  -5  10  -5   42.60    2.30
  -5  10  -5   41.20    2.00
  -5  10  -5   40.90    1.40
  -6  10  -5   12.00    1.40
   6  10   5   12.50    1.30
  -6  10  -5    8.80    1.10
   6  10   5   14.20    1.50
  -7  10  -5   -0.10    0.80
   7  10   5    0.10    0.70
  -7  10  -5    0.30    0.90
   7  10   5    1.60    0.80
  -8  10  -5   12.80    1.50
   8  10   5   15.40    1.60
   8  10   5   17.70    1.80
  -8  10  -5   13.10    1.60
  -8  11   5   -0.60    1.10
   8  11  -5    1.90    1.00
   8  11  -5    1.00    1.00
   7  11  -5    0.00    0.70
   7  11  -5    0.30    0.60
  -7  11   5   -0.10    0.80
   7  11  -5    0.60    0.80
  -6  11   5    0.40    0.80
   6  11  -5    1.20    0.60
   6  11  -5    1.40    0.80
   6  11  -5    2.10    0.80
  -5  11   5    8.00    0.60
   5  11  -5    9.00    1.00
   5  11  -5    7.50    0.90
   5  11  -5   12.80    1.40
  -5  11   5    9.30    1.20
   4  11  -5   72.89    2.50
   4  11  -5   73.19    3.00
  -4  11   5   71.69    2.40
   4  11  -5   71.19    2.70
  -4  11   5   70.89    2.90
   4  11  -5   68.59    2.70
  -3  11   5   72.19    2.80
   3  11  -5   73.69    2.40
  -3  11   5   70.09    2.50
   3  11  -5   72.39    2.70
   3  11  -5   65.99    2.40
   3  11  -5   73.19    3.00
   2 -11  -5    3.40    0.30
   2  11  -5    2.60    0.50
  -2  11   5    1.20    0.70
   2  11  -5    2.60    0.50
   2  11  -5    2.20    0.90
   2  11  -5    2.20    0.70
  -2  11   5    2.10    0.50
   1  11  -5   24.70    1.10
   1  11  -5   25.00    1.70
   1  11  -5   26.00    1.30
   1  11  -5   25.10    1.60
  -1  11   5   24.70    1.40
  -1  11   5   23.20    1.50
   0  11  -5   84.79    2.90
   0  11  -5   80.29    2.70
   0  11   5   84.09    3.00
   0  11   5   83.39    3.00
   0  11  -5   80.59    3.10
   0  11  -5   80.09    3.10
   1  11   5  152.38    5.00
   1  11   5  155.98    5.20
  -1  11  -5  158.08    5.00
  -1  11  -5  153.38    5.10
  -1  11  -5  153.78    4.80
  -2  11  -5  103.89    3.70
   2  11   5   97.69    3.60
   2  11   5  103.29    3.70
  -2  11  -5   99.99    3.40
   2  11   5  105.19    3.80
  -2  11  -5  103.79    3.50
   3  11   5   50.89    2.20
  -3  11  -5   50.19    2.20
  -3  11  -5   51.09    2.30
  -3  11  -5   49.10    1.90
   3  11   5   48.80    2.30
  -4  11  -5    2.40    0.90
   4  11   5    2.90    0.80
  -4  11  -5    1.70    0.40
  -4  11  -5    2.80    0.70
   4  11   5    3.00    0.70
  -5  11  -5   21.70    0.90
   5  11   5   25.50    1.60
   5  11   5   27.00    1.80
  -5  11  -5   23.10    1.90
  -5  11  -5   22.50    1.50
  -6  11  -5   38.70    2.40
   6  11   5   42.90    2.30
   6  11   5   41.00    2.10
  -6  11  -5   38.90    2.10
  -7  11  -5   22.30    2.00
   7  11   5   24.40    1.90
   7  12  -5   10.50    1.30
   7  12  -5   10.90    1.10
   7  12  -5   11.60    1.60
  -7  12   5    7.20    2.10
   6  12  -5    9.30    1.10
   6  12  -5   10.00    1.30
  -6  12   5    9.30    1.30
   6  12  -5   11.80    1.20
  -5  12   5   -1.60    0.70
   5  12  -5    1.30    0.50
   5  12  -5    1.00    0.80
   5  12  -5    1.00    0.70
  -4  12   5   20.60    1.10
  -4  12   5   18.70    1.60
   4  12  -5   20.80    1.70
   4  12  -5   22.00    1.50
   4  12  -5   20.90    1.10
   4  12  -5   21.30    1.10
   3  12  -5   49.70    2.40
  -3  12   5   46.90    1.80
   3  12  -5   46.30    1.80
   3  12  -5   42.30    1.70
  -3  12   5   50.99    2.30
   3  12  -5   46.50    2.10
   2  12  -5   75.59    2.90
  -2  12   5   75.69    3.00
   2  12  -5   74.19    2.60
  -2  12   5   74.89    2.70
   2  12  -5   80.09    2.70
   2  12  -5   78.49    3.10
   1  12  -5   33.50    1.70
   1  12  -5   33.60    1.60
  -1  12   5   31.60    1.70
   1  12  -5   33.90    1.90
   1  12  -5   30.60    1.40
  -1  12   5   32.30    1.60
   0  12   5    3.30    0.80
   0  12   5    5.60    0.90
   0  12  -5    4.90    0.80
   0  12  -5    4.60    0.80
   0  12   5    5.10    0.80
   0  12  -5    5.10    0.60
   0  12  -5    5.90    0.80
   1  12   5    0.60    0.70
  -1  12  -5    0.20    0.50
   1  12   5    0.80    0.70
   1  12   5   -0.30    0.60
  -1  12  -5   -0.10    0.60
  -1  12  -5    0.40    0.50
  -2  12  -5   40.50    2.00
   2  12   5   40.30    2.00
   2  12   5   38.80    2.00
  -2  12  -5   36.50    1.70
   2  12   5   39.30    1.80
  -2  12  -5   35.40    1.60
  -3  12  -5   54.59    2.50
   3  12   5   53.39    2.50
  -3  12  -5   49.80    2.00
  -3  12  -5   51.09    2.10
   3  12   5   56.59    2.40
  -4  12  -5   64.09    2.80
  -4  12  -5   61.39    2.40
  -4  12  -5   57.29    2.10
   4  12   5   61.09    2.80
   4  12   5   60.99    2.60
  -5  12  -5   32.90    1.30
   5  12   5   35.90    2.00
  -5  12  -5   36.10    1.90
   5  12   5   39.00    2.20
  -5  12  -5   37.80    2.30
   6  12   5   18.10    1.80
   6  12   5   22.60    2.20
  -6  12  -5   16.90    1.90
  -6  12  -5   20.20    1.60
   7  13  -5    3.40    1.10
   7  13  -5    0.80    0.90
  -7  13   5    0.10    1.00
  -6  13   5   -0.90    1.00
   6  13  -5    1.00    0.80
   6  13  -5    0.80    0.90
   5  13  -5    6.60    1.10
   5  13  -5    7.80    0.90
  -5  13   5    6.30    1.10
   5  13  -5    8.00    1.10
  -5  13   5    6.30    0.70
   4  13  -5   16.60    1.60
   4  13  -5   16.70    1.50
  -4  13   5   15.70    1.00
   4  13  -5   15.70    1.00
  -4  13   5   13.70    1.60
   4  13  -5   15.40    1.00
  -3  13   5   12.90    1.30
   3  13  -5   11.20    1.30
   3  13  -5   10.60    0.90
  -3  13   5   11.00    1.00
   3  13  -5   11.60    1.40
   3  13  -5   13.40    1.00
  -2  13   5   -0.30    0.50
   2  13  -5    0.30    0.70
   2  13  -5   -0.10    0.50
   2  13  -5    0.10    0.70
  -2  13   5   -0.40    0.70
   2  13  -5    0.20    0.40
   1  13  -5   25.20    1.60
   1  13  -5   25.10    1.70
   1  13  -5   26.30    1.50
  -1  13   5   26.40    1.70
   1  13  -5   27.10    1.20
  -1  13   5   27.80    1.50
   0  13  -5   54.39    2.50
   0  13  -5   52.79    2.10
   0  13  -5   60.99    2.40
   0  13  -5   58.59    2.40
   0  13   5   59.49    2.50
   0  13   5   57.49    2.40
   1  13   5   57.99    2.50
   1  13   5   53.69    2.40
   1  13   5   55.49    2.40
  -1  13  -5   56.89    3.20
  -1  13  -5   54.69    2.10
  -1  13  -5   55.89    2.40
  -2  13  -5   66.89    2.80
   2  13   5   62.49    2.70
   2  13   5   64.49    2.80
  -2  13  -5   62.39    2.50
   2  13   5   67.29    2.70
  -3  13  -5   16.80    1.70
   3  13   5   17.20    1.60
  -3  13  -5   17.90    1.10
  -3  13  -5   19.00    1.30
   3  13   5   17.70    1.50
  -4  13  -5    0.40    0.70
   4  13   5    1.10    0.80
  -4  13  -5   -0.90    0.80
   4  13   5   -0.30    0.70
  -4  13  -5    0.00    0.40
  -5  13  -5    8.90    1.10
   5  13   5    9.20    1.30
  -5  13  -5    8.00    2.20
   6  13   5   19.50    1.70
  -6  13  -5   20.10    1.80
   6  13   5   21.80    1.90
  -6  13  -5   16.40    1.90
  -6  14   5   -0.50    0.90
   6  14  -5    1.80    0.70
   6  14  -5    0.50    0.90
   6  14  -5    2.30    1.00
  -5  14   5    0.20    0.50
   5  14  -5    0.30    0.50
   5  14  -5    0.60    0.80
   5  14  -5    0.80    0.90
  -5  14   5   -1.40    0.90
  -4  14   5   -0.10    0.80
  -4  14   5    0.90    0.50
   4  14  -5    1.90    1.00
   4  14  -5    2.50    1.00
   4  14  -5    1.10    0.50
   4  14  -5    1.90    0.50
   3  14  -5   16.20    1.00
   3  14  -5   18.40    1.60
   3  14  -5   20.60    1.70
  -3  14   5   17.60    1.60
  -3  14   5   16.40    1.20
   3  14  -5   17.50    1.20
   2  14  -5   22.00    1.70
   2  14  -5   20.70    1.10
  -2  14   5   21.90    1.40
  -2  14   5   22.10    1.70
   2  14  -5   23.00    1.60
   2  14  -5   23.10    1.70
  -1  14   5   35.90    1.80
  -1  14   5   35.30    2.00
   1  14  -5   30.70    1.40
   1  14  -5   35.40    1.70
   1  14  -5   32.60    1.80
   1  14  -5   32.40    2.00
   0  14  -5   24.60    1.60
   0  14   5   20.60    1.60
   0  14  -5   21.90    1.60
   0  14  -5   20.20    1.20
   0  14   5   22.90    1.60
   0  14  -5   22.60    1.50
  -1  14  -5    1.20    0.70
   1  14   5    1.50    0.80
  -1  14  -5    1.60    0.60
   1  14   5    2.20    0.80
  -1  14  -5    2.60    0.70
   1  14   5    2.10    0.80
   2  14   5    2.80    0.80
   2  14   5    3.10    0.90
  -2  14  -5    2.90    0.70
  -2  14  -5    3.10    0.90
   2  14   5    2.10    0.90
  -2  14  -5    3.10    0.80
  -3  14  -5   19.10    1.70
  -3  14  -5   17.80    1.20
   3  14   5   18.30    1.60
   3  14   5   17.70    1.70
  -3  14  -5   19.60    1.40
  -4  14  -5   30.70    1.40
   4  14   5   30.90    2.00
  -4  14  -5   31.90    1.80
   4  14   5   33.60    2.20
   5  14   5    8.40    1.20
  -5  14  -5    9.60    1.40
   5  14   5    9.20    1.20
  -5  14  -5   10.30    1.10
   4  15  -5    4.60    0.70
  -4  15   5    6.30    0.70
   4  15  -5    5.10    1.00
   4  15  -5    5.50    1.10
  -4  15   5    4.80    1.20
   4  15  -5    6.00    0.70
  -3  15   5    8.10    1.20
   3  15  -5    7.90    1.00
   3  15  -5    8.30    0.70
  -3  15   5    8.50    0.90
   3  15  -5    6.50    1.30
   3  15  -5    6.90    1.10
   2  15  -5    0.40    0.70
   2  15  -5   -0.10    0.80
   2  15  -5   -0.30    1.00
  -2  15   5   -0.10    0.90
  -2  15   5    0.30    0.60
   2  15  -5    0.40    0.50
   1  15  -5    4.20    0.60
   1  15  -5    4.90    0.80
  -1  15   5    4.00    1.00
   1  15  -5    4.30    0.90
  -1  15   5    3.60    0.80
   1  15  -5    4.00    1.00
   0  15  -5    5.60    1.00
   0  15  -5    6.10    1.00
   0  15  -5    7.90    0.90
   0  15   5    5.80    1.00
   0  15   5    6.80    1.00
   1  15   5   13.90    1.50
   1  15   5   10.10    1.20
   1  15   5   11.60    1.20
  -1  15  -5   11.70    1.40
  -1  15  -5   11.50    1.10
  -1  15  -5   10.20    1.20
   2  15   5    4.70    1.00
   2  15   5    5.50    1.00
  -2  15  -5    5.30    1.00
  -2  15  -5    6.00    0.80
  -2  15  -5    4.70    0.80
   2  15   5    4.50    1.10
  -3  15  -5    0.10    0.60
  -3  15  -5    0.00    1.40
   3  15   5    0.10    0.90
   3  15   5   -0.10    0.80
  -3  15  -5    0.00    0.70
   2  16  -5    1.20    0.80
   2  16  -5    2.10    1.00
   2  16  -5    1.70    0.90
  -2  16   5    1.80    1.10
  -2  16   5    1.90    0.70
  -1  16   5   14.70    1.80
   1  16  -5   10.80    1.30
   1  16  -5   12.30    1.00
   1  16  -5   12.50    1.50
   1  16  -5   13.20    1.40
  -1  16   5   12.30    1.40
   0  16  -5    2.00    0.80
   0  16  -5    3.00    0.70
   0  16  -5    3.30    0.90
   0  16   5    4.50    1.00
   0  16   5    3.00    1.20
   1  16   5   -0.40    1.00
  -1  16  -5    1.60    0.60
  -1  16  -5    0.40    0.70
  -1  16  -5   -0.50    0.80
 -11   0   6   21.60    1.20
  11   0  -6   21.60    1.80
  11   0  -6   16.70    1.00
 -10   0   6    1.50    0.50
  10   0  -6    0.30    0.40
  10   0  -6   -0.40    0.70
   9   0  -6    0.40    0.60
  -9   0   6    0.50    0.40
   9   0  -6   -0.10    0.40
   8   0  -6  190.78    5.80
  -8   0   6  164.78    5.40
   8   0  -6  173.98    5.40
  -7   0   6  364.16   10.80
   7   0  -6  371.76   11.10
   6   0  -6  173.58    5.50
  -6   0   6  170.68    5.20
  -5   0   6  832.42   22.70
   5   0  -6  798.22   22.90
   5   0  -6  738.23   22.60
  -4   0   6   38.00    1.30
   4   0  -6   39.00    1.20
   4   0  -6   35.10    1.50
   3   0  -6  459.95   13.40
  -3   0   6  470.65   13.40
   3   0  -6  470.55   13.60
   2   0  -6  283.97    8.60
   2   0  -6  304.17    8.50
   1   0  -6  785.22   22.70
   1   0  -6  833.92   22.80
   1   0  -6  764.92   22.70
   0   0   6 1614.14   50.79
   0   0   6 1743.23   51.49
  -2   0  -6 1441.36   41.20
   2   0   6 1438.56   41.00
  -3   0  -6  704.83   20.80
   3   0   6  711.33   20.80
   3   0   6  750.72   20.70
  -4   0  -6  763.02   22.30
   4   0   6  794.72   22.20
   4   0   6  755.72   22.30
   5   0   6  184.68    5.50
  -5   0  -6  174.48    5.60
   5   0   6  179.68    5.50
  -5   0  -6  181.48    5.70
   6   0   6  197.98    6.00
   6   0   6  198.28    6.00
  -6   0  -6  199.58    6.20
  -6   0  -6  191.08    6.20
   7   0   6   58.49    2.10
  -7   0  -6   57.89    2.50
   7   0   6   60.29    2.20
  -8   0  -6    8.40    1.00
   8   0   6    9.30    1.00
   8   0   6    8.80    1.00
  -8   0  -6    8.30    1.10
  -9   0  -6   41.50    2.20
   9   0   6   39.70    1.90
  -9   0  -6   37.90    2.10
   9   0   6   40.60    1.60
  10   0   6   22.40    1.60
 -10   0  -6   22.60    1.80
  10   0   6   22.30    1.20
 -10   0  -6   21.50    1.80
  11  -1  -6    1.80    0.90
 -11  -1   6    2.30    0.50
  11   1  -6    2.10    0.90
  11   1  -6    3.20    0.60
 -11   1   6    3.40    0.70
  10  -1  -6   34.40    2.00
 -10  -1   6   33.10    1.40
  10  -1  -6   32.10    1.30
  10   1  -6   34.00    1.50
 -10   1   6   33.50    1.60
  10   1  -6   34.90    2.00
   9  -1  -6    7.30    0.90
  -9  -1   6    7.50    0.70
   9  -1  -6    7.20    0.80
   9   1  -6    7.90    1.00
   9   1  -6    7.60    0.80
  -9   1   6    6.90    0.80
   8  -1  -6   29.90    1.60
   8  -1  -6   28.00    1.30
  -8  -1   6   26.70    1.20
   8   1  -6   28.60    1.30
   8   1  -6   30.40    1.60
  -8   1   6   27.00    1.30
  -7  -1   6  290.17    8.60
   7  -1  -6  296.67    9.00
   7   1  -6  299.27    9.00
  -7   1   6  284.97    8.70
   6  -1  -6    2.10    0.60
  -6  -1   6    3.00    0.30
   6   1  -6    3.10    0.60
  -6   1   6    2.50    0.40
  -5  -1   6  508.25   14.50
   5  -1  -6  482.05   14.80
   5   1  -6  514.85   14.50
   5   1  -6  488.55   14.80
  -5   1   6  526.15   14.60
   4   1  -6 2475.85   70.49
   3  -1  -6 1699.03   48.50
   3   1  -6 1700.33   48.40
  -2  -1   6   23.20    0.90
   2  -1  -6   22.90    0.80
   2   1  -6   25.50    0.80
  -2   1   6   24.20    0.90
  -2   1   6   23.00    0.90
   2   1  -6   23.30    0.90
  -1  -1   6  138.39    4.30
   1  -1  -6  154.78    4.40
   1  -1  -6  149.99    4.30
  -1   1   6  145.99    4.40
   1   1  -6  148.19    4.30
   1   1  -6  143.29    4.40
   0  -1  -6  179.88    5.30
   0  -1   6  190.28    5.40
   0  -1  -6  180.58    5.20
   0   1   6  180.28    5.30
   0   1  -6  176.28    5.30
  -1  -1  -6 2124.69   66.29
   1  -1   6 2151.98   65.79
  -2  -1  -6 3225.88   99.19
   2  -1   6 3158.98   98.39
   2  -1   6 3216.38   98.19
   2   1   6 3244.78  100.49
   3  -1   6  585.04   16.90
  -3  -1  -6  571.04   16.90
  -3  -1  -6  571.54   17.10
   3  -1   6  598.54   17.00
  -3   1  -6  607.94   17.00
   3   1   6  604.24   16.90
   3   1   6  580.04   17.00
  -4  -1  -6  183.08    5.60
   4  -1   6  189.48    5.60
   4  -1   6  190.18    5.50
  -4   1  -6  185.68    5.80
   4   1   6  173.28    5.60
  -4   1  -6  178.88    5.60
   4   1   6  194.88    5.50
   5  -1   6    7.50    0.60
   5  -1   6    6.90    0.60
  -5  -1  -6    7.30    0.80
  -5   1  -6   11.00    0.90
   5   1   6    7.60    0.70
   5   1   6    7.20    0.60
  -5   1  -6    6.20    0.70
  -6  -1  -6   51.19    2.10
  -6  -1  -6   51.09    2.10
   6  -1   6   48.70    1.80
   6  -1   6   53.19    1.90
  -6   1  -6   52.09    2.10
   6   1   6   48.60    1.90
  -6   1  -6   50.59    2.10
   6   1   6   50.89    1.90
  -7  -1  -6   26.90    1.50
  -7  -1  -6   26.50    1.50
   7  -1   6   27.50    1.20
   7  -1   6   28.00    1.30
   7   1   6   29.80    1.30
  -7   1  -6   29.40    1.60
   7   1   6   27.10    1.40
  -7   1  -6   26.40    1.60
  -8  -1  -6   99.39    3.60
  -8  -1  -6   99.19    3.70
   8  -1   6   99.29    3.20
   8  -1   6  100.99    3.50
  -8   1  -6   97.39    3.60
   8   1   6  103.19    3.40
  -8   1  -6  100.09    3.70
  -9  -1  -6   35.10    2.00
   9  -1   6   33.70    1.70
   9  -1   6   34.80    1.40
  -9  -1  -6   34.30    2.00
   9   1   6   32.60    1.80
  -9   1  -6   33.50    2.00
   9   1   6   35.70    1.60
  -9   1  -6   34.40    1.90
 -10  -1  -6    2.20    0.90
  10  -1   6    1.40    0.70
 -10  -1  -6    1.80    0.90
  10   1   6    2.20    0.60
  10   1   6    2.10    0.80
 -10   1  -6    2.70    0.90
 -10   1  -6    2.50    1.00
  11  -2  -6   28.60    1.90
  11   2  -6   26.10    1.90
 -11   2   6   26.80    1.50
  11   2  -6   27.50    1.70
  10  -2  -6    3.40    0.90
  10   2  -6    4.60    1.00
  10   2  -6    3.00    0.60
 -10   2   6    4.10    0.70
   9  -2  -6   -0.20    0.30
  -9  -2   6    0.80    0.30
   9  -2  -6   -0.60    0.60
   9   2  -6   -0.10    0.50
   9   2  -6   -0.60    0.60
  -9   2   6    0.80    0.50
   8  -2  -6   77.99    2.50
  -8  -2   6   76.89    2.50
   8  -2  -6   81.69    3.00
  -8   2   6   79.49    2.80
   8   2  -6   77.59    2.80
   8   2  -6   82.39    3.10
  -7  -2   6  145.29    4.40
   7  -2  -6  142.39    4.90
   7   2  -6  155.38    4.90
  -7   2   6  148.09    4.70
  -6  -2   6  364.76   10.40
   6  -2  -6  356.56   10.80
  -6   2   6  363.66   10.60
   6   2  -6  354.96   10.80
   5  -2  -6  675.93   19.60
  -5   2   6  691.83   19.50
   5   2  -6  652.73   19.60
  -4   2   6   46.30    1.60
   4   2  -6   42.90    1.70
  -3   2   6    0.40    0.20
  -3   2   6    0.60    0.20
   3   2  -6    1.60    0.30
  -2  -2   6  675.63   20.30
   2   2  -6  727.33   20.30
  -2   2   6  696.53   20.30
  -2   2   6  727.33   20.30
   1  -2  -6  488.25   13.80
  -1  -2   6  459.45   13.70
  -1   2   6  483.75   13.80
  -1   2   6  465.25   13.80
   1   2  -6  489.35   13.80
   1   2  -6  485.75   13.70
   0  -2  -6  372.46   10.60
   0  -2   6  356.06   10.40
   0  -2  -6  362.76   10.50
   0   2   6  363.56   10.60
   0   2  -6  358.16   10.60
   0   2   6  375.26   10.50
   0   2  -6  365.86   10.40
  -1  -2  -6  636.74   18.00
   1  -2   6  619.04   18.00
  -1  -2  -6  640.64   18.00
   1  -2   6  637.24   17.90
   1   2   6  634.04   17.90
   1   2   6  637.84   18.10
  -1   2  -6  608.54   18.00
   1   2   6  595.44   17.90
   2  -2   6  255.97    7.50
  -2  -2  -6  250.37    7.50
  -2  -2  -6  259.77    7.50
   2   2   6  252.07    7.60
   2   2   6  253.17    7.50
  -2   2  -6  265.07    7.60
  -2   2  -6  265.17    7.90
   3  -2   6 1085.79   29.80
   3  -2   6 1051.49   29.80
  -3  -2  -6 1014.90   29.80
   3   2   6 1013.00   29.90
  -3   2  -6 1026.20   30.10
   3   2   6 1045.70   29.80
  -3   2  -6 1044.90   29.90
   4  -2   6  512.05   14.20
  -4  -2  -6  479.75   14.20
   4  -2   6  492.15   14.10
  -4   2  -6  489.75   14.40
   4   2   6  466.95   14.20
   4   2   6  496.05   14.10
  -4   2  -6  473.05   14.20
   5  -2   6  259.37    7.60
  -5  -2  -6  252.77    7.80
   5  -2   6  261.27    7.70
   5   2   6  261.37    7.70
   5   2   6  254.47    7.80
  -5   2  -6  254.87    7.80
  -5   2  -6  259.17    7.90
   6  -2   6   27.20    1.10
   6  -2   6   29.00    1.30
  -6  -2  -6   28.90    1.50
  -6   2  -6   27.00    1.70
  -6   2  -6   26.40    1.50
   6   2   6   28.90    1.30
   6   2   6   28.40    1.30
   7  -2   6   13.30    0.90
  -7  -2  -6   12.40    1.10
  -7  -2  -6   14.40    1.20
   7   2   6   12.20    1.00
   7   2   6   13.20    1.00
  -7   2  -6   11.90    1.20
  -7   2  -6   14.80    1.20
  -8  -2  -6    0.10    0.60
   8  -2   6    0.30    0.30
   8  -2   6   -0.20    0.50
  -8  -2  -6    0.50    0.70
  -8   2  -6    1.30    0.70
   8   2   6   -0.50    0.60
  -8   2  -6    0.50    0.80
   8   2   6    0.10    0.50
   9  -2   6   50.49    2.20
  -9  -2  -6   52.69    2.40
  -9  -2  -6   54.89    2.50
   9  -2   6   49.99    1.80
  -9   2  -6   54.39    2.60
   9   2   6   52.89    2.30
   9   2   6   50.49    2.30
  -9   2  -6   53.39    2.50
 -10  -2  -6   32.10    2.00
  10  -2   6   33.90    1.80
 -10   2  -6   35.50    2.20
 -10   2  -6   36.50    2.30
  10   2   6   38.10    1.70
  10   2   6   32.80    1.90
  11  -3  -6    0.90    0.90
 -11   3   6    3.10    0.70
  11   3  -6    1.70    0.90
  11   3  -6    2.20    0.60
  10  -3  -6   27.40    1.80
 -10   3   6   27.60    2.40
  10   3  -6   29.90    1.90
  -9  -3   6   12.90    0.60
   9  -3  -6   14.90    1.30
  -9   3   6   14.00    1.10
   9   3  -6   10.80    1.10
   9   3  -6   12.60    1.30
  -8  -3   6   23.00    0.90
   8  -3  -6   27.10    1.60
   8  -3  -6   24.10    0.90
   8  -3  -6   25.10    0.90
   8   3  -6   27.10    1.40
   8   3  -6   27.00    1.60
  -8   3   6   23.20    1.40
   7  -3  -6  103.29    3.70
   7   3  -6  122.39    3.90
   7   3  -6  119.09    4.30
  -7   3   6  128.09    3.90
   6   3  -6  139.39    4.60
  -6   3   6  142.29    4.50
   5   3  -6   44.60    1.80
  -5   3   6   48.10    1.70
   4   3  -6  793.52   22.90
  -4   3   6  792.62   22.90
  -3   3   6  904.81   25.70
   3   3  -6  874.41   25.80
  -3   3   6  915.61   25.80
  -2   3   6    2.10    0.30
   2   3  -6    2.50    0.30
  -2   3   6    2.80    0.30
   2   3  -6    2.00    0.30
   2   3  -6    2.50    0.20
  -1  -3   6   50.99    1.60
   1   3  -6   53.39    1.70
   1   3  -6   51.39    1.70
  -1   3   6   51.49    1.70
  -1   3   6   50.89    1.70
   1   3  -6   51.19    1.60
   0  -3  -6   49.99    1.60
   0  -3   6   50.09    1.50
   0  -3  -6   50.59    1.60
   0   3  -6   50.89    1.70
   0   3  -6   49.99    1.60
   0   3  -6   50.09    1.70
   0   3   6   51.19    1.70
   1  -3   6  375.46   10.50
  -1  -3  -6  361.16   10.60
  -1  -3  -6  369.26   10.50
  -1   3  -6  353.56   10.80
   1   3   6  367.76   10.60
   1   3   6  375.56   10.70
   1   3   6  360.46   10.50
  -2  -3  -6  858.31   24.50
   2  -3   6  821.42   24.50
  -2   3  -6  836.42   24.80
   2   3   6  882.81   24.50
  -2   3  -6  874.71   24.60
   2   3   6  855.01   24.70
   2   3   6  857.61   24.50
  -3  -3  -6  639.54   18.80
   3  -3   6  655.53   18.80
  -3   3  -6  657.43   18.90
  -3   3  -6  654.83   19.00
   3   3   6  650.63   18.90
   3   3   6  649.14   18.70
   4  -3   6    9.80    0.60
  -4  -3  -6    9.00    0.70
   4  -3   6    9.50    0.60
   4   3   6    9.60    0.60
   4   3   6    9.00    0.80
  -4   3  -6    7.60    0.80
  -4   3  -6    7.60    0.90
  -5  -3  -6   87.29    3.00
   5  -3   6   84.89    2.80
   5  -3   6   90.69    2.90
   5   3   6   90.79    2.90
  -5   3  -6   88.99    3.20
   5   3   6   90.99    3.00
  -5   3  -6   85.89    3.00
   6  -3   6   13.80    0.90
   6  -3   6   12.30    0.70
  -6  -3  -6   12.60    1.00
  -6   3  -6   11.80    1.20
   6   3   6   13.40    1.00
   6   3   6   13.60    0.90
  -6   3  -6   11.10    1.10
   7  -3   6   59.99    2.20
   7  -3   6   54.89    1.90
   7   3   6   55.29    2.20
   7   3   6   59.19    2.30
  -7   3  -6   58.69    2.50
  -7   3  -6   58.89    2.50
  -8  -3  -6  130.19    4.40
   8  -3   6  121.39    3.90
  -8  -3  -6  129.39    4.50
   8   3   6  126.09    4.30
   8   3   6  131.49    4.50
  -8   3  -6  128.69    4.60
  -8   3  -6  131.29    4.50
  -9  -3  -6   50.99    2.40
   9  -3   6   49.40    2.20
   9   3   6   48.10    2.30
  -9   3  -6   54.59    2.60
  -9   3  -6   50.49    2.60
   9   3   6   51.59    2.20
 -10  -3  -6    0.50    0.80
  10  -3   6    1.00    0.70
 -10   3  -6    0.20    1.00
 -10   3  -6    1.80    1.40
  10   3   6    1.10    0.60
  10   3   6   -0.20    0.70
  11  -4  -6   69.59    3.10
  11   4  -6   73.69    3.30
 -11   4   6   71.09    2.90
  11   4  -6   66.99    2.70
  10  -4  -6   41.80    2.30
  10   4  -6   45.30    2.00
  10   4  -6   44.50    2.40
 -10   4   6   43.00    2.10
   9  -4  -6   16.50    1.50
  -9   4   6   15.00    1.30
   9   4  -6   15.30    1.40
   8  -4  -6    3.40    0.80
  -8   4   6    4.20    0.70
   8   4  -6    3.10    0.70
   8   4  -6    2.80    0.80
   7  -4  -6   31.40    1.60
  -7   4   6   30.90    1.50
   7   4  -6   27.90    1.60
   7   4  -6   32.30    1.60
   6  -4  -6  197.48    6.10
  -6   4   6  220.88    6.50
   6   4  -6  210.18    6.60
   5  -4  -6  329.77   10.00
   5   4  -6  346.27   10.30
  -5   4   6  356.76   10.20
   4   4  -6   11.70    0.80
  -4   4   6   13.70    0.60
  -4   4   6   12.90    0.80
  -3   4   6  140.49    4.40
   3   4  -6  135.79    4.20
  -3   4   6  136.49    4.10
   2   4  -6   18.40    0.60
   2   4  -6   16.40    0.70
  -2   4   6   16.50    0.70
  -2   4   6   16.00    0.80
   1   4  -6   21.50    0.80
   1   4  -6   20.70    0.90
  -1   4   6   19.50    0.90
  -1   4   6   21.30    0.90
   1   4  -6   21.30    0.80
   0  -4   6   25.60    0.90
   0  -4  -6   26.00    0.80
   0   4  -6   23.90    0.90
   0   4   6   24.10    1.00
   0   4  -6   24.60    1.00
   0   4   6   27.50    1.00
   0   4   6   23.70    1.00
   1  -4   6  193.88    5.50
  -1  -4  -6  186.08    5.40
   1   4   6  189.28    5.60
  -1   4  -6  191.38    5.60
   1   4   6  188.98    5.70
   1   4   6  181.98    5.40
  -1   4  -6  181.48    5.70
   2  -4   6    0.80    0.20
  -2  -4  -6    0.50    0.20
   2   4   6    0.30    0.30
   2   4   6    0.90    0.30
  -2   4  -6    0.40    0.40
   2   4   6    0.20    0.20
  -2   4  -6    0.10    0.30
  -3  -4  -6  474.15   13.80
  -3   4  -6  507.05   13.90
  -3   4  -6  470.55   14.10
   3   4   6  458.75   13.90
   3   4   6  470.05   14.00
  -4  -4  -6  469.35   13.00
   4   4   6  439.76   13.00
  -4   4  -6  446.26   13.20
  -4   4  -6  447.36   13.10
   4   4   6  417.66   13.10
   5  -4   6  168.48    5.10
  -5  -4  -6  162.58    5.10
  -5   4  -6  167.68    5.20
  -5   4  -6  163.88    5.40
   5   4   6  159.48    5.20
   5   4   6  164.18    5.10
   6  -4   6   39.40    1.70
  -6  -4  -6   39.00    1.70
   6   4   6   41.60    1.70
  -6   4  -6   39.70    1.90
   6   4   6   40.30    1.80
  -6   4  -6   49.90    2.90
   7  -4   6    7.10    0.80
  -7  -4  -6    8.60    0.90
   7   4   6    7.70    0.80
   7   4   6    7.40    0.80
  -7   4  -6    6.20    0.90
  -7   4  -6    6.80    0.90
  -8  -4  -6   19.60    1.50
   8  -4   6   19.30    1.30
   8   4   6   18.00    1.40
  -8   4  -6   20.90    1.80
   8   4   6   21.40    1.40
  -8   4  -6   22.80    1.60
   9  -4   6   82.19    3.20
  -9  -4  -6   85.09    3.40
   9   4   6   79.49    3.30
  -9   4  -6  102.59    4.90
   9   4   6   87.19    3.20
  -9   4  -6   87.59    3.50
  11  -5  -6    2.20    1.00
  11   5  -6    1.70    1.00
 -10   5   6   21.50    1.60
  10   5  -6   22.00    1.60
   9  -5  -6   14.60    1.50
   9   5  -6   12.80    1.30
   9   5  -6   12.30    1.40
  -9   5   6   13.30    1.30
   8  -5  -6    6.20    0.90
   8   5  -6    6.60    0.90
  -8   5   6    6.70    0.90
  -7   5   6  289.87    9.00
   7   5  -6  292.07    9.00
   7   5  -6  303.97    9.10
   6  -5  -6  165.68    5.00
   6   5  -6  168.78    5.40
  -6   5   6  171.68    5.40
   5  -5  -6    1.90    0.30
  -5   5   6    1.40    0.50
   5   5  -6    1.50    0.50
   4   5  -6  199.58    6.20
  -4   5   6  205.98    6.20
  -4   5   6  203.28    5.90
  -3   5   6  119.29    3.60
  -3   5   6  122.09    3.80
   3   5  -6  119.39    3.70
   2  -5  -6    2.10    0.30
   2   5  -6    2.50    0.60
  -2   5   6    1.70    0.30
   2   5  -6    2.20    0.20
   2   5  -6    2.20    0.40
  -2   5   6    1.50    0.30
   1   5  -6   30.60    1.10
   1   5  -6   29.70    1.10
  -1   5   6   29.30    1.20
  -1   5   6   29.90    1.10
   1   5  -6   29.60    1.10
   0  -5  -6   10.40    0.40
   0   5  -6   10.70    0.60
   0   5   6    9.50    0.60
   0   5   6   10.10    0.70
   0   5   6    9.50    0.70
   0   5  -6    9.30    0.60
   0   5  -6   10.90    0.50
  -1  -5  -6  463.25   13.40
   1   5   6  470.65   13.70
  -1   5  -6  478.45   13.80
   1   5   6  476.05   13.70
  -1   5  -6  445.66   13.50
  -2  -5  -6  618.04   17.30
  -2   5  -6  584.74   17.60
  -2   5  -6  612.54   17.50
   2   5   6  592.24   17.40
   2   5   6  605.84   17.60
   2   5   6  599.54   17.30
  -3  -5  -6   29.80    1.10
   3   5   6   30.00    1.20
  -3   5  -6   29.10    1.30
  -3   5  -6   27.20    1.40
   3   5   6   28.80    1.30
   4   5   6   88.89    2.90
  -4   5  -6   90.39    3.20
  -4   5  -6   85.69    3.00
   4   5   6   84.99    3.00
  -5  -5  -6  156.28    4.80
  -5   5  -6  154.58    5.10
   5   5   6  152.48    4.80
   5   5   6  150.98    5.00
  -5   5  -6  156.08    5.00
   6  -5   6   14.50    0.90
  -6  -5  -6   13.30    1.00
   6   5   6   12.90    1.00
   6   5   6   13.60    1.10
  -6   5  -6   12.80    1.20
  -6   5  -6   14.90    1.30
   7  -5   6   32.50    1.50
   7   5   6   34.70    1.70
  -7   5  -6   33.40    1.80
  -7   5  -6   32.90    1.90
   7   5   6   33.20    1.70
   8  -5   6   89.19    3.30
   8   5   6   94.69    3.40
   8   5   6   86.89    3.40
  -8   5  -6   93.39    3.60
  -8   5  -6   90.69    3.60
   9  -5   6   40.00    2.00
  -9  -5  -6   42.40    2.30
  -9   5  -6   44.70    2.40
   9   5   6   40.90    2.20
   9   5   6   44.30    2.10
  -9   5  -6   43.90    2.30
  10  -6  -6   14.00    1.60
 -10   6   6   14.10    1.40
  10   6  -6   15.00    1.40
  10   6  -6   13.00    1.40
   9  -6  -6   19.10    1.70
   9   6  -6   17.40    1.60
  -9   6   6   19.90    1.50
   9   6  -6   18.40    1.50
  -8   6   6    0.00    0.60
   8   6  -6   -0.20    0.60
   8   6  -6    0.70    0.70
   7   6  -6    2.20    0.70
  -7   6   6    4.20    0.70
  -6   6   6   42.90    1.90
   6   6  -6   46.50    2.20
   6   6  -6   40.90    2.00
   5  -6  -6  277.77    8.10
   5   6  -6  270.97    8.40
  -5   6   6  276.97    8.00
  -5   6   6  282.97    8.50
  -4   6   6   20.50    0.80
   4   6  -6   19.40    1.00
  -4   6   6   20.10    1.10
  -3   6   6    0.80    0.40
   3   6  -6    0.70    0.40
   3   6  -6    0.70    0.30
  -3   6   6    1.30    0.30
   3   6  -6    0.40    0.20
   2  -6  -6   14.20    0.60
  -2  -6   6   15.10    0.70
   2   6  -6   14.70    0.80
  -2   6   6   14.10    0.90
  -2   6   6   15.10    0.70
   2   6  -6   15.90    0.80
   2   6  -6   14.00    0.60
   1  -6  -6    1.80    0.20
   1   6  -6    1.30    0.30
   1   6  -6    1.10    0.30
  -1   6   6    0.70    0.30
  -1   6   6    1.60    0.30
   1   6  -6    1.20    0.30
   0   6   6   48.80    1.80
   0   6  -6   49.40    1.70
   0   6  -6   47.00    1.70
   0   6  -6   49.70    1.70
   0   6   6   47.00    1.80
   0   6   6   49.80    1.70
   1   6   6  155.98    4.90
  -1   6  -6  153.98    4.70
   1   6   6  160.58    4.80
   1   6   6  148.59    4.80
  -1   6  -6  160.68    4.90
  -2  -6  -6    7.80    0.40
   2   6   6    7.00    0.40
  -2   6  -6    7.70    0.80
   2   6   6    6.70    0.70
   2   6   6    8.80    0.70
  -2   6  -6    6.80    0.70
  -3  -6  -6  480.55   13.70
   3   6   6  452.65   13.60
   3   6   6  483.55   14.00
  -3   6  -6  458.75   14.00
   3   6   6  488.15   13.80
  -3   6  -6  473.25   13.90
  -4   6  -6  269.27    8.40
   4   6   6  273.07    8.30
  -4   6  -6  272.37    8.20
   4   6   6  265.37    8.10
  -5   6  -6   30.60    1.70
   5   6   6   32.70    1.50
   5   6   6   30.00    1.60
  -6   6  -6    8.70    1.00
  -6   6  -6   10.40    1.20
  -6   6  -6    9.90    0.50
   6   6   6   11.10    1.00
   6   6   6    9.20    1.10
   7  -6   6    0.40    0.60
  -7   6  -6    0.70    0.70
   7   6   6    0.30    0.60
  -7   6  -6    0.00    0.70
   7   6   6    1.00    0.60
   8  -6   6    8.00    1.00
   8   6   6   11.30    1.30
  -8   6  -6    9.40    1.10
   8   6   6    8.10    1.00
  -8   6  -6    7.50    1.20
   9  -6   6   48.30    2.30
  -9  -6  -6   47.90    2.40
  -9   6  -6   50.29    3.60
   9   6   6   44.70    2.30
   9   6   6   49.99    2.30
  -9   6  -6   50.29    2.70
  10  -7  -6   12.50    1.40
  10   7  -6   12.90    1.50
  10   7  -6   12.90    1.50
 -10   7   6   10.20    1.20
   9  -7  -6    2.50    0.90
   9   7  -6    3.20    1.00
  -9   7   6    2.60    0.80
   9   7  -6    4.60    0.90
   8   7  -6    0.10    0.70
  -8   7   6   -0.20    0.60
   8   7  -6    0.30    0.70
  -7   7   6   56.49    2.50
   7   7  -6   59.19    2.50
   7   7  -6   63.19    2.50
   6   7  -6   12.90    1.10
  -6   7   6   12.50    1.20
   6   7  -6   11.80    1.60
  -5   7   6   20.80    1.30
   5   7  -6   18.60    1.30
  -5   7   6   20.30    0.80
   5   7  -6   20.50    1.20
   4   7  -6  215.78    6.70
  -4   7   6  226.88    6.80
  -4   7   6  219.88    6.40
   4   7  -6  214.28    6.60
  -3  -7   6   95.69    2.90
  -3   7   6   93.09    3.20
   3   7  -6   93.59    3.00
  -3   7   6   94.29    2.90
   3   7  -6   90.79    3.10
   3   7  -6   88.69    2.80
   2  -7  -6   84.39    2.80
   2   7  -6   92.29    2.90
   2   7  -6   94.59    3.00
   2   7  -6   91.69    2.80
  -2   7   6   93.29    2.90
  -2   7   6   87.29    3.00
  -1   7   6    1.20    0.40
   1   7  -6    0.10    0.30
   1   7  -6    0.00    0.30
  -1   7   6   -0.10    0.40
   1   7  -6   -0.10    0.30
   0   7  -6   23.30    1.00
   0   7  -6   22.50    1.00
   0   7   6   21.80    1.10
   0   7   6   23.60    1.10
   0   7  -6   22.30    1.00
   0   7   6   21.50    1.10
   1   7   6   65.59    2.20
  -1   7  -6   60.49    2.10
  -1   7  -6   63.89    2.30
   1   7   6   57.99    2.30
   1   7   6   60.19    2.20
  -1   7  -6   62.19    2.10
  -2   7  -6  126.79    4.00
  -2   7  -6  129.69    4.20
   2   7   6  124.49    4.20
   2   7   6  128.79    4.00
   3   7   6    0.60    0.50
  -3   7  -6   -0.20    0.50
  -3   7  -6    0.30    0.50
   3   7   6    0.40    0.20
  -4   7  -6   16.40    1.10
  -4   7  -6   13.80    1.30
   4   7   6   17.60    1.10
   4   7   6   17.00    1.20
  -5   7  -6   64.39    2.80
  -5   7  -6   68.99    2.60
   5   7   6   69.19    2.50
   5   7   6   66.59    2.70
  -6   7  -6    4.90    0.90
   6   7   6    5.00    0.70
  -6   7  -6    3.70    0.80
   6   7   6    3.10    0.80
  -7   7  -6    9.40    1.20
   7   7   6   12.60    1.30
  -7   7  -6   12.70    1.40
   7   7   6   13.80    1.30
   8  -7   6   53.49    2.40
  -8   7  -6   52.39    2.70
  -8   7  -6   56.79    2.70
   8   7   6   58.29    2.50
   8   7   6   50.39    2.50
   9  -7   6   12.30    1.40
   9   7   6   13.40    1.50
  -9   7  -6   15.90    1.80
  -9   7  -6   14.50    1.70
   9   7   6   12.20    1.30
  10  -8  -6   -0.60    1.00
 -10   8   6    1.50    0.90
  10   8  -6    1.10    1.00
  10   8  -6   -0.40    0.90
   9   8  -6    0.10    0.80
   9   8  -6   -0.90    1.10
  -9   8   6    0.80    0.80
   8   8  -6    1.20    0.80
  -8   8   6    0.40    0.70
   8   8  -6    1.10    0.80
   7   8  -6    1.00    0.70
   7   8  -6    0.20    0.70
  -7   8   6   -0.10    0.70
   6   8  -6    6.60    1.00
  -6   8   6    6.00    0.90
   6   8  -6    7.10    0.90
  -5   8   6   43.30    1.40
   5   8  -6   47.70    2.90
  -5   8   6   40.90    2.00
   5   8  -6   40.10    2.10
  -4  -8   6   26.50    1.00
   4   8  -6   25.80    1.30
   4   8  -6   26.80    0.90
   4   8  -6   26.20    1.20
  -4   8   6   26.70    1.10
  -4   8   6   25.50    1.40
  -3   8   6   27.60    1.40
   3   8  -6   26.60    1.20
   3   8  -6   29.50    1.40
   3   8  -6   25.70    1.00
  -3   8   6   27.10    1.10
   2  -8  -6   27.50    1.00
  -2   8   6   30.30    1.20
   2   8  -6   30.20    1.10
   2   8  -6   27.30    1.30
   2   8  -6   27.90    1.20
  -2   8   6   26.90    1.40
   1   8  -6   22.40    1.10
  -1   8   6   21.10    1.20
   1   8  -6   25.20    1.10
  -1   8   6   21.90    1.10
   1   8  -6   23.20    1.10
   0   8  -6   85.29    2.90
   0   8   6   91.89    3.00
   0   8   6   87.59    3.00
   0   8  -6   89.19    2.90
   0   8   6   88.19    3.00
   0   8  -6   90.19    2.90
  -1   8  -6  178.58    5.50
   1   8   6  177.08    5.60
  -1   8  -6  177.18    5.50
   1   8   6  180.68    5.70
  -1   8  -6  182.08    5.60
   1   8   6  183.18    5.60
   2   8   6  104.99    3.60
   2   8   6  111.39    3.50
  -2   8  -6  101.19    3.40
  -2   8  -6  107.89    3.70
  -3   8  -6   85.59    3.20
   3   8   6   84.89    3.20
  -3   8  -6   88.69    3.00
   3   8   6   89.29    3.00
   4   8   6   52.39    2.40
  -4   8  -6   43.60    2.60
   4   8   6   48.30    2.00
   4   8   6   47.80    1.80
  -4   8  -6   53.79    2.70
  -5   8  -6   31.00    1.80
   5   8   6   29.80    1.60
  -5   8  -6   32.50    1.70
   5   8   6   33.50    1.70
   6   8   6    5.60    0.80
  -6   8  -6    4.90    1.00
   6   8   6    5.90    0.90
  -6   8  -6    4.00    0.90
   7   8   6   -0.10    0.70
  -7   8  -6    0.50    0.80
  -7   8  -6   -0.40    0.80
   7   8   6   -0.10    0.60
   8  -8   6    1.20    0.70
   8   8   6    1.00    0.80
   8   8   6    1.10    0.80
  -8   8  -6    0.50    1.00
   9   9  -6   -0.10    0.80
   9   9  -6   -0.60    0.80
  -9   9   6   -0.20    0.80
   8   9  -6    2.50    0.80
  -8   9   6    2.40    0.90
   8   9  -6    1.60    0.80
   7   9  -6    0.40    0.70
  -7   9   6   -0.60    0.70
   7   9  -6    0.50    0.70
  -6   9   6   -0.50    0.70
   6   9  -6    0.30    0.70
   6   9  -6    0.30    0.60
  -5   9   6   19.00    0.80
  -5   9   6   18.90    1.40
   5   9  -6   17.40    1.50
   5   9  -6   18.60    1.30
   5   9  -6   16.10    1.10
  -4  -9   6   64.89    2.30
   4   9  -6   61.89    2.20
   4   9  -6   62.79    2.00
   4   9  -6   56.09    3.00
  -4   9   6   63.49    3.20
   3   9  -6  178.08    5.30
   3   9  -6  171.58    5.50
  -3   9   6  178.58    5.40
  -3   9   6  176.58    5.60
   3   9  -6  178.08    5.40
   2  -9  -6    2.10    0.30
   2   9  -6    2.70    0.60
  -2   9   6    1.10    0.60
  -2   9   6    2.80    0.50
   2   9  -6    1.80    0.50
   1   9  -6   32.20    1.30
  -1   9   6   29.30    1.50
   1   9  -6   30.90    1.40
  -1   9   6   30.90    1.40
   1   9  -6   30.10    1.30
   0   9  -6    2.90    0.50
   0   9  -6    3.00    0.50
   0   9   6    3.00    0.60
   0   9   6    2.30    0.60
   0   9  -6    2.80    0.50
   0   9   6    2.50    0.60
   1   9   6   26.50    1.40
   1   9   6   28.30    1.40
  -1   9  -6   26.00    1.20
   1   9   6   26.60    1.40
  -1   9  -6   27.30    1.40
  -2   9  -6   80.99    2.90
   2   9   6   85.19    3.10
  -2   9  -6   86.29    3.10
   2   9   6   83.59    2.90
  -3   9  -6   58.19    2.20
   3   9   6   54.89    2.20
   3   9   6   56.29    2.60
  -3   9  -6   58.39    2.40
  -4   9  -6    0.50    0.70
   4   9   6    1.10    0.70
  -4   9  -6    1.50    0.70
   4   9   6    1.50    0.60
  -5   9  -6    2.40    0.70
   5   9   6    1.90    0.60
  -5   9  -6    2.20    0.40
   5   9   6    2.70    0.80
  -5   9  -6    1.70    0.80
  -6   9  -6   15.00    1.60
   6   9   6   17.00    1.50
  -6   9  -6   15.00    1.40
   6   9   6   15.90    1.30
   7   9   6   15.30    1.50
  -7   9  -6   16.50    1.50
   7   9   6   15.90    1.50
  -7   9  -6   16.00    1.60
   8  -9   6    3.90    0.90
  -8   9  -6    6.40    1.30
  -8   9  -6    5.20    1.20
   8   9   6    5.70    1.00
   9  10  -6   12.30    1.40
  -9  10   6   10.80    1.40
   9  10  -6   11.30    1.30
   8  10  -6    0.50    0.90
  -8  10   6    1.10    0.90
   8  10  -6    0.30    0.90
   7  10  -6    1.90    0.90
   7  10  -6    0.90    0.70
  -7  10   6   -0.50    0.70
   6  10  -6   12.20    1.20
   6  10  -6   11.80    1.30
  -6  10   6    9.20    1.10
   6  10  -6    9.20    1.10
  -5 -10   6   13.50    0.60
   5  10  -6   12.20    1.00
  -5  10   6   10.30    1.10
  -5  10   6   13.40    0.70
   5  10  -6   13.80    1.20
   5  10  -6   14.10    1.50
  -4  10   6   21.10    1.50
   4  10  -6   20.90    1.20
  -4  10   6   21.30    1.00
   4  10  -6   23.10    1.40
   4  10  -6   21.60    0.90
   4  10  -6   21.90    1.60
   3  10  -6  148.09    5.40
   3  10  -6  151.48    4.90
  -3  10   6  157.68    4.90
  -3  10   6  154.98    5.20
   3  10  -6  165.68    5.70
   3  10  -6  168.68    5.20
   2  10  -6   -0.50    0.40
  -2  10   6   -0.40    0.70
  -2  10   6   -0.20    0.40
   2  10  -6    0.50    0.60
   2  10  -6   -0.30    0.40
   2  10  -6    0.00    0.50
   1  10  -6    6.70    0.80
  -1  10   6    5.60    0.80
  -1  10   6    6.30    0.70
   1  10  -6    8.30    1.00
   1  10  -6    7.40    0.80
   0  10   6  130.09    4.30
   0  10  -6  128.79    4.10
   0  10   6  124.89    4.20
   0  10  -6  128.49    4.00
   0  10   6  129.89    4.20
   0  10  -6  123.79    4.10
  -1  10  -6  184.78    5.80
   1  10   6  183.98    5.80
  -1  10  -6  182.38    5.60
   1  10   6  179.78    5.80
   1  10   6  184.48    5.90
   2  10   6    3.20    0.70
  -2  10  -6    4.50    0.70
   2  10   6    3.80    0.80
  -2  10  -6    3.00    0.70
  -3  10  -6    2.60    0.80
  -3  10  -6    1.40    0.70
   3  10   6    1.80    0.70
   4  10   6    2.00    0.70
  -4  10  -6    1.90    0.80
  -4  10  -6    1.20    0.40
   4  10   6    1.60    0.70
  -4  10  -6    1.50    0.70
   5  10   6    1.10    0.70
  -5  10  -6    0.50    0.70
  -5  10  -6    0.70    0.30
   5  10   6    1.00    0.70
  -5  10  -6   -0.20    0.80
  -6  10  -6    2.50    0.90
   6  10   6    2.20    0.80
   6  10   6    1.60    0.80
  -6  10  -6    1.30    0.90
   7  10   6    1.20    0.80
  -7  10  -6    1.90    1.00
  -7  10  -6    2.60    1.30
   7  10   6    1.40    1.00
   8  11  -6   -0.40    0.70
   8  11  -6    0.50    0.90
   8  11  -6   -0.10    0.90
  -8  11   6   -0.20    1.00
   7  11  -6    2.80    0.90
   7  11  -6    2.20    0.70
  -7  11   6    0.90    0.90
   7  11  -6    1.10    0.80
   6  11  -6    0.60    0.70
   6  11  -6    0.30    0.60
  -6  11   6   -1.10    0.80
   6  11  -6    0.10    0.80
  -5  11   6   16.10    1.50
   5  11  -6   18.00    1.10
   5  11  -6   17.10    1.60
   5  11  -6   19.30    1.50
  -4  11   6   30.50    1.30
   4  11  -6   31.20    1.90
   4  11  -6   30.60    1.40
   4  11  -6   30.60    1.20
   4  11  -6   31.20    1.70
  -4  11   6   31.10    1.80
   3  11  -6   12.60    1.40
   3  11  -6   11.70    0.90
   3  11  -6   11.60    0.90
   3  11  -6   12.20    1.20
  -3  11   6   12.00    1.30
  -3  11   6   12.50    0.90
   2  11  -6    2.90    0.70
   2  11  -6    2.40    0.50
  -2  11   6    2.30    0.60
  -2  11   6    2.60    0.80
   2  11  -6    2.90    0.80
   2  11  -6    2.70    0.50
  -1  11   6   -0.20    0.50
   1  11  -6   -0.40    0.90
   1  11  -6    0.50    0.50
   1  11  -6    0.90    0.60
  -1  11   6    0.20    0.60
   1  11  -6    1.30    0.50
   0  11   6   10.00    1.10
   0  11  -6   10.60    1.10
   0  11  -6   10.90    1.00
   0  11  -6    9.40    1.10
   0  11   6    9.00    0.90
   0  11  -6    9.40    0.90
   0  11   6    9.80    1.10
   1  11   6    2.40    0.70
  -1  11  -6    2.10    0.70
   1  11   6    2.20    0.70
  -1  11  -6    2.60    0.60
  -1  11  -6    2.70    0.70
   1  11   6    3.20    0.70
  -2  11  -6    5.30    0.80
  -2  11  -6    5.60    0.90
   2  11   6    5.60    0.90
  -2  11  -6    5.10    0.70
   2  11   6    5.40    0.80
   2  11   6    4.00    0.80
  -3  11  -6   12.40    1.00
   3  11   6   13.10    1.20
   3  11   6   11.40    1.30
  -3  11  -6   13.20    1.40
  -3  11  -6   12.60    1.10
   4  11   6    3.30    0.80
  -4  11  -6    3.70    0.50
  -4  11  -6    4.70    0.80
   4  11   6    2.50    0.80
  -4  11  -6    4.20    1.00
   5  11   6    1.00    0.70
   5  11   6    0.30    0.70
  -5  11  -6   -0.50    0.80
  -5  11  -6    0.20    0.30
  -5  11  -6    0.80    0.70
   6  11   6    6.30    1.10
  -6  11  -6    4.50    1.00
   6  11   6    5.00    0.90
  -6  11  -6    5.70    1.10
   7  11   6    0.20    0.90
  -7  11  -6    1.50    1.00
  -7  11  -6    0.50    0.80
   7  11   6    1.30    0.90
   7  12  -6    0.60    0.90
  -7  12   6    1.10    1.20
   7  12  -6    0.40    0.60
   7  12  -6    0.60    0.90
  -6  12   6    2.60    1.00
   6  12  -6    4.20    1.00
   6  12  -6    2.60    1.00
   6  12  -6    4.00    0.70
  -5  12   6    0.20    0.40
   5  12  -6    0.60    0.80
   5  12  -6    0.50    0.50
  -5  12   6   -0.20    0.80
   5  12  -6    0.60    0.70
   4  12  -6   12.90    1.50
   4  12  -6   12.00    1.00
   4  12  -6   14.10    1.30
   4  12  -6   12.00    0.90
  -4  12   6   12.00    0.90
  -4  12   6   12.50    1.30
   3  12  -6   21.70    1.50
   3  12  -6   21.70    1.10
   3  12  -6   23.40    1.70
   3  12  -6   19.50    1.10
  -3  12   6   19.40    1.20
  -3  12   6   22.20    1.60
   2  12  -6    0.90    0.70
  -2  12   6    1.30    0.60
  -2  12   6    0.10    0.70
   2  12  -6    1.70    0.50
   2  12  -6    1.10    0.50
   2  12  -6    1.80    0.80
   1  12  -6    4.60    0.90
  -1  12   6    3.70    0.70
  -1  12   6    3.60    0.80
   1  12  -6    4.40    0.60
   1  12  -6    4.80    0.80
   1  12  -6    4.70    0.70
   0  12   6   -0.30    0.70
   0  12   6   -0.30    0.60
   0  12  -6    0.00    0.60
   0  12  -6    0.40    0.50
   0  12  -6   -0.10    0.60
   1  12   6   36.20    1.80
  -1  12  -6   33.30    1.50
   1  12   6   33.20    1.80
   1  12   6   33.80    1.80
  -1  12  -6   33.30    1.80
  -1  12  -6   31.50    1.70
  -2  12  -6    1.20    0.70
  -2  12  -6    0.20    0.70
   2  12   6    1.40    0.70
   2  12   6    0.70    0.70
  -2  12  -6    0.80    0.60
   2  12   6    0.60    0.70
  -3  12  -6    1.20    0.80
  -3  12  -6    2.10    0.70
   3  12   6    1.60    0.70
  -3  12  -6    0.70    0.50
   3  12   6    0.60    0.70
   4  12   6    0.60    0.70
   4  12   6    0.90    0.70
  -4  12  -6    0.10    0.40
  -4  12  -6    0.40    0.70
  -4  12  -6   -0.10    0.80
  -5  12  -6    3.50    0.90
   5  12   6    2.70    0.90
   5  12   6    3.60    0.90
  -5  12  -6    2.60    1.00
  -6  12  -6    3.60    1.10
   6  12   6    5.50    1.10
  -6  12  -6    5.50    1.00
  -7  13   6    1.80    1.10
   7  13  -6    3.00    1.00
   7  13  -6    2.40    1.00
   7  13  -6    3.80    0.80
   6  13  -6   17.30    1.60
  -6  13   6   14.50    1.80
   6  13  -6   19.10    1.80
   6  13  -6   16.40    1.20
   5  13  -6    8.50    1.30
   5  13  -6   10.90    1.10
  -5  13   6    9.80    1.30
   5  13  -6    8.70    1.10
  -5  13   6    9.10    0.80
   4  13  -6   -0.20    0.50
   4  13  -6   -0.20    0.50
  -4  13   6    0.00    0.80
  -4  13   6    0.30    0.50
   4  13  -6    0.90    0.80
   4  13  -6    0.80    0.70
  -3  13   6   -0.60    0.80
   3  13  -6    1.40    0.80
   3  13  -6    0.80    0.50
  -3  13   6    0.40    0.50
   3  13  -6    1.10    0.80
   3  13  -6   -0.20    0.50
   2  13  -6    5.10    0.90
   2  13  -6    4.70    0.90
  -2  13   6    5.50    1.00
   2  13  -6    5.40    0.70
   2  13  -6    5.30    0.70
   1  13  -6    1.10    0.50
   1  13  -6    0.10    0.70
  -1  13   6    0.20    0.60
  -1  13   6    0.00    0.70
   1  13  -6    1.30    0.80
   1  13  -6    0.40    0.60
   0  13  -6    1.30    0.70
   0  13   6    1.70    0.70
   0  13  -6    2.00    0.70
   0  13   6    0.90    0.80
   0  13  -6    0.90    0.70
   0  13  -6    1.40    0.60
   1  13   6    1.30    0.80
   1  13   6    0.90    0.70
  -1  13  -6    0.30    0.60
  -1  13  -6   -0.70    0.60
   1  13   6    0.70    0.70
  -1  13  -6    0.60    0.70
  -2  13  -6   -0.10    0.50
   2  13   6    1.20    0.80
   2  13   6    0.80    0.70
  -2  13  -6   -0.70    0.50
   2  13   6    0.50    0.70
  -2  13  -6    0.50    0.80
  -3  13  -6    2.90    0.70
   3  13   6    3.60    0.90
   3  13   6    3.10    0.90
  -3  13  -6    2.90    0.90
  -3  13  -6    3.20    0.60
  -4  13  -6   14.20    1.30
  -4  13  -6   12.00    1.40
   4  13   6   15.80    1.50
  -4  13  -6   14.80    1.00
   4  13   6   15.30    1.60
  -5  13  -6    2.50    0.80
   5  13   6    4.40    1.10
  -5  13  -6    1.80    1.00
   5  13   6    2.70    1.00
   6  14  -6    0.50    0.90
   5  14  -6    1.30    0.90
   5  14  -6    0.30    0.70
   5  14  -6    0.30    0.80
  -5  14   6    0.40    0.50
  -5  14   6   -0.60    0.90
   4  14  -6    7.90    1.20
  -4  14   6    6.60    0.70
   4  14  -6    6.60    0.70
  -4  14   6    7.00    1.90
   4  14  -6    6.10    1.40
   4  14  -6    6.90    0.70
  -3  14   6    1.30    0.90
   3  14  -6    2.20    0.60
   3  14  -6    2.10    0.60
   3  14  -6    3.20    0.90
   3  14  -6    2.60    0.90
  -2  14   6   10.80    1.10
   2  14  -6   10.60    0.90
   2  14  -6   10.70    1.10
  -2  14   6   13.60    1.50
   2  14  -6   11.40    1.30
   2  14  -6   12.00    1.40
   1  14  -6   21.60    1.40
   1  14  -6   23.80    1.60
   1  14  -6   19.90    1.60
   1  14  -6   19.70    1.20
  -1  14   6   21.70    1.70
  -1  14   6   21.70    1.50
   0  14  -6   15.80    1.40
   0  14  -6   13.40    1.10
   0  14   6   12.60    1.40
   0  14  -6   15.60    1.40
   0  14  -6   15.00    1.40
   0  14   6   16.00    1.60
   1  14   6    3.20    0.90
  -1  14  -6    2.20    0.70
   1  14   6    2.20    0.90
  -1  14  -6    3.10    0.80
   1  14   6    2.40    0.90
  -1  14  -6    2.30    0.60
   2  14   6   -0.10    0.80
   2  14   6    0.40    0.80
  -2  14  -6    0.30    0.60
  -2  14  -6   -0.60    0.70
   2  14   6    0.70    0.80
  -2  14  -6    0.90    0.60
  -3  14  -6    0.50    0.90
  -3  14  -6    0.50    0.70
  -3  14  -6    0.50    0.50
   3  14   6    1.80    1.60
   3  14   6    0.30    0.90
  -4  14  -6   -0.20    0.40
   4  14   6   -0.60    0.80
   4  14   6    0.20    0.80
  -4  14  -6   -0.40    0.90
  -4  14  -6    1.10    0.70
   4  15  -6   10.10    1.40
   4  15  -6    8.90    1.20
  -4  15   6    8.90    1.30
   4  15  -6    8.80    1.00
   4  15  -6   10.40    1.00
  -3  15   6    2.40    0.60
  -3  15   6    0.50    1.00
   3  15  -6    2.30    0.90
   3  15  -6    2.80    0.60
   2  15  -6    3.40    1.50
   2  15  -6    2.90    0.90
   2  15  -6    2.90    0.60
  -2  15   6    2.50    0.70
   2  15  -6    3.60    0.70
   1  15  -6    5.20    1.00
   1  15  -6    4.60    0.80
   1  15  -6    5.70    0.90
  -1  15   6    5.80    1.10
   1  15  -6    4.50    1.00
  -1  15   6    4.70    0.90
   0  15   6    2.10    0.90
   0  15  -6    1.70    0.60
   0  15  -6    0.50    0.70
   0  15   6    2.30    0.80
   0  15  -6    1.20    0.80
   1  15   6    8.20    1.20
   1  15   6    7.20    1.10
  -1  15  -6    8.60    1.10
  -1  15  -6    9.60    1.00
  -1  15  -6    7.80    1.00
  -2  15  -6    7.90    0.90
  -2  15  -6    8.80    1.20
  -2  15  -6    9.10    1.00
   2  15   6    9.30    1.20
  -3  15  -6   11.00    1.20
  -3  15  -6    9.00    1.00
   3  15   6    8.30    1.20
  -3  15  -6    7.10    1.20
   3  15   6    7.00    1.20
   1  16  -6   15.90    1.50
  -1  16   6   18.50    1.50
   1  16  -6   16.70    1.60
   1  16  -6   17.30    1.20
   1  16  -6   18.50    1.70
  -1  16   6   16.10    1.70
   0  16   6    1.80    1.00
   0  16  -6    2.30    0.80
   0  16   6    1.80    0.80
   0  16  -6    1.00    0.80
   0  16  -6    3.00    0.60
 -11   0   7    1.10    0.50
  11   0  -7   -0.40    0.40
  11   0  -7   -0.50    0.80
  10   0  -7   -0.40    0.70
 -10   0   7    0.30    0.40
  10   0  -7    0.60    0.40
   9   0  -7   -0.20    0.40
   9   0  -7   -0.30    0.70
  -9   0   7   -0.10    0.40
   8   0  -7   -0.10    0.60
   8   0  -7    0.40    0.40
   7   0  -7    0.30    0.60
  -7   0   7    0.20    0.40
   6   0  -7   -0.20    0.40
  -6   0   7    0.80    0.30
   5   0  -7    0.10    0.40
  -5   0   7    0.50    0.30
   5   0  -7    1.00    0.30
   4   0  -7    0.60    0.20
   4   0  -7    0.10    0.30
   3   0  -7   -0.10    0.20
   3   0  -7    0.20    0.20
  -3   0   7    0.00    0.20
  -2   0   7    0.00    0.20
   2   0  -7    0.30    0.20
   2   0  -7    0.00    0.20
   1   0  -7    0.10    0.10
  -1   0   7    0.10    0.20
   1   0  -7    0.40    0.20
   0   0   7    0.60    0.20
   0   0  -7    0.20    0.20
  -1   0  -7    0.30    0.30
   1   0   7    0.40    0.20
   2   0   7    0.30    0.10
   2   0   7   -0.20    0.30
   4   0   7    0.10    0.20
  -4   0  -7   -0.50    0.40
   4   0   7   -0.20    0.30
   5   0   7    0.00    0.30
  -5   0  -7   -0.40    0.40
   5   0   7   -0.10    0.30
   6   0   7   -0.30    0.30
  -6   0  -7   -0.70    0.50
  -6   0  -7   -0.30    0.50
   6   0   7    0.20    0.40
  -7   0  -7   -2.10    0.70
   7   0   7   -0.20    0.40
  -7   0  -7    0.10    0.60
   7   0   7   -0.50    0.40
  -8   0  -7   -1.30    0.80
  -8   0  -7   -0.30    0.70
   8   0   7   -1.00    0.50
   8   0   7   -0.10    0.40
   9   0   7    0.30    0.40
  -9   0  -7    1.30    0.90
  -9   0  -7   -0.30    0.70
   9   0   7   -1.50    0.60
  10   0   7    0.20    0.40
 -10   0  -7    0.80    0.90
 -10   0  -7    0.50    0.90
  10   0   7   -0.50    0.60
  11  -1  -7    1.60    0.90
  11   1  -7    1.10    0.80
 -11   1   7    2.80    0.60
  11   1  -7    2.40    0.60
 -10  -1   7    7.30    0.70
  10  -1  -7    5.90    1.00
  10  -1  -7    7.20    0.70
  10   1  -7    6.60    1.00
  10   1  -7    8.20    0.90
 -10   1   7    7.20    0.80
  -9  -1   7   21.40    1.00
   9  -1  -7   21.60    1.10
   9  -1  -7   24.10    1.60
   9   1  -7   24.50    1.30
  -9   1   7   21.60    1.20
   9   1  -7   25.30    1.60
   8  -1  -7   40.10    1.90
  -8  -1   7   36.00    1.40
   8  -1  -7   39.20    1.50
   8   1  -7   36.00    1.60
  -8   1   7   34.80    1.50
   8   1  -7   40.00    1.90
   7  -1  -7    0.80    0.60
  -7  -1   7    0.40    0.30
   7   1  -7    0.70    0.60
  -6  -1   7    1.10    0.30
   6  -1  -7    1.10    0.60
   6   1  -7    1.40    0.60
   6   1  -7    0.70    0.20
  -6   1   7    1.10    0.40
   5  -1  -7   24.10    1.20
  -5  -1   7   24.70    0.90
   5   1  -7   23.90    1.00
   5   1  -7   22.10    1.20
  -5   1   7   24.90    1.00
   4  -1  -7   16.80    0.90
  -4  -1   7   15.70    0.60
  -4   1   7   18.40    0.80
   4   1  -7   14.70    0.90
   4   1  -7   16.70    0.60
   3   1  -7   67.49    2.20
  -3   1   7   68.59    2.20
   3   1  -7   69.19    2.20
  -2   1   7   42.70    1.40
  -2   1   7   40.50    1.40
   2   1  -7   41.80    1.40
   2   1  -7   42.40    1.30
  -1  -1   7  224.08    6.50
   1  -1  -7  220.68    6.50
   1   1  -7  218.68    6.40
   1   1  -7  219.28    6.50
  -1   1   7  221.28    6.50
   0  -1  -7    0.50    0.10
   0  -1  -7    0.60    0.20
   0  -1   7    0.80    0.20
   0   1   7    0.70    0.20
   0   1  -7    0.70    0.20
  -1  -1  -7   20.60    0.80
  -1  -1  -7   20.70    0.70
   1  -1   7   20.20    0.90
   1   1   7   20.20    0.70
   1   1   7   20.70    0.90
   2  -1   7    1.60    0.20
  -2  -1  -7    1.80    0.20
  -2  -1  -7    1.10    0.30
   2  -1   7    1.40    0.30
   2   1   7    0.70    0.30
   2   1   7    1.70    0.20
  -2   1  -7    0.80    0.30
   3  -1   7  167.48    5.00
  -3  -1  -7  163.48    4.90
   3  -1   7  166.18    4.80
  -3  -1  -7  160.68    5.00
   3   1   7  162.78    5.00
  -3   1  -7  157.28    5.00
   3   1   7  169.68    4.80
  -4  -1  -7    2.20    0.50
   4  -1   7    2.70    0.30
  -4   1  -7    2.10    0.50
   4   1   7    2.50    0.40
   4   1   7    3.40    0.40
   5  -1   7    1.50    0.40
  -5  -1  -7    0.90    0.50
   5  -1   7    1.20    0.40
   5   1   7    1.60    0.40
  -5   1  -7    0.60    0.50
  -5   1  -7    0.90    0.50
   5   1   7    1.40    0.40
   6  -1   7    5.30    0.60
  -6  -1  -7    4.80    0.80
   6  -1   7    6.20    0.70
  -6   1  -7    5.90    0.80
   6   1   7    5.60    0.60
   6   1   7    5.80    0.60
  -7  -1  -7    0.30    0.60
  -7  -1  -7   -1.40    0.60
   7  -1   7   -0.50    0.40
   7  -1   7   -0.40    0.40
  -7   1  -7   -1.60    0.70
  -7   1  -7    0.10    0.60
   7   1   7   -0.20    0.40
   7   1   7   -0.30    0.40
  -8  -1  -7   -2.00    0.70
   8  -1   7    0.30    0.60
   8  -1   7    0.30    0.40
  -8  -1  -7    0.70    0.70
  -8   1  -7   -1.20    0.80
   8   1   7    0.90    0.60
  -8   1  -7    1.30    0.70
   8   1   7    0.10    0.50
  -9  -1  -7    4.00    0.90
   9  -1   7    4.10    0.80
  -9  -1  -7    3.90    1.00
   9  -1   7    3.70    0.50
  -9   1  -7    3.50    1.00
   9   1   7    4.20    0.60
   9   1   7    3.20    0.70
  -9   1  -7    3.40    0.90
 -10  -1  -7    2.60    1.00
  10  -1   7    1.20    0.70
 -10  -1  -7    1.70    0.90
  10   1   7    1.50    0.80
 -10   1  -7    2.70    1.10
  11  -2  -7   -0.10    0.80
  11   2  -7    0.50    0.80
  11   2  -7   -0.10    0.60
  10  -2  -7   -0.40    0.70
 -10  -2   7    0.40    0.30
  10  -2  -7    0.90    0.30
  10   2  -7   -0.20    0.70
  10   2  -7    1.00    0.60
 -10   2   7    0.30    0.50
  -9  -2   7    2.90    0.40
   9  -2  -7    1.80    0.70
   9  -2  -7    2.30    0.40
   9   2  -7    1.90    0.80
   9   2  -7    2.20    0.60
  -9   2   7    3.40    0.60
   8  -2  -7    4.10    0.80
  -8  -2   7    3.30    0.40
   8  -2  -7    3.80    0.50
   8   2  -7    3.30    0.60
   8   2  -7    2.70    0.80
  -8   2   7    3.80    0.60
  -7  -2   7   35.10    1.10
   7  -2  -7   32.50    1.80
  -7   2   7   34.10    1.50
   7   2  -7   31.40    1.70
   6  -2  -7  230.08    7.20
  -6   2   7  236.58    7.00
   6   2  -7  228.08    7.20
   5  -2  -7  233.08    7.30
  -5   2   7  246.68    7.10
   5   2  -7  236.08    7.30
   4   2  -7   89.89    3.10
  -4   2   7  101.19    3.00
   3   2  -7   85.99    2.60
  -3   2   7   87.69    2.70
   3   2  -7   89.19    2.80
  -3   2   7   93.79    2.80
  -2  -2   7  344.07   10.30
  -2   2   7  352.46   10.20
   2   2  -7  357.86   10.20
  -2   2   7  356.86   10.30
  -1  -2   7  190.28    5.70
   1  -2  -7  193.78    5.70
   1   2  -7  199.78    5.80
   1   2  -7  196.18    5.60
  -1   2   7  192.08    5.80
   0  -2  -7    0.90    0.30
   0  -2   7    1.50    0.20
   0  -2  -7    1.00    0.20
   0   2  -7    0.90    0.10
   0   2   7    0.70    0.20
   0   2   7    1.10    0.20
   0   2  -7    1.00    0.30
   1  -2   7  177.58    5.50
  -1  -2  -7  196.78    5.60
  -1  -2  -7  181.68    5.40
   1   2   7  184.18    5.60
   1   2   7  183.28    5.40
  -1   2  -7  186.48    5.50
   2  -2   7    2.30    0.20
   2  -2   7    2.20    0.20
   2  -2   7    1.40    0.30
  -2  -2  -7    1.90    0.30
  -2  -2  -7    2.00    0.20
  -2   2  -7    3.50    0.50
   2   2   7    2.20    0.30
   2   2   7    1.50    0.40
  -3  -2  -7  131.19    4.10
   3  -2   7  135.19    4.10
   3  -2   7  138.39    4.00
   3   2   7  128.89    4.20
   3   2   7  133.59    4.00
  -3   2  -7  131.19    4.20
  -3   2  -7  137.09    4.30
  -4  -2  -7  110.19    3.50
   4  -2   7  116.39    3.50
   4  -2   7  111.79    3.50
   4   2   7  106.99    3.60
  -4   2  -7  109.19    3.80
  -4   2  -7  110.69    3.60
   4   2   7  114.79    3.40
   5  -2   7    0.10    0.30
  -5  -2  -7   -0.10    0.40
  -5   2  -7    0.20    0.50
  -5   2  -7   -0.70    0.50
   5   2   7    0.20    0.40
   5   2   7    1.10    0.30
   6  -2   7    3.40    0.50
  -6  -2  -7    3.40    0.70
   6  -2   7    3.60    0.50
   6   2   7    4.00    0.50
  -6   2  -7    2.90    0.70
  -6   2  -7    3.10    0.70
   6   2   7    4.70    0.60
   7  -2   7   17.90    1.10
  -7  -2  -7   18.00    1.40
  -7  -2  -7   14.20    1.30
   7  -2   7   17.80    0.90
  -7   2  -7   16.70    1.40
   7   2   7   17.30    1.20
  -7   2  -7   15.20    1.40
   7   2   7   16.60    1.10
  -8  -2  -7    1.40    0.80
   8  -2   7    2.50    0.60
  -8  -2  -7    2.80    0.80
   8  -2   7    2.90    0.50
   8   2   7    1.80    0.60
  -8   2  -7    1.50    0.90
  -8   2  -7    2.40    0.80
   8   2   7    2.90    0.70
  -9  -2  -7   -0.50    0.70
   9  -2   7   -0.90    0.60
  -9  -2  -7    0.70    0.80
   9  -2   7    0.30    0.40
   9   2   7   -0.30    0.60
  -9   2  -7   -0.40    0.90
   9   2   7    0.90    0.60
  -9   2  -7    0.60    0.80
  11  -3  -7    0.00    0.80
  11   3  -7    1.00    0.60
  11   3  -7    0.40    0.90
 -11   3   7    0.80    0.60
  10  -3  -7   16.10    1.50
  10   3  -7   15.00    1.30
  10   3  -7   18.30    1.60
 -10   3   7   17.90    1.40
   9  -3  -7   27.60    1.10
   9  -3  -7   30.60    1.80
   9   3  -7   30.40    1.80
   9   3  -7   27.00    1.50
  -9   3   7   29.30    1.50
   8  -3  -7   69.59    2.30
   8  -3  -7   75.99    2.90
   8   3  -7   76.89    2.70
   8   3  -7   75.89    2.90
  -8   3   7   70.99    2.70
   7  -3  -7   60.09    2.70
  -7   3   7   55.59    2.20
   6  -3  -7   29.60    1.50
   6   3  -7   28.90    1.50
  -6   3   7   30.00    1.30
   5   3  -7   14.20    1.00
  -5   3   7   16.40    0.90
   4   3  -7   77.19    2.60
  -3   3   7 1014.00   28.80
   3   3  -7  974.20   28.90
  -3   3   7 1027.30   28.90
  -2   3   7  158.98    4.90
   2   3  -7  161.98    4.90
   2   3  -7  165.48    5.00
  -2   3   7  171.28    5.00
   2   3  -7  169.88    4.90
   1  -3  -7  261.77    7.60
  -1  -3   7  254.67    7.60
  -1   3   7  264.87    7.70
  -1   3   7  260.17    7.70
   1   3  -7  253.77    8.00
   1   3  -7  271.17    7.60
   1   3  -7  260.57    7.70
   0  -3   7  341.67    9.80
   0  -3  -7  339.27    9.80
   0  -3  -7  338.77    9.80
   0   3   7  348.97    9.90
   0   3  -7  329.67    9.90
   0   3  -7  327.77   10.00
   0   3  -7  350.96    9.80
  -1  -3  -7   13.40    0.60
   1  -3   7   13.30    0.50
  -1  -3  -7   12.00    0.60
   1   3   7   12.10    0.60
  -1   3  -7   13.10    0.70
   1   3   7   14.10    0.60
  -1   3  -7   12.20    0.80
   1   3   7   13.90    0.80
  -2  -3  -7    1.40    0.30
   2  -3   7    1.50    0.20
   2  -3   7    2.00    0.30
  -2   3  -7    1.50    0.40
   2   3   7    1.30    0.40
   2   3   7    1.10    0.30
  -2   3  -7    1.40    0.40
  -3  -3  -7    2.10    0.40
   3  -3   7    2.50    0.40
  -3   3  -7    1.70    0.50
   3   3   7    2.20    0.30
  -3   3  -7    1.80    0.50
   4  -3   7    2.00    0.30
  -4  -3  -7    2.10    0.40
   4  -3   7    1.80    0.30
  -4   3  -7    1.30    0.50
   4   3   7    2.10    0.40
   4   3   7    1.00    0.40
  -4   3  -7    2.00    0.50
   5  -3   7    3.60    0.40
   5  -3   7    3.90    0.50
  -5  -3  -7    2.20    0.50
  -5   3  -7    2.50    0.70
   5   3   7    2.60    0.60
  -5   3  -7    2.40    0.60
   5   3   7    3.30    0.50
  -6  -3  -7    5.10    0.70
   6  -3   7    5.90    0.70
   6  -3   7    6.90    0.70
  -6   3  -7    5.20    0.80
   6   3   7    5.70    0.70
  -6   3  -7    6.00    0.90
   6   3   7    6.00    0.70
  -7  -3  -7    1.90    0.70
   7  -3   7    3.80    0.60
   7   3   7    2.80    0.70
  -7   3  -7    3.10    0.80
  -7   3  -7    3.10    0.90
   7   3   7    3.10    0.60
  -8  -3  -7   11.90    1.20
  -8  -3  -7   14.30    1.40
   8  -3   7   12.50    1.10
  -8   3  -7   12.80    1.40
  -8   3  -7   13.10    1.40
   8   3   7   13.00    1.10
   8   3   7   12.10    1.20
  -9  -3  -7    0.90    0.80
  -9  -3  -7    1.90    0.90
   9  -3   7    2.10    0.70
  -9   3  -7    2.10    0.90
   9   3   7    2.30    0.70
   9   3   7    3.00    0.70
  -9   3  -7    2.40    1.30
  11  -4  -7    5.00    1.10
 -11   4   7    5.20    0.90
  11   4  -7    6.30    0.90
  11   4  -7    5.60    1.10
  10  -4  -7    1.10    0.80
  10   4  -7    0.10    0.60
  10   4  -7   -0.10    0.80
 -10   4   7    0.90    0.60
   9  -4  -7    0.20    0.70
   9   4  -7   -0.60    0.60
  -9   4   7    0.10    0.50
   9   4  -7   -0.60    0.70
   8  -4  -7    7.30    0.50
   8  -4  -7    8.70    0.40
   8   4  -7    6.60    0.90
  -8   4   7    6.80    0.80
   8   4  -7    6.20    0.80
   7  -4  -7   29.70    1.60
   7   4  -7   27.90    1.60
  -7   4   7   32.50    1.50
   6   4  -7   36.90    1.70
  -6   4   7   37.90    1.60
  -5   4   7  356.26   10.50
   5   4  -7  351.26   10.50
   4   4  -7  220.28    6.70
  -4   4   7  224.68    6.80
  -4   4   7  227.08    6.60
  -3   4   7  126.19    3.80
   3   4  -7  126.69    3.90
  -3   4   7  127.29    4.00
   2   4  -7   23.40    0.90
  -2   4   7   24.40    1.00
   2   4  -7   24.70    1.00
   2   4  -7   24.80    0.90
   1  -4  -7   45.10    1.40
  -1   4   7   42.90    1.60
   1   4  -7   42.80    1.50
   1   4  -7   44.20    1.50
   1   4  -7   45.20    1.50
  -1   4   7   43.90    1.50
   0  -4  -7   83.49    2.50
   0  -4   7   80.79    2.50
   0   4  -7   82.89    2.60
   0   4  -7   81.59    2.70
   0   4   7   79.79    2.70
   0   4   7   80.89    2.60
   0   4  -7   81.19    2.50
   1  -4   7  199.98    5.90
  -1  -4  -7  207.08    5.90
   1   4   7  203.58    6.00
  -1   4  -7  204.78    6.10
   1   4   7  197.78    5.90
   1   4   7  210.28    6.20
   2  -4   7  642.44   19.10
  -2  -4  -7  669.83   19.10
   2   4   7  658.43   19.30
   2   4   7  663.63   19.10
  -2   4  -7  631.84   19.40
   2   4   7  703.53   19.20
  -2   4  -7  681.33   19.20
  -3  -4  -7   34.40    1.30
  -3   4  -7   35.10    1.40
   3   4   7   32.30    1.40
  -3   4  -7   34.30    1.60
   3   4   7   34.10    1.50
  -4  -4  -7   27.70    1.20
   4   4   7   23.30    1.30
   4   4   7   26.90    1.10
  -4   4  -7   26.30    1.30
  -4   4  -7   25.00    1.40
  -5  -4  -7    6.50    0.70
   5  -4   7    7.80    0.70
   5   4   7    8.10    0.70
  -5   4  -7    5.90    0.80
   5   4   7    7.40    0.80
  -5   4  -7    5.60    0.80
  -6  -4  -7    7.80    0.80
   6  -4   7    9.50    0.80
  -6   4  -7    9.60    1.10
   6   4   7    9.10    0.80
   6   4   7    8.30    0.90
  -6   4  -7    7.40    1.00
   7  -4   7    2.00    0.50
   7   4   7   -0.40    0.70
   7   4   7    1.10    0.50
  -7   4  -7   -0.40    0.70
  -7   4  -7    1.50    0.70
  -8  -4  -7   -0.20    0.70
   8  -4   7    0.30    0.60
   8   4   7   -0.80    0.50
  -8   4  -7    0.80    0.80
   8   4   7   -0.30    0.60
  -8   4  -7    0.50    0.90
  -9  -4  -7    4.50    1.00
   9  -4   7    1.60    0.70
   9   4   7    3.80    0.80
  -9   4  -7    4.60    1.00
   9   4   7    4.20    0.80
  -9   4  -7    3.40    1.10
  10  -5  -7    2.50    1.10
  10   5  -7    2.50    0.80
  10   5  -7    1.20    1.00
 -10   5   7    2.00    0.70
   9  -5  -7   30.50    1.90
   9   5  -7   29.90    1.90
   9   5  -7   29.60    1.70
  -9   5   7   26.10    1.60
   8  -5  -7   51.19    2.30
  -8   5   7   45.10    2.10
   8   5  -7   52.49    2.20
   8   5  -7   47.70    2.30
   7  -5  -7   52.69    1.70
   7   5  -7   54.59    2.30
   7   5  -7   55.39    2.30
  -7   5   7   55.79    2.20
   6   5  -7   53.39    2.20
  -6   5   7   53.69    2.10
  -5   5   7    0.70    0.50
   5   5  -7   -0.10    0.40
   4   5  -7   12.30    0.80
  -4   5   7   12.20    0.60
  -4   5   7   11.20    0.80
   3   5  -7   73.89    2.20
  -3   5   7   74.79    2.50
   3   5  -7   69.99    2.40
   3   5  -7   71.09    2.40
  -3   5   7   70.59    2.30
  -2   5   7   32.20    1.30
  -2   5   7   30.10    1.10
   2   5  -7   28.50    1.20
   2   5  -7   30.50    1.50
   2   5  -7   30.60    1.00
   1  -5  -7   14.50    0.60
  -1   5   7   14.40    0.80
   1   5  -7   14.50    0.70
   1   5  -7   14.50    0.80
  -1   5   7   13.50    0.80
   1   5  -7   15.30    0.70
   0  -5  -7    0.30    0.20
   0   5  -7    0.30    0.20
   0   5   7    0.30    0.30
   0   5   7   -0.10    0.50
   0   5  -7    0.30    0.30
   0   5   7    0.00    0.30
   0   5  -7    0.20    0.30
  -1  -5  -7  139.69    4.10
   1   5   7  144.59    4.50
  -1   5  -7  146.09    4.40
  -1   5  -7  136.89    4.50
  -2  -5  -7  406.16   11.50
   2   5   7  403.26   11.70
  -2   5  -7  412.56   11.70
  -2   5  -7  380.16   11.90
   2   5   7  413.76   11.80
   2   5   7  380.86   11.50
  -3  -5  -7  154.78    4.60
   3   5   7  150.78    4.90
  -3   5  -7  151.58    5.00
  -3   5  -7  153.18    4.80
   3   5   7  152.28    4.70
  -4  -5  -7   76.39    2.60
  -4   5  -7   77.29    2.70
  -4   5  -7   80.19    2.90
   4   5   7   72.99    2.80
   4   5   7   79.79    2.60
  -5  -5  -7   16.80    1.00
  -5   5  -7   16.80    1.20
   5   5   7   17.70    1.00
  -5   5  -7   17.70    1.50
   5   5   7   16.40    1.20
   6  -5   7    1.00    0.50
  -6  -5  -7    1.10    0.50
  -6   5  -7    0.30    0.60
  -6   5  -7    1.00    0.70
   6   5   7    1.20    0.50
  -7  -5  -7   14.70    1.20
   7  -5   7   15.00    1.10
  -7   5  -7   15.00    1.40
   7   5   7   14.90    1.20
  -7   5  -7   18.00    1.50
   7   5   7   14.50    1.30
   8  -5   7   27.10    1.60
   8   5   7   27.80    1.70
  -8   5  -7   32.30    2.00
  -8   5  -7   31.90    2.00
   8   5   7   30.30    1.70
  -9  -5  -7    3.50    0.90
   9  -5   7    2.60    0.70
  -9   5  -7    3.50    1.20
   9   5   7    2.60    0.80
   9   5   7    1.70    0.80
  -9   5  -7    3.30    1.70
 -10   6   7    8.00    1.00
  10   6  -7    9.70    1.30
  10   6  -7    6.80    1.00
   9  -6  -7    6.00    1.10
   9   6  -7    2.80    0.90
   9   6  -7    4.00    0.90
  -9   6   7    3.20    0.80
   8   6  -7   11.00    1.30
   8   6  -7   11.50    1.30
  -8   6   7   10.90    1.20
  -7   6   7    0.70    0.60
   7   6  -7    0.60    0.60
   7   6  -7    0.80    0.60
   6  -6  -7   28.00    1.00
  -6   6   7   29.00    1.50
  -5   6   7   60.09    2.30
  -5   6   7   62.79    2.00
   5   6  -7   60.49    2.30
  -4   6   7   68.49    2.20
   4   6  -7   69.59    2.40
  -4   6   7   67.79    2.50
  -3   6   7   13.90    0.70
  -3   6   7   12.90    0.90
   3   6  -7   12.90    0.50
   3   6  -7   14.40    0.80
   3   6  -7   15.10    0.80
   2  -6  -7   10.40    0.50
   2   6  -7   11.00    0.60
  -2   6   7   11.80    0.70
   2   6  -7   12.30    0.80
  -2   6   7   10.90    0.80
   2   6  -7   11.00    0.70
   1  -6  -7  137.59    4.00
   1  -6  -7  135.59    4.00
  -1   6   7  135.09    4.20
   1   6  -7  136.69    4.10
   1   6  -7  133.19    4.20
   1   6  -7  135.49    4.20
  -1   6   7  138.19    4.30
   0   6   7  166.88    5.10
   0   6   7  171.88    5.10
   0   6  -7  162.18    5.00
   0   6  -7  165.48    5.10
   0   6   7  168.98    5.20
  -1   6  -7  112.39    3.60
  -1   6  -7  115.19    3.70
   1   6   7  115.69    3.70
   1   6   7  113.49    3.60
  -2  -6  -7    4.30    0.40
  -2   6  -7    4.20    0.60
   2   6   7    6.60    0.70
  -2   6  -7    4.60    0.70
   2   6   7    6.50    0.70
  -3  -6  -7    1.10    0.30
   3   6   7    1.50    0.50
  -3   6  -7    0.70    0.50
   3   6   7    1.20    0.40
  -3   6  -7    0.40    0.50
  -4  -6  -7  102.69    3.20
  -4   6  -7   98.09    3.60
   4   6   7   95.29    3.50
   4   6   7   98.59    3.30
  -4   6  -7  100.39    3.40
  -5  -6  -7  181.88    5.50
  -5   6  -7  177.58    5.70
   5   6   7  176.18    5.50
   5   6   7  171.58    6.00
  -5   6  -7  177.58    5.90
  -6   6  -7  113.09    4.10
  -6   6  -7  110.69    3.90
   6   6   7  108.19    3.90
   6   6   7  110.99    3.80
   7  -6   7   10.50    1.00
  -7   6  -7   12.90    1.40
   7   6   7   10.60    1.10
  -7   6  -7    8.50    1.20
   7   6   7   12.90    1.30
   8  -6   7    5.60    0.80
  -8   6  -7    7.20    1.30
  -8   6  -7    7.30    1.10
   8   6   7    6.20    0.90
   8   6   7    7.90    1.00
  -9  -6  -7    1.10    0.90
   9  -6   7    0.70    0.70
   9   6   7    1.50    0.80
   9   6   7    0.00    0.70
  -9   6  -7    2.30    1.10
  -9   6  -7    1.50    0.90
  10  -7  -7    7.50    1.30
 -10   7   7    6.70    1.00
  10   7  -7    5.20    1.00
  10   7  -7    4.50    1.10
   9  -7  -7    2.50    0.90
   9   7  -7    2.20    0.80
   9   7  -7    1.80    0.90
  -9   7   7    2.20    0.80
   8   7  -7   20.40    1.60
   8   7  -7   23.10    1.60
  -8   7   7   21.50    1.60
   7   7  -7   18.40    1.50
  -7   7   7   17.70    1.40
   7   7  -7   20.90    1.40
   6  -7  -7    5.20    0.40
   6   7  -7    2.90    0.80
   6   7  -7    3.70    0.70
  -6   7   7    4.30    0.70
  -5   7   7    0.70    0.30
  -5   7   7    0.30    0.50
   5   7  -7    0.60    0.50
  -4   7   7    8.50    1.00
   4   7  -7   14.00    0.90
  -4   7   7   11.40    0.70
   4   7  -7   11.50    0.90
  -3   7   7  147.59    4.50
   3   7  -7  153.68    4.60
  -3   7   7  148.69    4.70
   3   7  -7  146.19    4.40
   3   7  -7  145.69    4.60
   2  -7  -7   17.30    0.70
   2   7  -7   17.50    0.80
   2   7  -7   18.40    1.00
   2   7  -7   18.60    1.00
  -2   7   7   18.60    0.90
  -2   7   7   17.20    1.10
   1  -7  -7    1.00    0.20
   1  -7  -7    1.50    0.20
   1   7  -7    1.00    0.40
   1   7  -7    1.10    0.40
   1   7  -7    0.60    0.30
  -1   7   7    0.10    0.40
  -1   7   7    0.30    0.50
   0   7   7   99.89    3.30
   0   7  -7  100.59    3.20
   0   7   7  102.39    3.30
   0   7  -7  102.79    3.30
   0   7  -7   99.89    3.20
   0   7   7  100.59    3.30
   1   7   7  194.28    6.00
  -1   7  -7  192.58    6.00
   1   7   7  191.98    5.90
   1   7   7  197.18    6.10
  -1   7  -7  198.48    5.90
   2   7   7  277.77    8.50
  -2   7  -7  277.27    8.50
  -2   7  -7  277.37    8.30
   2   7   7  282.07    8.30
   3   7   7  222.68    7.00
   3   7   7  229.98    6.80
   3   7   7  205.68    6.50
  -3   7  -7  233.08    6.80
  -3   7  -7  223.08    7.00
   4   7   7   92.89    3.30
  -4   7  -7   89.89    3.50
   4   7   7   91.19    3.10
  -5   7  -7   10.30    1.30
   5   7   7   11.90    1.00
   5   7   7   10.80    1.20
  -5   7  -7   11.80    1.10
  -6   7  -7    1.90    0.80
   6   7   7    2.30    0.70
   6   7   7    3.00    0.70
  -6   7  -7    2.30    0.80
   7  -7   7   27.70    1.50
   7   7   7   24.80    1.60
   7   7   7   28.10    1.80
  -7   7  -7   27.90    1.80
  -7   7  -7   29.00    2.00
   8  -7   7   84.79    3.30
   8   7   7   93.59    3.50
  -8   7  -7   87.39    3.80
  -8   7  -7   93.29    3.90
   8   7   7   87.19    3.50
  10  -8  -7    4.40    1.20
  10   8  -7    6.40    1.30
 -10   8   7    5.30    1.00
   9   8  -7    2.40    1.00
   9   8  -7    2.40    0.90
  -9   8   7    1.00    0.80
  -8   8   7    0.60    0.70
   8   8  -7    0.80    0.80
   8   8  -7    0.40    0.80
  -7   8   7   -0.90    0.60
   7   8  -7    0.90    0.70
   7   8  -7   -1.40    0.70
   6   8  -7    3.90    0.80
  -6   8   7    4.60    0.90
   6   8  -7    5.90    0.80
  -5   8   7   70.49    2.70
   5   8  -7   70.49    2.70
  -5   8   7   69.89    2.20
   5   8  -7   68.69    2.50
   4   8  -7    0.80    0.50
   4   8  -7    0.50    0.50
  -4   8   7    0.10    0.60
   3   8  -7    0.40    0.50
   3   8  -7    0.80    0.50
  -3   8   7    0.40    0.40
  -3   8   7    0.00    0.50
   3   8  -7    0.00    0.30
   2  -8  -7    0.30    0.20
   2   8  -7    0.10    0.40
  -2   8   7   -0.80    0.50
   2   8  -7   -0.40    0.40
  -2   8   7    0.30    0.40
   2   8  -7   -0.10    0.30
  -1   8   7  326.37    9.90
  -1   8   7  341.47    9.90
   1   8  -7  334.97    9.90
   1   8  -7  321.87    9.80
   1   8  -7  340.17    9.80
   0   8   7  143.39    4.60
   0   8   7  148.29    4.70
   0   8  -7  146.49    4.60
   0   8  -7  146.29    4.50
   0   8  -7  147.69    4.60
   0   8   7  146.09    4.60
   1   8   7  169.38    5.40
   1   8   7  170.28    5.30
  -1   8  -7  168.88    5.30
   1   8   7  169.78    5.30
  -1   8  -7  176.78    5.40
  -2   8  -7   22.60    1.40
  -2   8  -7   21.10    1.20
   2   8   7   22.10    1.30
   2   8   7   21.90    1.20
   3   8   7   21.80    1.40
  -3   8  -7   19.50    1.40
   3   8   7   21.30    1.20
  -3   8  -7   20.60    1.20
  -4   8  -7   89.19    3.50
  -4   8  -7   96.09    3.30
   4   8   7   90.59    3.40
   4   8   7   93.29    3.20
   5   8   7  148.49    4.90
  -5   8  -7  151.28    5.00
   5   8   7  149.69    5.10
  -5   8  -7  151.18    5.20
   6   8   7  111.69    4.10
   6   8   7  112.49    3.90
  -6   8  -7  108.89    4.20
  -6   8  -7  115.09    4.10
  -7   8  -7    1.60    0.80
   7   8   7    1.30    0.80
  -7   8  -7    1.40    0.90
   7   8   7    1.60    0.70
   8  -8   7    0.70    0.70
  -8   8  -7    1.70    1.10
   8   8   7    2.50    0.90
  -8   8  -7    1.40    0.90
   8   8   7    0.20    0.80
   9   9  -7    0.10    0.90
   9   9  -7   -0.40    0.90
  -9   9   7    0.40    0.80
   8   9  -7    9.80    1.20
   8   9  -7   11.00    1.20
  -8   9   7    9.60    1.20
  -7   9   7   12.80    1.40
   7   9  -7   15.20    1.60
   7   9  -7   16.50    1.40
   6   9  -7   11.30    1.30
  -6   9   7    9.00    1.10
   6   9  -7   11.20    1.20
   5   9  -7    0.10    0.70
  -5   9   7    0.10    0.30
   5   9  -7    0.50    0.60
  -5   9   7    0.30    0.60
   5   9  -7   -0.30    0.50
   4   9  -7    2.10    0.60
  -4   9   7    0.60    0.40
   4   9  -7    0.60    0.30
  -4   9   7    0.10    0.70
  -3   9   7  142.29    4.70
   3   9  -7  145.79    4.30
   3   9  -7  143.09    4.60
  -3   9   7  141.79    4.40
   3   9  -7  139.89    4.50
   2  -9  -7    1.10    0.20
   2   9  -7    0.30    0.50
  -2   9   7    0.40    0.40
   2   9  -7    1.10    0.50
  -2   9   7    0.50    0.60
  -1   9   7   17.20    1.10
   1   9  -7   18.00    1.00
  -1   9   7   16.80    1.20
   1   9  -7   18.10    1.00
   1   9  -7   16.70    1.10
   0   9  -7   10.30    0.80
   0   9   7   10.10    1.00
   0   9   7    9.50    1.00
   0   9   7   10.00    1.00
   0   9  -7    9.40    0.90
   0   9  -7   10.80    0.90
  -1   9  -7  159.28    5.10
   1   9   7  167.38    5.30
  -1   9  -7  166.48    5.20
   1   9   7  166.38    5.20
   1   9   7  162.48    5.20
  -2   9  -7  165.58    5.40
   2   9   7  166.98    5.30
   2   9   7  171.28    5.50
  -2   9  -7  166.98    5.30
   3   9   7  177.98    5.80
   3   9   7  181.48    5.60
  -3   9  -7  166.98    6.30
   4   9   7   89.59    3.40
   4   9   7   89.99    3.20
  -4   9  -7   92.59    3.20
  -4   9  -7   89.19    3.50
   5   9   7   15.30    1.20
   5   9   7   18.00    1.40
  -5   9  -7   14.10    1.50
  -5   9  -7   16.30    1.30
   6   9   7    0.60    0.70
  -6   9  -7   -0.10    0.80
   6   9   7    0.10    0.60
  -6   9  -7   -0.10    0.80
   7   9   7   12.70    1.50
   7   9   7   10.60    1.20
  -7   9  -7   13.10    1.60
  -7   9  -7   11.60    1.30
   8  -9   7   75.79    3.10
  -8   9  -7   77.79    3.50
   8   9   7   74.09    3.20
  -8   9  -7   77.19    3.40
   8   9   7   77.39    3.30
   9  10  -7    2.50    1.00
  -9  10   7    1.60    0.90
   9  10  -7    3.00    1.10
  -8  10   7    0.10    0.80
   8  10  -7    2.10    1.00
   8  10  -7    1.50    0.90
   7  10  -7    6.00    0.90
  -7  10   7    7.20    1.10
   7  10  -7    7.40    1.10
   7  10  -7    7.60    1.10
   6  10  -7   32.10    1.80
   6  10  -7   30.00    1.50
  -6  10   7   31.60    1.90
   6  10  -7   32.40    2.00
  -6  10   7   30.00    1.10
  -5  10   7  155.68    5.10
   5  10  -7  148.29    4.70
   5  10  -7  141.59    4.90
   5  10  -7  152.48    5.20
  -5  10   7  142.79    4.70
  -4  10   7   60.99    2.50
   4  10  -7   57.19    2.20
  -4  10   7   62.09    2.10
   4  10  -7   58.19    2.60
   4  10  -7   58.89    2.40
   4  10  -7   60.19    1.90
   3  10  -7    0.70    0.60
  -3  10   7   -0.70    0.60
  -3  10   7    0.50    0.40
   3  10  -7    0.30    0.50
   3  10  -7   -0.70    0.40
   2  10  -7   37.90    1.50
  -2  10   7   37.20    1.90
  -2  10   7   38.70    1.60
   2  10  -7   37.70    1.70
   2  10  -7   37.90    1.60
   1  10  -7  148.09    4.70
   1  10  -7  153.08    4.80
  -1  10   7  152.38    4.90
   1  10  -7  154.98    4.80
   0  10  -7   21.70    1.20
   0  10   7   19.70    1.50
   0  10   7   19.80    1.30
   0  10  -7   22.80    1.30
   0  10  -7   20.70    1.20
   1  10   7   63.19    2.70
  -1  10  -7   60.39    2.30
   1  10   7   60.09    2.70
  -1  10  -7   61.59    2.40
  -2  10  -7   25.90    1.40
   2  10   7   27.00    1.50
   2  10   7   24.90    1.60
  -2  10  -7   29.10    1.80
  -3  10  -7    9.90    1.00
   3  10   7   10.80    1.00
  -3  10  -7    8.50    1.00
   3  10   7   10.80    1.10
   4  10   7   42.80    2.00
  -4  10  -7   43.70    2.00
   4  10   7   41.10    2.10
  -4  10  -7   42.00    2.20
   5  10   7   23.10    1.50
  -5  10  -7   21.80    1.00
  -5  10  -7   24.40    1.60
  -5  10  -7   20.60    1.70
   5  10   7   26.30    1.80
  -6  10  -7   18.60    1.60
   6  10   7   20.60    1.70
   6  10   7   19.20    1.50
  -6  10  -7   19.60    1.80
   7  10   7    1.90    1.10
  -7  10  -7    0.20    0.90
   7  10   7    0.80    0.80
  -7  10  -7    0.70    0.90
   8  11  -7   17.40    1.80
   8  11  -7   16.40    1.80
   8  11  -7   14.30    1.40
  -8  11   7   14.10    1.70
  -7  11   7   22.10    1.80
   7  11  -7   21.80    1.40
   7  11  -7   20.90    1.80
   7  11  -7   25.00    1.90
   6  11  -7    7.00    1.10
  -6  11   7    4.50    1.10
  -6  11   7    6.10    0.50
   6  11  -7    5.70    1.00
   6  11  -7    6.00    0.80
   5  11  -7    3.30    0.80
   5  11  -7    3.50    0.90
  -5  11   7    3.10    0.90
   5  11  -7    3.80    0.70
  -5  11   7    3.50    0.50
   4  11  -7   15.40    1.50
   4  11  -7   16.80    1.30
  -4  11   7   16.20    1.00
  -4  11   7   15.50    1.40
   4  11  -7   14.70    1.10
   4  11  -7   15.80    0.80
   3  11  -7   72.59    2.70
  -3  11   7   67.69    2.40
   3  11  -7   73.29    3.00
   3  11  -7   68.49    2.30
   3  11  -7   65.89    2.40
  -3  11   7   67.69    2.80
   2  11  -7   85.99    3.00
  -2  11   7   87.39    3.30
  -2  11   7   86.79    3.00
   2  11  -7   90.09    3.40
   2  11  -7   86.39    3.10
   2  11  -7   91.69    3.00
  -1  11   7  105.29    3.70
   1  11  -7  111.19    4.30
   1  11  -7  104.49    3.50
  -1  11   7  104.69    3.60
   1  11  -7  101.59    3.40
   0  11   7   16.80    1.30
   0  11  -7   16.00    1.10
   0  11  -7   15.90    1.20
   0  11  -7   16.50    1.20
   1  11   7    6.70    0.90
  -1  11  -7    8.60    1.00
   1  11   7    8.10    0.90
   1  11   7    7.80    0.90
  -1  11  -7    7.60    0.80
  -2  11  -7   22.30    1.30
   2  11   7   24.40    1.50
  -2  11  -7   24.60    1.60
   2  11   7   24.50    1.60
  -3  11  -7   38.10    1.70
  -3  11  -7   41.30    1.80
  -3  11  -7   39.30    2.10
   3  11   7   36.90    2.00
   3  11   7   42.40    1.90
  -4  11  -7   33.80    2.10
   4  11   7   36.80    1.80
  -4  11  -7   34.40    1.50
   4  11   7   31.70    2.00
  -4  11  -7   33.50    1.80
   5  11   7    5.80    1.00
  -5  11  -7    4.20    1.10
   5  11   7    6.30    0.90
  -5  11  -7    5.80    1.00
   6  11   7    0.60    0.70
  -6  11  -7    0.70    0.80
  -7  11  -7   17.00    1.90
   7  11   7   15.50    1.50
  -7  11  -7   18.50    1.70
   7  11   7   16.80    1.70
   7  12  -7   12.30    1.20
  -7  12   7   11.30    1.40
   7  12  -7   12.60    1.50
   7  12  -7    9.70    1.30
   6  12  -7   22.00    1.90
   6  12  -7   21.10    1.30
  -6  12   7   21.40    1.90
   6  12  -7   20.60    1.70
  -5  12   7   63.59    2.90
   5  12  -7   59.79    2.60
   5  12  -7   57.09    2.30
   5  12  -7   67.89    3.00
  -5  12   7   58.39    2.10
   4  12  -7   60.59    2.60
  -4  12   7   59.29    2.20
   4  12  -7   63.89    2.80
  -4  12   7   60.29    2.70
   4  12  -7   57.39    2.20
   4  12  -7   58.59    2.10
   3  12  -7   10.20    0.90
  -3  12   7   11.10    1.00
  -3  12   7    9.60    1.10
   3  12  -7   10.30    1.20
   3  12  -7   11.50    1.30
   3  12  -7    9.60    0.80
   2  12  -7    0.40    0.50
  -2  12   7    0.20    0.50
   2  12  -7    1.20    0.70
   2  12  -7   -0.10    0.70
  -2  12   7    0.20    0.70
   2  12  -7    0.10    0.50
   1  12  -7   20.80    1.30
   1  12  -7   20.90    1.60
  -1  12   7   18.60    1.40
   1  12  -7   21.70    1.40
   1  12  -7   17.30    1.10
  -1  12   7   19.70    1.50
   0  12  -7   41.80    1.90
   0  12  -7   40.70    1.80
   0  12   7   39.90    2.00
   0  12  -7   35.90    2.00
   0  12  -7   37.80    1.60
   0  12   7   38.90    1.90
   1  12   7   77.99    3.00
  -1  12  -7   74.99    2.90
  -1  12  -7   68.39    2.90
   1  12   7   73.49    2.90
   1  12   7   67.59    2.80
  -2  12  -7   36.90    2.00
   2  12   7   40.50    2.10
   2  12   7   38.10    1.90
  -2  12  -7   35.80    1.80
  -2  12  -7   37.40    1.70
   3  12   7    0.20    0.70
  -3  12  -7    0.20    0.80
  -3  12  -7    1.50    0.70
  -3  12  -7    1.40    0.60
   3  12   7    1.50    0.70
   4  12   7    4.40    0.90
  -4  12  -7    5.60    0.90
  -4  12  -7    4.00    0.60
  -4  12  -7    4.60    1.10
   4  12   7    3.60    1.00
  -5  12  -7    3.40    1.10
  -5  12  -7    3.90    0.90
   5  12   7    4.30    0.90
   6  12   7    2.30    1.00
  -6  12  -7    2.00    1.00
   6  12   7    2.30    0.90
  -6  12  -7    1.80    1.00
   6  13  -7    4.20    0.80
   6  13  -7    2.40    0.90
   6  13  -7    2.40    1.00
  -6  13   7    1.10    1.00
   5  13  -7    2.30    1.00
  -5  13   7    3.10    1.00
   5  13  -7    3.10    0.90
  -5  13   7    2.40    0.50
   5  13  -7    3.20    0.70
  -4  13   7    6.40    1.10
   4  13  -7    8.70    1.20
  -4  13   7    7.70    0.90
   4  13  -7    7.60    1.00
   4  13  -7    8.30    0.80
   3  13  -7   44.00    2.40
  -3  13   7   41.70    1.80
  -3  13   7   41.20    2.20
   3  13  -7   37.70    1.70
   3  13  -7   40.60    2.00
   3  13  -7   42.60    1.70
   2  13  -7   53.49    2.40
  -2  13   7   57.19    2.60
   2  13  -7   55.89    2.60
  -2  13   7   53.99    2.20
   2  13  -7   56.29    2.20
   2  13  -7   53.39    2.10
   1  13  -7   34.20    2.10
   1  13  -7   35.70    1.70
  -1  13   7   36.60    1.80
   1  13  -7   38.90    1.90
  -1  13   7   39.70    2.00
   1  13  -7   35.20    1.60
   0  13  -7    5.80    0.90
   0  13  -7    5.90    0.90
   0  13   7    5.20    0.90
   0  13   7    4.60    0.90
   0  13  -7    5.00    0.90
   1  13   7    4.10    0.90
   1  13   7    4.00    0.90
  -1  13  -7    3.40    0.80
   1  13   7    3.10    0.80
  -1  13  -7    2.90    0.80
  -1  13  -7    4.20    0.70
   2  13   7    3.60    0.80
   2  13   7    5.60    1.00
  -2  13  -7    5.40    0.80
  -2  13  -7    5.70    0.90
  -2  13  -7    5.50    1.00
  -3  13  -7    2.40    0.70
   3  13   7    2.60    0.80
  -3  13  -7    2.30    0.60
  -3  13  -7    1.30    0.90
   3  13   7    2.10    0.90
  -4  13  -7   14.20    1.00
  -4  13  -7   13.30    1.60
  -4  13  -7   15.20    1.40
   4  13   7   15.40    1.50
  -5  13  -7   -0.30    1.00
  -5  13  -7    1.10    0.80
   5  13   7    1.40    0.80
   5  13   7    1.30    0.90
   5  14  -7   30.30    2.20
   5  14  -7   27.20    1.50
  -5  14   7   28.80    1.30
  -5  14   7   30.70    2.10
   5  14  -7   30.70    2.00
   4  14  -7   14.50    1.00
  -4  14   7   11.10    1.70
  -4  14   7   15.70    1.10
   4  14  -7   17.70    2.50
   4  14  -7   15.10    1.10
   4  14  -7   14.80    2.10
   3  14  -7    2.60    0.60
  -3  14   7    3.60    0.70
   3  14  -7    4.60    0.90
   3  14  -7    2.90    1.00
  -3  14   7    4.40    1.10
   2  14  -7    0.30    0.80
  -2  14   7    0.20    0.90
  -2  14   7    0.00    0.60
   2  14  -7    0.70    0.80
   2  14  -7   -0.60    0.60
  -1  14   7    9.90    1.20
   1  14  -7    8.40    1.00
   1  14  -7    7.70    0.90
  -1  14   7    9.90    1.00
   1  14  -7    7.50    1.10
   1  14  -7    8.90    0.90
   0  14  -7    7.20    0.80
   0  14   7    6.90    1.00
   0  14  -7    8.60    1.00
   0  14  -7    5.40    0.90
   0  14   7    9.00    1.10
   0  14  -7    5.90    1.00
  -1  14  -7    9.60    1.10
   1  14   7    9.40    1.20
   1  14   7    9.50    1.10
  -1  14  -7    9.50    1.00
  -1  14  -7    8.40    1.10
  -2  14  -7    9.40    1.10
  -2  14  -7   10.10    1.20
   2  14   7    9.60    1.10
  -2  14  -7    7.80    0.90
   2  14   7    9.80    1.20
  -3  14  -7    1.30    0.60
  -3  14  -7    1.70    0.70
   3  14   7   -0.10    1.00
  -3  14  -7    2.40    0.90
   3  14   7    1.50    1.10
  -4  14  -7    2.40    0.90
   4  14   7    2.10    0.90
  -4  14  -7    2.30    0.50
   4  14   7    1.90    1.00
  -4  14  -7    2.90    1.00
  -4  15   7    3.00    1.10
   4  15  -7    2.50    1.00
   4  15  -7    2.40    1.00
   4  15  -7    2.30    0.60
  -4  15   7    2.90    0.60
   3  15  -7   11.20    1.30
   3  15  -7   11.10    1.00
  -3  15   7   12.80    1.20
  -3  15   7   10.40    1.40
   3  15  -7   14.90    1.20
   3  15  -7   12.40    1.70
   2  15  -7    1.50    0.90
  -2  15   7    2.10    0.70
   2  15  -7    3.50    1.60
   2  15  -7    1.90    0.70
   2  15  -7    1.40    0.60
  -2  15   7    1.90    1.00
   1  15  -7    5.50    0.90
   1  15  -7    4.70    0.70
   1  15  -7    2.70    0.90
   1  15  -7    4.00    0.90
  -1  15   7    3.60    0.80
   0  15   7   -0.20    0.70
   0  15  -7    0.60    0.50
   0  15  -7    0.90    0.70
   0  15   7    0.90    1.00
   0  15  -7    0.80    0.70
  -1  15  -7    3.10    0.80
  -1  15  -7    4.00    0.90
  -1  15  -7    5.40    0.80
   1  15   7    4.40    1.00
   1  15   7    3.80    0.90
   2  15   7    2.50    0.90
  -2  15  -7    2.30    1.00
   2  15   7    1.80    0.90
  -2  15  -7    2.20    0.70
  -2  15  -7    2.90    0.70
  11   0  -8   34.50    2.10
  11   0  -8   32.20    1.50
 -11   0   8   38.30    2.10
  10   0  -8   24.90    1.30
 -10   0   8   26.00    1.20
  10   0  -8   27.60    1.80
   9   0  -8  100.09    3.50
   9   0  -8   88.69    3.40
  -9   0   8   88.29    3.00
  -8   0   8   47.90    1.80
   8   0  -8   50.59    2.20
  -7   0   8  284.97    8.60
   7   0  -8  302.87    9.00
  -6   0   8  174.18    5.10
   6   0  -8  165.88    5.40
  -5   0   8 1053.29   29.20
   5   0  -8  986.70   29.50
   4   0  -8  590.84   17.40
   4   0  -8  601.24   17.20
  -4   0   8  599.34   17.20
   3   0  -8  357.96   10.20
   3   0  -8  346.07   10.30
  -2   0   8  670.13   18.80
   2   0  -8  631.24   18.70
   1   0  -8  201.68    6.00
  -1   0   8  212.28    6.20
   1   0  -8  208.28    6.10
   0   0  -8  861.31   24.60
   0   0   8  852.11   24.60
  -1   0  -8 1378.76   39.60
   2   0   8  276.67    8.00
  -2   0  -8  264.77    8.00
   3   0   8  843.32   25.00
   3   0   8  893.81   24.80
  -3   0  -8  864.61   25.00
  -4   0  -8   -0.60    0.40
   4   0   8   -0.30    0.30
   4   0   8    0.20    0.20
   5   0   8    4.40    0.50
  -5   0  -8    3.10    0.60
   6   0   8  111.29    3.60
   6   0   8  108.19    3.50
  -6   0  -8  103.59    4.10
  -7   0  -8  154.48    5.20
   7   0   8  158.98    5.00
   7   0   8  154.28    5.00
  -7   0  -8  157.78    5.30
   8   0   8    6.30    0.80
  -8   0  -8    7.30    1.00
   8   0   8    7.90    0.90
  -8   0  -8    8.20    1.10
  -9   0  -8   37.40    2.20
  -9   0  -8   36.20    2.10
   9   0   8   35.50    1.60
   9   0   8   31.90    1.80
  11  -1  -8    3.60    1.00
  11   1  -8    4.30    0.70
  11   1  -8    3.80    0.90
 -11   1   8    5.00    0.70
  10  -1  -8    1.60    0.80
  10  -1  -8    1.30    0.40
 -10  -1   8    0.70    0.40
  10   1  -8    0.90    0.50
  10   1  -8    0.90    0.80
 -10   1   8    1.40    0.50
  -9  -1   8   10.80    0.70
   9  -1  -8   11.30    0.90
   9  -1  -8    9.40    1.10
  -9   1   8   11.70    0.90
   9   1  -8   11.10    1.00
   9   1  -8    9.60    1.10
   8  -1  -8  178.38    5.80
  -8  -1   8  180.58    5.30
  -8   1   8  168.58    5.50
   8   1  -8  183.48    5.90
  -7  -1   8  553.34   16.60
   7  -1  -8  597.54   17.20
   7   1  -8  577.54   17.10
  -6  -1   8  207.88    6.00
   6  -1  -8  206.18    6.50
   6   1  -8  199.08    6.00
  -6   1   8  215.78    6.20
   6   1  -8  203.38    6.50
   5  -1  -8  153.08    5.00
  -5  -1   8  155.48    4.60
   5   1  -8  150.18    4.90
  -5   1   8  168.18    4.70
   5   1  -8  155.08    4.60
   4  -1  -8    0.80    0.30
   4   1  -8    0.90    0.20
  -4   1   8    1.90    0.30
   4   1  -8   -0.10    0.30
   3  -1  -8   13.50    0.70
  -3   1   8   13.00    0.60
   3   1  -8   11.90    0.70
   3   1  -8   12.90    0.50
   2   1  -8  108.99    3.30
  -2   1   8  110.29    3.40
   2   1  -8  106.39    3.30
   2   1  -8  110.89    3.40
  -1  -1   8  244.18    7.20
   1  -1  -8  244.48    7.10
   1   1  -8  238.78    7.30
   1   1  -8  245.58    7.00
   0  -1   8  513.95   15.30
   0  -1  -8  498.15   15.30
   0  -1  -8  523.65   15.10
   0   1  -8  584.04   15.70
  -1  -1  -8    1.90    0.30
   1  -1   8    2.20    0.40
  -1  -1  -8    2.50    0.20
   1   1   8    2.10    0.50
  -1   1  -8    1.60    0.30
  -2  -1  -8   24.50    1.00
  -2  -1  -8   25.50    0.80
   2   1   8   24.50    1.10
   2   1   8   25.40    0.80
  -2   1  -8   24.90    1.10
   3  -1   8  294.27    8.20
  -3  -1  -8  280.77    8.30
   3  -1   8  282.17    8.40
  -3  -1  -8  275.97    8.40
   3   1   8  281.17    8.50
  -3   1  -8  284.67    8.40
   3   1   8  289.17    8.20
   4  -1   8  236.78    7.10
   4  -1   8  241.58    6.90
  -4  -1  -8  226.48    7.10
   4   1   8  238.68    7.20
  -4   1  -8  232.98    7.10
   4   1   8  240.58    6.90
   5  -1   8    2.40    0.50
  -5  -1  -8    1.60    0.60
  -5   1  -8    1.90    0.60
   5   1   8    1.90    0.50
  -5   1  -8    2.60    0.60
  -6  -1  -8    3.60    0.80
   6  -1   8    4.80    0.50
   6  -1   8    4.80    0.60
  -6   1  -8    5.40    0.90
  -6   1  -8    4.10    0.80
   6   1   8    3.90    0.60
   7  -1   8   52.69    2.00
  -7  -1  -8   54.19    2.40
  -7  -1  -8   52.99    2.40
   7  -1   8   53.39    2.10
   7   1   8   51.39    2.10
  -7   1  -8   55.79    2.40
  -7   1  -8   51.09    2.40
   7   1   8   52.19    2.10
   8  -1   8  139.39    4.60
  -8  -1  -8  140.99    4.90
  -8  -1  -8  138.39    4.80
   8  -1   8  134.39    4.40
  -8   1  -8  144.49    5.00
   8   1   8  144.79    4.60
   8   1   8  135.69    4.60
  -8   1  -8  134.49    4.80
   9  -1   8   67.49    2.40
  -9  -1  -8   64.59    2.90
  -9  -1  -8   69.79    2.90
   9  -1   8   67.89    2.60
   9   1   8   61.99    2.60
   9   1   8   64.49    2.70
  -9   1  -8   67.29    2.90
  11  -2  -8   17.70    1.60
  11   2  -8   16.90    1.60
  11   2  -8   17.20    1.30
 -11   2   8   18.60    1.20
  10  -2  -8   13.80    1.40
 -10   2   8   14.10    1.10
  10   2  -8   14.40    1.20
  10   2  -8   16.30    1.50
   9  -2  -8   47.40    2.20
   9  -2  -8   44.80    1.80
  -9  -2   8   43.70    1.50
   9   2  -8   50.29    2.30
  -9   2   8   45.50    1.90
   9   2  -8   43.20    1.90
   8  -2  -8  144.29    4.90
   8   2  -8  147.09    4.90
  -8   2   8  138.19    4.60
  -7   2   8   39.20    1.60
   6  -2  -8  170.48    5.50
   6   2  -8  173.78    5.50
  -6   2   8  174.08    5.30
   5  -2  -8  545.75   16.20
   5   2  -8  539.65   16.20
  -5   2   8  571.94   16.00
   4   2  -8  196.98    6.20
   4   2  -8  200.18    5.90
  -4   2   8  219.98    6.20
   3   2  -8    4.90    0.40
  -3   2   8    4.00    0.50
   3   2  -8    3.40    0.30
  -2  -2   8   25.40    1.00
   2   2  -8   24.10    1.00
  -2   2   8   24.10    1.00
  -2   2   8   22.40    0.90
   2   2  -8   22.90    0.90
   1  -2  -8    9.70    0.50
   1   2  -8   11.30    0.40
   1   2  -8    9.70    0.60
  -1   2   8   10.40    0.60
   0  -2   8 1151.68   35.30
   0  -2  -8 1218.78   35.40
   0  -2  -8 1291.07   35.40
   0   2  -8 1265.67   35.50
   0   2  -8 1269.27   35.30
  -1  -2  -8 1683.53   48.10
   1   2   8 1685.23   48.00
  -2  -2  -8  303.97    8.90
   2  -2   8  309.37    8.90
  -2  -2  -8  311.27    9.10
   2   2   8  310.37    9.00
   2   2   8  314.87    9.20
  -2   2  -8  310.77    9.10
  -3  -2  -8   57.79    2.00
   3  -2   8   58.59    2.10
   3  -2   8   57.49    1.80
  -3   2  -8   59.19    2.10
   3   2   8   55.79    2.10
  -3   2  -8   61.39    2.20
   3   2   8   57.99    1.90
  -4  -2  -8    5.70    0.60
   4  -2   8    6.90    0.50
   4  -2   8    6.90    0.60
  -4   2  -8    7.50    0.90
   4   2   8    6.60    0.50
   4   2   8    6.40    0.70
  -4   2  -8    7.30    0.70
  -5  -2  -8    6.20    0.70
   5  -2   8    6.10    0.60
   5   2   8    7.50    0.60
   5   2   8    5.30    0.70
  -5   2  -8    6.10    0.80
  -5   2  -8    6.40    0.80
   6  -2   8   81.29    2.70
  -6  -2  -8   80.99    3.00
   6  -2   8   84.89    2.80
   6   2   8   80.79    2.90
  -6   2  -8   84.69    3.10
   6   2   8   81.29    2.80
  -6   2  -8   82.89    3.00
  -7  -2  -8  182.78    6.10
   7  -2   8  184.78    5.80
  -7  -2  -8  187.98    6.00
   7  -2   8  179.18    5.70
  -7   2  -8  188.58    6.20
  -7   2  -8  189.08    6.10
   7   2   8  192.68    5.90
   7   2   8  182.18    5.80
  -8  -2  -8   26.60    1.70
   8  -2   8   21.20    1.30
  -8  -2  -8   25.70    1.80
   8  -2   8   27.10    1.20
   8   2   8   23.30    1.80
   8   2   8   21.10    1.60
  -8   2  -8   27.70    1.90
  -8   2  -8   25.70    1.80
  -9  -2  -8   29.90    1.80
   9  -2   8   22.50    1.10
  -9  -2  -8   22.10    1.80
   9  -2   8   22.60    1.50
  -9   2  -8   24.40    1.90
   9   2   8   26.40    1.40
  -9   2  -8   23.90    1.80
   9   2   8   22.20    1.60
  11  -3  -8    4.00    1.00
  11   3  -8    5.30    0.80
  11   3  -8    4.80    1.10
 -11   3   8    6.10    0.80
  10  -3  -8    0.40    0.70
 -10   3   8    0.20    0.50
  10   3  -8   -0.30    0.80
  10   3  -8   -0.40    0.60
   9  -3  -8    2.00    0.80
   9  -3  -8    1.80    0.40
  -9   3   8    2.20    0.60
   9   3  -8   -0.30    0.70
   9   3  -8    1.20    0.70
   8  -3  -8   22.50    1.50
  -8   3   8   22.20    1.30
   8   3  -8   20.60    1.50
   7  -3  -8  124.79    4.30
  -7   3   8  123.89    4.00
   7   3  -8  123.49    4.30
   6  -3  -8  181.78    5.90
  -6   3   8  190.88    5.70
   6   3  -8  184.88    5.90
   5   3  -8    5.00    0.60
  -4   3   8  126.59    3.70
  -4   3   8  117.69    3.80
   4   3  -8  121.59    3.80
   3   3  -8    4.70    0.30
  -3   3   8    4.70    0.50
   3   3  -8    4.70    0.30
   2   3  -8  117.19    3.50
   2   3  -8  117.39    3.60
  -2   3   8  111.69    3.70
  -2   3   8  114.49    3.50
  -1  -3   8  511.35   15.00
   1  -3  -8  524.95   15.00
   1   3  -8  505.65   15.10
   1   3  -8  546.25   15.00
   0  -3   8 1127.09   32.00
   0  -3  -8 1138.89   32.10
   0  -3  -8 1112.79   32.10
   0   3  -8 1109.39   32.20
   0   3  -8 1111.39   32.30
   0   3   8 1133.79   32.30
   0   3  -8 1129.79   32.00
  -1  -3  -8   30.20    1.10
  -1  -3  -8   31.40    1.10
   1  -3   8   31.30    1.00
   1   3   8   31.30    1.10
   1   3   8   31.40    1.30
  -1   3  -8   30.30    1.40
  -1   3  -8   33.90    1.30
   2  -3   8  632.54   18.20
  -2  -3  -8  636.34   18.30
  -2   3  -8  619.54   18.60
   2   3   8  644.24   18.30
   2   3   8  628.44   18.50
  -2   3  -8  661.63   18.50
   3  -3   8  555.94   15.40
  -3  -3  -8  531.25   15.40
   3  -3   8  505.65   15.30
  -3   3  -8  538.85   15.70
  -3   3  -8  538.05   15.50
   3   3   8  530.75   15.60
   3   3   8  529.15   15.40
  -4  -3  -8  144.89    4.60
   4  -3   8  149.79    4.50
   4  -3   8  153.28    4.50
   4   3   8  138.09    4.70
   4   3   8  148.49    4.50
  -4   3  -8  144.49    4.70
  -4   3  -8  150.18    4.90
   5  -3   8  133.39    4.30
   5  -3   8  143.19    4.30
  -5  -3  -8  134.59    4.40
  -5   3  -8  139.39    4.70
   5   3   8  132.59    4.50
   5   3   8  143.29    4.30
  -5   3  -8  141.29    4.70
   6  -3   8   38.20    1.50
   6  -3   8   39.70    1.60
  -6  -3  -8   36.30    1.80
   6   3   8   38.90    1.80
   6   3   8   41.20    1.60
  -6   3  -8   38.90    1.90
  -6   3  -8   35.70    1.90
   7  -3   8   10.40    0.90
   7  -3   8    9.80    0.80
  -7  -3  -8    9.90    1.10
  -7   3  -8    8.70    1.10
   7   3   8   10.60    1.00
  -7   3  -8   13.50    1.40
  -8  -3  -8  105.49    3.70
   8  -3   8   97.19    3.20
  -8  -3  -8  105.09    3.90
   8  -3   8  101.09    3.50
   8   3   8   95.89    3.60
  -8   3  -8  103.29    3.90
   8   3   8  103.99    3.60
  -8   3  -8  105.39    3.90
  -9  -3  -8   27.80    1.70
   9  -3   8   24.60    1.50
  -9  -3  -8   25.40    1.80
   9   3   8   20.70    1.60
   9   3   8   26.00    1.60
  -9   3  -8   27.70    2.00
  -9   3  -8   25.80    2.10
  11  -4  -8   -0.10    0.80
 -11   4   8    0.80    0.60
  11   4  -8    0.10    0.70
  11   4  -8   -0.70    0.90
 -10   4   8    4.20    0.80
  10   4  -8    3.10    1.60
  10   4  -8    3.70    0.80
   9  -4  -8    0.80    0.80
  -9   4   8    0.60    0.60
   9   4  -8    0.20    0.70
   9   4  -8    0.20    0.70
   8  -4  -8   32.60    1.90
   8   4  -8   35.30    1.90
  -8   4   8   33.00    1.60
   8   4  -8   33.40    1.80
   7  -4  -8    3.20    0.70
  -7   4   8    4.10    0.70
   7   4  -8    4.20    0.80
  -6   4   8  132.19    4.30
   6   4  -8  130.29    4.30
  -5   4   8  423.96   12.10
   5   4  -8  397.36   12.20
   4   4  -8  128.59    4.10
  -4   4   8  135.89    4.00
  -4   4   8  129.79    4.10
   3   4  -8    1.00    0.40
  -3   4   8    0.70    0.30
   3   4  -8    0.80    0.20
  -3   4   8    0.30    0.30
   3   4  -8    0.80    0.30
   2   4  -8   45.10    1.60
  -2   4   8   44.80    1.70
   2   4  -8   48.00    1.70
   2   4  -8   48.70    1.60
   1  -4  -8  233.98    6.90
   1   4  -8  242.98    7.00
  -1   4   8  239.88    7.00
   1   4  -8  222.38    7.00
   1   4  -8  235.78    6.90
  -1   4   8  240.88    7.00
   0  -4  -8 1159.18   32.60
   0  -4   8 1140.79   32.60
   0   4  -8 1151.78   32.80
   0   4  -8 1132.09   32.60
   0   4  -8 1114.39   32.80
   0   4   8 1150.88   32.80
   1  -4   8 1109.79   31.90
  -1  -4  -8 1137.29   31.90
   1   4   8 1149.48   32.00
   1   4   8 1135.09   32.10
   1   4   8 1069.89   31.90
  -1   4  -8 1059.69   32.20
  -1   4  -8 1151.68   32.10
  -2  -4  -8  189.18    5.50
   2  -4   8  177.98    5.40
   2   4   8  182.08    5.70
  -2   4  -8  182.78    5.80
   2   4   8  189.68    5.50
  -2   4  -8  186.98    5.60
  -3  -4  -8   41.70    1.60
   3  -4   8   46.80    1.60
   3   4   8   41.10    1.70
  -3   4  -8   44.20    1.70
  -3   4  -8   43.00    1.90
   3   4   8   42.10    1.80
   4  -4   8    4.20    0.50
  -4  -4  -8    3.90    0.50
  -4   4  -8    2.50    0.70
   4   4   8    3.50    0.50
   4   4   8    2.20    0.60
  -4   4  -8    3.00    0.60
   5  -4   8    5.20    0.60
  -5  -4  -8    6.50    0.70
   5   4   8    6.30    0.80
  -5   4  -8    6.40    0.80
  -5   4  -8    6.20    0.90
   5   4   8    6.70    0.70
  -6  -4  -8   86.79    3.10
   6  -4   8   88.59    3.00
  -6   4  -8   88.59    3.30
   6   4   8   90.89    3.30
  -6   4  -8   90.69    3.40
   6   4   8   89.59    3.10
   7  -4   8  160.08    5.10
  -7  -4  -8  156.18    5.20
   7   4   8  162.58    5.20
  -7   4  -8  162.38    5.50
   7   4   8  162.78    5.30
  -7   4  -8  166.08    5.50
  -8  -4  -8   58.49    2.50
   8  -4   8   53.19    2.40
   8   4   8   52.89    2.40
  -8   4  -8   56.49    2.70
   8   4   8   60.29    2.50
  -8   4  -8   58.89    2.80
   9  -4   8    0.40    0.60
  -9  -4  -8    0.70    0.80
  -9   4  -8    0.20    1.00
   9   4   8    0.80    0.70
   9   4   8   -0.50    0.70
  -9   4  -8    1.00    1.00
  10  -5  -8    2.10    0.90
 -10   5   8   -0.10    0.60
  10   5  -8   -1.00    0.70
  10   5  -8   -0.50    0.90
   9  -5  -8    2.10    0.90
   9   5  -8   -0.20    0.70
  -9   5   8    0.10    0.60
   9   5  -8   -1.20    0.70
   8  -5  -8   14.50    1.40
   8   5  -8   16.10    1.30
   8   5  -8   14.60    1.30
  -8   5   8   11.60    1.20
   7   5  -8   50.19    2.20
  -7   5   8   44.90    2.00
  -6   5   8    5.20    0.70
   6   5  -8    5.40    0.70
  -5   5   8   43.00    1.50
  -5   5   8   40.20    1.80
   5   5  -8   43.20    1.80
   4   5  -8   96.69    3.20
  -4   5   8   97.69    3.00
  -4   5   8   98.59    3.20
   3   5  -8  253.47    7.60
   3   5  -8  248.58    7.30
   3   5  -8  253.27    7.50
  -3   5   8  261.37    7.60
   2   5  -8  122.89    3.80
  -2   5   8  114.39    3.80
   2   5  -8  122.29    3.60
   2   5  -8  116.79    3.80
  -2   5   8  119.69    3.70
   1  -5  -8  289.87    8.40
   1   5  -8  306.67    8.60
  -1   5   8  279.67    8.60
  -1   5   8  283.77    8.60
   1   5  -8  293.47    8.60
   1   5  -8  295.57    8.50
   0  -5  -8  396.06   11.30
   0   5   8  401.96   11.60
   0   5  -8  397.16   11.80
   0   5  -8  387.76   11.50
   0   5   8  389.46   11.60
   0   5  -8  394.26   11.40
  -1  -5  -8    3.80    0.40
   1   5   8    4.70    0.60
  -1   5  -8    3.80    0.60
   1   5   8    4.30    0.60
  -1   5  -8    4.50    0.60
  -2  -5  -8  337.87    9.70
   2   5   8  334.77    9.80
   2   5   8  340.57    9.80
   2   5   8  347.27   10.10
  -2   5  -8  311.47   10.10
  -2   5  -8  342.87   10.00
  -3  -5  -8  427.46   12.50
  -3   5  -8  435.36   12.70
  -3   5  -8  418.96   12.90
   3   5   8  436.76   12.60
   3   5   8  431.76   12.80
  -4  -5  -8  356.56   10.60
  -4   5  -8  367.06   11.00
   4   5   8  359.66   10.60
   4   5   8  352.56   10.80
  -4   5  -8  360.36   10.70
  -5  -5  -8   74.19    2.60
   5  -5   8   72.79    2.50
   5   5   8   73.19    2.60
  -5   5  -8   72.69    2.90
   5   5   8   72.99    2.80
  -6  -5  -8   41.60    1.80
   6  -5   8   41.50    1.70
  -6   5  -8   44.90    2.20
  -6   5  -8   44.10    2.00
   6   5   8   42.20    1.80
   6   5   8   43.80    2.00
   7  -5   8    1.90    0.60
  -7  -5  -8    2.20    0.70
   7   5   8    2.10    0.70
  -7   5  -8    0.70    0.90
  -7   5  -8    2.90    0.90
   7   5   8    1.90    0.70
   8  -5   8   49.70    2.10
  -8   5  -8   51.99    2.60
   8   5   8   52.39    2.30
  -8   5  -8   51.19    2.60
   8   5   8   47.40    2.20
   9  -5   8    8.40    0.90
  -9  -5  -8    9.50    1.20
   9   5   8    9.40    1.00
   9   5   8    7.80    1.00
  -9   5  -8    7.70    1.20
  -9   5  -8   10.10    1.40
  10  -6  -8    1.10    0.90
 -10   6   8    1.00    0.70
  10   6  -8    1.20    0.80
  10   6  -8    0.60    0.80
   9  -6  -8    0.00    0.80
  -9   6   8   -0.80    0.60
   9   6  -8   -0.40    0.70
   9   6  -8   -0.80    0.70
   8   6  -8    0.40    0.70
  -8   6   8   -0.40    0.60
   8   6  -8   -0.20    0.60
   7  -6  -8   10.20    0.70
   7   6  -8    8.30    1.00
  -7   6   8    8.00    0.90
  -6   6   8   78.59    2.90
   6   6  -8   76.99    3.10
  -5   6   8  125.69    3.80
  -5   6   8  118.89    4.10
   5   6  -8  125.19    4.00
  -4   6   8    9.40    0.90
  -4   6   8   11.10    0.70
   4   6  -8    9.20    0.80
   4   6  -8   11.80    0.80
  -3   6   8   31.70    1.20
   3   6  -8   33.90    1.10
   3   6  -8   32.50    1.40
   3   6  -8   31.00    1.30
  -3   6   8   29.50    1.40
   2   6  -8   14.80    0.90
  -2   6   8   15.20    1.00
  -2   6   8   14.50    0.80
   2   6  -8   13.70    0.80
   2   6  -8   15.70    0.70
   1  -6  -8   27.40    0.90
   1   6  -8   29.10    1.20
   1   6  -8   28.50    1.20
   1   6  -8   27.00    1.30
  -1   6   8   26.70    1.20
  -1   6   8   25.60    1.30
   0  -6  -8  384.26   10.90
   0   6   8  371.46   11.20
   0   6   8  389.46   11.20
   0   6  -8  388.86   11.20
   0   6  -8  369.76   11.10
   0   6  -8  371.56   11.00
  -1  -6  -8  583.84   17.10
  -1   6  -8  593.94   17.40
  -1   6  -8  598.14   17.50
   1   6   8  607.94   17.40
   1   6   8  609.84   17.50
  -2  -6  -8  204.58    5.90
  -2   6  -8  194.28    6.30
   2   6   8  201.38    6.10
   2   6   8  187.08    5.80
  -2   6  -8  205.98    6.10
   2   6   8  211.68    6.30
  -3  -6  -8   14.30    0.80
  -3   6  -8   12.10    1.20
   3   6   8   14.90    1.10
  -3   6  -8   15.40    1.10
   3   6   8   15.00    0.90
  -4  -6  -8   29.80    1.30
  -4   6  -8   29.00    1.70
   4   6   8   31.00    1.40
   4   6   8   29.10    1.60
  -5  -6  -8    5.30    0.60
  -5   6  -8    5.00    0.80
   5   6   8    4.60    0.70
  -5   6  -8    4.60    0.90
   5   6   8    5.90    0.70
  -6  -6  -8   35.90    1.60
   6  -6   8   37.90    1.60
   6   6   8   38.00    1.70
  -6   6  -8   36.80    1.90
   6   6   8   39.30    1.90
  -6   6  -8   34.20    2.00
   7  -6   8  112.19    3.80
   7   6   8  110.89    3.90
  -7   6  -8  115.49    4.20
   7   6   8  108.09    4.00
  -7   6  -8  111.79    4.20
   8  -6   8   38.90    1.90
  -8   6  -8   40.10    2.50
   8   6   8   45.20    2.20
  -8   6  -8   39.60    2.30
   8   6   8   39.60    2.10
  10  -7  -8    0.20    0.90
  10   7  -8   -0.50    0.90
 -10   7   8   -0.20    0.70
  10   7  -8   -0.60    0.70
   9  -7  -8   -0.30    0.80
   9   7  -8   -0.20    0.70
  -9   7   8   -0.40    0.70
   9   7  -8   -0.60    0.80
   8   7  -8    5.30    1.00
  -8   7   8    5.90    0.90
   8   7  -8    8.00    1.00
   7  -7  -8   44.50    1.50
   7   7  -8   46.90    2.20
   7   7  -8   47.30    2.10
  -7   7   8   45.40    2.10
  -6   7   8   11.10    1.20
   6   7  -8   13.50    1.20
  -5   7   8    5.20    0.80
  -5   7   8    5.00    0.50
   5   7  -8    4.40    0.70
   4   7  -8  124.29    4.00
   4   7  -8  120.29    4.00
  -4   7   8  122.49    4.10
  -4   7   8  125.49    3.80
   3   7  -8    7.00    0.80
  -3   7   8    5.30    0.60
  -3   7   8    4.90    0.70
   3   7  -8    5.30    0.40
   3   7  -8    6.10    0.70
   2  -7  -8   98.09    3.10
  -2   7   8   97.69    3.20
   2   7  -8  101.19    3.20
  -2   7   8   95.39    3.30
   2   7  -8   96.29    3.20
   2   7  -8   96.69    3.00
   1  -7  -8  249.08    7.60
   1  -7  -8  261.87    7.50
  -1   7   8  264.67    7.90
   1   7  -8  254.67    7.80
   1   7  -8  260.07    7.80
   1   7  -8  269.57    7.90
  -1   7   8  271.17    7.90
   0   7  -8  112.99    3.60
   0   7  -8  110.09    3.50
   0   7   8  113.49    3.70
   0   7   8  114.79    3.70
   0   7  -8  110.69    3.60
   1   7   8   44.00    1.70
  -1   7  -8   45.70    1.90
   1   7   8   45.10    1.90
  -1   7  -8   43.20    1.80
  -2   7  -8  136.59    4.60
  -2   7  -8  140.59    4.40
   2   7   8  138.09    4.50
   2   7   8  136.59    4.30
  -3  -7  -8  145.09    4.20
   3   7   8  128.19    4.10
  -3   7  -8  136.79    4.70
   3   7   8  145.39    4.70
   3   7   8  145.69    4.50
  -3   7  -8  143.89    4.50
   4   7   8   25.00    1.30
  -4   7  -8   27.40    1.40
   4   7   8   25.30    1.50
  -4   7  -8   24.50    1.60
   5   7   8    7.80    0.90
   5   7   8    8.10    1.00
  -5   7  -8    7.90    1.00
  -5   7  -8    8.20    1.00
   6   7   8    7.80    0.90
  -6   7  -8    6.80    1.00
  -6   7  -8    7.90    1.10
   6   7   8    9.40    1.10
  -7   7  -8    8.80    1.20
   7   7   8   10.90    1.20
   7   7   8    9.10    1.10
  -7   7  -8    9.50    1.20
   8  -7   8   12.60    1.20
   8   7   8   11.20    1.30
   8   7   8   12.30    1.50
  -8   7  -8    9.80    1.30
  -8   7  -8   10.80    1.40
  -9   8   8    0.10    0.70
   9   8  -8    0.70    0.90
   9   8  -8    1.00    0.90
   8   8  -8   15.10    1.60
  -8   8   8   12.00    1.40
   7   8  -8    3.80    0.90
   7   8  -8    5.80    1.00
  -7   8   8    3.10    0.80
   6   8  -8   26.30    1.70
   6   8  -8   26.40    1.60
  -6   8   8   23.90    1.50
   5   8  -8   49.40    2.00
   5   8  -8   49.60    2.10
  -4   8   8   10.40    1.10
   4   8  -8   12.80    1.00
  -4   8   8   12.40    0.80
   4   8  -8   14.00    1.00
  -3   8   8   46.70    2.00
  -3   8   8   48.90    1.80
   3   8  -8   48.00    1.60
   3   8  -8   46.00    1.90
   3   8  -8   50.09    1.90
   2  -8  -8   36.30    1.30
   2   8  -8   39.90    1.40
  -2   8   8   37.20    1.70
   2   8  -8   40.60    1.60
   2   8  -8   37.60    1.60
  -2   8   8   37.80    1.50
  -1   8   8   36.30    1.60
  -1   8   8   37.30    1.70
   1   8  -8   40.00    1.60
   1   8  -8   37.90    1.50
   1   8  -8   37.60    1.50
   0   8   8   29.70    1.50
   0   8  -8   28.90    1.30
   0   8  -8   30.20    1.40
   0   8  -8   29.90    1.40
   0   8   8   30.20    1.50
  -1   8  -8   64.99    2.50
  -1   8  -8   63.19    2.30
   1   8   8   66.69    2.30
   1   8   8   65.59    2.50
  -2   8  -8    1.40    0.60
  -2   8  -8    0.30    0.60
   2   8   8    1.00    0.50
   2   8   8    0.60    0.50
   3   8   8   42.60    1.80
   3   8   8   43.10    2.00
  -3   8  -8   39.50    2.00
   4   8   8    1.50    0.60
  -4   8  -8    2.10    0.70
   4   8   8    1.80    0.70
  -4   8  -8    1.30    0.70
  -5   8  -8   -0.20    0.70
  -5   8  -8    0.10    0.70
   5   8   8   -0.40    0.60
   5   8   8    0.40    0.60
   6   8   8    8.20    0.90
  -6   8  -8    5.90    1.00
   6   8   8    7.30    1.00
  -6   8  -8    6.80    1.00
   7  -8   8   26.60    1.60
  -7   8  -8   28.50    1.90
   7   8   8   30.90    1.90
  -7   8  -8   32.40    2.00
   7   8   8   29.10    1.80
   8  -8   8   13.80    1.30
   8   8   8   15.00    1.50
  -8   8  -8   16.40    1.80
  -8   8  -8   17.80    1.80
  -9   9   8    3.60    1.00
   9   9  -8    3.50    1.00
   8   9  -8    9.90    1.20
  -8   9   8    9.00    1.20
   8   9  -8    9.30    1.20
  -7   9   8   40.60    2.20
   7   9  -8   42.10    2.10
   7   9  -8   42.10    2.20
   6   9  -8   44.30    2.10
   6   9  -8   42.20    2.20
  -6   9   8   44.90    2.20
  -6   9   8   43.10    1.50
   6   9  -8   42.60    1.90
   5   9  -8    0.10    0.60
  -5   9   8    0.80    0.70
   5   9  -8    0.20    0.60
  -5   9   8   -0.40    0.30
   4   9  -8   19.60    1.20
  -4   9   8   21.30    1.40
   4   9  -8   22.50    0.80
   4   9  -8   20.80    1.80
  -4   9   8   21.50    1.10
   3   9  -8    2.20    0.60
   3   9  -8    3.00    0.60
  -3   9   8    1.70    0.50
   3   9  -8    1.30    0.40
   2  -9  -8   66.09    2.00
   2   9  -8   67.59    2.20
  -2   9   8   64.19    2.50
   2   9  -8   62.79    2.40
  -2   9   8   65.99    2.40
   2   9  -8   67.19    2.40
   1   9  -8   11.00    0.90
   1   9  -8   10.70    0.90
  -1   9   8   10.00    1.00
  -1   9   8   10.10    1.10
   1   9  -8    9.70    0.90
   0   9   8  142.89    4.50
   0   9  -8  130.39    4.30
   0   9  -8  140.89    4.40
   0   9  -8  139.49    4.40
   0   9   8  136.89    4.50
  -1   9  -8   -0.30    0.60
   1   9   8    0.00    0.50
  -1   9  -8   -0.50    0.50
   1   9   8   -0.60    0.60
   1   9   8    0.40    0.50
  -2   9  -8   35.90    1.60
   2   9   8   34.10    1.60
   2   9   8   35.60    1.80
  -2   9  -8   35.10    1.80
   3   9   8    2.30    0.60
  -3   9  -8    1.90    0.60
  -3   9  -8    0.50    0.70
   3   9   8    0.60    0.60
   4   9   8   19.30    1.40
  -4   9  -8   18.40    1.50
  -4   9  -8   21.60    1.30
   4   9   8   18.20    1.30
  -5   9  -8    1.00    0.80
  -5   9  -8    2.30    0.80
   5   9   8    1.80    0.70
   5   9   8    1.40    0.70
   6   9   8    0.20    0.70
  -6   9  -8    0.80    0.80
  -6   9  -8    0.80    0.80
   6   9   8   -0.20    0.60
   7   9   8   12.30    1.50
   7   9   8   12.30    1.40
  -7   9  -8   10.50    1.40
  -7   9  -8   12.00    1.60
  -8  10   8   20.30    1.80
   8  10  -8   23.10    1.80
   8  10  -8   25.70    2.00
  -7  10   8    2.30    0.90
   7  10  -8    2.50    0.80
   7  10  -8    2.30    1.00
   7  10  -8    2.40    0.90
   6  10  -8    1.60    0.80
  -6  10   8    1.40    0.40
  -6  10   8    0.20    0.80
   6  10  -8    1.10    0.60
   6  10  -8    1.00    0.80
  -5  10   8   11.50    0.80
   5  10  -8    8.60    1.10
   5  10  -8   12.60    1.30
  -5  10   8    9.50    1.10
  -4  10   8    1.90    0.50
   4  10  -8    1.40    0.30
   4  10  -8    1.90    0.60
   4  10  -8    1.40    0.60
  -4  10   8    2.10    0.80
   3  10  -8   11.00    1.00
   3  10  -8    7.30    0.90
  -3  10   8   10.10    1.20
   3  10  -8    9.90    0.70
  -3  10   8   10.80    0.90
   2  10  -8   73.49    2.50
  -2  10   8   74.89    2.60
  -2  10   8   74.99    2.90
   2  10  -8   72.49    2.60
   2  10  -8   74.69    2.70
   1  10  -8    1.00    0.60
   1  10  -8    0.80    0.50
  -1  10   8    0.40    0.70
   1  10  -8    0.60    0.50
  -1  10   8    0.40    0.60
   0  10  -8    1.30    0.60
   0  10  -8    1.30    0.60
   0  10  -8    1.20    0.60
   0  10   8    1.00    0.60
   0  10   8    1.40    0.70
   1  10   8    5.40    0.80
   1  10   8    6.30    0.80
  -1  10  -8    6.00    0.80
  -1  10  -8    8.20    0.80
   1  10   8    6.10    0.90
   2  10   8   14.40    1.30
  -2  10  -8   14.60    1.50
  -2  10  -8   14.00    1.20
   2  10   8   14.60    1.20
  -3  10  -8   17.70    1.20
  -3  10  -8   17.10    1.50
   3  10   8   18.00    1.40
   3  10   8   17.70    1.30
   4  10   8   10.40    1.10
  -4  10  -8   10.30    1.20
  -4  10  -8    9.80    1.20
   4  10   8    9.70    1.10
   5  10   8    1.10    0.70
  -5  10  -8   -0.70    0.70
   5  10   8    0.10    0.70
  -5  10  -8    0.40    0.70
   6  10   8    0.00    0.70
  -6  10  -8    2.20    0.90
   6  10   8    1.10    0.80
  -6  10  -8    0.70    0.90
   7  10   8    0.40    0.80
  -7  10  -8    1.00    0.90
  -7  10  -8    0.40    0.90
   7  10   8    0.20    0.80
   8  11  -8    2.20    1.00
   8  11  -8    0.40    0.90
  -8  11   8    1.70    1.00
   8  11  -8   -0.10    0.70
   7  11  -8    0.60    1.00
   7  11  -8    1.20    0.70
  -7  11   8   -0.10    0.90
   7  11  -8   -0.10    0.90
   6  11  -8    8.50    1.20
  -6  11   8   10.30    1.30
   6  11  -8    9.60    1.10
   6  11  -8    9.70    1.10
   5  11  -8    1.70    0.60
  -5  11   8    1.90    0.50
   5  11  -8    1.30    0.70
  -5  11   8    0.70    0.80
   5  11  -8    0.90    0.80
   4  11  -8    4.00    0.70
   4  11  -8    3.50    0.40
  -4  11   8    4.30    0.60
  -4  11   8    3.30    0.90
   4  11  -8    3.40    0.80
   4  11  -8    5.30    1.00
   3  11  -8    2.30    0.80
  -3  11   8    3.20    0.80
   3  11  -8    4.70    0.80
  -3  11   8    3.10    0.60
   3  11  -8    2.30    0.50
   3  11  -8    2.40    0.60
   2  11  -8   19.20    1.30
   2  11  -8   17.80    1.10
  -2  11   8   18.40    1.20
   2  11  -8   17.80    1.10
  -2  11   8   19.50    1.50
  -1  11   8    0.80    0.70
  -1  11   8    0.30    0.60
   1  11  -8    0.20    0.50
   1  11  -8    1.60    1.00
   1  11  -8    0.80    0.60
   0  11  -8   20.60    1.20
   0  11   8   22.10    1.50
   0  11   8   21.80    1.40
   0  11  -8   22.70    1.30
   0  11  -8   21.40    1.30
   1  11   8    3.40    0.70
   1  11   8    3.60    0.80
   1  11   8    2.40    0.80
  -1  11  -8    3.60    0.80
  -2  11  -8   11.70    1.10
   2  11   8   10.30    1.10
   2  11   8   11.50    1.20
  -2  11  -8   10.90    1.20
   3  11   8    1.90    0.70
  -3  11  -8    0.70    0.80
  -3  11  -8    1.70    0.70
   3  11   8    1.60    0.80
  -4  11  -8    7.30    1.10
  -4  11  -8    9.00    0.90
   4  11   8   11.40    1.20
  -4  11  -8   10.50    1.20
   4  11   8    9.20    1.10
   5  11   8    3.80    0.90
  -5  11  -8    2.40    0.90
   5  11   8    3.80    0.80
  -5  11  -8    3.80    0.50
  -5  11  -8    4.40    0.90
   6  11   8    0.60    0.80
  -6  11  -8   -0.70    0.90
   6  11   8    1.80    0.80
  -7  12   8    0.40    1.00
   7  12  -8    1.70    0.70
   7  12  -8    0.30    0.90
   7  12  -8    2.00    1.00
   6  12  -8    0.60    0.90
  -6  12   8    0.60    0.50
   6  12  -8    0.00    0.60
  -6  12   8   -0.90    0.80
   6  12  -8    1.00    0.80
   5  12  -8    0.90    0.90
  -5  12   8    0.10    0.80
   5  12  -8    1.00    0.70
  -5  12   8    0.10    0.40
   5  12  -8    0.00    0.60
   4  12  -8    2.80    0.90
   4  12  -8    2.40    0.70
  -4  12   8    3.20    0.60
   4  12  -8    2.30    0.80
  -4  12   8    2.60    0.90
   3  12  -8    2.00    0.70
   3  12  -8    1.00    0.80
  -3  12   8    1.40    0.50
  -3  12   8    0.80    0.80
   3  12  -8    0.70    0.80
   3  12  -8    0.80    0.50
  -2  12   8   -0.30    0.70
   2  12  -8   -0.10    0.50
   2  12  -8    0.40    0.60
   2  12  -8    0.10    0.50
   2  12  -8    0.00    0.70
  -1  12   8    1.70    0.70
   1  12  -8    1.60    0.60
   1  12  -8    1.70    0.70
  -1  12   8    1.10    0.80
   1  12  -8    1.60    0.70
   1  12  -8    1.60    0.70
   0  12   8    0.60    0.80
   0  12  -8    0.20    0.60
   0  12  -8    0.10    0.60
   0  12  -8    0.50    0.60
   0  12   8    0.40    0.60
   0  12  -8   -0.60    0.60
  -1  12  -8    0.80    0.70
   1  12   8    1.20    0.70
   1  12   8    1.70    0.70
   1  12   8    0.80    0.70
  -1  12  -8    2.00    0.60
  -2  12  -8   18.90    1.40
  -2  12  -8   19.40    1.60
   2  12   8   20.80    1.60
   2  12   8   20.50    1.40
  -2  12  -8   19.40    1.30
   3  12   8   16.20    1.60
  -3  12  -8   17.60    1.60
   3  12   8   17.80    1.40
  -3  12  -8   16.60    1.20
  -3  12  -8   19.90    1.40
   4  12   8    4.20    1.00
   4  12   8    4.40    0.90
  -4  12  -8    5.30    0.90
  -4  12  -8    4.60    1.10
  -4  12  -8    4.40    0.60
   5  12   8    0.50    0.80
   5  12   8    1.30    0.80
  -5  12  -8    0.70    0.80
  -5  12  -8    1.10    1.70
  -6  13   8    3.00    1.10
   6  13  -8    3.20    1.00
   6  13  -8    2.60    0.90
   6  13  -8    2.50    0.70
  -5  13   8   18.20    1.00
   5  13  -8   19.40    1.60
   5  13  -8   17.30    1.30
   5  13  -8   21.70    2.70
   4  13  -8    7.30    1.00
   4  13  -8    7.10    0.80
   4  13  -8    7.60    0.80
   4  13  -8    7.00    1.20
  -4  13   8    7.00    1.10
  -4  13   8    7.70    0.90
   3  13  -8   17.40    1.70
   3  13  -8   19.60    1.50
   3  13  -8   15.30    1.10
   3  13  -8   17.00    1.20
  -3  13   8   16.60    1.60
   2  13  -8   19.20    1.20
  -2  13   8   18.80    1.30
   2  13  -8   17.20    1.20
   2  13  -8   20.10    1.50
  -2  13   8   20.60    1.70
   2  13  -8   19.40    1.70
   1  13  -8    1.30    0.70
  -1  13   8    0.30    0.70
   1  13  -8    0.40    0.50
   1  13  -8    0.10    0.80
  -1  13   8   -0.40    0.80
   1  13  -8   -0.20    0.60
   0  13  -8    2.60    0.80
   0  13   8    1.80    0.70
   0  13  -8    2.60    0.70
   0  13  -8    3.30    0.70
   0  13  -8    2.50    0.80
   0  13   8    2.80    0.90
   1  13   8   -0.50    0.70
  -1  13  -8   -1.00    0.60
  -1  13  -8   -0.10    0.60
  -1  13  -8   -0.60    0.60
   1  13   8   -0.80    0.60
   1  13   8    0.30    0.70
  -2  13  -8   -0.30    0.70
  -2  13  -8   -0.60    0.60
  -2  13  -8   -0.10    0.60
   2  13   8   -0.50    0.70
   2  13   8   -0.10    0.70
   3  13   8   -0.30    0.70
   3  13   8   -0.80    0.70
  -3  13  -8    0.40    0.70
  -3  13  -8   -0.20    0.80
  -3  13  -8    0.40    0.50
  -4  13  -8    1.20    0.80
   4  13   8    1.40    0.80
  -4  13  -8    1.00    0.50
   4  13   8    0.10    0.80
  -5  13  -8    0.20    1.00
  -5  13  -8    1.20    1.00
   5  13   8    0.60    0.80
   5  13   8    2.00    0.90
  -5  14   8    0.50    0.50
   5  14  -8   -0.20    0.60
   5  14  -8    0.60    1.00
  -5  14   8   -1.20    0.90
   5  14  -8    2.10    0.90
  -4  14   8    4.80    1.20
   4  14  -8    4.80    0.70
   4  14  -8    5.10    0.60
   4  14  -8    4.70    1.50
   3  14  -8    1.20    0.60
  -3  14   8    1.70    1.50
   3  14  -8    1.40    0.60
   3  14  -8    1.00    0.80
   3  14  -8    3.20    0.90
  -3  14   8    2.50    0.70
   2  14  -8    4.70    1.10
   2  14  -8    3.70    0.90
  -2  14   8    2.90    0.70
   2  14  -8    3.20    0.70
   2  14  -8    3.20    0.70
  -2  14   8    4.00    1.00
   1  14  -8    3.10    0.80
   1  14  -8    3.70    1.00
  -1  14   8    3.70    0.80
  -1  14   8    2.90    1.00
   1  14  -8    3.10    0.70
   1  14  -8    4.40    0.90
   0  14   8    1.20    0.80
   0  14  -8    1.60    0.60
   0  14  -8    1.00    0.70
   0  14  -8    0.70    0.70
   0  14   8    2.10    0.90
  -1  14  -8   -0.40    0.70
  -1  14  -8    0.20    0.60
   1  14   8    0.10    0.80
   1  14   8   -0.10    0.80
  -1  14  -8    0.20    0.70
  -2  14  -8    2.30    0.90
  -2  14  -8    3.60    0.80
  -2  14  -8    1.90    0.70
   2  14   8    2.30    1.20
   2  14   8    2.30    0.90
   3  14   8    7.40    1.20
  -3  14  -8    5.60    1.20
  -3  14  -8    6.00    0.80
  -3  14  -8    7.10    1.00
   3  14   8    6.50    1.00
   3  15  -8    0.00    0.60
   3  15  -8    0.60    0.90
   3  15  -8   -0.40    0.80
  -3  15   8   -0.50    0.60
   3  15  -8    0.30    0.60
  -3  15   8   -0.90    0.90
  -2  15   8    5.90    1.20
   2  15  -8    6.40    0.80
   2  15  -8    6.20    0.80
   2  15  -8    6.40    1.20
  -2  15   8    5.30    0.90
   1  15  -8   -0.10    0.70
   1  15  -8    0.60    0.60
   1  15  -8    0.20    0.80
  -1  15   8   -0.60    0.70
   1  15  -8    0.10    0.70
  -1  15   8    0.10    0.90
   0  15  -8    5.20    0.80
   0  15  -8    5.30    0.90
   0  15   8    4.30    1.20
   0  15   8    4.40    0.90
   0  15  -8    4.80    1.00
  -1  15  -8   -0.30    0.60
   1  15   8    0.00    1.00
  -1  15  -8   -0.50    0.70
  -1  15  -8    0.10    0.80
  -2  15  -8    7.50    1.00
  -2  15  -8    5.50    1.30
   2  15   8    6.00    1.10
  -2  15  -8    5.20    0.90
   2  15   8    4.30    1.10
  11   0  -9    0.00    0.50
  11   0  -9    0.20    0.80
 -10   0   9   -0.30    0.40
  10   0  -9   -0.60    0.70
  10   0  -9    0.00    0.50
   9   0  -9    0.30    0.70
  -8   0   9    0.50    0.40
   8   0  -9    0.30    0.60
  -7   0   9    1.30    0.30
   6   0  -9   -0.40    0.40
  -6   0   9    0.10    0.30
  -5   0   9    1.20    0.30
   5   0  -9    0.30    0.40
  -4   0   9   -0.20    0.20
   4   0  -9    0.20    0.30
   3   0  -9    0.10    0.20
   2   0  -9    0.00    0.20
   2   0  -9    0.40    0.30
  -2   0   9   -0.10    0.20
   1   0  -9   -0.10    0.10
   1   0  -9    0.60    0.30
  -1   0   9    0.40    0.30
   0   0   9   -0.10    0.30
   0   0  -9    0.10    0.30
   1   0   9    0.60    0.30
  -1   0  -9    0.00    0.30
  -2   0  -9   -0.50    0.30
   2   0   9    0.00    0.30
   3   0   9    2.00    0.40
   3   0   9    0.50    0.20
  -3   0  -9    0.00    0.40
   4   0   9   -0.40    0.40
  -4   0  -9   -0.10    0.50
   4   0   9    0.30    0.20
   5   0   9   -0.10    0.30
  -5   0  -9   -0.30    0.50
   5   0   9   -0.10    0.40
  -6   0  -9    0.10    0.60
   6   0   9   -0.70    0.40
   6   0   9   -0.10    0.30
  -6   0  -9   -1.40    0.60
  -7   0  -9    1.00    0.70
   7   0   9   -0.10    0.50
  -7   0  -9   -0.20    0.70
   7   0   9    0.00    0.40
   8   0   9   -0.60    0.50
  -8   0  -9    0.70    0.90
  -8   0  -9    1.10    0.80
  -9   0  -9    1.40    0.90
  -9   0  -9    0.70    1.10
   9   0   9   -0.90    0.60
  11  -1  -9    1.00    0.90
  11   1  -9    1.10    0.60
  11   1  -9    0.30    0.80
 -11   1   9    0.80    0.50
  10  -1  -9    4.70    0.60
 -10  -1   9    4.40    0.50
  10  -1  -9    3.70    0.90
  10   1  -9    3.80    0.90
 -10   1   9    4.50    0.60
  10   1  -9    4.20    0.70
   9  -1  -9    5.30    0.90
  -9  -1   9    6.00    0.60
   9   1  -9    6.20    1.00
  -9   1   9    6.20    0.60
   9   1  -9    6.90    0.80
  -8  -1   9    7.70    0.50
   8  -1  -9    5.60    0.90
  -8   1   9    7.70    0.70
   8   1  -9    5.60    0.90
  -7  -1   9    7.10    0.50
  -6  -1   9   77.39    2.40
   6  -1  -9   80.69    2.90
  -6   1   9   85.39    2.60
   6   1  -9   76.29    2.40
   6   1  -9   78.39    2.90
   5  -1  -9    2.40    0.50
  -5   1   9    4.30    0.50
   5   1  -9    4.00    0.60
   5   1  -9    4.10    0.30
   4  -1  -9    0.20    0.30
   4   1  -9    0.70    0.20
   4   1  -9    0.50    0.30
  -4   1   9    0.40    0.20
   3  -1  -9    0.00    0.20
   3   1  -9    0.50    0.20
  -3   1   9    0.00    0.20
  -3   1   9    0.10    0.30
   3   1  -9    0.10    0.20
   2  -1  -9   46.80    1.70
   2   1  -9   48.80    1.70
   2   1  -9   46.70    1.60
  -2   1   9   48.50    1.70
   1  -1  -9    8.80    0.60
  -1  -1   9    9.00    0.60
   1   1  -9    9.70    0.40
  -1   1   9    9.60    0.60
   1   1  -9   11.10    0.60
   0  -1  -9   12.60    0.50
   0  -1   9   12.30    0.70
   0  -1  -9   12.00    0.70
   0   1   9   12.10    0.70
   0   1  -9   11.50    0.70
   1  -1   9   44.60    1.60
  -1  -1  -9   43.80    1.60
  -1   1  -9   45.80    1.60
   1   1   9   46.00    1.60
  -2  -1  -9   89.39    2.60
   2  -1   9   88.59    2.80
  -2  -1  -9   85.09    2.80
   2   1   9   85.89    2.90
  -2   1  -9   87.69    2.80
   2   1   9   89.29    2.60
   3  -1   9   11.00    0.40
  -3  -1  -9    9.30    0.70
   3  -1   9    9.20    0.70
  -3   1  -9    8.60    0.80
   3   1   9    8.50    0.80
   3   1   9    9.70    0.50
   4  -1   9    7.60    0.50
   4  -1   9    6.20    0.70
  -4  -1  -9    7.00    0.80
  -4   1  -9    5.60    0.70
   4   1   9    7.90    0.50
   4   1   9    6.70    0.70
   5  -1   9    6.20    0.50
  -5  -1  -9    7.90    0.90
   5  -1   9    8.10    0.80
  -5   1  -9    6.10    0.80
  -5   1  -9    7.10    0.90
   5   1   9    8.10    0.70
   5   1   9    7.00    0.80
   6  -1   9    1.10    0.40
  -6  -1  -9   -0.20    0.60
   6  -1   9   -0.60    0.40
  -6   1  -9   -0.60    0.70
   6   1   9    0.10    0.50
  -6   1  -9    0.40    0.60
  -7  -1  -9    4.10    0.90
  -7  -1  -9    5.10    0.90
   7  -1   9    4.80    0.60
   7  -1   9    4.70    0.60
  -7   1  -9    5.20    0.90
   7   1   9    4.60    0.70
  -7   1  -9    5.00    1.00
   7   1   9    4.60    0.70
   8  -1   9    8.20    0.90
  -8  -1  -9    5.30    1.00
   8  -1   9    5.70    0.80
  -8  -1  -9    5.90    1.00
  -8   1  -9    7.90    1.20
  -8   1  -9    6.90    1.10
   8   1   9    5.20    0.80
  -9  -1  -9    7.80    1.80
   9  -1   9    5.90    0.80
   9  -1   9    7.40    0.80
   9   1   9    6.50    0.80
  -9   1  -9    5.10    1.20
  -9   1  -9    5.10    1.10
   9   1   9    5.30    0.80
  11  -2  -9    0.40    0.80
  11   2  -9    1.20    0.60
 -11   2   9    1.50    0.60
  11   2  -9    1.40    0.90
  10  -2  -9   11.80    1.40
  10  -2  -9   12.40    0.80
 -10   2   9   12.90    1.00
  10   2  -9   12.60    1.40
  10   2  -9   14.20    1.50
   9  -2  -9    8.80    1.10
  -9   2   9    9.20    0.90
   9   2  -9   10.50    1.10
   9   2  -9    9.30    1.10
   8  -2  -9   43.10    2.10
   8   2  -9   44.40    2.10
  -8   2   9   44.50    1.80
   7  -2  -9   13.30    1.20
  -7   2   9   11.50    0.90
   7   2  -9   10.10    1.20
   6  -2  -9   40.70    1.80
  -6   2   9   41.10    1.60
   6   2  -9   37.70    1.70
   5  -2  -9   43.40    1.80
   5   2  -9   43.60    1.70
   4   2  -9    8.70    0.60
   4   2  -9    8.70    0.40
  -4   2   9    9.30    0.60
  -3   2   9    1.60    0.30
   3   2  -9    2.30    0.30
   3   2  -9    1.60    0.20
  -3   2   9    1.80    0.30
   2   2  -9  188.38    5.60
   2   2  -9  195.08    5.80
  -2   2   9  189.98    5.70
   1  -2  -9   25.90    0.90
   1  -2  -9   25.90    1.00
  -1   2   9   25.90    1.10
   1   2  -9   26.00    0.90
   1   2  -9   27.00    1.10
   0  -2   9    0.30    0.30
   0  -2  -9    0.10    0.20
   0  -2  -9    0.30    0.30
   0   2   9    0.00    0.30
   0   2  -9    0.50    0.40
  -1  -2  -9    5.40    0.50
   1  -2   9    6.00    0.60
  -1  -2  -9    6.10    0.50
   1   2   9    5.80    0.60
  -1   2  -9    5.30    0.60
   2  -2   9   13.80    0.80
  -2  -2  -9   13.60    0.50
  -2  -2  -9   13.50    0.70
   2   2   9   14.20    0.60
  -2   2  -9   12.00    0.80
   2   2   9   13.60    0.90
   3  -2   9    8.40    0.70
  -3  -2  -9    8.90    0.50
  -3  -2  -9    8.00    0.70
   3  -2   9    9.30    0.40
  -3   2  -9    8.00    0.80
   3   2   9    8.80    0.50
   3   2   9    7.90    0.80
   4  -2   9   74.89    2.60
  -4  -2  -9   75.49    2.60
   4  -2   9   73.79    2.40
   4   2   9   74.99    2.70
  -4   2  -9   75.09    2.80
   4   2   9   75.79    2.40
  -4   2  -9   74.39    2.60
   5  -2   9   36.80    1.40
  -5  -2  -9   38.20    1.60
   5  -2   9   36.50    1.50
   5   2   9   37.70    1.70
  -5   2  -9   38.20    2.00
   5   2   9   37.90    1.40
   6  -2   9   10.80    0.80
   6  -2   9   11.00    0.90
  -6  -2  -9   10.90    1.60
  -6   2  -9   11.40    1.20
   6   2   9   10.50    0.80
   6   2   9    9.10    1.00
  -6   2  -9    8.80    1.00
   7  -2   9   25.40    1.30
   7  -2   9   24.80    1.70
  -7  -2  -9   24.00    1.70
   7   2   9   25.00    1.30
   7   2   9   26.70    1.70
  -7   2  -9   26.00    1.80
  -7   2  -9   28.00    1.90
   8  -2   9   28.00    1.30
  -8  -2  -9   30.30    1.80
   8  -2   9   27.20    1.40
  -8  -2  -9   27.40    1.90
  -8   2  -9   26.30    1.90
   8   2   9   31.00    1.60
  -8   2  -9   30.60    1.90
  -9  -2  -9    1.10    0.90
   9  -2   9    2.20    0.50
   9  -2   9    1.30    0.60
  -9  -2  -9    1.60    0.90
  -9   2  -9    2.00    1.00
   9   2   9    0.10    0.60
   9   2   9    2.90    0.70
  11  -3  -9    4.50    1.00
  11   3  -9    5.70    1.10
  11   3  -9    5.60    0.90
 -11   3   9    6.10    0.80
  10  -3  -9    6.80    1.20
  10   3  -9    8.00    1.00
 -10   3   9    7.30    0.80
  10   3  -9    7.90    1.20
   9  -3  -9   20.60    1.60
   9   3  -9   19.00    1.60
   9   3  -9   16.70    1.50
  -9   3   9   16.70    1.20
   8  -3  -9    5.10    0.90
  -8   3   9    4.70    0.70
   8   3  -9    5.00    0.90
   7  -3  -9    0.40    0.60
   7   3  -9    0.10    0.60
  -7   3   9    0.40    0.50
   6  -3  -9   28.30    1.50
  -6   3   9   32.90    1.40
   6   3  -9   27.40    1.50
  -5   3   9   45.60    1.70
   5   3  -9   44.10    1.80
  -4   3   9   32.10    1.30
  -4   3   9   30.60    1.30
   4   3  -9   31.60    1.30
   3   3  -9   74.49    2.50
   3   3  -9   78.29    2.30
   3   3  -9   72.39    2.50
  -3   3   9   74.69    2.50
  -3   3   9   71.99    2.40
  -2   3   9   84.79    2.70
  -2   3   9   85.29    2.80
   2   3  -9   86.29    2.70
   2   3  -9   87.19    2.80
  -1  -3   9  155.88    4.70
   1  -3  -9  157.48    4.80
   1   3  -9  160.78    4.90
   1   3  -9  161.58    4.70
  -1   3   9  160.78    4.90
   0  -3   9   15.80    0.60
   0  -3  -9   15.60    0.70
   0  -3  -9   15.70    0.70
   0   3  -9   15.20    0.90
   0   3   9   16.00    0.90
   0   3  -9   14.80    0.60
  -1  -3  -9    0.10    0.30
  -1  -3  -9    0.40    0.20
  -1   3  -9    2.00    0.40
  -1   3  -9    0.60    0.40
   1   3   9    0.50    0.20
   1   3   9    0.70    0.40
   2  -3   9   60.99    2.00
   2  -3   9   56.99    1.70
  -2  -3  -9   57.29    2.10
   2   3   9   58.09    1.90
   2   3   9   56.49    2.10
  -2   3  -9   59.49    2.10
  -2   3  -9   59.69    2.30
   3  -3   9  128.89    3.70
   3  -3   9  122.89    3.90
   3  -3   9  112.09    3.70
  -3  -3  -9  119.79    3.80
  -3   3  -9  130.19    4.00
   3   3   9  122.29    4.00
  -3   3  -9  122.79    4.10
   3   3   9  125.59    3.70
   4  -3   9  123.29    3.90
   4  -3   9  126.89    3.80
  -4  -3  -9  123.59    3.90
  -4   3  -9  127.69    4.20
   4   3   9  115.59    3.90
   4   3   9  122.39    4.10
  -4   3  -9  125.99    4.00
   5  -3   9   49.80    1.90
   5  -3   9   58.19    2.00
  -5  -3  -9   53.09    2.00
  -5   3  -9   53.29    2.20
   5   3   9   51.69    1.90
  -5   3  -9   53.29    2.50
   5   3   9   51.89    2.10
   6  -3   9    0.10    0.40
   6  -3   9    0.20    0.40
  -6  -3  -9   -0.60    0.60
  -6   3  -9   -0.60    0.70
   6   3   9   -0.40    0.60
  -6   3  -9    0.70    0.70
   6   3   9    0.00    0.40
   7  -3   9   15.20    1.00
   7  -3   9   16.10    1.00
  -7  -3  -9   14.30    1.30
  -7   3  -9   16.20    1.50
   7   3   9   15.20    1.30
  -7   3  -9   14.90    1.50
   7   3   9   13.90    1.10
   8  -3   9   16.30    1.00
  -8  -3  -9   16.60    1.70
   8  -3   9   16.20    1.10
  -8  -3  -9   19.50    1.50
  -8   3  -9   17.60    1.70
   8   3   9   15.10    1.20
  -8   3  -9   17.10    1.70
   8   3   9   20.10    1.40
  -9  -3  -9   10.60    1.30
   9  -3   9    9.30    1.10
  -9  -3  -9   12.50    1.40
  -9   3  -9   11.30    1.40
   9   3   9   14.10    1.20
  -9   3  -9   11.00    1.30
   9   3   9    9.90    1.20
  11  -4  -9    0.60    0.90
  11   4  -9   -1.20    0.80
  10  -4  -9   14.20    2.10
 -10   4   9   13.30    1.20
  10   4  -9   13.50    1.40
   9  -4  -9   25.60    1.70
   9  -4  -9   21.80    0.90
   9   4  -9   22.10    1.70
   9   4  -9   22.70    1.50
  -9   4   9   19.90    1.40
   8  -4  -9   34.30    1.90
   8   4  -9   33.90    1.90
  -8   4   9   33.40    1.70
   7  -4  -9   20.50    1.40
   7   4  -9   17.80    1.30
  -7   4   9   21.60    1.30
  -6   4   9   16.10    1.10
   6   4  -9   16.40    1.20
   5   4  -9    3.00    0.50
  -5   4   9    1.90    0.50
  -4   4   9    1.00    0.30
  -4   4   9    1.50    0.40
   4   4  -9    0.90    0.40
  -3   4   9   23.40    1.10
   3   4  -9   23.90    1.00
   3   4  -9   23.60    1.10
   3   4  -9   22.90    0.80
  -3   4   9   24.30    1.00
  -2   4   9   12.90    0.80
   2   4  -9   12.60    0.70
  -2   4   9   14.00    0.80
   2   4  -9   13.00    0.70
   2   4  -9   14.20    0.80
   1  -4  -9   61.79    1.90
  -1   4   9   59.09    2.10
   1   4  -9   58.89    2.10
  -1   4   9   61.09    2.10
   1   4  -9   57.69    1.90
   1   4  -9   59.69    2.10
   0  -4  -9   10.80    0.60
   0  -4   9   11.50    0.50
   0   4   9   10.20    0.80
   0   4  -9   11.90    0.80
   0   4  -9   10.60    0.50
  -1  -4  -9   61.59    1.90
   1   4   9   60.09    2.00
   1   4   9   60.89    2.20
  -1   4  -9   58.19    2.20
  -1   4  -9   60.19    2.10
   2  -4   9   35.40    1.20
  -2  -4  -9   36.10    1.30
   2   4   9   34.80    1.30
  -2   4  -9   33.00    1.60
  -2   4  -9   33.70    1.40
   2   4   9   33.90    1.50
   3  -4   9    8.70    0.50
  -3  -4  -9   10.60    0.70
   3   4   9   10.50    0.90
  -3   4  -9    8.60    1.00
  -3   4  -9   11.20    0.90
   3   4   9   10.60    1.00
  -4  -4  -9    4.00    0.50
   4  -4   9    4.50    0.50
   4   4   9    2.90    0.60
  -4   4  -9    3.40    0.70
  -4   4  -9    2.80    0.70
   4   4   9    4.10    0.50
   5  -4   9    0.40    0.30
  -5  -4  -9    0.20    0.50
   5   4   9    0.30    0.40
   5   4   9    0.30    0.50
  -5   4  -9    1.90    0.70
  -5   4  -9   -0.10    0.60
   6  -4   9   45.50    1.70
  -6  -4  -9   43.10    1.90
   6   4   9   46.30    1.80
   6   4   9   45.80    2.00
  -6   4  -9   46.50    2.20
  -6   4  -9   41.20    2.10
   7  -4   9   41.90    1.70
  -7  -4  -9   41.40    2.00
  -7   4  -9   40.50    2.20
  -7   4  -9   42.70    2.20
   7   4   9   39.50    1.80
   7   4   9   43.80    2.00
  -8  -4  -9   26.30    1.70
   8  -4   9   25.50    1.40
   8   4   9   22.50    1.50
   8   4   9   25.20    1.60
  -8   4  -9   29.10    2.00
  -8   4  -9   26.40    2.10
   9  -4   9    1.40    0.60
  -9  -4  -9    1.60    1.00
  -9  -4  -9    2.60    0.90
  -9   4  -9    3.00    1.00
   9   4   9    2.50    0.70
  -9   4  -9    2.40    1.20
   9   4   9    0.80    0.70
  10  -5  -9    2.90    1.00
  10   5  -9    1.40    1.00
 -10   5   9    1.90    0.70
  10   5  -9    2.20    0.80
   9  -5  -9    0.00    0.80
  -9   5   9    1.10    0.60
   9   5  -9    0.90    0.80
   9   5  -9   -0.50    0.80
   8  -5  -9    0.60    0.70
   8   5  -9    0.40    0.70
   8   5  -9   -0.40    0.70
  -8   5   9    0.40    0.60
   7   5  -9   53.69    2.30
  -7   5   9   52.19    2.20
  -6   5   9  108.99    3.60
   6   5  -9  103.39    3.60
  -5   5   9   56.39    2.10
   5   5  -9   55.09    2.10
   4   5  -9    0.60    0.40
  -4   5   9   -0.20    0.40
  -4   5   9    0.10    0.30
   4   5  -9   -0.70    0.40
   3   5  -9   31.40    1.20
   3   5  -9   31.30    1.40
  -3   5   9   30.10    1.20
   3   5  -9   30.00    1.00
  -3   5   9   29.30    1.40
  -2   5   9  211.88    6.40
   2   5  -9  205.78    6.40
   2   5  -9  219.08    6.30
   2   5  -9  213.28    6.40
  -2   5   9  208.08    6.40
   1  -5  -9  286.37    8.40
   1   5  -9  288.57    8.40
  -1   5   9  285.57    8.60
   1   5  -9  291.87    8.60
  -1   5   9  289.77    8.60
   1   5  -9  287.57    8.60
   0  -5  -9  172.78    5.00
   0   5  -9  170.28    5.30
   0   5   9  173.78    5.30
   0   5  -9  169.28    5.10
   0   5  -9  170.18    5.30
  -1  -5  -9   27.20    1.00
   1  -5   9   26.90    1.00
  -1   5  -9   25.00    1.40
  -1   5  -9   27.10    1.30
   1   5   9   27.40    1.10
   1   5   9   31.00    1.30
  -2  -5  -9    5.40    0.50
   2  -5   9    5.60    0.50
  -2   5  -9    4.50    0.70
   2   5   9    4.30    0.60
   2   5   9    5.20    0.60
  -2   5  -9    4.90    0.60
  -3  -5  -9   11.50    0.80
  -3   5  -9   11.40    0.90
  -3   5  -9   10.50    1.10
   3   5   9   10.60    0.70
   3   5   9   10.30    1.00
  -4  -5  -9   60.79    2.10
   4   5   9   59.79    2.10
  -4   5  -9   61.89    2.50
   4   5   9   56.29    2.40
   5  -5   9   17.40    0.90
  -5  -5  -9   17.80    1.10
  -5   5  -9   16.90    1.30
   5   5   9   17.00    1.00
   5   5   9   16.90    1.30
  -5   5  -9   17.00    1.40
  -6  -5  -9    2.10    0.60
   6  -5   9    2.20    0.50
  -6   5  -9    2.30    0.80
   6   5   9    2.10    0.60
  -6   5  -9    1.30    0.80
   6   5   9    1.10    0.70
  -7  -5  -9    1.80    0.70
   7  -5   9    1.20    0.50
  -7   5  -9    1.10    0.80
   7   5   9    1.60    0.70
  -7   5  -9    1.30    0.90
   7   5   9    1.20    0.60
  -8  -5  -9    2.80    0.80
  -8   5  -9    1.80    1.00
   8   5   9    2.40    0.80
  -8   5  -9    0.80    0.90
   8   5   9    1.20    0.70
  10  -6  -9    3.60    1.10
 -10   6   9    2.80    0.80
  10   6  -9    2.80    1.00
  10   6  -9    3.20    0.90
   9  -6  -9    7.00    1.10
   9   6  -9    7.60    1.10
   9   6  -9    7.60    1.10
  -9   6   9    6.70    1.00
   8   6  -9    6.00    1.00
[truncated: 244,922 more chars]
