# Supplementary material for: Thiazol-2-ylidenes as N-Heterocyclic carbene ligands with enhanced electrophilicity for transition metal catalysis
Source: Commun Chem. 2022 May 6;5:60. doi: 10.1038/s42004-022-00675-7 (PMC9814509; doi:10.1038/s42004-022-00675-7)
Supplement: Supplementary file 7 — Supplementary Data 5 [file 42004_2022_675_MOESM7_ESM.cif]

data_sust_3255_0m
_audit_creation_date               2021-11-24
_audit_creation_method
;
Olex2 1.5
(compiled 2021.11.18 svn.ra9532c28 for OlexSys, GUI svn.r6429)
;
_shelx_SHELXL_version_number       '2018/3'
_audit_contact_author_address      ?
_audit_contact_author_email        ?
_audit_contact_author_name         ''
_audit_contact_author_phone        ?
_publ_contact_author_id_orcid      ?
_publ_section_references
;
Dolomanov, O.V., Bourhis, L.J., Gildea, R.J, Howard, J.A.K. & Puschmann, H.
 (2009), J. Appl. Cryst. 42, 339-341.

Sheldrick, G.M. (2015). Acta Cryst. A71, 3-8.

Sheldrick, G.M. (2015). Acta Cryst. C71, 3-8.
;
_chemical_name_common              ?
_chemical_name_systematic          ?
_chemical_formula_moiety           'C18 H16 N2 O3'
_chemical_formula_sum              'C18 H16 N2 O3'
_chemical_formula_weight           308.33
_chemical_melting_point            ?
loop_
  _atom_type_symbol
  _atom_type_description
  _atom_type_scat_dispersion_real
  _atom_type_scat_dispersion_imag
  _atom_type_scat_source
 'C' 'C' 0.0033 0.0016 'International Tables Vol C Tables 4.2.6.8 and 6.1.1.4'
 'H' 'H' 0.0000 0.0000 'International Tables Vol C Tables 4.2.6.8 and 6.1.1.4'
 'N' 'N' 0.0061 0.0033 'International Tables Vol C Tables 4.2.6.8 and 6.1.1.4'
 'O' 'O' 0.0106 0.0060 'International Tables Vol C Tables 4.2.6.8 and 6.1.1.4'

_shelx_space_group_comment
;
The symmetry employed for this shelxl refinement is uniquely defined
by the following loop, which should always be used as a source of
symmetry information in preference to the above space-group names.
They are only intended as comments.
;
_space_group_crystal_system        'monoclinic'
_space_group_IT_number             14
_space_group_name_H-M_alt          'P 1 21/n 1'
_space_group_name_Hall             '-P 2yn'
loop_
  _space_group_symop_operation_xyz
 'x, y, z'
 '-x+1/2, y+1/2, -z+1/2'
 '-x, -y, -z'
 'x-1/2, -y-1/2, z-1/2'

_cell_length_a                     6.9122(5)
_cell_length_b                     24.975(2)
_cell_length_c                     9.6235(8)
_cell_angle_alpha                  90
_cell_angle_beta                   100.183(2)
_cell_angle_gamma                  90
_cell_volume                       1635.2(2)
_cell_formula_units_Z              4
_cell_measurement_reflns_used      9975
_cell_measurement_temperature      301.00
_cell_measurement_theta_max        27.361
_cell_measurement_theta_min        2.699
_shelx_estimated_absorpt_T_max     ?
_shelx_estimated_absorpt_T_min     ?
_exptl_absorpt_coefficient_mu      0.087
_exptl_absorpt_correction_T_max    0.7456
_exptl_absorpt_correction_T_min    0.6805
_exptl_absorpt_correction_type     multi-scan
_exptl_absorpt_process_details
;
SADABS-2016/2 (Bruker,2016/2) was used for absorption correction.
wR2(int) was 0.0620 before and 0.0571 after correction.
The Ratio of minimum to maximum transmission is 0.9127.
The \l/2 correction factor is Not present.
;
_exptl_absorpt_special_details     ?
_exptl_crystal_colour              colourless
_exptl_crystal_colour_primary      colourless
_exptl_crystal_density_diffrn      1.252
_exptl_crystal_density_meas        ?
_exptl_crystal_density_method      ?
_exptl_crystal_description         block
_exptl_crystal_F_000               648
_exptl_crystal_size_max            ?
_exptl_crystal_size_mid            ?
_exptl_crystal_size_min            ?
_exptl_transmission_factor_max     ?
_exptl_transmission_factor_min     ?
_diffrn_reflns_av_R_equivalents    0.0500
_diffrn_reflns_av_unetI/netI       0.0249
_diffrn_reflns_Laue_measured_fraction_full  0.999
_diffrn_reflns_Laue_measured_fraction_max  0.998
_diffrn_reflns_limit_h_max         8
_diffrn_reflns_limit_h_min         -8
_diffrn_reflns_limit_k_max         32
_diffrn_reflns_limit_k_min         -32
_diffrn_reflns_limit_l_max         12
_diffrn_reflns_limit_l_min         -12
_diffrn_reflns_number              40795
_diffrn_reflns_point_group_measured_fraction_full  0.999
_diffrn_reflns_point_group_measured_fraction_max  0.998
_diffrn_reflns_theta_full          25.242
_diffrn_reflns_theta_max           27.512
_diffrn_reflns_theta_min           2.699
_diffrn_ambient_temperature        301.00
_diffrn_detector_area_resol_mean   ?
_diffrn_measured_fraction_theta_full  0.999
_diffrn_measured_fraction_theta_max  0.998
_diffrn_measurement_device_type    'Bruker APEX-II CCD'
_diffrn_measurement_method         '\f and \w scans'
_diffrn_radiation_type             MoK\a
_diffrn_radiation_wavelength       0.71073
_diffrn_source                     ?
_diffrn_source_current             30.0
_diffrn_source_power               1.5
_diffrn_source_voltage             50.0
_diffrn_standards_number           0
_reflns_Friedel_coverage           0.000
_reflns_Friedel_fraction_full      .
_reflns_Friedel_fraction_max       .
_reflns_number_gt                  2697
_reflns_number_total               3736
_reflns_special_details
;
 Reflections were merged by SHELXL according to the crystal
 class for the calculation of statistics and refinement.
 
 _reflns_Friedel_fraction is defined as the number of unique
 Friedel pairs measured divided by the number that would be
 possible theoretically, ignoring centric projections and
 systematic absences.
;
_reflns_threshold_expression       'I > 2\s(I)'
_computing_cell_refinement         'SAINT V8.40B (?, 2016)'
_computing_data_collection         ?
_computing_data_reduction          'SAINT V8.40B (?, 2016)'
_computing_molecular_graphics      'Olex2 1.5 (Dolomanov et al., 2009)'
_computing_publication_material    'Olex2 1.5 (Dolomanov et al., 2009)'
_computing_structure_refinement    'SHELXL 2018/3 (Sheldrick, 2015)'
_computing_structure_solution      'SHELXT 2014/5 (Sheldrick, 2014)'
_refine_diff_density_max           0.148
_refine_diff_density_min           -0.231
_refine_diff_density_rms           0.035
_refine_ls_extinction_coef         .
_refine_ls_extinction_method       none
_refine_ls_goodness_of_fit_ref     1.030
_refine_ls_hydrogen_treatment      constr
_refine_ls_matrix_type             full
_refine_ls_number_parameters       210
_refine_ls_number_reflns           3736
_refine_ls_number_restraints       0
_refine_ls_R_factor_all            0.0776
_refine_ls_R_factor_gt             0.0520
_refine_ls_restrained_S_all        1.030
_refine_ls_shift/su_max            0.000
_refine_ls_shift/su_mean           0.000
_refine_ls_structure_factor_coef   Fsqd
_refine_ls_weighting_details      
 'w=1/[\s^2^(Fo^2^)+(0.0492P)^2^+0.5083P] where P=(Fo^2^+2Fc^2^)/3'
_refine_ls_weighting_scheme        calc
_refine_ls_wR_factor_gt            0.1169
_refine_ls_wR_factor_ref           0.1312
_refine_special_details            ?
_olex2_refinement_description
;
1. Fixed Uiso
 At 1.2 times of:
  All C(H) groups
 At 1.5 times of:
  All C(H,H,H) groups
2.a Aromatic/amide H refined with riding coordinates:
 C3(H3), C5(H5), C6(H6), C7(H7), C9(H9), C11(H11), C13(H13), C14(H14),
 C15(H15), C16(H16)
2.b Idealised Me refined as rotating group:
 C2(H2A,H2B,H2C), C17(H17A,H17B,H17C)
;
_atom_sites_solution_hydrogens     geom
_atom_sites_solution_primary       dual
_atom_sites_solution_secondary     ?
loop_
  _atom_site_label
  _atom_site_type_symbol
  _atom_site_fract_x
  _atom_site_fract_y
  _atom_site_fract_z
  _atom_site_U_iso_or_equiv
  _atom_site_adp_type
  _atom_site_occupancy
  _atom_site_site_symmetry_order
  _atom_site_calc_flag
  _atom_site_refinement_flags_posn
  _atom_site_refinement_flags_adp
  _atom_site_refinement_flags_occupancy
  _atom_site_disorder_assembly
  _atom_site_disorder_group
 O1 O 0.52989(17) 0.36856(4) 0.56627(12) 0.0492(3) Uani 1 1 d . . . . .
 O2 O 1.2616(4) 0.41133(11) 0.1270(3) 0.1617(12) Uani 1 1 d . . . . .
 O3 O 1.0680(2) 0.35151(8) 0.03305(17) 0.0907(5) Uani 1 1 d . . . . .
 N1 N 0.7028(2) 0.44080(6) 0.65919(15) 0.0519(4) Uani 1 1 d . . . . .
 N2 N 1.1208(3) 0.38357(8) 0.1258(2) 0.0731(5) Uani 1 1 d . . . . .
 C1 C 0.1747(2) 0.31264(6) 0.64135(16) 0.0443(4) Uani 1 1 d . . . . .
 C2 C 0.6412(3) 0.42319(9) 0.8986(2) 0.0715(6) Uani 1 1 d . . . . .
 H2A H 0.725552 0.392435 0.904129 0.107 Uiso 1 1 calc R U . . .
 H2B H 0.540373 0.416997 0.953659 0.107 Uiso 1 1 calc R U . . .
 H2C H 0.717035 0.453979 0.934525 0.107 Uiso 1 1 calc R U . . .
 C3 C -0.0538(3) 0.22722(8) 0.5165(2) 0.0624(5) Uani 1 1 d . . . . .
 H3 H -0.130494 0.199019 0.474407 0.075 Uiso 1 1 calc R U . . .
 C4 C 0.7978(2) 0.39668(6) 0.45467(17) 0.0430(4) Uani 1 1 d . . . . .
 C5 C 0.7450(3) 0.35912(7) 0.34894(19) 0.0545(4) Uani 1 1 d . . . . .
 H5 H 0.636788 0.337122 0.350146 0.065 Uiso 1 1 calc R U . . .
 C6 C 0.2836(2) 0.35855(6) 0.70971(17) 0.0462(4) Uani 1 1 d . . . . .
 H6 H 0.236981 0.371985 0.787676 0.055 Uiso 1 1 calc R U . . .
 C7 C 0.1080(3) 0.24372(7) 0.4639(2) 0.0618(5) Uani 1 1 d . . . . .
 H7 H 0.141822 0.226307 0.386193 0.074 Uiso 1 1 calc R U . . .
 C8 C 0.6814(2) 0.40451(6) 0.56643(17) 0.0443(4) Uani 1 1 d . . . . .
 C9 C 0.0112(3) 0.29484(8) 0.69373(19) 0.0575(5) Uani 1 1 d . . . . .
 H9 H -0.022851 0.311657 0.772189 0.069 Uiso 1 1 calc R U . . .
 C10 C 0.4383(2) 0.38402(6) 0.67799(16) 0.0438(4) Uani 1 1 d . . . . .
 C11 C 0.8529(3) 0.35425(8) 0.2417(2) 0.0576(5) Uani 1 1 d . . . . .
 H11 H 0.819390 0.328899 0.170695 0.069 Uiso 1 1 calc R U . . .
 C12 C 0.5471(2) 0.43296(7) 0.74518(18) 0.0488(4) Uani 1 1 d . . . . .
 C13 C 1.0679(3) 0.42480(7) 0.3465(2) 0.0569(5) Uani 1 1 d . . . . .
 H13 H 1.176318 0.446656 0.344759 0.068 Uiso 1 1 calc R U . . .
 C14 C 0.9607(2) 0.42877(7) 0.45366(19) 0.0510(4) Uani 1 1 d . . . . .
 H14 H 0.998085 0.453285 0.526171 0.061 Uiso 1 1 calc R U . . .
 C15 C -0.1014(3) 0.25286(8) 0.6321(2) 0.0672(5) Uani 1 1 d . . . . .
 H15 H -0.210399 0.241784 0.668967 0.081 Uiso 1 1 calc R U . . .
 C16 C 0.2212(3) 0.28581(7) 0.52478(19) 0.0545(4) Uani 1 1 d . . . . .
 H16 H 0.330338 0.296450 0.487429 0.065 Uiso 1 1 calc R U . . .
 C17 C 0.4151(3) 0.48229(7) 0.7302(3) 0.0719(6) Uani 1 1 d . . . . .
 H17A H 0.490414 0.512957 0.767633 0.108 Uiso 1 1 calc R U . . .
 H17B H 0.309291 0.476800 0.781191 0.108 Uiso 1 1 calc R U . . .
 H17C H 0.362403 0.488162 0.632188 0.108 Uiso 1 1 calc R U . . .
 C18 C 1.0102(2) 0.38763(7) 0.24223(19) 0.0520(4) Uani 1 1 d . . . . .

loop_
  _atom_site_aniso_label
  _atom_site_aniso_U_11
  _atom_site_aniso_U_22
  _atom_site_aniso_U_33
  _atom_site_aniso_U_23
  _atom_site_aniso_U_13
  _atom_site_aniso_U_12
 O1 0.0515(6) 0.0476(6) 0.0518(7) -0.0078(5) 0.0180(5) -0.0103(5)
 O2 0.158(2) 0.194(2) 0.167(2) -0.0834(19) 0.1233(18) -0.0950(19)
 O3 0.0769(10) 0.1261(14) 0.0738(10) -0.0288(10) 0.0262(8) 0.0146(9)
 N1 0.0559(8) 0.0515(8) 0.0498(8) -0.0082(7) 0.0132(7) -0.0105(7)
 N2 0.0657(11) 0.0886(13) 0.0714(12) -0.0104(10) 0.0297(9) 0.0038(10)
 C1 0.0472(9) 0.0445(8) 0.0419(8) 0.0054(7) 0.0097(7) -0.0007(7)
 C2 0.0733(13) 0.0909(15) 0.0486(11) -0.0092(10) 0.0065(9) -0.0135(11)
 C3 0.0702(12) 0.0576(11) 0.0602(12) -0.0056(9) 0.0134(10) -0.0188(9)
 C4 0.0434(8) 0.0419(8) 0.0436(8) 0.0022(7) 0.0077(7) -0.0009(7)
 C5 0.0528(10) 0.0564(10) 0.0556(10) -0.0093(8) 0.0129(8) -0.0122(8)
 C6 0.0518(9) 0.0474(9) 0.0412(9) -0.0006(7) 0.0129(7) -0.0025(7)
 C7 0.0788(13) 0.0545(10) 0.0568(11) -0.0093(9) 0.0252(10) -0.0130(9)
 C8 0.0433(8) 0.0413(8) 0.0475(9) 0.0009(7) 0.0056(7) -0.0045(7)
 C9 0.0602(11) 0.0647(11) 0.0518(10) -0.0071(9) 0.0212(8) -0.0120(9)
 C10 0.0493(9) 0.0436(8) 0.0387(8) 0.0004(7) 0.0083(7) 0.0013(7)
 C11 0.0585(11) 0.0618(11) 0.0527(10) -0.0144(8) 0.0103(8) -0.0025(9)
 C12 0.0493(9) 0.0500(9) 0.0475(9) -0.0046(7) 0.0099(7) -0.0051(7)
 C13 0.0513(10) 0.0577(11) 0.0649(11) -0.0051(9) 0.0186(9) -0.0099(8)
 C14 0.0518(9) 0.0484(9) 0.0538(10) -0.0064(8) 0.0119(8) -0.0076(8)
 C15 0.0630(12) 0.0757(13) 0.0679(13) -0.0069(10) 0.0252(10) -0.0239(10)
 C16 0.0602(10) 0.0516(10) 0.0568(10) -0.0007(8) 0.0238(8) -0.0110(8)
 C17 0.0722(13) 0.0501(11) 0.0945(16) -0.0133(10) 0.0180(12) -0.0012(9)
 C18 0.0479(9) 0.0584(10) 0.0523(10) 0.0012(8) 0.0161(8) 0.0052(8)

_geom_special_details
;
 All esds (except the esd in the dihedral angle between two l.s. planes)
 are estimated using the full covariance matrix.  The cell esds are taken
 into account individually in the estimation of esds in distances, angles
 and torsion angles; correlations between esds in cell parameters are only
 used when they are defined by crystal symmetry.  An approximate (isotropic)
 treatment of cell esds is used for estimating esds involving l.s. planes.
;
loop_
  _geom_bond_atom_site_label_1
  _geom_bond_atom_site_label_2
  _geom_bond_distance
  _geom_bond_site_symmetry_2
  _geom_bond_publ_flag
 O1 C8 1.3794(18) . ?
 O1 C10 1.3954(19) . ?
 O2 N2 1.193(2) . ?
 O3 N2 1.207(2) . ?
 N1 C8 1.262(2) . ?
 N1 C12 1.482(2) . ?
 N2 C18 1.468(2) . ?
 C1 C6 1.462(2) . ?
 C1 C9 1.389(2) . ?
 C1 C16 1.392(2) . ?
 C2 H2A 0.9600 . ?
 C2 H2B 0.9600 . ?
 C2 H2C 0.9600 . ?
 C2 C12 1.524(3) . ?
 C3 H3 0.9300 . ?
 C3 C7 1.370(3) . ?
 C3 C15 1.373(3) . ?
 C4 C5 1.385(2) . ?
 C4 C8 1.466(2) . ?
 C4 C14 1.384(2) . ?
 C5 H5 0.9300 . ?
 C5 C11 1.381(3) . ?
 C6 H6 0.9300 . ?
 C6 C10 1.325(2) . ?
 C7 H7 0.9300 . ?
 C7 C16 1.378(2) . ?
 C9 H9 0.9300 . ?
 C9 C15 1.376(3) . ?
 C10 C12 1.518(2) . ?
 C11 H11 0.9300 . ?
 C11 C18 1.370(2) . ?
 C12 C17 1.524(2) . ?
 C13 H13 0.9300 . ?
 C13 C14 1.375(2) . ?
 C13 C18 1.373(2) . ?
 C14 H14 0.9300 . ?
 C15 H15 0.9300 . ?
 C16 H16 0.9300 . ?
 C17 H17A 0.9600 . ?
 C17 H17B 0.9600 . ?
 C17 H17C 0.9600 . ?

loop_
  _geom_angle_atom_site_label_1
  _geom_angle_atom_site_label_2
  _geom_angle_atom_site_label_3
  _geom_angle
  _geom_angle_site_symmetry_1
  _geom_angle_site_symmetry_3
  _geom_angle_publ_flag
 C8 O1 C10 105.48(12) . . ?
 C8 N1 C12 107.11(13) . . ?
 O2 N2 O3 122.18(19) . . ?
 O2 N2 C18 119.10(19) . . ?
 O3 N2 C18 118.70(18) . . ?
 C9 C1 C6 118.34(15) . . ?
 C9 C1 C16 117.16(15) . . ?
 C16 C1 C6 124.49(15) . . ?
 H2A C2 H2B 109.5 . . ?
 H2A C2 H2C 109.5 . . ?
 H2B C2 H2C 109.5 . . ?
 C12 C2 H2A 109.5 . . ?
 C12 C2 H2B 109.5 . . ?
 C12 C2 H2C 109.5 . . ?
 C7 C3 H3 120.4 . . ?
 C7 C3 C15 119.14(18) . . ?
 C15 C3 H3 120.4 . . ?
 C5 C4 C8 121.49(15) . . ?
 C14 C4 C5 119.74(16) . . ?
 C14 C4 C8 118.74(15) . . ?
 C4 C5 H5 119.9 . . ?
 C11 C5 C4 120.14(16) . . ?
 C11 C5 H5 119.9 . . ?
 C1 C6 H6 114.9 . . ?
 C10 C6 C1 130.14(15) . . ?
 C10 C6 H6 114.9 . . ?
 C3 C7 H7 119.6 . . ?
 C3 C7 C16 120.78(18) . . ?
 C16 C7 H7 119.6 . . ?
 O1 C8 C4 115.31(13) . . ?
 N1 C8 O1 117.52(15) . . ?
 N1 C8 C4 127.15(15) . . ?
 C1 C9 H9 119.3 . . ?
 C15 C9 C1 121.45(17) . . ?
 C15 C9 H9 119.3 . . ?
 O1 C10 C12 107.03(13) . . ?
 C6 C10 O1 122.63(14) . . ?
 C6 C10 C12 130.34(15) . . ?
 C5 C11 H11 120.8 . . ?
 C18 C11 C5 118.45(16) . . ?
 C18 C11 H11 120.8 . . ?
 N1 C12 C2 109.51(14) . . ?
 N1 C12 C10 102.85(13) . . ?
 N1 C12 C17 108.78(15) . . ?
 C2 C12 C17 111.54(16) . . ?
 C10 C12 C2 112.21(15) . . ?
 C10 C12 C17 111.53(14) . . ?
 C14 C13 H13 120.9 . . ?
 C18 C13 H13 120.9 . . ?
 C18 C13 C14 118.12(16) . . ?
 C4 C14 H14 119.7 . . ?
 C13 C14 C4 120.69(16) . . ?
 C13 C14 H14 119.7 . . ?
 C3 C15 C9 120.43(18) . . ?
 C3 C15 H15 119.8 . . ?
 C9 C15 H15 119.8 . . ?
 C1 C16 H16 119.5 . . ?
 C7 C16 C1 121.02(16) . . ?
 C7 C16 H16 119.5 . . ?
 C12 C17 H17A 109.5 . . ?
 C12 C17 H17B 109.5 . . ?
 C12 C17 H17C 109.5 . . ?
 H17A C17 H17B 109.5 . . ?
 H17A C17 H17C 109.5 . . ?
 H17B C17 H17C 109.5 . . ?
 C11 C18 N2 118.39(17) . . ?
 C11 C18 C13 122.82(16) . . ?
 C13 C18 N2 118.79(17) . . ?

loop_
  _geom_torsion_atom_site_label_1
  _geom_torsion_atom_site_label_2
  _geom_torsion_atom_site_label_3
  _geom_torsion_atom_site_label_4
  _geom_torsion
  _geom_torsion_site_symmetry_1
  _geom_torsion_site_symmetry_2
  _geom_torsion_site_symmetry_3
  _geom_torsion_site_symmetry_4
  _geom_torsion_publ_flag
 O1 C10 C12 N1 -0.51(16) . . . . ?
 O1 C10 C12 C2 -118.11(15) . . . . ?
 O1 C10 C12 C17 115.91(16) . . . . ?
 O2 N2 C18 C11 -177.9(2) . . . . ?
 O2 N2 C18 C13 2.5(3) . . . . ?
 O3 N2 C18 C11 0.9(3) . . . . ?
 O3 N2 C18 C13 -178.81(19) . . . . ?
 C1 C6 C10 O1 -1.4(3) . . . . ?
 C1 C6 C10 C12 177.38(16) . . . . ?
 C1 C9 C15 C3 0.2(3) . . . . ?
 C3 C7 C16 C1 0.1(3) . . . . ?
 C4 C5 C11 C18 -0.7(3) . . . . ?
 C5 C4 C8 O1 6.2(2) . . . . ?
 C5 C4 C8 N1 -172.19(17) . . . . ?
 C5 C4 C14 C13 1.8(3) . . . . ?
 C5 C11 C18 N2 -178.09(17) . . . . ?
 C5 C11 C18 C13 1.6(3) . . . . ?
 C6 C1 C9 C15 178.10(17) . . . . ?
 C6 C1 C16 C7 -178.20(17) . . . . ?
 C6 C10 C12 N1 -179.46(17) . . . . ?
 C6 C10 C12 C2 63.0(2) . . . . ?
 C6 C10 C12 C17 -63.0(2) . . . . ?
 C7 C3 C15 C9 0.5(3) . . . . ?
 C8 O1 C10 C6 179.52(15) . . . . ?
 C8 O1 C10 C12 0.48(16) . . . . ?
 C8 N1 C12 C2 119.84(16) . . . . ?
 C8 N1 C12 C10 0.36(17) . . . . ?
 C8 N1 C12 C17 -118.02(16) . . . . ?
 C8 C4 C5 C11 177.22(16) . . . . ?
 C8 C4 C14 C13 -176.45(16) . . . . ?
 C9 C1 C6 C10 -177.61(17) . . . . ?
 C9 C1 C16 C7 0.6(3) . . . . ?
 C10 O1 C8 N1 -0.28(19) . . . . ?
 C10 O1 C8 C4 -178.85(13) . . . . ?
 C12 N1 C8 O1 -0.1(2) . . . . ?
 C12 N1 C8 C4 178.31(15) . . . . ?
 C14 C4 C5 C11 -1.0(3) . . . . ?
 C14 C4 C8 O1 -175.57(14) . . . . ?
 C14 C4 C8 N1 6.0(3) . . . . ?
 C14 C13 C18 N2 178.88(17) . . . . ?
 C14 C13 C18 C11 -0.8(3) . . . . ?
 C15 C3 C7 C16 -0.6(3) . . . . ?
 C16 C1 C6 C10 1.1(3) . . . . ?
 C16 C1 C9 C15 -0.7(3) . . . . ?
 C18 C13 C14 C4 -0.9(3) . . . . ?

_shelx_res_file
;
TITL sust_3255_0m_a.res in P2(1)/n
    sust_3255_0m.res
    created by SHELXL-2018/3 at 21:26:55 on 24-Nov-2021
REM Old TITL SUST_3255_0m in P2(1)/n
REM SHELXT solution in P2(1)/n
REM R1 0.190, Rweak 0.019, Alpha 0.029, Orientation as input
REM Formula found by SHELXT: C20 N O2
CELL 0.71073 6.9122 24.9749 9.6235 90 100.183 90
ZERR 4 0.0005 0.002 0.0008 0 0.002 0
LATT 1
SYMM 0.5-X,0.5+Y,0.5-Z
SFAC C H N O
UNIT 72 64 8 12

L.S. 4
PLAN  2
TEMP 27.85
CONF
list 4
fmap 2
MORE -1
BOND $H
ACTA
OMIT 0 1 1
OMIT 0 4 0
REM <olex2.extras>
REM <HklSrc "%.\\SUST_3255_0m.hkl">
REM </olex2.extras>

WGHT    0.049200    0.508300
FVAR       0.51086
O1    4    0.529888    0.368555    0.566268    11.00000    0.05150    0.04760 =
         0.05176   -0.00778    0.01796   -0.01027
O2    4    1.261561    0.411334    0.127005    11.00000    0.15781    0.19420 =
         0.16749   -0.08345    0.12330   -0.09497
O3    4    1.068013    0.351507    0.033050    11.00000    0.07693    0.12612 =
         0.07381   -0.02883    0.02615    0.01457
N1    3    0.702797    0.440797    0.659195    11.00000    0.05589    0.05150 =
         0.04976   -0.00819    0.01323   -0.01050
N2    3    1.120821    0.383574    0.125776    11.00000    0.06567    0.08862 =
         0.07143   -0.01036    0.02973    0.00380
C1    1    0.174729    0.312644    0.641350    11.00000    0.04716    0.04450 =
         0.04188    0.00543    0.00969   -0.00066
C2    1    0.641216    0.423189    0.898563    11.00000    0.07329    0.09094 =
         0.04864   -0.00917    0.00652   -0.01350
AFIX 137
H2A   2    0.725552    0.392435    0.904129    11.00000   -1.50000
H2B   2    0.540373    0.416997    0.953659    11.00000   -1.50000
H2C   2    0.717035    0.453979    0.934525    11.00000   -1.50000
AFIX   0
C3    1   -0.053843    0.227221    0.516482    11.00000    0.07018    0.05759 =
         0.06024   -0.00562    0.01341   -0.01877
AFIX  43
H3    2   -0.130494    0.199019    0.474407    11.00000   -1.20000
AFIX   0
C4    1    0.797774    0.396677    0.454674    11.00000    0.04337    0.04195 =
         0.04364    0.00223    0.00771   -0.00087
C5    1    0.745036    0.359119    0.348939    11.00000    0.05284    0.05640 =
         0.05556   -0.00932    0.01293   -0.01218
AFIX  43
H5    2    0.636788    0.337122    0.350146    11.00000   -1.20000
AFIX   0
C6    1    0.283609    0.358555    0.709707    11.00000    0.05183    0.04740 =
         0.04119   -0.00061    0.01295   -0.00246
AFIX  43
H6    2    0.236981    0.371985    0.787676    11.00000   -1.20000
AFIX   0
C7    1    0.107991    0.243721    0.463899    11.00000    0.07880    0.05450 =
         0.05679   -0.00928    0.02524   -0.01303
AFIX  43
H7    2    0.141822    0.226307    0.386193    11.00000   -1.20000
AFIX   0
C8    1    0.681415    0.404507    0.566433    11.00000    0.04330    0.04125 =
         0.04751    0.00092    0.00557   -0.00450
C9    1    0.011230    0.294837    0.693734    11.00000    0.06017    0.06469 =
         0.05185   -0.00706    0.02117   -0.01203
AFIX  43
H9    2   -0.022851    0.311657    0.772189    11.00000   -1.20000
AFIX   0
C10   1    0.438265    0.384021    0.677992    11.00000    0.04926    0.04356 =
         0.03866    0.00043    0.00833    0.00129
C11   1    0.852862    0.354251    0.241655    11.00000    0.05853    0.06183 =
         0.05271   -0.01443    0.01031   -0.00252
AFIX  43
H11   2    0.819390    0.328899    0.170695    11.00000   -1.20000
AFIX   0
C12   1    0.547060    0.432963    0.745178    11.00000    0.04934    0.04996 =
         0.04747   -0.00455    0.00989   -0.00511
C13   1    1.067860    0.424795    0.346525    11.00000    0.05133    0.05765 =
         0.06487   -0.00515    0.01859   -0.00992
AFIX  43
H13   2    1.176318    0.446656    0.344759    11.00000   -1.20000
AFIX   0
C14   1    0.960672    0.428769    0.453658    11.00000    0.05182    0.04837 =
         0.05383   -0.00645    0.01193   -0.00760
AFIX  43
H14   2    0.998085    0.453285    0.526171    11.00000   -1.20000
AFIX   0
C15   1   -0.101382    0.252858    0.632082    11.00000    0.06301    0.07571 =
         0.06792   -0.00688    0.02516   -0.02391
AFIX  43
H15   2   -0.210399    0.241784    0.668967    11.00000   -1.20000
AFIX   0
C16   1    0.221195    0.285806    0.524779    11.00000    0.06017    0.05160 =
         0.05677   -0.00068    0.02377   -0.01095
AFIX  43
H16   2    0.330338    0.296450    0.487429    11.00000   -1.20000
AFIX   0
C17   1    0.415074    0.482286    0.730157    11.00000    0.07223    0.05012 =
         0.09447   -0.01334    0.01802   -0.00117
AFIX 137
H17A  2    0.490414    0.512957    0.767633    11.00000   -1.50000
H17B  2    0.309291    0.476800    0.781191    11.00000   -1.50000
H17C  2    0.362403    0.488162    0.632188    11.00000   -1.50000
AFIX   0
C18   1    1.010198    0.387630    0.242228    11.00000    0.04790    0.05839 =
         0.05230    0.00120    0.01610    0.00519
HKLF 4


REM  sust_3255_0m_a.res in P2(1)/n
REM wR2 = 0.1312, GooF = S = 1.030, Restrained GooF = 1.030 for all data
REM R1 = 0.0520 for 2697 Fo > 4sig(Fo) and 0.0776 for all 3736 data
REM 210 parameters refined using 0 restraints

END

WGHT      0.0489      0.5040

REM Highest difference peak  0.148,  deepest hole -0.231,  1-sigma level  0.035
Q1    1   1.1607  0.4362  0.0983  11.00000  0.05    0.15
Q2    1   1.2804  0.3888  0.1883  11.00000  0.05    0.15
;
_shelx_res_checksum                17800
_shelx_hkl_file
;
  -1   0   0    0.20    0.20
   1   0   0   -0.10    0.20
   1   0   0    0.10    0.10
   1   0   0    0.20    0.20
  -1   0   0    0.30    0.20
  -1   0   0    0.00    0.20
  -1   0   0    0.00    0.10
  -1   0   0    0.00    0.10
  -2   0   0   64.29    2.40
  -2   0   0   64.69    2.40
  -2   0   0   64.29    2.60
   2   0   0   61.69    2.50
   2   0   0   65.19    2.50
   2   0   0   65.49    2.30
   2   0   0   62.19    2.30
   2   0   0   65.69    2.80
  -2   0   0   61.89    2.50
  -2   0   0   61.89    2.50
   3   0   0    0.30    0.30
   3   0   0    0.00    0.40
   3   0   0    0.30    0.40
   3   0   0    0.20    0.40
   3   0   0   -0.20    0.30
  -3   0   0    0.40    0.40
  -3   0   0    0.20    0.30
  -3   0   0    0.70    0.50
  -3   0   0   -0.30    0.40
  -3   0   0   -0.20    0.30
  -4   0   0  120.59    4.70
  -4   0   0  124.09    4.70
  -4   0   0  116.89    4.70
  -4   0   0  120.09    4.90
   4   0   0  116.49    4.10
   4   0   0  122.79    4.80
  -4   0   0  109.99    6.10
   4   0   0  111.79    4.80
   4   0   0  120.69    4.20
   4   0   0  118.99    4.80
   5   0   0   -0.60    0.60
   5   0   0   -0.40    0.30
  -5   0   0    0.30    0.80
   5   0   0   -0.20    0.50
   5   0   0    0.00    0.70
  -5   0   0    1.60    0.80
  -5   0   0    0.20    0.50
  -5   0   0    0.70    0.60
  -6   0   0    0.40    0.90
   6   0   0    1.40    1.00
  -6   0   0    0.10    0.80
   6   0   0   -0.70    0.80
  -6   0   0    0.50    0.80
   6   0   0   -0.20    0.70
  -7   0   0    0.30    1.00
   7   0   0    0.00    0.80
   7   0   0   -1.10    1.00
  -7   0   0   -0.70    1.20
   7   0   0    1.40    1.00
  -8   0   0    6.60    1.90
   8   0   0    9.50    1.90
   8   0   0    7.90    1.90
   8   0   0    4.10    1.50
   1  -1   0   11.00    0.70
  -1  -1   0    7.70    0.60
   1  -1   0   11.10    0.60
   1  -1   0   11.10    0.50
  -1  -1   0   10.30    0.70
  -1   1   0   10.00    0.50
  -1   1   0    8.70    0.50
  -1   1   0   11.30    0.50
   1   1   0   10.90    0.70
   1   1   0   11.30    0.70
  -2  -1   0  283.37    8.60
   2  -1   0  289.67    8.00
   2  -1   0  270.37    8.30
   2  -1   0  281.67    8.00
   2  -1   0  267.37    8.60
  -2  -1   0  280.47    8.50
  -2  -1   0  280.57    8.50
  -2  -1   0  274.17    8.50
   2  -1   0  260.27    8.30
  -2   1   0  276.17    8.20
  -2   1   0  279.57    8.60
   2   1   0  278.17    8.60
  -2   1   0  277.97    8.30
  -2   1   0  280.37    8.30
   2   1   0  283.37    8.40
  -2   1   0  273.07    8.20
   2   1   0  283.37    8.40
   2   1   0  277.77    8.60
  -3  -1   0   56.89    2.60
  -3  -1   0   54.89    2.60
  -3  -1   0   53.09    2.50
   3  -1   0   53.29    2.40
  -3  -1   0   56.09    2.60
  -3  -1   0   57.09    2.60
   3  -1   0   54.39    2.50
   3  -1   0   54.19    2.00
   3  -1   0   54.79    2.00
   3  -1   0   50.69    2.60
  -3   1   0   54.89    2.40
   3   1   0   51.39    2.30
   3   1   0   54.19    2.60
  -3   1   0   52.89    2.40
   3   1   0   55.09    2.40
  -3   1   0   55.29    2.70
   3   1   0   53.29    2.60
   3   1   0   55.69    2.70
  -3   1   0   52.69    2.40
  -3   1   0   53.09    2.40
   4  -1   0    1.00    0.60
  -4  -1   0    1.00    0.50
  -4  -1   0    1.20    0.50
   4  -1   0    0.80    0.30
   4  -1   0    0.60    0.60
  -4  -1   0    1.20    0.60
  -4  -1   0    1.00    0.60
  -4  -1   0    1.00    0.70
   4  -1   0    1.00    0.60
   4  -1   0    1.10    0.30
  -4   1   0    1.40    0.60
   4   1   0    0.70    0.50
  -4   1   0    1.00    0.60
   4   1   0    0.40    0.60
   4   1   0    1.40    0.50
  -4   1   0    1.90    0.70
  -4   1   0    1.10    0.60
  -4   1   0    1.00    0.50
   4   1   0   -0.20    0.60
   4   1   0    1.40    0.60
   5  -1   0    6.30    1.40
  -5  -1   0   11.40    1.60
  -5  -1   0    6.20    1.40
  -5  -1   0    9.40    1.50
  -5  -1   0    6.90    1.30
   5  -1   0    6.20    1.20
   5  -1   0    9.60    1.50
   5   1   0    7.70    1.40
  -5   1   0    8.50    1.30
   5   1   0    7.90    1.10
  -5   1   0    8.30    1.30
  -5   1   0    9.00    1.50
  -5   1   0   10.60    1.20
   5   1   0    6.60    1.30
   5   1   0    5.80    1.40
  -6  -1   0    2.60    1.10
  -6  -1   0    2.80    1.00
   6  -1   0    2.00    1.30
   6  -1   0    3.20    1.10
   6  -1   0    2.60    1.00
  -6  -1   0    2.70    1.30
   6   1   0    2.30    1.00
  -6   1   0    3.30    1.10
  -6   1   0    2.30    0.90
   6   1   0    1.30    0.60
   6   1   0    2.00    1.10
   6   1   0    0.40    0.80
   7  -1   0    7.10    1.60
   7  -1   0    5.90    1.60
  -7  -1   0    6.50    1.60
   7  -1   0    6.90    1.80
  -7  -1   0   10.10    1.90
  -7  -1   0   10.00    1.90
   7   1   0    9.20    2.00
  -7   1   0    5.10    1.60
  -7   1   0    5.00    1.40
   7   1   0    6.50    1.80
   7   1   0    8.00    1.80
  -7   1   0    7.40    1.70
   8  -1   0    2.20    1.10
  -8  -1   0    3.70    1.80
   8  -1   0    3.30    1.50
   8  -1   0    0.20    1.40
   8   1   0    4.20    1.60
  -8   1   0    1.40    1.90
  -8   1   0    2.40    1.50
   8   1   0    5.50    1.60
   8   1   0    4.20    1.40
   1  -2   0    4.30    0.60
   1  -2   0    4.00    0.30
  -1  -2   0    4.50    0.50
  -1  -2   0    4.40    0.50
  -1  -2   0    4.40    0.60
   1  -2   0    4.00    0.30
   1   2   0    4.30    0.50
  -1   2   0    4.10    0.50
   1   2   0    4.50    0.60
   1   2   0    3.20    0.50
   1   2   0    5.40    0.60
  -1   2   0    4.40    0.60
  -1   2   0    3.90    0.20
   1   2   0    4.50    0.50
  -2  -2   0    3.30    0.60
  -2  -2   0    3.10    0.60
   2  -2   0    3.40    0.70
   2  -2   0    3.40    0.50
   2  -2   0    2.90    0.70
   2  -2   0    2.40    0.40
  -2  -2   0    2.10    0.60
   2   2   0    2.90    0.60
   2   2   0    3.00    0.60
   2   2   0    2.90    0.60
  -2   2   0    3.60    0.40
  -2   2   0    3.50    0.50
  -2   2   0    3.20    0.40
  -2   2   0    3.70    0.40
   2   2   0    3.00    0.60
  -2   2   0    3.50    0.70
   2   2   0    2.40    0.50
  -3  -2   0  112.39    4.50
   3  -2   0  114.79    4.10
   3  -2   0  106.59    4.50
  -3  -2   0  121.39    4.60
   3  -2   0  116.39    4.20
  -3  -2   0  111.29    4.40
   3   2   0  119.39    4.60
   3   2   0  117.69    4.50
  -3   2   0  116.19    4.00
  -3   2   0  114.89    4.10
   3   2   0  116.49    4.60
  -3   2   0  113.89    4.10
   3   2   0  115.69    4.30
  -3   2   0  120.59    4.60
   3   2   0  122.49    4.30
  -3   2   0  122.99    4.10
  -4  -2   0    9.90    1.40
  -4  -2   0    7.60    1.30
   4  -2   0    8.40    1.30
  -4  -2   0    8.40    1.40
   4  -2   0    6.60    1.20
  -4  -2   0    7.30    1.30
   4  -2   0    7.80    1.10
   4  -2   0    8.60    1.10
  -4  -2   0    6.90    1.20
  -4   2   0    7.50    1.00
   4   2   0    7.90    1.10
  -4   2   0    7.00    1.30
  -4   2   0    8.10    1.20
   4   2   0    6.30    1.20
   4   2   0    7.60    1.30
   4   2   0    8.70    1.40
  -4   2   0    6.00    0.90
  -5  -2   0   16.80    1.80
  -5  -2   0   13.60    1.60
   5  -2   0   12.40    1.80
   5  -2   0   12.60    1.40
  -5  -2   0   14.70    2.30
   5  -2   0   14.90    1.60
   5  -2   0   15.20    1.50
  -5  -2   0   14.30    1.60
   5   2   0   15.70    2.10
   5   2   0   13.30    1.30
  -5   2   0   15.80    1.50
  -5   2   0   13.00    1.30
  -5   2   0   14.40    1.50
   5   2   0   16.20    1.70
  -5   2   0   15.30    1.80
   5   2   0   15.50    2.10
  -6  -2   0    0.60    0.90
  -6  -2   0    0.50    0.90
   6  -2   0    0.80    0.70
   6  -2   0   -1.60    0.80
  -6  -2   0   -0.70    0.80
   6  -2   0    0.90    0.80
   6   2   0    0.30    0.80
   6   2   0    0.90    1.00
  -6   2   0   -0.60    0.60
  -6   2   0    0.20    0.80
  -6   2   0    0.70    0.90
   7  -2   0   10.90    1.90
  -7  -2   0   12.80    2.10
   7  -2   0   10.10    2.10
  -7  -2   0   10.10    2.00
  -7  -2   0   11.20    2.20
   7  -2   0    8.60    1.70
   7   2   0   11.40    2.20
  -7   2   0   10.10    1.90
   7   2   0   11.60    2.20
  -7   2   0    7.20    1.70
   7   2   0    7.60    1.80
  -7   2   0   10.50    1.90
   8  -2   0    6.20    1.80
   8  -2   0    2.10    1.30
  -8  -2   0    5.20    2.00
   8  -2   0    3.10    1.40
  -8   2   0    5.60    2.20
  -8   2   0    2.90    1.30
   8   2   0    3.60    1.60
   8   2   0    5.40    1.80
   8   2   0    5.00    1.80
   0  -3   0    1.50    0.30
  -1  -3   0  761.32   20.60
   1  -3   0  643.14   20.50
  -1  -3   0  772.42   20.80
   1  -3   0  718.23   20.00
  -1  -3   0  678.83   20.70
  -1  -3   0  745.33   20.70
  -1  -3   0  715.13   20.60
   1  -3   0  716.33   20.60
   1  -3   0  733.63   20.00
   1   3   0  750.82   20.70
   1   3   0  724.33   20.70
   1   3   0  721.53   20.50
  -1   3   0  745.33   20.70
   1   3   0  722.73   20.70
   1   3   0  732.93   20.70
  -2  -3   0  522.05   15.80
   2  -3   0  520.75   15.20
   2  -3   0  514.85   15.20
  -2  -3   0  459.15   15.70
  -2  -3   0  549.95   15.70
   2  -3   0  535.25   15.80
   2  -3   0  529.25   15.80
  -2  -3   0  528.95   15.90
  -2  -3   0  545.25   16.00
  -2   3   0  561.44   15.10
   2   3   0  550.54   15.80
   2   3   0  521.45   15.70
   2   3   0  551.14   15.80
  -2   3   0  549.25   15.00
  -2   3   0  544.15   15.10
   2   3   0  559.54   16.00
  -2   3   0  569.04   15.90
   2   3   0  541.85   16.00
  -3  -3   0  117.89    4.70
   3  -3   0  118.29    4.20
   3  -3   0  120.09    4.70
   3  -3   0  124.29    4.20
  -3  -3   0  127.99    4.80
   3  -3   0  120.19    4.80
  -3  -3   0  120.69    4.60
   3   3   0  117.59    4.80
   3   3   0  124.69    4.90
  -3   3   0  121.59    4.10
  -3   3   0  126.29    4.10
   3   3   0  115.79    4.50
   3   3   0  122.39    4.70
  -3   3   0  122.69    4.10
   3   3   0  121.79    4.60
  -3   3   0  123.89    4.80
  -3   3   0  121.99    4.10
   4  -3   0   58.19    2.70
  -4  -3   0   57.89    3.10
  -4  -3   0   54.49    3.10
  -4  -3   0   55.69    2.90
   4  -3   0   54.59    3.00
  -4  -3   0   51.39    2.90
   4  -3   0   57.59    3.20
   4  -3   0   55.29    2.70
   4   3   0   59.99    2.90
   4   3   0   59.19    3.10
  -4   3   0   56.99    2.50
   4   3   0   56.39    3.20
   4   3   0   56.09    3.10
  -4   3   0   52.39    2.40
  -4   3   0   55.99    3.00
   4   3   0   61.69    3.10
  -4   3   0   55.19    2.60
  -4   3   0   55.19    2.60
   5  -3   0   -0.10    0.50
   5  -3   0    0.50    0.80
  -5  -3   0    0.00    0.60
   5  -3   0    0.20    0.50
   5  -3   0   -0.30    0.70
  -5  -3   0   -0.40    0.70
  -5  -3   0    0.40    0.80
  -5   3   0    1.80    1.00
   5   3   0    0.80    0.80
   5   3   0    0.50    0.70
   5   3   0    0.50    0.80
   5   3   0    0.30    0.70
  -5   3   0    0.80    0.70
  -5   3   0   -0.50    0.50
  -5   3   0   -0.40    0.50
  -6  -3   0    0.60    1.00
  -6  -3   0    0.30    0.80
   6  -3   0   -0.30    0.80
   6  -3   0   -0.10    0.60
   6  -3   0   -0.30    0.60
   6   3   0    0.80    0.60
   6   3   0    0.40    0.80
   6   3   0   -0.30    0.70
  -6   3   0    4.60    1.30
   6   3   0    1.40    0.90
  -6   3   0    0.70    0.70
  -7  -3   0    4.80    1.50
  -7  -3   0    2.90    1.60
   7  -3   0    3.30    1.00
   7  -3   0    3.40    1.40
  -7   3   0    2.90    1.30
   7   3   0    2.60    1.40
   7   3   0    5.70    1.70
   7   3   0    4.30    1.40
   8  -3   0   -0.10    0.90
   8  -3   0    0.30    0.90
   8  -3   0    1.90    1.60
  -8  -3   0    2.20    1.60
  -8   3   0    2.00    1.80
   8   3   0   -0.40    1.50
  -8   3   0    1.10    1.40
   8   3   0    2.20    1.30
   8   3   0    1.20    1.40
   0  -4   0 2559.34  108.29
   0  -4   0 2330.97   69.99
  -1  -4   0  874.81   24.50
   1  -4   0  872.81   24.40
  -1  -4   0  867.71   24.40
   1  -4   0  816.62   23.70
  -1  -4   0  849.61   24.50
  -1  -4   0  841.62   24.40
   1   4   0  871.51   24.50
   1   4   0  902.91   24.50
   1   4   0  853.01   24.30
  -1   4   0  860.61   23.70
  -1   4   0  853.71   23.70
   1   4   0  842.42   24.40
   1   4   0  859.61   24.50
  -2  -4   0   57.79    2.70
  -2  -4   0   58.69    2.70
  -2  -4   0   62.29    2.80
   2  -4   0   59.79    2.70
   2  -4   0   61.19    2.70
   2  -4   0   57.39    2.00
   2  -4   0   58.59    2.00
  -2  -4   0   61.09    2.80
  -2  -4   0   57.29    2.50
   2   4   0   59.69    2.60
  -2   4   0   63.29    1.90
   2   4   0   63.49    2.80
   2   4   0   62.59    2.80
  -2   4   0   59.49    1.90
  -2   4   0   60.79    2.70
   2   4   0   63.29    2.70
   2   4   0   58.29    2.70
  -3  -4   0    6.30    1.00
   3  -4   0    5.60    1.10
  -3  -4   0    5.60    1.10
  -3  -4   0    7.60    1.20
  -3  -4   0    5.70    1.10
   3  -4   0    5.00    0.60
   3  -4   0    7.80    1.20
  -3  -4   0    7.60    1.20
   3  -4   0    5.50    0.60
   3   4   0    6.80    1.10
  -3   4   0    5.70    0.60
   3   4   0    8.10    1.10
  -3   4   0    6.30    0.60
  -3   4   0    5.90    0.60
  -3   4   0    8.20    1.30
   3   4   0    6.20    1.20
  -3   4   0    6.80    0.60
   3   4   0    6.20    1.00
   3   4   0    6.10    1.00
   4  -4   0  126.29    5.30
  -4  -4   0  130.09    5.30
   4  -4   0  133.39    5.50
   4  -4   0  132.49    4.80
  -4  -4   0  130.29    5.40
  -4  -4   0  132.49    5.50
   4  -4   0  132.19    4.80
  -4  -4   0  128.79    5.50
   4   4   0  132.59    5.40
  -4   4   0  130.49    4.50
   4   4   0  140.49    5.30
   4   4   0  133.89    5.50
  -4   4   0  127.59    4.50
  -4   4   0  127.99    4.60
  -4   4   0  134.29    5.50
  -4   4   0  132.69    4.70
   4   4   0  138.29    5.70
   5  -4   0    1.80    1.00
  -5  -4   0    3.10    1.00
   5  -4   0    2.10    0.70
  -5  -4   0    1.60    1.10
  -5  -4   0    4.70    1.10
   5  -4   0    2.90    1.00
  -5  -4   0    4.00    1.30
   5  -4   0    3.30    0.80
   5   4   0    1.80    1.00
   5   4   0    2.90    0.80
   5   4   0    2.00    0.90
  -5   4   0    3.40    0.90
  -5   4   0    1.10    1.20
   5   4   0    2.00    1.00
  -5   4   0    1.70    0.80
  -5   4   0    3.10    0.70
   6  -4   0    9.60    1.50
  -6  -4   0    6.40    1.50
   6  -4   0   10.90    2.00
  -6  -4   0    6.70    1.70
   6  -4   0    8.40    1.40
  -6  -4   0   11.60    2.10
   6   4   0    9.20    1.90
   6   4   0    9.20    1.70
  -6   4   0    8.30    1.20
  -6   4   0    7.90    1.40
   6   4   0    6.30    1.60
  -6   4   0    8.20    1.50
   6   4   0    8.90    1.40
  -7  -4   0   29.20    2.80
   7  -4   0   31.70    2.50
  -7  -4   0   32.00    3.00
   7  -4   0   30.90    2.50
   7  -4   0   31.80    2.90
   7   4   0   27.30    2.90
  -7   4   0   35.10    2.70
   7   4   0   30.60    2.90
  -7   4   0   28.10    2.60
   7   4   0   34.40    3.20
   8  -4   0    1.20    1.10
  -8  -4   0    4.80    1.90
   8  -4   0   -0.20    1.30
   8  -4   0    0.70    1.00
   8   4   0    3.20    1.80
   8   4   0    2.70    2.40
   8   4   0    3.00    1.50
  -8   4   0   -1.40    1.60
  -8   4   0    3.50    1.50
   0  -5   0    0.50    0.30
   0  -5   0    0.90    0.30
   0  -5   0    0.10    0.30
   0  -5   0    0.50    0.30
   0  -5   0   -0.10    0.30
   0   5   0    1.10    0.50
   0   5   0    0.40    0.30
  -1  -5   0    4.20    0.70
  -1  -5   0    3.40    0.70
  -1  -5   0    4.50    0.90
   1  -5   0    4.30    0.70
   1  -5   0    3.90    0.40
   1  -5   0    3.60    0.40
  -1  -5   0    4.30    0.80
  -1  -5   0    3.70    0.70
   1   5   0    4.00    0.80
   1   5   0    3.90    0.80
   1   5   0    3.50    0.70
  -1   5   0    4.40    0.30
  -1   5   0    3.80    0.70
   1   5   0    4.70    0.80
  -1   5   0    3.60    0.30
   1   5   0    4.10    0.70
  -2  -5   0   26.10    1.70
   2  -5   0   24.30    0.90
  -2  -5   0   26.00    1.70
  -2  -5   0   26.70    1.60
   2  -5   0   25.80    1.60
  -2  -5   0   25.00    1.70
   2  -5   0   22.10    1.60
  -2  -5   0   25.30    1.70
   2  -5   0   23.50    0.90
   2   5   0   25.10    1.60
   2   5   0   24.20    1.70
  -2   5   0   24.60    1.60
   2   5   0   23.00    1.50
   2   5   0   25.30    1.70
   2   5   0   23.00    1.50
  -3  -5   0   25.70    1.90
   3  -5   0   26.70    1.90
  -3  -5   0   24.80    1.80
  -3  -5   0   29.20    1.80
   3  -5   0   26.10    1.30
  -3  -5   0   27.30    2.00
   3  -5   0   26.20    1.30
  -3  -5   0   27.40    2.00
   3  -5   0   25.40    1.90
  -3   5   0   26.80    1.20
   3   5   0   30.00    2.00
  -3   5   0   27.40    1.10
   3   5   0   25.60    1.90
   3   5   0   27.20    1.80
  -3   5   0   26.50    1.10
  -3   5   0   26.70    1.20
   3   5   0   27.90    2.00
  -3   5   0   25.80    1.90
   3   5   0   25.70    1.80
   4  -5   0  264.17    8.90
   4  -5   0  270.77    9.50
   4  -5   0  276.57    8.50
  -4  -5   0  255.07    9.50
  -4  -5   0  269.57    9.70
  -4  -5   0  274.27    9.60
  -4  -5   0  264.87    9.50
  -4  -5   0  266.87    9.30
   4   5   0  268.57    9.30
   4   5   0  278.17    9.80
  -4   5   0  264.87    8.10
  -4   5   0  276.07    8.50
  -4   5   0  271.07    8.20
   4   5   0  272.77    9.30
  -4   5   0  271.37    8.40
   4   5   0  277.47    9.70
  -5  -5   0   91.29    4.60
  -5  -5   0   84.49    4.20
   5  -5   0   74.49    4.50
   5  -5   0   83.59    3.60
   5  -5   0   86.89    4.50
   5  -5   0   81.99    3.60
  -5  -5   0   83.49    4.40
  -5   5   0   84.59    3.60
  -5   5   0   81.79    4.40
   5   5   0   78.39    4.30
  -5   5   0   85.49    3.60
   5   5   0   86.09    4.60
   5   5   0   81.09    4.00
   5   5   0   89.49    4.40
  -5   5   0   77.19    3.60
   6  -5   0   -0.40    0.80
  -6  -5   0    0.80    1.00
   6  -5   0    0.90    0.70
  -6  -5   0   -0.40    0.80
  -6  -5   0    1.80    0.90
   6  -5   0    1.30    0.70
  -6   5   0    0.40    0.60
  -6   5   0    0.10    0.60
   6   5   0    1.70    1.00
   6   5   0    1.60    0.90
   6   5   0    1.40    1.10
   6   5   0    0.90    1.00
   7  -5   0    0.30    0.70
   7  -5   0    0.70    1.30
  -7  -5   0    2.10    1.40
  -7  -5   0    1.10    1.30
  -7  -5   0    0.20    1.20
  -7   5   0    0.40    1.00
   7   5   0    0.40    1.00
   7   5   0    0.70    1.30
   7   5   0    0.90    1.30
   7   5   0   -2.40    0.80
  -7   5   0   -0.80    1.00
   8  -5   0    3.30    1.90
  -8  -5   0    0.90    1.90
   8  -5   0    2.80    1.20
   8  -5   0    2.10    1.00
   8   5   0    1.70    1.70
   8   5   0    1.10    1.60
  -8   5   0   -2.40    1.60
   0  -6   0 2992.40   85.69
   0  -6   0 2646.74  125.79
   0   6   0 2882.41   85.49
   1  -6   0   77.79    2.70
  -1  -6   0   81.29    3.20
  -1  -6   0   80.59    3.40
   1  -6   0   84.39    2.70
  -1  -6   0   83.69    3.40
  -1  -6   0   79.99    3.20
  -1  -6   0   81.59    3.30
   1  -6   0   86.19    3.30
  -1   6   0   81.79    2.50
  -1   6   0   79.69    3.30
   1   6   0   78.69    3.20
  -1   6   0   84.59    2.70
   1   6   0   84.69    3.40
  -1   6   0   83.09    2.60
   1   6   0   83.79    3.30
   1   6   0   79.49    3.30
  -1   6   0   82.89    2.60
  -2  -6   0    4.90    1.00
  -2  -6   0    7.30    1.10
   2  -6   0    4.80    0.40
  -2  -6   0    5.40    1.00
  -2  -6   0    4.50    0.90
  -2  -6   0    5.80    1.00
   2  -6   0    5.50    0.40
   2  -6   0    5.50    1.00
   2  -6   0    7.00    1.10
  -2   6   0    8.20    1.20
   2   6   0    7.00    1.10
   2   6   0    6.90    1.20
   2   6   0    4.90    1.00
   2   6   0    4.70    0.90
   2   6   0    6.10    1.00
   3  -6   0   86.39    2.90
   3  -6   0   82.19    2.90
  -3  -6   0   89.99    4.10
  -3  -6   0   88.39    4.10
  -3  -6   0   91.89    4.20
  -3  -6   0   82.69    4.00
   3  -6   0   86.29    3.90
  -3  -6   0   84.29    3.70
   3  -6   0   83.39    3.90
   3   6   0  100.69    4.00
   3   6   0   90.09    4.00
   3   6   0   91.69    4.20
   3   6   0   86.19    3.90
  -3   6   0   86.59    2.70
   3   6   0   81.49    4.00
  -3   6   0   89.29    2.80
  -4  -6   0    0.30    0.60
   4  -6   0    0.80    0.80
   4  -6   0    1.40    0.70
  -4  -6   0    0.10    0.50
   4  -6   0    0.30    0.40
  -4  -6   0    2.30    0.80
  -4  -6   0   -0.60    0.50
  -4  -6   0    1.90    0.80
   4   6   0    0.40    0.70
   4   6   0    2.30    0.90
  -4   6   0    1.20    0.40
   4   6   0   -0.40    0.50
  -4   6   0    0.80    0.50
  -4   6   0    0.50    0.20
  -4   6   0    0.60    0.20
  -4   6   0    0.80    0.60
   4   6   0   -0.10    0.50
   5  -6   0    0.30    0.40
  -5  -6   0    0.80    0.90
  -5  -6   0    0.80    0.70
   5  -6   0    0.40    0.50
  -5  -6   0   -0.10    0.80
   5   6   0    0.70    1.00
  -5   6   0    0.60    0.60
   5   6   0    0.00    0.70
  -5   6   0    0.60    0.60
   5   6   0    0.70    0.70
  -5   6   0    0.00    0.30
   5   6   0    1.30    0.90
   6  -6   0    0.00    0.90
  -6  -6   0    1.40    1.10
   6  -6   0    0.40    0.60
   6  -6   0    0.40    0.60
  -6  -6   0    0.40    0.80
  -6  -6   0    1.50    0.90
   6   6   0    0.80    1.00
  -6   6   0    2.10    0.90
   6   6   0   -0.60    0.90
   6   6   0    1.10    0.80
   6   6   0    1.90    1.10
  -6   6   0    1.20    0.80
   7  -6   0    4.90    1.10
   7  -6   0    3.80    1.10
  -7  -6   0    3.40    1.40
   7  -6   0    4.00    1.60
  -7  -6   0    2.30    1.20
  -7   6   0    2.00    1.20
   7   6   0    2.10    1.50
   7   6   0    4.00    1.40
  -7   6   0    3.50    1.10
   7   6   0    1.30    1.70
   8  -6   0    2.60    1.10
   8  -6   0    3.00    1.10
  -8  -6   0    5.10    2.20
   8  -6   0    5.30    1.90
  -8   6   0    7.10    1.70
   8   6   0    6.40    1.90
   8   6   0    1.10    1.50
  -8   6   0    3.80    1.50
   0  -7   0    0.80    0.40
   0  -7   0    0.30    0.30
   0  -7   0    0.30    0.30
   0  -7   0    0.60    0.40
   0  -7   0    0.00    0.30
   0   7   0    1.00    0.40
   0   7   0    1.10    0.50
   0   7   0    0.00    0.30
  -1  -7   0   18.50    1.40
  -1  -7   0   19.20    1.40
  -1  -7   0   17.50    1.30
   1  -7   0   16.30    0.90
   1  -7   0   17.00    1.30
  -1  -7   0   16.60    1.40
  -1  -7   0   16.60    1.30
   1  -7   0   18.10    1.00
   1   7   0   15.90    1.30
   1   7   0   17.00    1.40
   1   7   0   18.40    1.40
   1   7   0   16.60    1.30
  -1   7   0   18.80    0.90
  -1   7   0   17.90    0.90
  -1   7   0   18.50    0.90
   1   7   0   18.30    1.40
  -1   7   0   19.30    1.40
  -1   7   0   18.20    0.90
  -2  -7   0    0.30    0.50
   2  -7   0    0.40    0.40
  -2  -7   0   -0.50    0.50
   2  -7   0    0.40    0.20
   2  -7   0    0.10    0.40
  -2  -7   0    0.30    0.40
  -2  -7   0    0.00    0.50
   2  -7   0    0.60    0.20
  -2  -7   0   -0.30    0.40
  -2   7   0    0.40    0.50
   2   7   0    0.20    0.40
   2   7   0    0.10    0.50
   2   7   0    0.10    0.50
   2   7   0   -0.40    0.50
   2   7   0   -0.20    0.50
  -3  -7   0  220.98    8.00
  -3  -7   0  216.58    7.50
   3  -7   0  217.08    7.70
   3  -7   0  206.48    6.30
   3  -7   0  205.88    6.30
  -3  -7   0  206.88    7.80
  -3  -7   0  217.38    7.80
   3  -7   0  218.88    7.80
  -3  -7   0  219.38    7.90
   3   7   0  206.38    7.50
   3   7   0  221.78    7.80
   3   7   0  218.68    8.00
   3   7   0  217.88    7.70
   3   7   0  214.78    8.00
  -3   7   0  222.48    6.10
   4  -7   0   16.10    1.70
  -4  -7   0   16.20    1.80
  -4  -7   0   14.90    1.70
  -4  -7   0   15.40    1.80
   4  -7   0   15.90    1.80
   4  -7   0   17.10    1.20
  -4  -7   0   16.20    1.80
   4  -7   0   18.30    1.10
  -4  -7   0   15.60    1.60
   4   7   0   18.80    1.90
   4   7   0   20.50    2.10
   4   7   0   16.90    1.80
  -4   7   0   18.70    1.10
   4   7   0   18.10    1.80
   5  -7   0   30.70    1.80
  -5  -7   0   28.80    2.50
   5  -7   0   30.30    1.70
  -5  -7   0   31.10    2.70
  -5  -7   0   34.90    2.80
  -5  -7   0   30.10    2.40
   5  -7   0   27.40    2.50
   5   7   0   30.20    2.40
   5   7   0   30.80    2.70
  -5   7   0   30.00    1.80
   5   7   0   31.90    2.80
   5   7   0   34.60    2.70
  -5   7   0   30.80    1.80
  -6  -7   0   23.70    2.60
   6  -7   0   24.60    2.60
   6  -7   0   20.70    1.60
   6  -7   0   19.60    1.90
  -6  -7   0   18.80    2.20
   6   7   0   19.50    2.30
   6   7   0   18.10    2.20
  -6   7   0   21.90    1.80
  -6   7   0   23.40    1.80
   6   7   0   24.60    2.50
   6   7   0   23.50    2.60
   7  -7   0    6.20    1.10
  -7  -7   0    6.40    1.70
   7  -7   0    6.00    1.20
  -7  -7   0    6.20    1.90
   7  -7   0   10.10    2.10
  -7  -7   0    5.10    1.80
   7   7   0    7.70    2.00
  -7   7   0    4.40    1.20
  -7   7   0    5.40    1.50
   7   7   0    3.70    1.80
   7   7   0    8.70    1.90
   7   7   0    6.20    1.50
  -8  -7   0    4.50    1.90
   8  -7   0    0.20    0.70
   8  -7   0    2.20    0.90
   8   7   0    4.60    1.70
   8   7   0    2.60    1.90
  -8   7   0    0.00    1.30
  -8   7   0    3.80    1.40
   0  -8   0  540.05   15.50
   0  -8   0  512.55   15.70
   0  -8   0  535.45   16.00
   0  -8   0  542.85   15.80
   0  -8   0  533.65   15.50
   0   8   0  536.85   15.70
   0   8   0  538.85   15.70
   0   8   0  527.85   16.00
   1  -8   0   14.40    1.30
  -1  -8   0   15.00    1.20
  -1  -8   0   14.80    1.40
  -1  -8   0   16.90    1.40
  -1  -8   0   15.00    1.30
  -1  -8   0   14.70    1.20
   1  -8   0   17.50    1.00
   1  -8   0   15.30    1.00
   1   8   0   17.90    1.40
   1   8   0   16.20    1.40
   1   8   0   16.30    1.40
  -1   8   0   16.40    0.90
  -1   8   0   16.60    1.30
  -1   8   0   16.30    0.90
  -1   8   0   16.90    0.90
  -1   8   0   13.60    1.30
   1   8   0   16.00    1.40
   1   8   0   16.20    1.30
  -2  -8   0   69.39    3.40
   2  -8   0   66.59    3.30
   2  -8   0   67.09    2.30
  -2  -8   0   71.59    3.50
  -2  -8   0   69.49    3.20
  -2  -8   0   75.49    3.40
   2  -8   0   69.29    3.30
   2  -8   0   66.59    2.30
  -2  -8   0   68.19    3.40
   2   8   0   77.39    3.60
   2   8   0   74.39    3.50
   2   8   0   70.19    3.30
   2   8   0   67.09    3.30
  -2   8   0   76.69    3.50
   2   8   0   67.29    3.20
  -3  -8   0   11.20    1.50
  -3  -8   0   10.10    1.60
  -3  -8   0    8.70    1.40
   3  -8   0    8.30    0.50
   3  -8   0    9.10    1.50
  -3  -8   0   10.20    1.60
  -3  -8   0   10.10    1.50
   3  -8   0    8.30    1.40
   3  -8   0    8.80    0.60
   3   8   0   11.40    1.60
   3   8   0    9.80    1.60
  -3   8   0   10.30    1.60
   3   8   0    9.10    1.60
   3   8   0   10.10    1.50
   3   8   0   12.80    1.80
   4  -8   0   10.80    0.80
  -4  -8   0   11.10    1.70
   4  -8   0   10.30    1.80
   4  -8   0   12.20    1.90
  -4  -8   0   10.70    1.80
  -4  -8   0   11.10    1.70
   4  -8   0   11.20    0.80
  -4  -8   0   10.90    1.90
  -4   8   0   10.60    0.80
   4   8   0   12.00    1.90
   4   8   0   12.50    1.90
   4   8   0   11.00    1.60
   5  -8   0   22.50    1.40
  -5  -8   0   23.40    2.30
  -5  -8   0   26.50    2.50
  -5  -8   0   20.70    2.30
  -5  -8   0   23.80    2.30
   5  -8   0   24.20    2.50
   5  -8   0   23.20    1.40
   5   8   0   23.50    2.20
   5   8   0   28.20    2.70
   5   8   0   26.10    2.30
   5   8   0   26.50    2.40
  -5   8   0   26.80    1.60
  -5   8   0   24.10    1.60
  -6  -8   0   21.90    2.40
   6  -8   0   20.70    1.60
   6  -8   0   20.70    2.40
   6  -8   0   22.30    1.60
  -6  -8   0   22.00    2.50
  -6  -8   0   21.70    2.60
  -6   8   0   23.60    1.80
   6   8   0   27.60    2.90
   6   8   0   24.30    2.30
   6   8   0   26.30    2.50
  -6   8   0   21.80    1.80
   6   8   0   19.30    2.80
  -7  -8   0    2.80    1.50
   7  -8   0    0.20    0.60
  -7  -8   0    0.60    2.00
   7  -8   0   -0.50    0.90
   7  -8   0    1.00    0.60
  -7  -8   0    0.00    1.50
   7   8   0   -1.00    1.00
   7   8   0    1.20    1.20
   7   8   0    1.00    1.30
  -7   8   0    0.30    0.90
   7   8   0    0.30    1.10
  -7   8   0    0.20    0.70
   8  -8   0    7.40    1.90
  -8  -8   0    6.10    2.10
   8  -8   0    3.90    1.00
   8   8   0    5.30    2.40
  -8   8   0    6.30    1.60
   8   8   0    6.40    1.90
  -8   8   0    4.70    1.60
   0  -9   0    0.10    0.40
   0  -9   0   -0.10    0.30
   0  -9   0    0.40    0.30
   0  -9   0    0.40    0.40
   0  -9   0   -0.10    0.30
   0   9   0   -0.20    0.30
   0   9   0    0.10    0.30
   0   9   0   -0.20    0.40
   1  -9   0  155.58    5.30
  -1  -9   0  173.88    6.10
  -1  -9   0  164.08    5.90
  -1  -9   0  164.18    6.10
   1  -9   0  161.38    5.40
  -1  -9   0  174.48    6.00
   1  -9   0  167.18    6.10
  -1  -9   0  164.18    6.10
   1   9   0  170.98    6.00
   1   9   0  164.98    6.00
   1   9   0  170.08    6.10
  -1   9   0  162.78    5.30
  -1   9   0  166.38    5.30
  -1   9   0  165.58    5.30
  -1   9   0  172.58    6.20
   1   9   0  157.98    5.90
   1   9   0  157.98    6.00
  -2  -9   0  309.27   10.40
   2  -9   0  318.57   10.50
  -2  -9   0  309.37   10.30
  -2  -9   0  310.67   10.50
   2  -9   0  304.87    9.10
  -2  -9   0  333.77   10.60
  -2  -9   0  311.47   10.60
   2  -9   0  318.47   10.50
   2  -9   0  306.17    9.10
   2   9   0  307.17   10.60
   2   9   0  320.97   10.40
   2   9   0  308.47   10.50
  -2   9   0  312.37    8.90
  -2   9   0  322.57   10.60
  -2   9   0  308.27    8.80
   2   9   0  307.77   10.30
  -2   9   0  317.37    8.80
   2   9   0  324.67   10.60
  -2   9   0  320.27    8.90
  -3  -9   0   25.70    2.20
  -3  -9   0   26.70    2.20
  -3  -9   0   29.60    2.10
   3  -9   0   28.50    1.10
   3  -9   0   28.40    2.20
  -3  -9   0   29.90    2.30
   3  -9   0   28.60    1.10
  -3  -9   0   27.60    2.30
   3  -9   0   26.80    2.20
  -3   9   0   27.70    2.20
   3   9   0   28.60    2.30
   3   9   0   27.80    2.20
   3   9   0   30.10    2.20
   3   9   0   25.30    2.10
   3   9   0   25.30    2.30
  -4  -9   0   55.69    3.30
  -4  -9   0   54.69    3.60
   4  -9   0   60.29    2.10
   4  -9   0   60.19    2.10
  -4  -9   0   62.89    3.80
   4  -9   0   59.69    3.60
   4  -9   0   51.29    3.30
  -4  -9   0   58.09    3.80
  -4  -9   0   61.19    3.70
   4   9   0   62.29    3.50
   4   9   0   62.79    3.70
   4   9   0   66.19    3.90
  -4   9   0   64.99    2.20
   4   9   0   58.89    3.40
  -4   9   0   63.29    2.70
  -5  -9   0   19.40    2.20
   5  -9   0   21.30    1.20
  -5  -9   0   22.00    2.40
   5  -9   0   20.80    1.70
   5  -9   0   21.00    2.30
  -5  -9   0   22.40    2.40
   5   9   0   21.60    2.20
  -5   9   0   20.60    1.40
   5   9   0   22.00    3.10
   5   9   0   22.70    2.50
  -5   9   0   22.80    1.50
  -6  -9   0   -0.30    1.00
   6  -9   0   -0.30    1.00
  -6  -9   0    1.80    1.50
   6  -9   0    1.50    0.50
  -6  -9   0    2.60    1.20
   6   9   0    0.60    1.00
   6   9   0    0.30    0.80
  -6   9   0   -0.40    0.70
   6   9   0    0.40    1.00
   6   9   0   -0.90    1.00
  -6   9   0    1.60    0.70
   7  -9   0    2.00    0.70
   7  -9   0    2.10    0.70
   7  -9   0    0.50    1.20
  -7  -9   0    2.20    2.10
  -7  -9   0    1.60    1.60
  -7   9   0    0.90    0.90
   7   9   0    2.80    1.40
   7   9   0    4.30    1.60
   7   9   0    2.40    1.30
   7   9   0   -0.80    1.30
   8  -9   0    0.60    0.60
   8  -9   0   -0.20    1.30
   8   9   0   -0.90    1.60
  -8   9   0    1.60    1.00
  -8   9   0   -0.40    1.30
   8   9   0    1.40    1.80
   0 -10   0   21.40    1.50
   0 -10   0   22.30    1.70
   0 -10   0   21.00    1.40
   0 -10   0   22.70    1.40
   0 -10   0   21.10    1.50
   0  10   0   21.90    1.70
   0  10   0   20.80    1.50
   0  10   0   20.80    1.50
  -1 -10   0  193.68    7.10
   1 -10   0  190.38    6.40
   1 -10   0  197.68    5.70
   1 -10   0  203.08    7.20
   1 -10   0  205.48    5.70
   1 -10   0  198.78    6.40
  -1 -10   0  195.98    7.10
  -1 -10   0  194.88    6.90
  -1 -10   0  198.28    6.90
  -1 -10   0  198.78    7.00
   1  10   0  187.08    7.00
  -1  10   0  194.38    6.30
  -1  10   0  201.28    7.20
  -1  10   0  198.98    6.30
  -1  10   0  201.38    6.30
   1  10   0  196.88    6.90
   1  10   0  190.28    7.00
   1  10   0  194.48    7.00
   1  10   0  196.88    7.10
  -1  10   0  207.98    6.70
  -2 -10   0   12.50    1.40
   2 -10   0   10.70    1.50
  -2 -10   0   11.70    1.70
   2 -10   0   10.70    0.80
  -2 -10   0   11.60    1.70
  -2 -10   0   12.30    1.60
  -2 -10   0   11.30    1.30
   2  10   0   12.00    1.70
  -2  10   0   11.50    0.70
   2  10   0   12.50    1.70
   2  10   0    9.40    1.50
  -2  10   0   11.20    1.70
   2  10   0   11.60    1.60
  -2  10   0   12.80    0.70
  -2  10   0   11.70    0.60
   2  10   0   11.20    1.60
  -2  10   0   12.10    0.60
  -3 -10   0   89.79    4.50
   3 -10   0   97.99    4.70
   3 -10   0   90.69    4.40
  -3 -10   0   94.99    4.60
   3 -10   0   93.89    2.90
  -3 -10   0   96.69    4.70
  -3 -10   0   95.49    4.70
  -3 -10   0   94.49    4.30
   3 -10   0   88.89    2.90
   3  10   0   91.59    4.30
   3  10   0   99.79    4.60
   3  10   0   88.89    4.50
  -3  10   0   98.29    2.80
   3  10   0   99.49    4.80
  -3  10   0   96.89    4.60
   3  10   0   90.99    4.90
  -4 -10   0   15.50    2.30
   4 -10   0   17.40    2.80
   4 -10   0   15.10    0.70
  -4 -10   0   15.10    2.10
  -4 -10   0   17.30    2.00
  -4 -10   0   15.30    2.30
   4 -10   0   14.80    0.70
  -4 -10   0   16.50    1.90
   4  10   0   15.90    2.50
  -4  10   0   16.70    0.90
   4  10   0   17.70    2.50
   4  10   0   14.80    1.80
   4  10   0   17.60    2.50
  -4  10   0   14.80    0.80
   5 -10   0   17.20    2.60
   5 -10   0   14.90    0.90
   5 -10   0   14.50    0.90
  -5 -10   0   18.80    2.70
  -5 -10   0   17.80    2.70
  -5 -10   0   17.50    2.50
   5  10   0   15.80    2.50
   5  10   0   18.70    2.50
  -5  10   0   15.10    1.10
   5  10   0   17.50    2.60
  -5  10   0   14.80    1.20
   5  10   0   18.00    2.50
  -6 -10   0   38.60    3.40
   6 -10   0   34.80    1.60
   6 -10   0   34.70    1.70
  -6 -10   0   35.50    3.40
   6 -10   0   32.00    3.00
  -6 -10   0   30.20    3.20
   6  10   0   37.70    3.10
   6  10   0   35.70    3.40
   6  10   0   31.60    3.20
  -6  10   0   34.20    2.10
   6  10   0   37.40    3.10
  -6  10   0   35.70    2.10
   7 -10   0    0.70    0.50
   7 -10   0    0.90    0.50
  -7 -10   0    0.90    1.50
  -7 -10   0   -0.90    1.50
   7 -10   0    0.70    1.40
  -7 -10   0   -0.50    2.10
  -7  10   0    3.00    1.00
   7  10   0    3.30    1.50
   7  10   0    0.60    1.20
  -7  10   0    1.80    0.90
   7  10   0    1.10    1.50
   7  10   0    0.50    1.20
  -8 -10   0    2.60    1.80
   8 -10   0    0.20    1.40
   8 -10   0    0.80    0.50
   8 -10   0    0.00    0.40
  -8  10   0    0.70    1.50
   8  10   0   -0.90    1.70
  -8  10   0    0.90    1.10
   8  10   0    0.90    1.70
   0 -11   0    0.00    0.40
   0 -11   0    0.30    0.30
   0 -11   0    0.30    0.40
   0 -11   0    1.00    0.60
   0 -11   0   -0.30    0.40
   0  11   0    0.00    0.60
   0  11   0   -0.30    0.50
   0  11   0    0.50    0.40
   0  11   0   -0.20    0.20
   1 -11   0  105.79    3.20
  -1 -11   0  104.19    4.30
   1 -11   0  102.29    3.80
  -1 -11   0  100.49    4.20
   1 -11   0   96.79    3.70
  -1 -11   0   98.39    4.30
   1 -11   0   98.09    3.10
  -1 -11   0   97.19    4.30
  -1 -11   0  100.79    4.40
   1 -11   0   96.59    4.40
   1  11   0   98.99    4.20
   1  11   0   92.59    4.20
  -1  11   0   99.39    4.50
  -1  11   0   98.69    3.70
   1  11   0  108.39    4.50
  -1  11   0   98.09    3.70
  -1  11   0  101.09    3.70
   1  11   0   94.39    4.30
   1  11   0  100.59    4.40
  -1  11   0  100.49    3.70
  -2 -11   0   88.89    4.20
  -2 -11   0   86.89    4.40
   2 -11   0   86.79    3.20
  -2 -11   0   84.19    4.00
  -2 -11   0   92.19    4.30
  -2 -11   0   90.89    4.30
   2 -11   0   91.49    4.30
   2  11   0   88.49    4.30
  -2  11   0   94.09    3.10
  -2  11   0   92.39    4.40
  -2  11   0   83.99    3.00
  -2  11   0   91.89    2.90
   2  11   0   85.89    4.20
   2  11   0   89.69    4.40
   2  11   0   94.69    4.30
   2  11   0   87.49    4.20
  -3 -11   0   42.10    2.90
   3 -11   0   41.50    1.50
  -3 -11   0   46.20    3.10
   3 -11   0   41.50    1.50
  -3 -11   0   38.80    2.80
  -3 -11   0   44.10    3.00
  -3 -11   0   39.50    2.60
   3 -11   0   39.70    2.80
   3 -11   0   40.10    2.90
  -3  11   0   43.00    1.50
   3  11   0   40.60    2.70
   3  11   0   39.60    2.90
   3  11   0   44.80    3.10
  -3  11   0   44.50    1.50
  -3  11   0   45.20    2.90
   3  11   0   42.00    2.90
  -4 -11   0   23.40    2.10
  -4 -11   0   19.00    2.20
  -4 -11   0   18.50    2.20
  -4 -11   0   20.40    2.20
   4 -11   0   18.50    2.10
  -4 -11   0   21.60    2.30
   4  11   0   19.80    2.10
   4  11   0   21.20    2.30
   4  11   0   23.50    2.20
  -4  11   0   22.40    1.00
   4  11   0   24.50    2.40
   5 -11   0   26.90    2.70
  -5 -11   0   26.40    2.70
  -5 -11   0   24.60    2.60
  -5 -11   0   23.20    2.60
   5  11   0   22.40    2.40
   5  11   0   28.30    2.70
  -5  11   0   23.40    1.40
   5  11   0   24.80    2.60
   5  11   0   23.20    2.70
  -5  11   0   26.50    1.50
  -6 -11   0    8.10    2.10
   6 -11   0    7.20    0.50
   6 -11   0    7.00    2.00
   6 -11   0    6.30    0.50
  -6 -11   0    5.80    1.90
  -6 -11   0    5.40    1.60
   6  11   0    7.90    2.00
  -6  11   0    7.40    1.10
  -6  11   0    6.30    1.10
   6  11   0    8.40    2.10
   6  11   0    7.10    1.90
   6  11   0    5.60    1.80
  -7 -11   0    2.40    2.00
   7 -11   0    6.70    1.90
  -7 -11   0    7.50    2.10
   7  11   0    5.60    2.00
   7  11   0    5.70    1.80
  -7  11   0    4.70    1.20
  -7  11   0    5.70    1.10
   7  11   0    9.50    2.40
   8 -11   0    2.60    1.70
  -8 -11   0   -0.90    2.00
   8  11   0    2.70    2.00
   8  11   0   -0.70    1.60
  -8  11   0    2.80    1.40
  -8  11   0    0.60    1.20
   0 -12   0   10.30    1.00
   0 -12   0   10.90    1.20
   0 -12   0   11.70    1.60
   0 -12   0   10.00    1.00
   0 -12   0    9.00    1.10
   0  12   0   10.10    1.30
   0  12   0    8.80    1.10
   0  12   0   12.00    1.40
   1 -12   0  168.18    5.90
  -1 -12   0  167.68    6.50
  -1 -12   0  166.68    6.60
  -1 -12   0  165.68    6.50
  -1 -12   0  174.58    6.30
   1 -12   0  166.88    5.10
  -1 -12   0  171.78    6.30
   1 -12   0  171.18    7.10
   1 -12   0  162.68    5.80
   1 -12   0  173.78    5.10
   1  12   0  161.08    6.40
  -1  12   0  172.78    5.80
   1  12   0  160.48    6.40
  -1  12   0  171.38    5.80
   1  12   0  173.38    6.60
   1  12   0  175.08    6.50
  -1  12   0  168.38    5.70
   1  12   0  168.08    6.40
  -1  12   0  167.28    6.70
  -1  12   0  169.98    5.80
   2 -12   0   11.90    0.90
   2 -12   0   12.90    1.80
  -2 -12   0   12.30    1.80
  -2 -12   0   13.00    1.80
  -2 -12   0   13.90    2.00
   2 -12   0   12.00    0.90
  -2 -12   0   14.90    2.10
  -2 -12   0   10.70    1.70
   2  12   0   12.40    1.40
   2  12   0   12.70    1.80
   2  12   0   11.70    1.80
  -2  12   0    9.70    0.80
  -2  12   0   12.50    0.80
   2  12   0   10.90    1.60
  -2  12   0   11.10    0.80
  -2  12   0   14.30    2.00
  -2  12   0   12.50    0.90
   2  12   0   12.20    1.80
  -3 -12   0   73.39    3.90
   3 -12   0   78.59    2.70
   3 -12   0   76.09    2.60
  -3 -12   0   74.99    4.30
  -3 -12   0   78.99    4.30
  -3 -12   0   81.89    4.30
  -3 -12   0   83.19    4.30
   3  12   0   88.49    4.60
  -3  12   0   77.49    2.60
   3  12   0   77.09    4.10
  -3  12   0   82.79    2.70
   3  12   0   73.89    4.20
   3  12   0   79.89    4.30
   3  12   0   77.99    4.70
  -4 -12   0   88.89    5.00
   4 -12   0  105.19    5.40
  -4 -12   0  105.89    6.20
  -4 -12   0  105.09    5.40
  -4 -12   0  100.99    5.50
  -4  12   0   98.09    3.30
   4  12   0  104.49    5.30
  -4  12   0  111.19    5.40
  -4  12   0  104.69    3.30
   4  12   0   94.99    5.20
   4  12   0  103.19    5.50
  -5 -12   0    3.20    1.30
   5 -12   0    2.70    1.40
  -5 -12   0    0.00    1.30
  -5 -12   0    2.10    1.20
   5  12   0    1.70    1.10
  -5  12   0    1.20    0.50
   5  12   0    1.10    1.30
   5  12   0    2.40    1.20
   5  12   0    1.10    1.20
  -6 -12   0    6.20    2.10
  -6 -12   0    4.70    1.90
   6 -12   0    9.20    2.10
  -6 -12   0    3.10    1.70
   6  12   0    7.30    2.10
  -6  12   0    8.90    1.00
   6  12   0   10.20    2.10
  -6  12   0    7.40    1.10
   6  12   0    6.10    1.70
   6  12   0    3.40    1.50
  -7 -12   0    0.40    1.50
  -7 -12   0   -1.20    1.80
  -7  12   0    3.30    1.00
   7  12   0    3.10    1.80
  -7  12   0   -0.10    0.70
   7  12   0    0.50    1.30
   8 -12   0    0.30    2.00
  -8 -12   0   -0.50    1.90
  -8  12   0    3.30    1.40
   8  12   0   -0.40    1.80
  -8  12   0    2.40    1.40
   0 -13   0    0.30    0.50
   0 -13   0    0.00    0.40
   0 -13   0   -0.50    0.50
   0 -13   0   -0.10    0.40
   0 -13   0   -0.20    0.30
   0  13   0    0.60    0.40
   0  13   0    0.10    0.40
   0  13   0    0.00    0.50
   0  13   0    0.60    0.50
  -1 -13   0   22.60    1.90
   1 -13   0   23.60    1.60
  -1 -13   0   24.70    1.90
   1 -13   0   25.10    1.20
   1 -13   0   23.60    1.70
   1 -13   0   21.90    1.90
   1 -13   0   23.10    1.60
  -1 -13   0   25.10    1.90
  -1 -13   0   22.50    1.90
  -1 -13   0   23.60    2.00
   1  13   0   20.60    2.00
  -1  13   0   23.60    1.60
   1  13   0   20.90    1.90
   1  13   0   21.40    1.90
  -1  13   0   21.70    2.10
  -1  13   0   23.60    1.50
  -1  13   0   21.90    1.50
   1  13   0   26.40    2.20
  -1  13   0   24.20    1.50
   1  13   0   23.80    1.90
  -2 -13   0   67.99    3.60
   2 -13   0   65.09    2.70
   2 -13   0   63.79    2.70
  -2 -13   0   69.79    3.70
   2 -13   0   60.49    3.60
  -2 -13   0   66.89    3.90
  -2 -13   0   66.99    4.10
  -2 -13   0   66.59    3.70
   2  13   0   62.39    3.50
  -2  13   0   65.39    2.50
  -2  13   0   71.39    3.90
  -2  13   0   69.39    2.70
  -2  13   0   69.29    2.50
  -2  13   0   65.89    2.70
   2  13   0   60.29    3.50
   2  13   0   65.29    3.70
   2  13   0   68.29    3.80
   2  13   0   67.09    3.70
  -3 -13   0   26.50    2.40
   3 -13   0   27.10    1.30
   3 -13   0   29.00    1.30
  -3 -13   0   27.20    2.60
  -3 -13   0   26.40    2.20
  -3 -13   0   26.50    2.50
   3 -13   0   29.20    2.60
  -3  13   0   26.80    2.40
   3  13   0   26.90    2.30
  -3  13   0   27.20    1.40
  -3  13   0   28.20    1.30
   3  13   0   31.30    2.60
   3  13   0   30.10    2.50
   3  13   0   32.70    2.80
  -4 -13   0   16.40    2.50
  -4 -13   0   12.20    2.50
   4 -13   0   18.60    2.20
  -4 -13   0   14.10    2.40
  -4  13   0   15.40    0.90
  -4  13   0   17.50    2.60
  -4  13   0   13.10    0.90
   4  13   0   15.10    2.30
   4  13   0   18.80    2.60
   4  13   0   17.10    2.10
   4  13   0   19.40    2.20
   5 -13   0   13.70    2.40
  -5 -13   0   17.80    2.80
  -5 -13   0   11.30    2.20
  -5  13   0   12.60    1.00
  -5  13   0   13.20    1.00
   5  13   0   11.10    2.30
   5  13   0   12.30    2.20
   5  13   0   13.50    2.60
   5  13   0   15.10    2.60
  -6 -13   0   15.80    2.80
  -6 -13   0   13.40    2.80
  -6 -13   0   16.10    2.90
   6 -13   0   15.00    2.70
  -6  13   0   13.00    1.20
   6  13   0   13.20    2.50
   6  13   0   16.70    2.90
   6  13   0   16.90    2.80
   6  13   0   15.00    2.80
  -6  13   0   15.90    1.30
   7 -13   0    4.20    1.50
  -7 -13   0    1.80    1.70
  -7  13   0    2.80    1.00
   7  13   0    3.60    1.90
   7  13   0    2.60    1.60
  -7  13   0    0.80    0.90
  -8 -13   0    2.40    2.30
   8 -13   0    3.20    1.90
   8  13   0    3.90    2.20
   8  13   0   -0.60    2.00
  -8  13   0    3.20    1.40
   0 -14   0  293.27   10.00
   0 -14   0  302.17    9.60
   0 -14   0  296.07    9.60
   0 -14   0  326.37   10.30
   0 -14   0  270.47   10.20
   0  14   0  309.87   10.00
   0  14   0  282.17    9.90
   0  14   0  289.27   10.50
   0  14   0  294.27    9.90
  -1 -14   0    6.00    1.30
  -1 -14   0    8.60    1.50
   1 -14   0    7.70    1.40
  -1 -14   0   10.40    1.20
   1 -14   0    6.30    0.60
   1 -14   0    7.90    0.70
   1 -14   0    8.80    1.20
  -1 -14   0    8.50    1.50
   1 -14   0    6.80    1.10
  -1 -14   0    8.00    1.40
   1  14   0    7.80    1.40
  -1  14   0    8.00    1.10
   1  14   0    6.20    1.20
   1  14   0    9.00    1.40
  -1  14   0    6.20    1.00
  -1  14   0    7.60    1.10
  -1  14   0    6.90    1.00
   1  14   0    6.90    1.50
  -1  14   0    7.40    1.50
  -2 -14   0    8.00    1.60
  -2 -14   0    6.30    1.50
  -2 -14   0    9.90    1.60
   2 -14   0    7.10    0.80
   2 -14   0    6.90    1.00
  -2 -14   0    7.00    1.40
  -2 -14   0    6.80    1.40
  -2  14   0    7.30    0.80
  -2  14   0    7.30    1.80
  -2  14   0    6.60    0.70
   2  14   0    7.70    1.50
   2  14   0    7.50    1.50
   2  14   0   11.30    1.80
   2  14   0    7.80    1.50
  -3 -14   0    0.80    0.90
   3 -14   0    0.30    0.90
  -3 -14   0    1.40    1.00
  -3 -14   0    1.60    1.00
   3 -14   0    1.90    0.50
  -3 -14   0   -0.10    0.80
   3 -14   0    1.70    0.40
  -3  14   0    1.60    0.50
  -3  14   0    2.10    0.50
   3  14   0    4.30    1.30
  -3  14   0    2.20    1.10
   3  14   0    2.40    1.00
   3  14   0    2.70    1.00
   3  14   0    1.30    0.90
  -4 -14   0   67.79    4.30
  -4 -14   0   62.19    4.20
   4 -14   0   64.69    4.30
  -4 -14   0   63.99    4.30
   4  14   0   64.49    4.30
  -4  14   0   66.89    2.40
   4  14   0   58.99    4.10
  -4  14   0   62.69    2.40
   4  14   0   70.59    4.10
   4  14   0   64.29    4.10
  -4  14   0   66.19    4.30
  -5 -14   0   58.79    4.30
  -5 -14   0   53.59    4.20
  -5 -14   0   70.49    4.50
   5 -14   0   67.29    4.40
  -5  14   0   60.09    2.40
   5  14   0   50.99    3.90
   5  14   0   60.99    4.40
   5  14   0   54.19    4.10
  -5  14   0   56.49    2.30
   5  14   0   61.79    4.00
  -6 -14   0   14.40    2.70
   6 -14   0    9.90    2.20
  -6 -14   0    8.30    2.10
  -6 -14   0    8.30    2.60
   6  14   0    8.70    1.90
   6  14   0    9.70    2.40
   6  14   0    5.40    1.80
  -6  14   0    8.90    1.10
   6  14   0    4.50    2.00
  -7 -14   0    0.30    2.00
  -7 -14   0    3.50    2.00
   7 -14   0    0.00    1.20
   7  14   0    0.50    1.60
  -7  14   0   -0.50    0.80
   7  14   0   -0.30    1.10
  -7  14   0    0.80    0.70
   0 -15   0    0.90    0.50
   0 -15   0    0.60    0.60
   0 -15   0    1.50    0.60
   0 -15   0   -0.10    0.40
   0  15   0    0.30    0.40
   0  15   0    0.70    0.60
   0  15   0    0.10    0.60
   0  15   0    0.40    0.80
  -1 -15   0    5.50    1.20
  -1 -15   0    5.70    1.20
   1 -15   0    5.10    1.20
   1 -15   0    6.10    1.20
   1 -15   0    4.40    0.60
   1 -15   0    4.90    0.60
  -1 -15   0    3.10    0.90
  -1 -15   0    6.70    1.40
  -1 -15   0    5.70    1.10
  -1  15   0    5.30    1.00
   1  15   0    4.60    1.20
  -1  15   0    4.00    0.90
   1  15   0    3.00    1.10
  -1  15   0    3.90    1.10
   1  15   0    6.00    1.50
   1  15   0    4.20    1.20
  -2 -15   0   14.70    2.10
  -2 -15   0   14.70    2.10
  -2 -15   0   14.90    1.70
  -2 -15   0   11.20    1.90
   2 -15   0   10.50    1.10
   2 -15   0   12.40    1.10
  -2  15   0   13.60    1.20
   2  15   0   14.70    2.10
  -2  15   0   12.80    1.10
  -2  15   0   11.30    1.00
   2  15   0   15.20    2.20
   2  15   0   15.30    2.20
  -2  15   0   13.00    2.10
   2  15   0   16.40    2.20
  -3 -15   0    2.40    1.20
   3 -15   0    1.30    0.40
   3 -15   0    0.50    0.80
  -3 -15   0    2.30    1.20
  -3 -15   0    0.90    1.00
   3 -15   0    0.70    0.40
  -3 -15   0    1.60    1.10
   3  15   0    0.80    0.90
  -3  15   0    1.40    1.10
   3  15   0    2.00    1.10
  -3  15   0    0.80    0.40
   3  15   0    1.30    0.90
   3  15   0   -0.10    0.80
   3  15   0    0.00    0.90
  -3  15   0    0.80    0.50
  -4 -15   0   17.60    2.70
  -4 -15   0   24.90    3.40
  -4 -15   0   21.60    3.00
   4 -15   0   22.70    3.10
  -4  15   0   18.80    1.20
   4  15   0   22.00    2.50
   4  15   0   23.00    3.20
  -4  15   0   20.20    1.20
  -4  15   0   21.90    2.50
   4  15   0   23.50    2.50
  -5 -15   0    8.50    2.20
  -5 -15   0    5.30    1.70
  -5 -15   0    3.00    1.60
   5 -15   0    8.30    2.10
   5  15   0    7.90    1.90
   5  15   0    8.90    2.10
   5  15   0    9.20    2.30
  -5  15   0    7.70    0.80
   5  15   0    3.70    1.70
  -5  15   0    6.90    0.80
  -6 -15   0   -0.30    1.20
   6 -15   0    1.20    1.30
  -6 -15   0    0.60    1.50
   6  15   0    1.70    1.70
   6  15   0    0.30    1.40
   6  15   0   -3.50    1.20
  -6  15   0    0.50    0.50
  -6  15   0    0.10    0.60
   6  15   0    2.30    1.50
  -7 -15   0   -2.60    1.40
   7 -15   0    2.80    1.70
  -7 -15   0    0.50    2.50
   7  15   0   -0.10    1.60
   7  15   0    8.50    2.20
  -7  15   0    0.80    0.80
  -7  15   0    0.60    0.80
   0 -16   0  130.79    5.50
   0 -16   0  125.19    6.20
   0 -16   0  137.79    5.20
   0  16   0  127.79    5.40
   0  16   0  129.09    5.50
   0  16   0  133.09    6.10
   1 -16   0   19.30    1.70
  -1 -16   0   23.10    2.00
  -1 -16   0   21.50    2.10
   1 -16   0   21.00    1.20
  -1 -16   0   21.20    2.00
   1  16   0   20.70    3.20
   1  16   0   23.40    2.30
   1  16   0   20.50    2.00
  -1  16   0   20.50    2.20
  -1  16   0   21.40    1.60
  -1  16   0   21.10    1.70
  -1  16   0   20.70    1.60
   1  16   0   17.80    1.90
   1  16   0   20.20    2.20
  -2 -16   0  102.39    5.80
   2 -16   0  110.59    4.30
  -2 -16   0  111.59    5.60
  -2 -16   0  109.89    5.40
   2 -16   0  109.89    4.40
   2  16   0  100.19    5.30
  -2  16   0  120.89    5.80
  -2  16   0  109.99    4.10
   2  16   0  107.99    5.30
  -2  16   0  109.49    4.30
   2  16   0  114.19    5.40
  -2  16   0  106.39    4.30
   2  16   0  119.39    5.60
   2  16   0  112.49    5.50
  -3 -16   0   24.60    2.50
   3 -16   0   28.80    1.50
  -3 -16   0   27.60    2.70
   3 -16   0   25.20    1.50
   3 -16   0   23.40    2.70
  -3 -16   0   28.40    2.80
  -3  16   0   24.10    1.50
   3  16   0   27.30    2.50
  -3  16   0   33.30    2.80
   3  16   0   23.30    2.40
   3  16   0   25.40    2.60
  -3  16   0   28.40    1.60
   3  16   0   32.50    3.00
   3  16   0   22.00    2.50
  -4 -16   0    0.10    1.10
  -4 -16   0    1.60    1.50
   4 -16   0    1.70    1.20
   4  16   0    1.10    1.00
  -4  16   0    1.60    1.40
  -4  16   0    1.60    0.50
   4  16   0   -0.10    1.20
  -4  16   0    1.00    0.50
   4  16   0    0.70    1.20
   4  16   0    1.00    1.30
  -5 -16   0    2.10    1.60
  -5 -16   0    2.40    1.50
   5 -16   0    3.80    1.90
  -5  16   0    3.50    0.60
   5  16   0    3.00    1.40
   5  16   0    1.20    1.50
   5  16   0    2.30    1.40
   5  16   0    1.80    1.50
  -5  16   0    3.80    0.60
  -6 -16   0   -1.70    1.40
  -6 -16   0    1.30    1.70
  -6  16   0    0.00    0.50
   6  16   0   -1.20    1.40
   6  16   0    1.00    1.40
   6  16   0   -1.00    1.20
  -6  16   0   -0.10    0.50
  -7 -16   0   -0.70    1.70
   7 -16   0   -0.10    1.50
   7  16   0    4.40    1.90
   7  16   0    2.40    1.70
  -7  16   0    2.70    0.90
  -7  16   0    2.30    0.90
   0 -17   0    0.30    0.60
   0 -17   0   -0.20    0.60
   0  17   0    0.70    0.60
   0  17   0    0.80    0.70
   0  17   0    1.10    0.80
  -1 -17   0   41.10    2.90
   1 -17   0   44.10    2.70
  -1 -17   0   43.90    3.10
   1 -17   0   39.60    3.00
  -1 -17   0   44.90    2.80
   1 -17   0   44.50    1.90
  -1  17   0   42.10    2.50
   1  17   0   44.00    3.00
   1  17   0   41.80    3.00
  -1  17   0   46.00    2.70
   1  17   0   45.30    3.00
  -1  17   0   44.70    3.30
   1  17   0   44.70    3.20
  -1  17   0   43.40    2.50
  -2 -17   0   18.50    2.00
   2 -17   0   14.90    1.40
   2 -17   0   15.00    1.40
  -2 -17   0   15.10    2.40
  -2  17   0   15.70    1.40
   2  17   0   15.70    2.40
  -2  17   0   14.90    1.20
   2  17   0   13.90    2.10
  -2  17   0   16.30    1.40
  -2  17   0   15.10    2.50
   2  17   0   16.20    2.50
   2  17   0   19.90    2.20
   3 -17   0   17.00    2.80
   3 -17   0   14.90    1.20
  -3 -17   0   15.40    2.50
   3 -17   0   13.20    1.10
  -3 -17   0   14.10    2.20
  -3 -17   0   16.40    2.50
   3  17   0   15.70    2.50
   3  17   0   15.30    2.30
   3  17   0   13.20    2.70
  -3  17   0   12.70    1.20
   3  17   0   17.90    2.60
  -3  17   0   11.90    1.20
   3  17   0   15.90    2.60
  -3  17   0   18.40    2.80
  -4 -17   0    1.00    1.60
   4 -17   0    1.10    1.40
  -4 -17   0    0.50    1.20
  -4  17   0    1.10    1.30
  -4  17   0    1.60    0.50
   4  17   0   -0.10    1.20
   4  17   0    0.80    1.00
   4  17   0   -0.20    1.10
   4  17   0   -0.30    1.20
  -4  17   0    1.40    0.50
   5 -17   0    0.50    1.30
  -5 -17   0    0.70    1.60
  -5 -17   0   -0.60    1.30
   5  17   0   -0.10    1.20
   5  17   0    1.70    1.20
  -5  17   0    0.50    0.50
   5  17   0   -1.10    1.20
   5  17   0    0.20    1.50
   6 -17   0    7.80    2.20
  -6 -17   0    5.50    2.30
  -6 -17   0    5.30    2.00
  -6  17   0    2.70    0.70
   6  17   0    1.00    2.00
   6  17   0    4.90    1.60
  -6  17   0    4.30    0.80
   6  17   0    6.50    1.70
   6  17   0    2.10    1.70
   7 -17   0    1.90    2.20
  -7 -17   0    2.20    2.00
   7  17   0    1.20    2.00
  -7  17   0    2.20    0.80
   7  17   0    1.40    1.80
  -7  17   0    0.80    0.70
   0 -18   0   46.50    2.60
   0 -18   0   38.60    2.90
   0 -18   0   42.80    2.90
   0  18   0   44.30    3.40
   0  18   0   44.20    2.90
   0  18   0   42.50    2.80
  -1 -18   0    8.10    1.70
   1 -18   0    8.20    0.80
   1 -18   0    6.20    1.30
  -1 -18   0    8.00    1.60
  -1 -18   0    7.50    1.50
   1 -18   0    8.50    1.50
   1  18   0    8.50    1.50
   1  18   0    9.30    1.80
   1  18   0    5.60    1.30
  -1  18   0    7.70    1.30
  -1  18   0   10.90    2.00
   1  18   0    6.50    1.50
  -1  18   0    5.80    1.10
  -1  18   0    6.40    1.20
  -2 -18   0    0.90    1.10
   2 -18   0    2.80    0.80
  -2 -18   0    2.60    1.20
   2 -18   0    2.90    0.80
  -2 -18   0    3.10    1.10
   2  18   0    3.20    1.10
  -2  18   0    2.20    1.20
  -2  18   0    1.70    0.80
   2  18   0    2.50    1.10
  -2  18   0    2.00    0.80
  -2  18   0    2.00    0.60
   2  18   0    1.80    1.20
   2  18   0    4.10    1.30
  -3 -18   0    0.00    1.00
   3 -18   0    0.50    0.40
  -3 -18   0    1.50    1.30
   3 -18   0   -0.80    1.10
   3 -18   0    1.20    0.50
   3  18   0    1.00    1.20
   3  18   0    0.50    1.20
  -3  18   0    0.40    0.90
   3  18   0   -0.90    1.00
  -3  18   0    0.40    0.60
   3  18   0    1.10    1.10
  -4 -18   0    7.20    2.00
  -4 -18   0    5.10    1.90
   4 -18   0    7.20    0.40
   4 -18   0    5.60    0.40
   4 -18   0    5.20    1.70
  -4  18   0    5.80    0.90
   4  18   0    6.00    1.70
  -4  18   0    7.70    2.10
  -4  18   0    6.60    1.10
   4  18   0    5.30    1.80
   4  18   0    2.90    1.60
   5 -18   0    9.30    2.30
  -5 -18   0    9.90    2.30
  -5 -18   0   12.20    2.80
   5  18   0   11.20    2.20
   5  18   0   13.80    2.90
  -5  18   0   12.80    1.10
   5  18   0    8.60    2.30
   6 -18   0    1.10    1.50
  -6 -18   0   -0.60    1.50
  -6 -18   0   -0.60    1.80
  -6  18   0    2.30    0.60
   6  18   0   -0.10    1.50
   6  18   0    4.40    1.90
   6  18   0   -0.20    1.30
  -6  18   0    1.90    0.60
   7 -18   0   -1.70    1.70
  -7 -18   0   -0.30    1.90
   7  18   0   -2.30    1.60
   7  18   0   -0.40    1.70
  -7  18   0    0.40    0.70
   0 -19   0    0.10    0.60
   0 -19   0   -1.10    0.50
   0 -19   0    0.40    0.60
   0  19   0    1.40    1.20
   0  19   0    0.30    0.50
   0  19   0    0.10    0.60
   0  19   0    0.10    0.70
  -1 -19   0   40.20    2.80
   1 -19   0   41.40    2.80
  -1 -19   0   34.70    2.90
  -1 -19   0   42.50    3.30
   1 -19   0   42.70    2.70
  -1  19   0   43.70    2.80
  -1  19   0   39.60    2.50
   1  19   0   41.80    3.30
   1  19   0   41.00    3.00
   1  19   0   38.20    3.00
  -1  19   0   41.70    2.60
  -1  19   0   47.10    3.60
   1  19   0   39.70    3.00
  -2 -19   0   -0.70    0.80
   2 -19   0    0.60    0.60
  -2 -19   0    0.20    1.00
   2 -19   0    0.30    0.60
  -2 -19   0   -0.50    0.90
   2  19   0   -2.00    0.70
   2  19   0    0.80    0.90
   2  19   0    1.30    1.00
  -2  19   0   -0.20    0.50
  -2  19   0    0.60    0.50
   2  19   0   -1.00    0.80
  -2  19   0    1.20    1.10
   3 -19   0    8.70    1.10
   3 -19   0   13.30    2.70
   3 -19   0   10.40    1.10
  -3 -19   0   11.00    2.30
  -3 -19   0    9.70    2.10
  -3 -19   0   11.90    2.30
  -3  19   0    9.20    1.30
   3  19   0    8.20    2.00
  -3  19   0   10.80    2.40
   3  19   0   11.30    2.30
   3  19   0    7.50    1.80
   3  19   0   10.50    2.20
   4 -19   0   16.60    0.90
  -4 -19   0   23.50    2.80
  -4 -19   0   24.10    3.50
   4 -19   0   25.40    3.60
   4 -19   0   19.30    0.90
  -4  19   0   19.00    1.50
   4  19   0   19.70    2.90
   4  19   0   18.70    3.00
  -4  19   0   18.10    3.20
   4  19   0   19.90    3.10
  -5 -19   0    2.60    1.60
  -5 -19   0    2.00    1.90
   5 -19   0    2.70    1.70
  -5  19   0    0.50    0.60
  -5  19   0    2.80    0.80
   5  19   0    6.60    1.70
   5  19   0    1.90    1.70
   5  19   0    2.70    1.90
  -6 -19   0   -1.70    1.90
   6 -19   0   -1.00    1.30
  -6 -19   0    3.80    1.90
   6  19   0    0.00    1.50
  -6  19   0    0.00    0.60
  -6  19   0    0.70    0.60
   6  19   0   -1.20    1.50
   7 -19   0   -4.50    1.80
  -7 -19   0    4.40    2.10
  -7  19   0   -0.20    0.70
   7  19   0   -0.40    1.70
  -7  19   0    0.10    0.70
   7  19   0    0.90    1.70
   0 -20   0   -0.50    0.80
   0 -20   0    0.80    0.70
   0 -20   0    1.40    0.90
   0  20   0    0.10    1.20
   0  20   0    0.60    0.70
   0  20   0    1.00    0.80
   0  20   0   -0.40    0.80
   1 -20   0    3.10    0.60
   1 -20   0    2.10    1.00
  -1 -20   0    3.30    1.00
  -1 -20   0    6.40    1.60
   1 -20   0    5.90    1.20
  -1 -20   0    2.80    1.10
  -1  20   0    3.10    0.90
   1  20   0    2.10    1.20
  -1  20   0    4.80    1.60
   1  20   0    3.00    1.20
   1  20   0    3.40    1.10
  -1  20   0    3.40    1.10
  -1  20   0    4.00    1.00
   1  20   0    4.40    1.60
  -2 -20   0   99.69    5.10
  -2 -20   0   84.09    5.20
  -2 -20   0   98.29    5.30
   2 -20   0   93.19    4.30
   2 -20   0   88.69    4.20
  -2  20   0   93.29    4.20
  -2  20   0   92.29    5.40
   2  20   0   93.39    5.40
   2  20   0   93.19    5.20
  -2  20   0   92.29    4.30
   2  20   0   84.69    5.00
   2  20   0   87.39    5.10
   3 -20   0   19.00    1.50
  -3 -20   0   18.20    2.70
  -3 -20   0   25.70    3.60
   3 -20   0   22.50    1.60
   3 -20   0   17.40    2.90
  -3 -20   0   21.20    3.00
   3  20   0   23.80    3.30
  -3  20   0   19.70    1.60
   3  20   0   19.20    3.00
   3  20   0   22.60    2.70
  -3  20   0   24.40    3.40
  -3  20   0   19.40    1.60
   4 -20   0    1.60    0.40
   4 -20   0    1.00    0.30
  -4 -20   0   -0.60    1.30
   4 -20   0   -0.30    1.40
  -4 -20   0    2.30    1.60
   4  20   0    5.00    2.00
  -4  20   0    0.10    1.20
   4  20   0    1.80    1.40
   4  20   0    2.80    1.40
  -4  20   0    1.10    0.70
  -4  20   0    1.50    0.70
   5 -20   0   -0.60    1.30
  -5 -20   0   -1.30    1.30
  -5 -20   0    1.10    1.60
  -5  20   0    1.40    0.60
  -5  20   0    3.10    1.60
  -5  20   0    1.20    0.60
   5  20   0    2.10    1.50
   5  20   0    0.80    1.40
  -6 -20   0    6.40    2.40
  -6 -20   0   -2.70    1.90
   6 -20   0    4.20    1.90
  -6  20   0    2.70    0.80
   6  20   0    6.60    2.50
  -6  20   0    2.40    0.80
   6  20   0    2.30    1.50
   6  20   0    3.90    2.00
   0 -21   0   -0.40    0.80
   0 -21   0   -0.20    0.70
   0 -21   0    0.10    0.90
   0  21   0    0.30    0.60
   0  21   0    0.20    0.70
   0  21   0   -0.20    0.70
   0  21   0    0.20    0.80
  -1 -21   0    0.80    0.80
   1 -21   0    1.30    0.90
   1 -21   0    1.20    0.80
  -1 -21   0    1.00    1.00
   1 -21   0    0.70    0.60
  -1 -21   0   -0.20    0.80
  -1  21   0    0.30    0.90
   1  21   0    0.70    1.00
   1  21   0    2.70    1.00
  -1  21   0    0.40    1.10
  -1  21   0    2.10    1.00
   1  21   0   -0.50    1.10
  -1  21   0    0.60    0.70
   1  21   0    0.80    1.00
  -2 -21   0    8.80    1.80
  -2 -21   0    7.80    1.90
   2 -21   0    8.50    1.50
  -2 -21   0    7.50    1.70
   2 -21   0    9.00    1.50
   2  21   0    8.00    2.00
   2  21   0    8.10    2.10
  -2  21   0    6.00    1.30
   2  21   0    8.40    2.00
  -2  21   0    8.40    1.50
   2  21   0    8.80    2.10
  -2  21   0    7.10    2.10
  -2  21   0    5.90    1.10
  -3 -21   0    4.00    1.70
   3 -21   0   -0.10    1.50
  -3 -21   0   -0.50    1.10
   3 -21   0    0.50    0.60
  -3 -21   0    1.90    1.20
  -3  21   0    0.20    0.60
   3  21   0   -0.10    1.20
  -3  21   0   -0.10    0.60
  -3  21   0   -0.10    1.30
   3  21   0    2.50    1.30
   3  21   0   -1.30    0.90
   3  21   0   -0.20    1.20
  -4 -21   0    0.00    1.30
  -4 -21   0   -0.50    1.20
   4 -21   0   -0.20    0.30
   4 -21   0    0.30    0.30
   4 -21   0   -0.10    1.30
  -4  21   0   -0.40    0.50
   4  21   0   -0.80    1.20
  -4  21   0   -0.40    0.60
   4  21   0    1.40    1.40
   4  21   0    2.40    1.40
  -4  21   0    0.80    1.40
   5 -21   0    2.90    1.90
  -5 -21   0    6.20    2.00
  -5 -21   0    7.40    2.50
  -5  21   0    6.30    1.00
  -5  21   0    6.40    1.10
   5  21   0    5.20    2.50
  -5  21   0    7.80    2.10
   5  21   0    9.70    2.50
  -6 -21   0   -5.10    2.00
   6 -21   0   -3.40    1.50
  -6 -21   0    0.20    1.90
  -6  21   0    1.20    0.60
   6  21   0    1.30    1.70
   6  21   0    1.80    1.80
  -6  21   0    0.50    0.70
   6  21   0    2.60    2.20
   0 -22   0   30.90    2.20
   0 -22   0   27.80    2.80
   0 -22   0   29.20    2.70
   0  22   0   32.30    2.60
   0  22   0   29.60    2.50
   0  22   0   31.80    2.80
   0  22   0   30.00    3.00
  -1 -22   0   36.20    3.30
  -1 -22   0   35.50    2.70
   1 -22   0   35.20    2.70
   1 -22   0   39.90    2.90
  -1 -22   0   37.90    3.10
   1  22   0   36.70    3.00
  -1  22   0   38.80    2.90
  -1  22   0   35.90    3.40
   1  22   0   29.00    2.90
  -1  22   0   37.70    2.70
   1  22   0   33.30    3.00
   1  22   0   37.60    3.50
  -1  22   0   31.80    2.40
  -2 -22   0   63.89    4.40
  -2 -22   0   61.69    4.10
   2 -22   0   72.99    3.70
  -2 -22   0   78.89    5.00
   2 -22   0   65.89    3.60
  -2  22   0   62.99    3.30
   2  22   0   59.99    4.20
   2  22   0   70.19    4.70
  -2  22   0   73.19    5.00
   2  22   0   64.69    4.50
  -2  22   0   62.09    3.50
   2  22   0   69.39    4.60
  -2  22   0   67.89    3.70
  -3 -22   0    5.30    1.90
  -3 -22   0    8.80    1.80
  -3 -22   0    7.90    2.00
   3 -22   0    7.10    1.30
   3 -22   0    6.60    1.20
   3  22   0    6.50    2.00
  -3  22   0    6.20    1.20
   3  22   0    8.90    2.30
   3  22   0    7.40    2.30
  -4 -22   0    1.90    1.50
   4 -22   0    1.30    0.40
   4 -22   0    0.90    0.40
  -4 -22   0    1.00    1.50
   4 -22   0    0.10    1.60
   4  22   0    1.90    1.50
   4  22   0   -0.50    1.50
   4  22   0    1.70    1.50
  -4  22   0    1.30    0.80
  -4  22   0    1.00    0.80
  -4  22   0    0.60    1.30
  -5 -22   0   -1.30    1.50
   5 -22   0    1.60    1.50
  -5 -22   0   -0.80    1.60
  -5  22   0    0.60    0.70
   5  22   0   -2.80    1.50
  -5  22   0   -0.50    1.40
   5  22   0   -1.80    1.70
   5  22   0    0.60    1.40
  -5  22   0   -1.00    0.60
   6 -22   0   -1.30    1.90
  -6 -22   0    3.20    2.60
  -6 -22   0    5.90    2.40
  -6  22   0    2.70    0.80
   6  22   0    0.00    2.10
   6  22   0   -0.90    1.60
  -6  22   0    1.40    0.80
   0 -23   0    0.00    1.00
   0 -23   0    0.40    1.10
   0 -23   0   -0.50    0.70
   0  23   0    2.00    1.40
   0  23   0   -1.30    0.80
   0  23   0    1.50    1.10
   0  23   0    2.10    1.00
   1 -23   0    7.90    1.60
  -1 -23   0    9.60    1.80
  -1 -23   0    9.40    2.00
  -1 -23   0    8.60    1.60
   1 -23   0    8.50    1.80
  -1  23   0    7.20    1.50
  -1  23   0    7.90    1.60
   1  23   0   12.20    2.40
   1  23   0    9.10    1.80
   1  23   0    9.40    2.50
   1  23   0    8.80    2.00
  -1  23   0    8.10    2.00
  -1  23   0    7.40    1.80
   2 -23   0    2.90    0.90
  -2 -23   0    5.80    1.60
  -2 -23   0    4.20    1.40
   2 -23   0    4.20    1.40
  -2 -23   0    4.90    1.60
  -2  23   0    2.60    1.10
   2  23   0    2.10    1.20
  -2  23   0    6.30    2.10
  -2  23   0    2.60    1.10
   2  23   0    5.20    1.80
   2  23   0    1.60    1.60
  -2  23   0    4.90    1.50
   2  23   0    1.90    1.40
   3 -23   0    2.80    0.90
   3 -23   0    4.70    1.90
  -3 -23   0    1.80    1.60
  -3 -23   0    0.40    1.30
  -3 -23   0    0.10    1.50
   3 -23   0    4.00    0.90
  -3  23   0    4.20    1.80
  -3  23   0    1.80    1.00
   3  23   0    2.70    1.60
   3  23   0    2.30    1.30
  -3  23   0   -0.50    0.80
   3  23   0    2.50    1.60
  -4 -23   0    1.50    1.80
   4 -23   0    1.70    0.50
   4 -23   0   -0.20    0.40
  -4 -23   0    0.20    1.40
   4 -23   0    2.10    1.60
  -4  23   0   -0.20    1.40
  -4  23   0    1.00    0.80
   4  23   0   -2.90    1.20
   4  23   0    1.60    1.80
  -4  23   0    1.10    0.80
   4  23   0   -0.90    1.30
  -5 -23   0   12.10    2.90
   5 -23   0    7.10    2.20
  -5 -23   0    8.50    2.50
   5  23   0    5.00    2.50
   5  23   0   11.90    2.70
  -5  23   0    9.90    1.40
   5  23   0    8.50    2.20
  -5  23   0    9.00    2.70
  -5  23   0   11.10    1.40
  -6 -23   0   -3.20    1.90
   6 -23   0   -2.00    1.70
  -6 -23   0   -2.70    2.20
  -6  23   0    0.40    0.70
   6  23   0   -0.30    1.30
   6  23   0    3.30    2.30
   0 -24   0   49.70    3.00
   0 -24   0   45.30    3.60
   0 -24   0   53.59    3.90
   0  24   0   46.60    3.60
   0  24   0   49.90    4.20
   0  24   0   47.40    3.60
   1 -24   0    0.30    1.10
  -1 -24   0    4.20    1.50
  -1 -24   0    1.20    1.10
   1 -24   0   -0.60    0.90
  -1  24   0    1.70    0.90
  -1  24   0    3.00    1.00
   1  24   0    2.10    1.30
  -1  24   0    0.60    1.20
   1  24   0    2.90    1.60
   1  24   0   -0.40    1.10
  -2 -24   0   17.20    2.60
   2 -24   0   21.60    2.10
   2 -24   0   20.30    2.10
  -2 -24   0   14.50    2.70
  -2 -24   0   19.40    3.10
  -2  24   0   18.20    2.00
  -2  24   0   23.10    3.60
   2  24   0   17.30    2.80
   2  24   0   19.70    3.10
   2  24   0   19.50    3.50
  -2  24   0   18.40    2.40
  -2  24   0   16.60    2.30
   3 -24   0    0.40    0.70
   3 -24   0   -0.40    0.50
  -3 -24   0   -0.30    1.30
  -3 -24   0    2.30    1.70
   3 -24   0    0.50    1.60
  -3 -24   0    1.00    1.90
   3  24   0   -1.70    1.40
   3  24   0   -1.50    1.00
  -3  24   0   -0.30    0.80
  -3  24   0    1.60    1.40
  -3  24   0    0.60    0.90
   3  24   0   -0.20    1.40
   4 -24   0    0.30    0.50
  -4 -24   0    0.30    1.60
   4 -24   0    2.30    1.80
  -4 -24   0    1.10    1.50
   4 -24   0    0.30    0.40
  -4  24   0    2.20    1.10
   4  24   0    0.90    1.60
  -4  24   0    0.20    1.30
  -4  24   0   -0.10    0.80
   4  24   0    4.40    1.90
   4  24   0    0.70    1.40
  -5 -24   0    0.90    2.10
   5 -24   0    2.40    2.00
  -5 -24   0    3.00    1.90
  -5  24   0    1.80    0.90
   5  24   0    0.40    1.60
  -5  24   0   -0.10    1.80
  -5  24   0    1.40    0.90
   5  24   0   -2.70    1.60
   5  24   0    2.80    2.00
   0 -25   0   -0.70    0.80
   0 -25   0   -1.80    1.00
   0  25   0    0.00    1.10
   0  25   0   -0.40    1.00
   0  25   0    0.80    1.60
   1 -25   0    8.40    2.00
  -1 -25   0   12.20    2.30
  -1 -25   0    9.80    1.80
   1 -25   0    8.00    1.70
  -1 -25   0   11.00    2.50
   1  25   0    9.60    2.40
  -1  25   0    7.10    1.80
  -1  25   0    7.80    1.80
  -1  25   0    8.10    1.80
   1  25   0   13.20    2.40
   1  25   0    6.90    1.80
  -1  25   0    9.00    2.50
   2 -25   0    3.20    1.10
  -2 -25   0    1.80    1.50
  -2 -25   0    0.00    1.20
   2 -25   0    0.90    1.00
  -2 -25   0    1.70    1.30
   2  25   0    3.40    1.80
  -2  25   0    2.80    1.30
   2  25   0    6.40    1.90
  -2  25   0    1.60    1.70
   2  25   0    3.10    1.20
  -2  25   0    3.00    1.20
  -3 -25   0   -0.20    1.50
  -3 -25   0    1.70    1.70
   3 -25   0    2.80    0.90
   3 -25   0    1.10    0.80
   3 -25   0    0.80    1.30
  -3  25   0    2.90    1.80
  -3  25   0    2.10    1.20
   3  25   0    1.00    1.40
  -3  25   0    1.30    1.00
   3  25   0    2.70    1.70
   3  25   0    2.50    1.60
   4 -25   0    0.00    1.70
  -4 -25   0   -3.00    1.80
  -4 -25   0   -0.40    1.80
   4 -25   0    0.90    0.50
   4 -25   0   -0.10    0.50
  -4  25   0    1.30    1.00
   4  25   0   -3.20    1.70
  -4  25   0    1.40    1.00
   4  25   0    1.40    1.40
  -4  25   0   -2.50    1.40
   4  25   0    1.10    1.40
  -5 -25   0    3.10    2.10
  -5 -25   0    1.00    2.30
   5 -25   0    4.40    2.30
  -5  25   0    3.30    1.10
   5  25   0    0.50    1.90
  -5  25   0    3.10    1.20
  -5  25   0    1.40    2.10
   5  25   0    2.60    2.40
   5  25   0    3.20    2.10
   0 -26   0    5.90    1.90
   0 -26   0    5.10    1.80
   0 -26   0    4.70    1.50
   0  26   0    7.00    1.90
   0  26   0    4.70    1.80
   0  26   0    5.20    2.00
   0  26   0    4.60    1.50
   1 -26   0   -0.10    1.10
  -1 -26   0   -1.20    1.00
   1 -26   0   -0.20    1.10
  -1 -26   0    1.20    1.20
  -1 -26   0    0.40    1.40
   1  26   0    0.90    1.60
   1  26   0   -0.60    1.60
  -1  26   0    2.50    1.40
   1  26   0   -0.10    1.40
  -1  26   0    1.90    1.50
  -1  26   0   -0.60    1.10
  -1  26   0    1.40    1.00
   2 -26   0   16.40    2.30
  -2 -26   0   17.60    3.00
  -2 -26   0   16.60    2.60
   2 -26   0   18.20    2.10
   2  26   0   15.30    3.00
  -2  26   0   19.90    2.30
   2  26   0   14.30    3.00
  -2  26   0   17.40    2.50
   2  26   0   20.70    3.00
  -2  26   0   15.20    3.10
   3 -26   0    0.30    0.70
   3 -26   0   -0.60    0.70
  -3 -26   0   -0.30    1.50
   3 -26   0    3.10    2.20
  -3 -26   0    0.00    1.90
  -3  26   0    3.70    1.70
   3  26   0    1.30    1.40
  -3  26   0    2.10    1.20
   3  26   0    1.70    1.60
  -3  26   0   -2.10    0.90
   3  26   0    1.70    1.80
  -4 -26   0    2.60    2.00
   4 -26   0    2.90    0.90
   4 -26   0    2.80    2.00
  -4 -26   0    2.10    1.80
   4 -26   0    3.90    0.80
  -4  26   0    4.30    1.30
   4  26   0   -3.90    1.80
   4  26   0    2.00    1.80
   4  26   0    2.10    2.10
  -4  26   0    4.30    2.20
  -4  26   0    2.00    1.30
   5 -26   0    1.40    2.10
  -5 -26   0    4.30    2.80
  -5  26   0    1.50    2.10
   5  26   0    3.30    1.90
  -5  26   0    1.90    1.20
  -5  26   0    3.30    1.20
   5  26   0   -3.50    2.10
   5  26   0    1.30    2.00
   0 -27   0   -1.20    0.90
   0 -27   0   -1.70    1.10
   0 -27   0   -1.90    1.10
   0  27   0    1.40    1.40
   0  27   0    0.20    1.50
   0  27   0   -2.80    1.30
   0  27   0    0.20    1.20
  -1 -27   0   22.00    3.20
   1 -27   0   20.20    2.90
  -1 -27   0   24.40    3.50
  -1 -27   0   27.10    2.50
   1 -27   0   23.60    2.70
   1  27   0   26.20    3.70
   1  27   0   23.40    3.80
  -1  27   0   19.00    2.70
  -1  27   0   18.90    2.70
  -1  27   0   23.00    3.70
  -1  27   0   23.10    2.60
   1  27   0   20.60    3.10
  -2 -27   0    0.90    1.30
   2 -27   0    1.30    1.00
  -2 -27   0   -0.50    1.50
   2 -27   0   -0.10    0.80
   2  27   0    1.10    1.90
  -2  27   0    1.40    1.30
   2  27   0   -0.90    1.30
   2  27   0    1.20    1.70
  -2  27   0    3.80    1.90
  -2  27   0   -0.30    1.10
   3 -27   0    3.80    1.20
  -3 -27   0    3.10    1.90
   3 -27   0    2.40    2.50
   3 -27   0    4.30    1.30
  -3 -27   0    4.50    2.50
  -3  27   0    6.80    1.60
   3  27   0    4.60    2.00
  -3  27   0    6.20    2.20
  -3  27   0    5.00    1.70
   4 -27   0    5.20    0.90
   4 -27   0    7.20    2.70
  -4 -27   0    5.10    2.50
   4  27   0    6.30    2.30
  -4  27   0    6.60    1.50
  -4  27   0    1.70    2.20
   4  27   0    7.40    2.80
  -4  27   0    4.40    1.30
   4  27   0    7.40    2.60
   0 -28   0   23.30    3.40
   0 -28   0   25.10    3.50
   0  28   0   21.30    3.60
   0  28   0   21.50    5.00
   0  28   0   21.60    3.00
   0  28   0   17.80    3.30
   1 -28   0   27.70    3.00
  -1 -28   0   29.00    3.40
  -1 -28   0   19.30    3.30
   1 -28   0   25.20    2.80
   1  28   0   13.20    2.80
  -1  28   0   23.20    3.10
  -1  28   0   31.70    4.40
   1  28   0   26.40    4.20
   1  28   0   20.70    3.20
  -1  28   0   23.50    2.70
  -2 -28   0    4.10    1.70
   2 -28   0   -0.70    1.10
  -2  28   0    0.30    1.70
  -2  28   0    1.20    1.30
   2  28   0    2.10    2.10
   2  28   0    1.90    1.90
  -2  28   0    2.50    2.00
   2  28   0   -0.10    1.50
   3 -28   0    7.30    1.50
   3 -28   0    4.30    1.20
   3 -28   0    2.60    2.10
  -3 -28   0    7.10    2.60
   3  28   0    6.70    2.60
   3  28   0    5.10    1.90
  -3  28   0    7.70    2.50
  -3  28   0    7.50    2.10
  -3  28   0    5.10    1.50
   3  28   0    4.50    2.70
  -4 -28   0    0.00    2.30
   4 -28   0    3.00    0.80
   4  28   0    2.10    2.10
   4  28   0    0.40    2.10
  -4  28   0    4.20    1.70
  -4  28   0    3.20    2.60
   0 -29   0   -1.90    1.30
   0 -29   0   -3.20    1.10
   0  29   0   -1.40    1.20
   0  29   0    0.90    1.70
   1 -29   0    3.30    1.50
  -1 -29   0    4.80    1.90
   1 -29   0    2.50    1.60
   1  29   0    1.50    2.00
   1  29   0    1.30    1.50
  -1  29   0    1.90    1.70
  -1  29   0    2.30    1.90
   2 -29   0   -1.70    1.20
  -2 -29   0   -1.30    1.60
  -2  29   0    2.10    1.50
   2  29   0    2.30    1.80
   2  29   0    4.20    2.10
  -2  29   0    0.40    1.90
   3 -29   0   -0.10    1.60
  -3 -29   0    2.30    1.70
   3 -29   0    5.80    1.40
   3 -29   0    3.00    1.20
   3  29   0    1.50    2.30
   3  29   0    1.70    2.00
  -3  29   0    4.20    3.10
  -3  29   0    5.50    2.40
  -3  29   0    3.70    1.40
   0 -30   0    2.60    1.70
   0  30   0    0.10    1.50
   0  30   0    2.50    2.10
  -1 -30   0   -2.40    1.40
   1 -30   0    4.10    1.90
   1 -30   0   -0.10    1.20
   1  30   0    0.60    1.70
   1  30   0    4.30    2.30
  -1  30   0    0.30    1.60
  -1  30   0    1.50    1.80
   2 -30   0   -1.40    1.30
  -2 -30   0   -1.20    1.70
   2  30   0    0.10    1.50
  -2  30   0   -1.60    1.90
  -2  30   0    1.40    1.30
   3 -30   0    0.70    0.90
   3 -30   0   -1.60    2.20
   3 -30   0    0.50    1.00
  -3 -30   0    0.80    2.20
   3  30   0    0.50    1.90
   3  30   0    4.00    2.30
  -3  30   0    1.80    1.30
  -3  30   0    2.60    2.20
   0 -31   0    0.90    1.70
   0  31   0    0.10    1.70
   0  31   0   -0.70    2.00
   1 -31   0    0.60    1.50
  -1 -31   0    0.40    1.70
  -1  31   0    1.60    1.70
   1  31   0    3.20    1.90
   1  31   0    1.70    2.20
   2 -31   0    1.50    1.80
  -2 -31   0   -2.90    1.80
  -2  31   0    2.60    1.60
   2  31   0    3.70    2.10
  -2  31   0    0.50    2.00
   0 -32   0    3.30    2.30
   0  32   0   -2.40    1.30
   1 -32   0    2.20    1.70
  -1 -32   0   -1.50    2.70
  -1  32   0    2.80    2.00
   1  32   0   -0.50    2.20
   1  32   0   -0.70    1.80
  -1  32   0    4.20    2.50
   8   0  -1   -0.40    1.20
  -8   0   1   -0.70    1.30
   8   0  -1   -1.70    1.10
   8   0  -1    2.20    1.40
  -8   0   1   -1.80    2.00
   7   0  -1    4.80    1.60
   7   0  -1    4.40    1.40
  -7   0   1    6.30    1.50
  -7   0   1    4.70    1.50
  -7   0   1    1.10    1.20
   7   0  -1    1.50    1.10
   6   0  -1    1.40    1.00
  -6   0   1    0.70    0.80
  -6   0   1   -0.10    0.70
   6   0  -1    0.00    0.80
   6   0  -1    0.30    0.70
   6   0  -1   -0.60    0.50
  -6   0   1    1.00    1.00
   5   0  -1    1.60    0.60
   5   0  -1    2.00    0.80
  -5   0   1    1.80    0.70
  -5   0   1    1.90    0.90
  -5   0   1    1.60    0.90
  -5   0   1    0.00    0.80
   5   0  -1    2.80    1.00
   5   0  -1    1.80    0.80
  -4   0   1    0.60    0.50
  -4   0   1   -0.50    0.60
   4   0  -1    0.40    0.70
   4   0  -1    0.10    0.40
  -4   0   1   -0.60    0.40
  -4   0   1   -0.40    0.40
  -4   0   1    0.50    0.50
   4   0  -1   -0.20    0.50
   4   0  -1    0.10    0.30
   4   0  -1   -0.50    0.50
  -3   0   1  356.56   11.00
  -3   0   1  345.17   10.90
  -3   0   1  364.06   11.00
   3   0  -1  347.47   11.10
   3   0  -1  359.16   11.10
  -3   0   1  347.97   11.30
   3   0  -1  337.97   11.30
  -3   0   1  353.26   11.00
   3   0  -1  353.56   10.70
   3   0  -1  366.36   10.80
   2   0  -1    0.00    0.40
   2   0  -1    0.40    0.30
   2   0  -1    0.10    0.30
   2   0  -1    0.10    0.30
  -2   0   1    0.00    0.40
  -2   0   1    0.20    0.30
  -2   0   1    0.00    0.40
  -2   0   1   -0.30    0.20
   2   0  -1    0.70    0.30
  -1   0   1  147.69    4.90
  -1   0   1  146.99    4.60
   1   0  -1  147.39    4.60
   1   0  -1  140.39    4.70
   1   0  -1  147.89    4.60
   0   0  -1    4.90    0.40
   1   0   1  154.38    5.00
   1   0   1  161.58    4.60
   1   0   1  165.78    4.90
  -1   0  -1  152.48    5.10
  -1   0  -1  168.48    4.90
  -1   0  -1  159.88    5.00
   1   0   1  162.68    4.60
   1   0   1  153.78    5.00
   1   0   1  162.98    4.80
  -2   0  -1    0.20    0.30
   2   0   1   -0.10    0.30
   2   0   1   -0.30    0.20
   2   0   1   -0.20    0.30
   2   0   1   -0.10    0.20
  -2   0  -1    0.00    0.30
   2   0   1    0.00    0.20
  -2   0  -1    0.00    0.30
  -2   0  -1    0.00    0.30
   3   0   1   36.10    2.00
   3   0   1   36.50    1.90
   3   0   1   37.10    1.60
  -3   0  -1   34.90    1.90
  -3   0  -1   38.50    2.00
  -3   0  -1   34.90    1.90
  -3   0  -1   35.50    1.90
  -3   0  -1   38.30    1.90
   3   0   1   35.30    1.60
   3   0   1   35.80    2.00
  -4   0  -1   -0.20    0.40
   4   0   1    0.90    0.60
  -4   0  -1    0.40    0.50
  -4   0  -1   -0.50    0.60
   4   0   1    0.90    0.60
   4   0   1    0.60    0.30
   5   0   1    0.40    0.60
  -5   0  -1    1.00    0.60
  -5   0  -1    0.60    0.70
   5   0   1    0.00    0.70
   5   0   1    0.50    0.70
   5   0   1    0.90    0.30
  -5   0  -1    0.60    0.70
   5   0   1    1.20    0.70
  -5   0  -1   -0.20    0.70
  -6   0  -1   -0.50    0.80
  -6   0  -1    1.20    0.80
   6   0   1    0.80    0.90
   6   0   1    0.70    0.70
  -6   0  -1    0.40    0.70
  -6   0  -1   -2.20    0.80
   6   0   1   -0.20    0.80
   6   0   1    0.20    0.70
  -7   0  -1    0.20    1.30
   7   0   1    1.60    1.10
  -7   0  -1    0.90    1.30
  -7   0  -1   -2.70    1.20
   7   0   1    0.70    1.00
   7   0   1    1.90    1.10
   8   0   1    2.20    1.40
   8   0   1    1.70    1.40
  -8   0  -1   -1.10    1.30
   8   0   1    1.00    1.30
   8  -1  -1    0.90    1.40
   8  -1  -1    0.30    1.10
   8  -1  -1    0.60    1.00
  -8  -1   1    1.30    1.60
   8   1  -1   -0.40    1.30
   8   1  -1    1.90    1.40
   8   1  -1    1.20    1.30
  -8   1   1   -2.90    1.70
  -8   1   1    1.50    1.40
  -7  -1   1   12.00    2.10
   7  -1  -1   13.30    2.20
  -7  -1   1   11.40    2.00
   7  -1  -1    7.60    1.80
   7  -1  -1    9.40    2.20
  -7  -1   1   11.80    2.20
   7   1  -1    8.70    1.90
  -7   1   1   14.60    2.40
   7   1  -1   12.30    2.40
  -7   1   1    9.10    2.10
   7   1  -1   11.20    2.10
  -7   1   1   11.50    2.00
  -6  -1   1   16.50    2.20
   6  -1  -1   16.40    1.90
  -6  -1   1   18.30    2.10
   6  -1  -1   17.00    1.90
   6  -1  -1   21.00    2.30
  -6  -1   1   17.20    2.00
   6   1  -1   18.10    2.00
  -6   1   1   16.40    1.80
  -6   1   1   17.60    1.90
   6   1  -1   19.40    2.20
   6   1  -1   18.50    2.00
  -6   1   1   17.20    1.80
  -5  -1   1   48.80    3.00
   5  -1  -1   43.40    2.80
   5  -1  -1   47.50    2.10
   5  -1  -1   48.60    3.20
  -5  -1   1   51.39    3.30
  -5  -1   1   46.20    2.90
  -5  -1   1   45.40    3.10
   5   1  -1   44.60    2.40
   5   1  -1   48.30    3.20
  -5   1   1   51.59    2.80
  -5   1   1   47.90    2.80
  -5   1   1   43.30    3.40
   5   1  -1   52.09    3.10
  -5   1   1   51.29    2.90
   5   1  -1   47.80    3.00
  -4  -1   1    0.70    0.70
  -4  -1   1   -0.10    0.60
   4  -1  -1    1.40    0.40
   4  -1  -1    0.90    0.50
  -4  -1   1    1.90    0.80
   4  -1  -1    1.20    0.70
   4  -1  -1    1.20    0.40
  -4  -1   1    0.00    0.50
  -4  -1   1    1.50    0.60
   4  -1  -1    0.30    0.60
   4   1  -1    0.90    0.50
   4   1  -1    1.30    0.90
  -4   1   1    1.00    0.60
  -4   1   1    1.50    0.50
   4   1  -1    2.30    0.80
  -4   1   1    1.60    0.60
   4   1  -1    1.30    0.70
   3  -1  -1  174.18    6.10
   3  -1  -1  180.98    6.20
  -3  -1   1  175.18    6.30
  -3  -1   1  174.08    6.40
   3  -1  -1  174.38    6.50
  -3  -1   1  180.18    6.20
   3  -1  -1  179.98    5.70
   3   1  -1  187.38    6.10
  -3   1   1  181.28    6.10
  -3   1   1  178.58    6.10
  -3   1   1  186.78    6.10
   3   1  -1  185.08    6.10
   3   1  -1  173.68    6.50
  -3   1   1  181.88    6.50
   3   1  -1  184.98    6.40
  -3   1   1  180.98    6.10
   3   1  -1  177.18    6.30
  -2  -1   1    2.20    0.50
   2  -1  -1    2.00    0.50
  -2  -1   1    2.60    0.60
   2  -1  -1    1.90    0.60
   2  -1  -1    3.10    0.50
   2  -1  -1    3.00    0.50
  -2  -1   1    2.20    0.50
   2  -1  -1    2.30    0.50
   2   1  -1    1.70    0.50
  -2   1   1    3.00    0.60
  -2   1   1    2.80    0.60
   2   1  -1    1.80    0.50
   2   1  -1    1.30    0.50
  -2   1   1    2.70    0.60
   2   1  -1    2.70    0.60
  -2   1   1    2.70    0.50
  -2   1   1    2.00    0.50
   2   1  -1    2.40    0.70
   1  -1  -1  162.48    5.10
   1  -1  -1  159.28    5.10
   1  -1  -1  179.58    5.40
  -1  -1   1  172.88    5.30
  -1  -1   1  165.38    5.20
   1  -1  -1  158.28    5.10
   1   1  -1  171.48    5.20
   1   1  -1  173.38    5.30
   1   1  -1  161.48    5.30
  -1   1   1  170.48    5.10
   1   1  -1  160.18    5.20
   0  -1  -1    0.00    0.10
   0   1   1    0.30    0.20
   1  -1   1 1032.10   29.00
   1  -1   1 1068.59   29.00
   1  -1   1 1011.90   29.10
   1  -1   1 1075.19   28.90
   1   1   1 1043.40   29.30
  -1   1  -1 1068.99   29.10
   1   1   1 1033.70   29.30
   1   1   1 1028.70   28.80
  -2  -1  -1    2.20    0.50
   2  -1   1    2.30    0.30
  -2  -1  -1    1.50    0.40
   2  -1   1    2.40    0.50
  -2  -1  -1    1.90    0.50
  -2  -1  -1    2.50    0.50
   2  -1   1    2.60    0.50
   2  -1   1    1.80    0.40
   2  -1   1    2.20    0.30
   2  -1   1    1.90    0.50
  -2  -1  -1    2.60    0.50
   2   1   1    2.00    0.50
  -2   1  -1    2.40    0.50
   2   1   1    2.10    0.50
   2   1   1    1.90    0.40
  -2   1  -1    2.00    0.40
  -2   1  -1    2.40    0.50
   2   1   1    2.70    0.50
  -2   1  -1    2.10    0.50
  -2   1  -1    1.70    0.40
   2   1   1    1.90    0.50
   3  -1   1   39.80    1.50
  -3  -1  -1   38.30    1.90
   3  -1   1   38.00    2.00
  -3  -1  -1   42.10    2.20
   3  -1   1   37.90    2.00
   3  -1   1   39.30    2.00
  -3  -1  -1   37.00    2.10
   3  -1   1   36.80    2.00
   3  -1   1   38.70    1.40
  -3  -1  -1   38.30    2.10
  -3  -1  -1   40.20    2.10
   3   1   1   39.30    2.00
  -3   1  -1   39.40    2.00
  -3   1  -1   39.80    1.90
  -3   1  -1   38.00    1.90
   3   1   1   37.00    2.10
  -3   1  -1   38.60    1.90
  -3   1  -1   36.90    1.90
   3   1   1   36.80    2.10
   3   1   1   36.60    1.80
  -4  -1  -1  391.66   12.30
   4  -1   1  396.46   14.40
   4  -1   1  377.96   12.30
   4  -1   1  389.66   12.40
  -4  -1  -1  389.46   12.50
   4  -1   1  403.36   12.40
   4  -1   1  396.86   11.10
  -4  -1  -1  409.76   14.60
   4  -1   1  367.06   11.00
  -4   1  -1  391.36   12.30
   4   1   1  394.26   12.60
  -4   1  -1  403.96   12.50
   4   1   1  402.16   11.90
  -4   1  -1  391.16   12.20
   4   1   1  404.26   12.40
   5  -1   1   36.00    2.40
  -5  -1  -1   37.30    2.60
   5  -1   1   38.10    2.50
  -5  -1  -1   37.30    2.40
  -5  -1  -1   35.10    2.40
  -5  -1  -1   34.50    2.40
   5  -1   1   32.80    2.30
   5  -1   1   35.40    2.40
  -5   1  -1   38.80    2.40
   5   1   1   33.40    3.00
  -5   1  -1   32.80    2.40
  -5   1  -1   34.30    2.20
   5   1   1   38.50    2.60
   5   1   1   35.10    2.40
   6  -1   1    0.30    0.90
  -6  -1  -1   -1.80    0.90
  -6  -1  -1   -1.30    0.70
  -6  -1  -1    0.00    0.90
   6  -1   1   -0.70    0.60
  -6  -1  -1    0.20    0.90
   6  -1   1    0.00    0.70
   6  -1   1   -1.40    0.80
   6   1   1   -1.00    0.60
  -6   1  -1   -0.90    0.70
   6   1   1    0.20    0.80
   6   1   1    0.30    0.90
  -6   1  -1    0.50    0.80
  -6   1  -1    0.70    0.80
  -6   1  -1   -1.10    0.90
   6   1   1   -0.40    0.70
   7  -1   1   -1.10    0.80
   7  -1   1    0.20    0.90
   7  -1   1    0.60    1.00
  -7  -1  -1    1.50    1.20
  -7  -1  -1   -0.20    1.10
   7   1   1    1.10    1.10
  -7   1  -1    0.80    1.10
   7   1   1    0.50    1.20
   7   1   1    1.20    1.10
  -7   1  -1   -0.30    1.00
  -7   1  -1    1.10    1.70
   8  -1   1   20.90    2.50
  -8  -1  -1   19.60    3.10
   8  -1   1   17.90    2.70
   8  -1   1   20.50    3.50
   8   1   1   15.90    2.50
  -8   1  -1   17.80    3.00
   8   1   1   17.10    2.70
   8   1   1   14.40    2.50
   8  -2  -1   15.60    2.40
  -8  -2   1   16.90    2.80
   8  -2  -1   16.30    2.50
   8  -2  -1   19.30    3.00
   8   2  -1   24.60    2.90
  -8   2   1   12.00    2.40
   8   2  -1   21.80    3.10
  -8   2   1   14.70    2.60
   8   2  -1   12.60    2.60
   7  -2  -1    7.20    1.70
  -7  -2   1    9.20    2.10
   7  -2  -1    5.60    1.40
   7  -2  -1    4.00    1.70
  -7  -2   1    5.90    1.70
  -7  -2   1    6.40    1.60
   7   2  -1    4.30    1.50
  -7   2   1    5.10    1.40
  -7   2   1    2.90    1.40
  -7   2   1    4.20    1.30
   7   2  -1    3.90    1.50
   7   2  -1    5.70    1.80
   6  -2  -1    2.10    1.20
   6  -2  -1    3.10    1.00
  -6  -2   1    4.60    1.40
   6  -2  -1    3.40    1.10
  -6  -2   1    2.70    1.20
   6   2  -1    2.10    1.10
   6   2  -1    3.50    1.10
  -6   2   1    4.90    1.40
   6   2  -1    3.30    1.30
  -6   2   1    2.80    0.90
   6   2  -1    2.50    0.90
  -5  -2   1   -1.00    0.70
  -5  -2   1   -0.10    0.60
   5  -2  -1   -0.60    0.40
  -5  -2   1   -0.20    0.70
   5  -2  -1   -0.90    0.70
   5  -2  -1    1.60    0.60
   5  -2  -1    0.10    0.20
  -5   2   1    0.20    0.50
  -5   2   1    0.40    0.60
  -5   2   1   -0.50    0.50
   5   2  -1    1.20    0.80
   5   2  -1   -0.60    0.60
   5   2  -1   -1.10    0.80
   5   2  -1    0.20    0.50
  -4  -2   1   99.39    4.30
  -4  -2   1   96.59    4.80
   4  -2  -1   97.39    4.10
   4  -2  -1   97.89    3.30
   4  -2  -1   95.49    4.10
   4  -2  -1   98.79    4.60
  -4  -2   1  104.59    4.40
  -4  -2   1   96.89    4.30
   4  -2  -1   94.69    3.30
  -4   2   1   95.99    4.00
   4   2  -1   96.99    4.40
  -4   2   1   93.69    3.90
  -4   2   1   95.39    4.00
   4   2  -1   90.79    3.90
   4   2  -1  100.29    4.50
   4   2  -1  103.79    4.10
  -4   2   1   98.49    4.00
   4   2  -1  102.49    4.60
  -3  -2   1  477.15   15.00
   3  -2  -1  469.55   15.10
   3  -2  -1  491.35   14.60
  -3  -2   1  493.75   14.90
  -3  -2   1  482.45   14.80
   3  -2  -1  494.45   14.00
   3  -2  -1  478.35   14.00
   3  -2  -1  492.65   14.60
   3   2  -1  482.95   14.60
  -3   2   1  485.05   14.40
   3   2  -1  501.95   14.70
  -3   2   1  472.45   15.00
   3   2  -1  479.55   15.00
  -3   2   1  514.05   14.50
  -3   2   1  512.85   14.50
  -3   2   1  485.45   14.50
   3   2  -1  462.85   15.00
   3   2  -1  479.85   15.00
  -2  -2   1  167.68    5.70
  -2  -2   1  167.18    5.70
  -2  -2   1  169.58    5.70
  -2  -2   1  169.78    5.80
   2  -2  -1  170.48    5.40
   2  -2  -1  172.18    5.20
   2  -2  -1  165.68    5.80
   2  -2  -1  173.98    5.20
   2  -2  -1  161.58    5.40
  -2   2   1  170.48    5.80
   2   2  -1  166.88    5.80
   2   2  -1  168.08    5.60
  -2   2   1  171.78    5.40
  -2   2   1  167.38    5.30
   2   2  -1  169.68    5.60
   2   2  -1  170.28    5.80
  -2   2   1  172.68    5.40
   2   2  -1  161.68    5.80
  -2   2   1  172.48    5.40
   1  -2  -1 1046.20   28.00
  -1  -2   1  865.81   28.30
   1  -2  -1  962.90   28.40
  -1  -2   1 1029.80   28.40
  -1  -2   1 1058.79   28.30
  -1  -2   1  994.60   28.30
   1   2  -1  919.91   28.30
   1   2  -1 1046.00   28.40
   1   2  -1 1082.39   28.40
  -1   2   1 1044.30   28.10
   0  -2  -1   21.40    0.90
   0  -2   1   20.40    1.00
   0  -2  -1   19.50    1.00
   0   2  -1   20.90    1.00
   0   2  -1   20.20    0.90
   0   2   1   22.00    1.10
   1  -2   1   10.60    0.60
   1  -2   1   11.70    0.70
  -1  -2  -1   11.90    0.90
  -1  -2  -1   11.30    1.00
  -1  -2  -1   10.70    0.60
  -1  -2  -1   12.20    0.90
   1  -2   1   11.50    0.70
  -1   2  -1   11.60    0.60
  -1   2  -1   10.70    0.60
   1   2   1   11.40    0.90
  -1   2  -1   11.20    0.60
   1   2   1   11.40    0.90
   1   2   1   13.40    0.90
  -1   2  -1   12.20    0.70
   1   2   1   12.60    0.90
   1   2   1   11.60    0.60
  -1   2  -1   12.00    0.60
   2  -2   1   38.40    1.70
  -2  -2  -1   40.90    2.00
  -2  -2  -1   39.00    2.00
   2  -2   1   37.60    1.80
  -2  -2  -1   39.80    1.70
   2  -2   1   38.00    1.70
   2   2   1   37.60    1.70
   2   2   1   38.10    2.00
   2   2   1   40.20    1.90
  -2   2  -1   40.60    1.60
  -2   2  -1   39.00    1.50
   2   2   1   39.40    1.90
   2   2   1   42.80    2.10
  -2   2  -1   40.00    1.60
   3  -2   1    0.50    0.40
   3  -2   1    0.30    0.40
   3  -2   1   -0.10    0.50
  -3  -2  -1    0.80    0.50
  -3  -2  -1    0.90    0.50
   3  -2   1    0.00    0.30
  -3  -2  -1    0.40    0.40
  -3  -2  -1    0.30    0.40
  -3  -2  -1   -0.10    0.40
   3   2   1    0.20    0.40
  -3   2  -1    0.30    0.50
  -3   2  -1    1.00    0.40
  -3   2  -1    0.10    0.20
   3   2   1    0.10    0.40
   3   2   1    1.50    0.50
  -3   2  -1    0.20    0.30
   3   2   1    0.40    0.50
   3   2   1    0.70    0.40
   4  -2   1    5.00    0.90
   4  -2   1    6.10    1.10
   4  -2   1    3.10    0.90
  -4  -2  -1    4.70    1.00
  -4  -2  -1    3.50    0.90
   4  -2   1    3.60    0.90
  -4  -2  -1    2.10    0.90
  -4   2  -1    3.00    0.90
  -4   2  -1    5.10    0.90
  -4   2  -1    3.90    0.70
   4   2   1    5.00    0.80
   4   2   1    3.20    0.90
   4   2   1    4.80    1.00
  -5  -2  -1   -0.20    0.60
  -5  -2  -1    0.20    0.70
   5  -2   1   -0.20    0.50
  -5  -2  -1    1.10    0.80
   5  -2   1    0.40    0.60
  -5  -2  -1    0.80    0.70
   5  -2   1   -0.10    0.60
  -5   2  -1    0.60    0.60
   5   2   1   -1.10    0.50
   5   2   1   -0.90    0.60
   5   2   1    0.80    0.70
  -5   2  -1    0.50    0.60
  -5   2  -1    0.20    0.50
   5   2   1   -1.10    0.40
   6  -2   1    9.60    1.90
  -6  -2  -1   10.20    1.80
  -6  -2  -1    7.90    1.60
  -6  -2  -1    8.00    1.60
   6  -2   1    9.00    1.60
   6  -2   1    8.70    1.60
  -6  -2  -1   12.90    2.00
   6  -2   1    7.30    1.60
   6   2   1   12.60    2.00
  -6   2  -1    9.90    1.60
  -6   2  -1    9.90    1.90
  -6   2  -1    8.30    1.70
   6   2   1    8.60    1.70
   6   2   1    7.90    1.60
  -6   2  -1    9.90    1.60
   7  -2   1   12.90    2.00
  -7  -2  -1   10.80    2.00
  -7  -2  -1   12.10    2.20
  -7  -2  -1   16.40    2.30
   7  -2   1   20.10    2.30
   7  -2   1   11.10    1.80
  -7   2  -1   14.70    2.30
   7   2   1   12.50    2.20
   7   2   1   11.70    2.10
   7   2   1   13.20    2.20
  -7   2  -1   13.10    2.10
   8  -2   1    3.30    1.40
   8  -2   1    3.20    1.30
   8  -2   1    2.30    1.40
  -8  -2  -1    3.90    1.70
   8   2   1    4.50    1.80
  -8   2  -1    1.70    1.90
   8   2   1    4.50    1.70
  -8   2  -1    1.70    1.50
   8   2   1    4.40    1.60
   8  -3  -1    3.70    1.70
   8  -3  -1    2.90    1.40
  -8  -3   1    4.00    2.00
   8  -3  -1    4.20    1.30
  -8   3   1    4.60    2.00
   8   3  -1    5.10    1.80
  -8   3   1    1.70    1.50
   8   3  -1    8.10    2.20
   8   3  -1    0.60    1.60
   7  -3  -1   22.00    2.20
  -7  -3   1   17.00    2.60
   7  -3  -1   18.30    2.00
  -7  -3   1   21.10    2.90
   7  -3  -1   21.10    2.50
   7   3  -1   20.60    2.50
   7   3  -1   17.40    2.60
  -7   3   1   15.90    1.90
  -7   3   1   19.10    2.50
  -7   3   1   20.80    2.30
   7   3  -1   19.40    2.80
  -6  -3   1    0.30    1.20
   6  -3  -1    2.30    0.90
   6  -3  -1   -0.60    0.90
   6  -3  -1    2.30    0.90
  -6  -3   1   -0.20    0.90
  -6  -3   1    1.50    1.20
  -6   3   1    2.20    1.00
   6   3  -1    1.20    0.90
  -6   3   1    0.10    0.70
  -6   3   1    1.80    0.80
   6   3  -1    2.30    1.10
   6   3  -1   -0.50    0.80
   6   3  -1   -0.50    0.70
   5  -3  -1    6.10    1.20
  -5  -3   1    4.60    1.30
   5  -3  -1    4.90    1.00
  -5  -3   1    4.10    1.20
  -5  -3   1    6.80    1.40
  -5  -3   1    3.40    1.00
   5   3  -1    4.90    1.40
  -5   3   1    4.40    0.90
  -5   3   1    4.70    1.00
   5   3  -1    3.20    0.90
   5   3  -1    5.30    1.30
  -5   3   1    6.30    1.10
   5   3  -1    4.70    1.30
  -4  -3   1   39.70    2.80
  -4  -3   1   39.80    2.50
  -4  -3   1   40.10    2.50
   4  -3  -1   38.10    2.60
   4  -3  -1   41.40    2.20
   4  -3  -1   35.60    2.10
  -4  -3   1   38.00    2.40
  -4   3   1   37.40    2.10
  -4   3   1   37.70    2.50
   4   3  -1   35.70    2.20
  -4   3   1   36.40    2.10
  -4   3   1   39.40    2.10
   4   3  -1   38.70    2.50
  -4   3   1   35.80    2.00
   4   3  -1   36.00    2.50
   4   3  -1   37.00    2.30
   4   3  -1   41.40    2.60
  -3  -3   1  169.68    6.20
  -3  -3   1  161.58    6.10
   3  -3  -1  167.58    6.30
   3  -3  -1  171.08    5.70
  -3  -3   1  167.18    6.20
  -3  -3   1  166.18    6.10
   3  -3  -1  169.78    5.70
   3  -3  -1  175.58    5.00
  -3  -3   1  165.98    6.20
  -3   3   1  167.48    6.30
   3   3  -1  168.08    6.20
   3   3  -1  175.28    6.10
   3   3  -1  171.48    6.30
   3   3  -1  174.98    6.00
  -3   3   1  171.38    5.60
  -3   3   1  173.18    5.60
  -3   3   1  165.08    5.60
  -3   3   1  168.78    5.70
   3   3  -1  172.98    6.30
  -2  -3   1   40.80    2.10
  -2  -3   1   43.60    2.20
  -2  -3   1   40.50    2.10
   2  -3  -1   43.50    2.30
   2  -3  -1   41.80    1.80
   2  -3  -1   39.20    1.80
  -2  -3   1   44.20    2.20
  -2  -3   1   40.90    2.10
  -2   3   1   44.00    1.80
   2   3  -1   41.60    2.10
  -2   3   1   44.40    2.20
   2   3  -1   42.00    2.20
   2   3  -1   40.90    2.20
  -2   3   1   43.70    1.80
   2   3  -1   44.00    2.20
   2   3  -1   43.40    2.10
  -2   3   1   43.20    1.80
  -2   3   1   43.90    1.80
  -1  -3   1  892.71   25.30
  -1  -3   1  885.01   25.30
   1  -3  -1  907.71   24.90
  -1  -3   1  930.81   25.40
  -1  -3   1  855.01   25.20
  -1  -3   1  915.91   25.30
   1  -3  -1  878.31   25.00
   1   3  -1  873.11   25.20
   1   3  -1  899.01   25.30
   1   3  -1  908.71   25.40
  -1   3   1  859.81   25.30
   1   3  -1  898.41   25.30
  -1   3   1  910.61   24.90
  -1   3   1  853.91   25.00
   0  -3  -1   68.39    2.40
   0  -3   1   69.19    2.40
   0  -3  -1   69.29    2.40
   0  -3  -1   61.39    2.40
   0  -3   1   63.09    2.40
   0   3   1   66.69    2.40
   0   3   1   67.09    2.40
   0   3  -1   69.39    2.50
   0   3  -1   68.59    2.30
   0   3   1   70.79    2.50
   0   3   1   68.09    2.40
  -1  -3  -1 8500.05  325.77
  -1  -3  -1 9999.00  270.77
   1  -3   1 9184.48  285.97
   1   3   1 9990.80  333.87
   1   3   1 9647.04  270.27
  -1   3  -1 9985.70  285.57
  -2  -3  -1  455.45   13.10
   2  -3   1  438.06   13.30
  -2  -3  -1  426.36   13.50
   2  -3   1  443.66   13.40
   2  -3   1  455.35   12.90
  -2  -3  -1  447.56   13.60
  -2  -3  -1  448.06   13.80
  -2   3  -1  456.65   13.60
  -2   3  -1  450.05   12.70
   2   3   1  469.15   13.50
  -2   3  -1  454.65   12.80
  -2   3  -1  439.26   12.80
   2   3   1  464.15   13.50
   2   3   1  448.86   13.70
  -2   3  -1  465.35   12.70
   2   3   1  451.35   13.10
   2   3   1  451.05   13.70
  -3  -3  -1  130.19    4.60
   3  -3   1  129.49    4.80
   3  -3   1  122.99    4.80
  -3  -3  -1  122.39    5.00
   3  -3   1  129.69    4.40
   3  -3   1  124.29    4.40
  -3  -3  -1  129.09    5.00
  -3   3  -1  129.19    4.80
  -3   3  -1  136.89    4.30
  -3   3  -1  127.09    4.30
  -3   3  -1  133.39    4.30
   3   3   1  132.79    5.20
   3   3   1  131.49    4.60
   3   3   1  126.99    5.10
   3   3   1  126.19    5.10
   3   3   1  133.89    4.80
  -3   3  -1  135.99    4.30
  -4  -3  -1   99.39    4.10
   4  -3   1   99.59    4.30
   4  -3   1   92.19    3.80
   4  -3   1   98.99    4.20
  -4  -3  -1  101.39    4.50
   4  -3   1   98.59    4.00
   4   3   1   99.39    4.50
  -4   3  -1  100.19    4.30
  -4   3  -1  100.59    3.70
  -4   3  -1   95.59    3.80
   4   3   1   94.79    4.00
  -5  -3  -1   26.80    2.10
  -5  -3  -1   28.50    2.30
   5  -3   1   33.50    2.40
   5  -3   1   32.40    2.50
   5  -3   1   30.30    2.10
   5  -3   1   31.80    2.10
  -5  -3  -1   32.30    2.50
  -5   3  -1   30.00    1.80
   5   3   1   33.70    2.30
   5   3   1   33.30    2.60
  -5   3  -1   27.10    2.50
  -5   3  -1   32.30    2.10
  -5   3  -1   29.70    2.00
   5   3   1   32.00    2.00
   5   3   1   30.50    2.40
   6  -3   1   15.40    1.60
  -6  -3  -1   15.60    2.30
  -6  -3  -1   13.80    2.00
   6  -3   1   14.80    1.70
  -6  -3  -1   16.40    2.00
  -6  -3  -1   16.70    1.90
  -6   3  -1   18.10    1.80
  -6   3  -1   14.60    2.00
  -6   3  -1   12.50    1.40
   6   3   1   15.10    2.10
   6   3   1   16.30    2.30
   6   3   1   15.60    2.30
   7  -3   1    1.60    1.00
  -7  -3  -1    1.40    1.40
   7  -3   1    1.50    1.10
   7  -3   1    0.00    0.80
  -7  -3  -1    1.50    1.20
  -7  -3  -1   -1.00    1.40
   7   3   1    2.10    1.10
  -7   3  -1    1.20    1.20
   7   3   1    1.00    1.20
   7   3   1    0.10    1.00
  -7   3  -1    0.90    1.00
   8  -3   1    2.30    1.00
  -8  -3  -1    2.40    1.90
   8  -3   1    1.60    1.40
   8  -3   1    1.50    1.30
   8   3   1    1.10    1.40
   8   3   1    0.70    1.60
  -8   3  -1    1.30    1.40
  -8   3  -1    3.80    2.00
   8   3   1    2.30    1.50
  -8  -4   1    0.80    1.60
   8  -4  -1    0.20    1.00
   8  -4  -1    0.60    1.10
  -8   4   1   -1.10    1.40
   8   4  -1    3.70    1.70
   8   4  -1    3.20    1.60
  -8   4   1    1.20    1.40
  -7  -4   1    0.20    1.20
  -7  -4   1    1.30    1.30
   7  -4  -1    1.50    1.00
  -7  -4   1    2.50    1.50
   7  -4  -1    0.70    1.00
   7  -4  -1    0.40    0.80
   7   4  -1    0.10    1.10
   7   4  -1    2.80    1.40
  -7   4   1    1.90    1.10
   7   4  -1    2.60    1.40
  -7   4   1    0.90    1.10
   7   4  -1    0.90    0.90
   6  -4  -1   -0.20    0.60
  -6  -4   1   -0.20    0.90
   6  -4  -1    0.50    0.70
  -6  -4   1    0.00    1.00
   6  -4  -1    0.30    0.90
  -6  -4   1    0.60    0.90
   6   4  -1    0.20    0.90
  -6   4   1   -0.70    0.60
   6   4  -1    1.10    0.80
   6   4  -1    0.20    0.90
   6   4  -1    1.40    1.10
  -6   4   1    1.50    0.80
   5  -4  -1   11.20    1.50
  -5  -4   1    6.20    1.30
  -5  -4   1   12.20    1.90
  -5  -4   1   11.50    1.80
  -5  -4   1   10.70    2.00
   5  -4  -1   12.00    2.10
   5  -4  -1   10.80    1.50
   5   4  -1   13.90    1.80
  -5   4   1   12.60    1.30
   5   4  -1   11.80    1.90
  -5   4   1   12.10    1.40
   5   4  -1   13.40    2.00
  -5   4   1   10.80    1.20
   5   4  -1    9.80    2.10
  -4  -4   1   36.80    2.50
  -4  -4   1   40.90    2.60
  -4  -4   1   39.20    2.50
  -4  -4   1   37.50    3.30
   4  -4  -1   36.40    2.10
   4  -4  -1   31.50    2.30
   4  -4  -1   37.10    2.60
   4  -4  -1   35.90    2.00
   4   4  -1   36.00    2.30
   4   4  -1   36.00    2.40
   4   4  -1   36.60    2.60
  -4   4   1   31.30    2.40
  -4   4   1   34.90    2.00
   4   4  -1   35.10    2.50
   4   4  -1   32.60    2.20
  -4   4   1   33.80    1.90
  -4   4   1   37.50    1.90
  -4   4   1   36.10    2.00
  -3  -4   1  195.18    7.00
  -3  -4   1  202.28    7.20
  -3  -4   1  207.88    7.10
  -3  -4   1  204.28    7.20
  -3  -4   1  191.18    7.00
   3  -4  -1  196.98    6.40
   3  -4  -1  194.98    7.10
   3  -4  -1  196.18    7.20
  -3   4   1  198.68    6.30
   3   4  -1  198.68    7.10
   3   4  -1  189.08    7.10
   3   4  -1  195.28    7.10
  -3   4   1  199.28    6.30
   3   4  -1  198.58    6.90
  -3   4   1  201.58    6.30
  -3   4   1  190.58    7.10
   3   4  -1  201.98    7.00
  -3   4   1  200.48    6.40
  -2  -4   1    5.90    1.00
   2  -4  -1    5.70    0.60
   2  -4  -1    5.10    0.30
  -2  -4   1    5.70    0.90
  -2  -4   1    5.10    0.90
   2  -4  -1    6.10    1.00
  -2  -4   1    6.40    1.00
  -2  -4   1    4.30    0.90
   2  -4  -1    6.70    1.00
   2  -4  -1    5.00    0.60
   2  -4  -1    4.90    0.30
  -2   4   1    5.00    0.50
   2   4  -1    6.00    1.00
   2   4  -1    5.80    0.90
   2   4  -1    6.30    1.00
  -2   4   1    6.00    0.60
   2   4  -1    5.10    0.90
  -2   4   1    5.10    0.60
   2   4  -1    5.60    1.00
  -2   4   1    4.40    0.90
  -2   4   1    4.80    0.50
  -1  -4   1 1281.87   36.60
  -1  -4   1 1288.87   36.70
  -1  -4   1 1313.17   36.70
  -1  -4   1 1308.97   36.60
   1  -4  -1 1319.07   36.10
   1   4  -1 1287.67   36.60
   1   4  -1 1297.67   36.70
  -1   4   1 1315.27   36.20
   1   4  -1 1281.37   36.60
   1   4  -1 1324.77   36.70
   0  -4  -1    0.90    0.40
   0  -4   1    1.10    0.30
   0  -4  -1    1.20    0.40
   0  -4  -1    0.80    0.40
   0  -4  -1    1.10    0.40
   0  -4   1    1.00    0.30
   0  -4  -1    1.30    0.40
   0  -4   1    1.30    0.40
   0  -4   1    0.90    0.30
   0   4   1    2.70    0.50
   0   4  -1    1.30    0.40
   0   4   1    1.00    0.40
   0   4  -1    0.90    0.40
   0   4  -1    0.80    0.30
   0   4   1    0.40    0.30
   0   4   1    1.10    0.40
   0   4   1    1.00    0.40
   0   4  -1    1.10    0.40
   1  -4   1 2797.22  101.19
  -1  -4  -1 2702.73  144.19
  -1  -4  -1 3109.89   91.69
   1  -4   1 3015.30   84.99
   1   4   1 3108.39   91.59
  -1   4  -1 3113.99   85.09
  -1   4  -1 3101.29  103.19
   1   4   1 2956.20  147.79
  -2  -4  -1  182.88    6.00
  -2  -4  -1  178.98    6.30
  -2  -4  -1  179.78    6.20
  -2  -4  -1  182.28    6.20
   2  -4   1  186.98    6.00
   2  -4   1  175.58    6.00
   2  -4   1  173.08    5.30
   2  -4   1  177.38    5.30
  -2  -4  -1  179.78    6.30
  -2   4  -1  184.78    5.10
   2   4   1  189.78    6.20
  -2   4  -1  179.18    5.10
   2   4   1  174.28    6.30
   2   4   1  177.68    6.30
   2   4   1  175.88    5.80
   2   4   1  186.88    6.20
  -2   4  -1  179.08    6.00
  -3  -4  -1   23.80    1.80
  -3  -4  -1   23.10    1.70
   3  -4   1   22.40    1.20
   3  -4   1   21.60    1.20
  -3  -4  -1   24.60    1.50
   3  -4   1   21.90    1.60
  -3  -4  -1   23.10    1.80
   3  -4   1   22.90    1.60
  -3   4  -1   22.60    1.10
   3   4   1   25.60    1.90
   3   4   1   24.10    1.50
  -3   4  -1   23.40    1.20
  -3   4  -1   23.60    1.10
  -3   4  -1   24.80    1.20
   3   4   1   24.70    1.70
   3   4   1   24.00    1.80
  -4  -4  -1   17.20    1.70
   4  -4   1   25.10    1.50
  -4  -4  -1   20.90    1.90
   4  -4   1   24.20    1.80
   4  -4   1   23.20    1.50
  -4  -4  -1   22.50    1.70
   4  -4   1   25.10    1.80
   4   4   1   24.90    1.80
   4   4   1   25.00    1.80
  -4   4  -1   22.70    1.40
   4   4   1   24.70    2.10
   5  -4   1    6.40    1.10
  -5  -4  -1    7.40    1.30
  -5  -4  -1    6.40    1.50
   5  -4   1    5.40    1.30
   5  -4   1    7.80    1.20
  -5  -4  -1    5.20    1.10
   5  -4   1    7.40    1.30
   5   4   1    7.40    1.20
  -5   4  -1    6.30    1.10
   5   4   1    4.60    1.30
   5   4   1    5.70    1.30
  -5   4  -1    7.10    1.20
   5   4   1    5.60    1.30
  -6  -4  -1   10.30    1.90
   6  -4   1    9.00    1.40
   6  -4   1   11.70    1.40
  -6  -4  -1    9.20    1.90
  -6  -4  -1    8.70    1.70
   6  -4   1   12.90    2.00
  -6   4  -1   13.10    1.80
   6   4   1   10.50    1.90
   6   4   1    8.80    1.60
   6   4   1    9.90    1.90
   6   4   1   12.10    1.60
  -6   4  -1   10.20    1.50
   7  -4   1    6.90    1.50
   7  -4   1    5.00    1.60
  -7  -4  -1    5.70    1.60
  -7  -4  -1    3.50    1.50
   7   4   1    7.80    2.00
  -7   4  -1    5.80    1.60
  -7   4  -1    5.60    1.40
   7   4   1    4.90    1.40
  -8  -4  -1    3.20    1.70
   8  -4   1    4.00    1.60
   8  -4   1    1.30    1.10
   8  -4   1    1.10    1.10
   8   4   1    0.00    1.30
   8   4   1    4.30    1.60
  -8   4  -1    2.60    1.50
  -8   4  -1    3.70    1.90
   8  -5  -1    8.20    2.60
   8  -5  -1    7.90    1.70
  -8  -5   1    9.40    2.50
   8  -5  -1    8.30    1.70
   8   5  -1   15.00    2.60
   8   5  -1   11.60    2.70
  -8   5   1    6.90    2.10
  -8   5   1   12.70    2.20
  -7  -5   1   14.50    2.50
  -7  -5   1   18.80    2.60
   7  -5  -1   14.50    2.00
   7  -5  -1   15.90    2.50
   7  -5  -1   15.80    1.80
  -7   5   1   14.30    2.10
   7   5  -1   14.20    2.60
   7   5  -1   16.70    2.50
   7   5  -1   15.20    2.00
  -7   5   1   15.20    2.20
   6  -5  -1   -0.80    0.60
  -6  -5   1   -0.80    0.90
   6  -5  -1   -0.40    1.10
   6  -5  -1    0.40    0.60
  -6  -5   1    0.20    1.00
  -6  -5   1   -1.40    0.70
   6   5  -1   -0.50    0.70
   6   5  -1    2.60    1.00
   6   5  -1   -1.70    0.80
  -6   5   1   -0.20    0.70
  -6   5   1   -1.40    0.50
  -5  -5   1    7.60    1.60
  -5  -5   1    9.10    1.70
   5  -5  -1    9.30    1.30
   5  -5  -1    8.90    1.30
   5  -5  -1    8.50    1.70
  -5   5   1    8.10    1.00
  -5   5   1    6.40    1.10
   5   5  -1    9.40    1.50
   5   5  -1    8.30    1.60
   5   5  -1   12.10    1.90
  -5   5   1    8.10    1.20
   4  -5  -1    5.50    1.30
   4  -5  -1    2.60    0.80
  -4  -5   1    1.90    0.90
  -4  -5   1    3.00    1.00
   4  -5  -1    3.70    0.80
  -4  -5   1    1.20    0.80
  -4  -5   1    4.70    1.10
  -4  -5   1    3.00    1.00
   4   5  -1    3.80    1.00
   4   5  -1    2.80    0.80
  -4   5   1    3.30    0.80
   4   5  -1    3.60    1.00
  -4   5   1    3.70    1.10
  -4   5   1    4.10    0.70
  -4   5   1    2.90    0.80
   4   5  -1    2.30    0.90
  -4   5   1    4.40    0.80
   4   5  -1    4.00    1.10
   3  -5  -1   61.99    3.10
  -3  -5   1   59.69    3.10
   3  -5  -1   56.29    2.40
  -3  -5   1   61.79    3.20
   3  -5  -1   59.39    3.20
  -3  -5   1   57.99    3.10
  -3  -5   1   61.49    3.00
   3  -5  -1   59.59    2.50
  -3  -5   1   55.09    3.00
  -3   5   1   59.49    3.10
   3   5  -1   54.09    2.90
   3   5  -1   62.99    3.20
   3   5  -1   57.89    3.10
  -3   5   1   60.39    2.40
   3   5  -1   62.89    3.10
  -3   5   1   59.29    2.40
   3   5  -1   58.49    3.10
  -3   5   1   59.09    2.30
  -3   5   1   58.09    2.40
  -2  -5   1  230.58    7.90
   2  -5  -1  238.08    7.90
  -2  -5   1  233.18    7.70
  -2  -5   1  223.78    7.70
   2  -5  -1  237.28    7.80
   2  -5  -1  229.68    7.10
   2  -5  -1  224.18    7.10
  -2  -5   1  237.18    7.90
  -2   5   1  234.38    7.00
   2   5  -1  236.88    7.90
   2   5  -1  228.08    7.80
  -2   5   1  231.18    7.00
   2   5  -1  229.58    7.70
   2   5  -1  232.38    7.90
  -2   5   1  223.88    7.80
  -2   5   1  237.88    7.00
   2   5  -1  240.18    7.70
  -1  -5   1   44.60    2.10
  -1  -5   1   41.10    2.00
  -1  -5   1   39.80    2.00
   1  -5  -1   41.70    1.60
  -1  -5   1   40.70    2.00
  -1  -5   1   40.80    2.10
   1  -5  -1   41.70    1.80
   1  -5  -1   43.30    2.10
   1  -5  -1   42.30    1.80
   1  -5  -1   43.40    2.10
   1  -5  -1   38.80    1.60
   1   5  -1   39.30    2.20
  -1   5   1   43.40    1.70
   1   5  -1   40.00    2.00
  -1   5   1   39.60    1.70
   1   5  -1   40.90    2.10
  -1   5   1   40.20    1.70
  -1   5   1   44.30    1.80
   1   5  -1   40.50    2.00
  -1   5   1   44.50    2.10
   1   5  -1   40.90    2.10
   0  -5  -1   53.49    2.20
   0  -5   1   53.49    2.30
   0  -5   1   51.29    2.10
   0  -5   1   53.29    2.00
   0  -5   1   54.49    2.10
   0  -5  -1   52.79    2.20
   0  -5  -1   55.99    2.30
   0  -5  -1   54.99    2.20
   0  -5   1   58.29    2.10
   0  -5  -1   52.89    2.50
   0   5   1   51.79    2.20
   0   5  -1   54.79    2.10
   0   5   1   55.29    2.30
   0   5  -1   54.19    2.10
   0   5  -1   53.69    2.10
   0   5  -1   53.59    2.30
  -1  -5  -1  114.29    4.20
   1  -5   1  109.79    3.40
   1  -5   1  115.09    4.00
  -1  -5  -1  113.19    4.20
   1  -5   1  101.89    3.40
  -1  -5  -1  112.79    4.10
   1   5   1  115.19    4.30
  -1   5  -1  117.69    3.40
  -1   5  -1  117.49    4.10
   1   5   1  110.49    3.90
   1   5   1  115.09    4.30
   1   5   1  114.69    4.10
   1   5   1  111.39    4.10
  -1   5  -1  105.99    3.40
   2  -5   1  188.48    6.20
  -2  -5  -1  188.68    6.00
  -2  -5  -1  186.78    6.60
  -2  -5  -1  178.18    6.40
   2  -5   1  181.78    6.20
  -2  -5  -1  187.98    6.50
   2  -5   1  180.48    5.30
  -2  -5  -1  179.08    6.50
   2  -5   1  172.58    5.30
  -2   5  -1  180.78    6.20
   2   5   1  190.08    6.40
   2   5   1  180.98    6.50
   2   5   1  192.08    6.40
   2   5   1  192.58    6.60
   2   5   1  177.18    6.00
   3  -5   1   85.49    3.00
  -3  -5  -1   88.39    3.60
   3  -5   1   88.49    3.80
   3  -5   1   89.99    3.10
  -3  -5  -1   89.79    4.00
   3  -5   1   87.59    3.80
  -3  -5  -1   93.59    4.10
  -3  -5  -1   89.29    4.10
  -3  -5  -1   88.29    4.10
   3   5   1   87.49    3.60
  -3   5  -1   93.89    2.90
  -3   5  -1   88.09    2.90
   3   5   1   88.49    3.90
   3   5   1   92.99    4.10
  -3   5  -1   88.29    2.60
   3   5   1   91.09    4.10
  -3   5  -1   93.89    2.60
   4  -5   1   62.59    3.20
   4  -5   1   64.19    3.30
   4  -5   1   60.89    2.60
  -4  -5  -1   66.39    3.10
  -4  -5  -1   61.09    3.40
   4  -5   1   62.39    2.60
   4   5   1   66.39    3.30
   4   5   1   65.09    3.10
  -4   5  -1   65.29    2.60
   4   5   1   61.49    3.50
  -4   5  -1   60.49    2.20
  -4   5  -1   62.09    2.40
   5  -5   1    1.60    0.60
   5  -5   1    1.20    0.60
  -5  -5  -1    1.50    0.80
  -5  -5  -1    1.60    0.90
   5  -5   1    2.60    1.00
   5  -5   1    2.20    0.90
  -5  -5  -1    2.20    1.00
  -5  -5  -1    1.60    1.00
   5   5   1    1.90    0.80
   5   5   1    2.20    0.90
  -5   5  -1    1.90    0.70
  -5   5  -1    2.20    0.80
   5   5   1    1.80    1.00
   5   5   1    0.90    0.90
  -6  -5  -1   -0.60    0.90
   6  -5   1    0.60    0.60
  -6  -5  -1    0.50    0.90
   6  -5   1    0.60    0.60
  -6  -5  -1   -0.60    1.10
   6  -5   1    0.50    1.00
  -6  -5  -1   -0.20    0.90
  -6   5  -1    0.70    0.80
   6   5   1    0.20    0.90
   6   5   1   -1.00    0.80
   6   5   1    1.00    0.90
   6   5   1    2.10    1.10
  -6   5  -1    0.70    0.70
  -7  -5  -1   -1.20    1.30
  -7  -5  -1    0.90    1.30
   7  -5   1    0.70    0.90
  -7  -5  -1    0.20    1.10
   7  -5   1    1.40    1.20
   7  -5   1    1.40    0.80
   7   5   1   -2.10    0.90
   7   5   1    0.10    1.10
   7   5   1    0.90    1.10
  -7   5  -1    1.00    0.90
  -7   5  -1    0.30    1.10
   8  -5   1    2.70    1.10
   8  -5   1    3.00    1.70
   8  -5   1    6.30    1.40
  -8  -5  -1    3.30    1.70
   8   5   1    4.70    1.80
  -8   5  -1    6.60    1.80
  -8   5  -1    4.70    1.80
   8  -6  -1   17.40    2.80
   8  -6  -1   18.70    2.00
   8  -6  -1   19.30    2.10
  -8  -6   1   20.90    3.20
   8   6  -1   18.10    3.20
   8   6  -1   15.40    2.70
  -8   6   1   19.20    2.80
  -8   6   1   21.90    2.60
  -7  -6   1    7.30    1.90
   7  -6  -1    6.00    1.30
   7  -6  -1    6.60    2.00
   7  -6  -1    5.90    1.70
  -7  -6   1    4.90    1.90
  -7   6   1    4.10    1.30
   7   6  -1    4.40    1.90
  -7   6   1    4.20    1.30
   7   6  -1    3.00    1.30
   7   6  -1    5.20    1.70
   7   6  -1    5.30    1.60
  -6  -6   1    2.70    1.60
   6  -6  -1    2.70    0.90
   6  -6  -1    3.20    1.30
   6  -6  -1    2.80    0.90
   6   6  -1    1.50    1.00
  -6   6   1    3.60    1.00
   6   6  -1    1.10    1.10
  -6   6   1    2.30    0.90
   6   6  -1    2.10    1.20
  -5  -6   1   25.00    2.40
   5  -6  -1   30.10    1.90
   5  -6  -1   29.90    1.90
  -5  -6   1   29.90    2.60
   5  -6  -1   29.30    2.60
   5   6  -1   28.90    2.60
  -5   6   1   27.00    1.90
   5   6  -1   24.90    2.20
  -5   6   1   26.00    1.80
   5   6  -1   30.60    2.90
   5   6  -1   27.00    2.40
  -5   6   1   31.00    2.30
   4  -6  -1    4.10    1.10
  -4  -6   1    6.60    1.50
   4  -6  -1    4.80    1.30
  -4  -6   1    6.30    1.40
  -4  -6   1    3.20    1.10
   4  -6  -1    4.90    0.90
   4  -6  -1    4.70    1.00
  -4  -6   1    6.70    1.30
  -4  -6   1    6.00    1.40
  -4   6   1    4.60    0.80
   4   6  -1    4.60    1.20
  -4   6   1    4.00    1.00
   4   6  -1    4.30    1.10
  -4   6   1    4.60    0.70
   4   6  -1    2.50    0.80
   4   6  -1    5.70    1.30
   3  -6  -1    2.50    0.50
   3  -6  -1    2.70    0.80
   3  -6  -1    1.60    0.40
  -3  -6   1    2.40    0.80
  -3  -6   1    1.60    0.80
  -3  -6   1    2.70    0.90
  -3  -6   1    2.30    0.80
   3  -6  -1    1.80    0.80
  -3  -6   1    2.10    0.80
   3   6  -1    2.40    0.90
  -3   6   1    3.10    0.90
  -3   6   1    2.10    0.40
  -3   6   1    2.10    0.50
   3   6  -1    1.70    0.70
  -3   6   1    2.40    0.50
   3   6  -1    2.20    0.80
   3   6  -1    2.10    0.90
   3   6  -1    1.80    0.80
  -3   6   1    2.30    0.50
   2  -6  -1  210.78    7.20
  -2  -6   1  200.68    7.10
  -2  -6   1  216.28    7.30
  -2  -6   1  199.98    7.10
   2  -6  -1  203.38    6.30
  -2  -6   1  208.48    7.20
  -2  -6   1  209.98    7.10
   2  -6  -1  199.08    6.30
   2  -6  -1  208.18    7.20
  -2   6   1  199.38    6.20
   2   6  -1  205.58    7.20
  -2   6   1  209.78    6.20
  -2   6   1  202.48    6.20
   2   6  -1  199.78    7.00
   2   6  -1  200.88    7.20
   2   6  -1  203.58    7.10
  -2   6   1  209.18    6.30
   2   6  -1  193.08    7.00
  -2   6   1  203.08    7.10
  -2   6   1  204.58    7.20
  -1  -6   1  160.68    5.70
  -1  -6   1  176.78    5.90
   1  -6  -1  179.68    5.90
  -1  -6   1  165.68    5.80
   1  -6  -1  177.18    5.20
   1  -6  -1  173.28    5.20
  -1  -6   1  170.98    5.70
   1  -6  -1  166.48    5.40
   1  -6  -1  165.18    5.40
   1  -6  -1  170.58    5.80
  -1  -6   1  163.98    5.80
  -1   6   1  170.48    5.40
   1   6  -1  169.98    5.80
   1   6  -1  170.88    5.90
   1   6  -1  162.08    5.80
   1   6  -1  158.08    5.70
  -1   6   1  170.28    5.30
  -1   6   1  170.98    5.30
  -1   6   1  167.98    5.80
   1   6  -1  169.68    5.70
  -1   6   1  169.88    5.40
   0  -6   1 1614.54   44.30
   0  -6   1 1539.45   44.40
   0   6  -1 1625.94   44.40
   0   6   1 1585.84   44.70
   1  -6   1 6347.56  183.38
  -1  -6  -1 6839.52  196.98
  -1  -6  -1 6170.88  268.07
   1   6   1 6978.20  273.27
  -1   6  -1 6829.92  211.78
   1   6   1 6462.05  191.08
  -1   6  -1 6517.95  183.48
   2  -6   1  105.99    4.20
  -2  -6  -1  107.09    4.40
  -2  -6  -1  110.89    4.50
  -2  -6  -1  118.99    4.70
  -2  -6  -1  109.99    4.00
   2  -6   1  107.59    4.20
   2   6   1  113.09    4.40
   2   6   1  108.49    4.00
   2   6   1  110.69    4.60
   2   6   1  109.79    4.50
  -2   6  -1  105.39    4.20
   2   6   1  109.99    4.40
  -3  -6  -1   76.39    3.30
   3  -6   1   73.69    2.50
   3  -6   1   73.59    3.40
  -3  -6  -1   76.19    3.80
  -3  -6  -1   72.19    3.70
  -3  -6  -1   72.89    3.70
   3  -6   1   74.39    2.50
  -3  -6  -1   81.59    3.80
   3  -6   1   76.19    3.50
   3   6   1   78.29    3.30
  -3   6  -1   79.59    2.30
   3   6   1   81.69    3.90
  -3   6  -1   72.89    2.20
   3   6   1   75.99    3.80
   3   6   1   83.69    3.70
   3   6   1   74.49    3.90
  -4  -6  -1    7.80    1.40
   4  -6   1    8.00    1.30
  -4  -6  -1    7.80    1.50
   4  -6   1    7.40    0.70
   4  -6   1    8.80    1.50
  -4  -6  -1    8.50    1.30
   4  -6   1    8.20    0.80
   4   6   1    8.20    1.40
   4   6   1    9.00    1.50
   4   6   1    8.20    1.40
  -4   6  -1    8.40    0.80
   4   6   1    7.70    2.00
  -5  -6  -1   11.50    2.00
   5  -6   1   17.40    1.30
  -5  -6  -1   13.90    2.10
   5  -6   1   13.70    1.90
   5  -6   1   15.20    2.10
   5  -6   1   16.40    1.30
   5   6   1   17.50    2.50
  -5   6  -1   16.90    1.40
   5   6   1   15.70    1.60
   5   6   1   14.50    1.60
   5   6   1   15.60    1.90
  -5   6  -1   15.10    1.30
  -6  -6  -1   29.70    2.80
   6  -6   1   29.30    2.40
  -6  -6  -1   27.00    2.70
  -6  -6  -1   27.10    2.60
  -6  -6  -1   23.40    2.30
   6  -6   1   27.30    2.60
   6  -6   1   29.60    2.00
   6   6   1   30.90    2.90
   6   6   1   28.70    2.70
  -6   6  -1   33.10    2.20
   6   6   1   26.90    2.40
  -6   6  -1   29.20    2.10
   6   6   1   24.20    2.20
   7  -6   1    3.80    1.40
   7  -6   1    2.50    0.80
  -7  -6  -1    0.50    1.50
  -7  -6  -1    2.40    1.30
  -7  -6  -1    3.90    1.70
   7  -6   1    3.80    0.90
  -7   6  -1    2.20    1.00
   7   6   1    6.10    1.90
   7   6   1    2.60    1.20
   7   6   1    1.90    1.40
   7   6   1    3.00    1.50
  -7   6  -1    3.70    1.10
   8  -6   1   -1.90    1.20
   8  -6   1    0.30    0.70
   8  -6   1    2.40    1.00
  -8  -6  -1    1.20    2.00
   8   6   1    1.60    1.40
  -8   6  -1    0.90    1.10
   8   6   1   -1.00    1.20
  -8   6  -1    0.50    1.60
   8  -7  -1    8.90    2.30
  -8  -7   1    7.50    2.20
   8  -7  -1    7.50    1.60
   8  -7  -1    7.50    1.40
  -8   7   1   10.20    2.10
   8   7  -1    4.60    2.10
  -8   7   1   10.30    2.00
   8   7  -1    9.60    2.60
   7  -7  -1    0.40    1.10
   7  -7  -1    0.00    0.60
  -7  -7   1    3.20    1.40
  -7  -7   1   -0.90    1.30
  -7  -7   1    0.70    1.50
   7  -7  -1    0.60    0.70
   7   7  -1   -0.20    0.90
  -7   7   1    0.80    0.90
   7   7  -1   -1.10    1.00
  -7   7   1   -1.70    0.90
   7   7  -1   -2.00    1.10
   7   7  -1   -1.00    1.10
  -6  -7   1   31.80    2.70
  -6  -7   1   25.70    4.50
   6  -7  -1   27.70    2.00
  -6  -7   1   26.80    2.80
   6  -7  -1   23.90    2.80
   6  -7  -1   31.70    2.10
  -6   7   1   29.70    2.20
   6   7  -1   26.70    2.70
   6   7  -1   28.50    2.70
   6   7  -1   30.80    3.00
  -6   7   1   26.30    2.10
   6   7  -1   28.10    2.40
  -5  -7   1   21.20    2.30
  -5  -7   1   20.30    2.20
   5  -7  -1   21.90    1.60
  -5  -7   1   20.90    2.20
   5  -7  -1   24.70    1.70
   5  -7  -1   24.10    2.40
   5   7  -1   21.40    2.30
   5   7  -1   23.10    2.20
  -5   7   1   20.60    1.60
   5   7  -1   24.90    2.40
  -5   7   1   25.40    1.70
   5   7  -1   18.60    2.00
  -5   7   1   23.20    1.40
  -4  -7   1    7.00    1.40
   4  -7  -1    7.90    1.40
   4  -7  -1    4.90    0.80
  -4  -7   1    5.50    1.30
  -4  -7   1    5.60    1.20
   4  -7  -1    7.10    1.50
  -4  -7   1    4.40    1.00
  -4  -7   1    5.30    1.30
   4  -7  -1    5.50    0.80
  -4   7   1    5.00    0.90
  -4   7   1    4.20    0.70
   4   7  -1    6.60    1.30
   4   7  -1    4.90    1.30
   4   7  -1    7.60    1.50
   4   7  -1    6.40    1.50
  -4   7   1    5.40    1.30
  -4   7   1    5.30    0.60
   3  -7  -1  119.29    4.20
   3  -7  -1  121.19    4.20
  -3  -7   1  114.09    5.10
  -3  -7   1  125.09    5.30
  -3  -7   1  122.89    5.20
   3  -7  -1  118.99    5.50
   3  -7  -1  118.79    5.20
  -3  -7   1  119.09    5.00
  -3  -7   1  125.19    5.30
   3   7  -1  122.99    5.10
   3   7  -1  125.19    5.30
  -3   7   1  130.09    4.10
   3   7  -1  124.19    5.10
  -3   7   1  121.79    4.10
  -3   7   1  122.89    4.00
  -3   7   1  126.59    5.70
   3   7  -1  120.99    5.10
   3   7  -1  125.79    5.30
  -2  -7   1  231.58    8.00
  -2  -7   1  230.38    8.10
   2  -7  -1  228.78    8.00
  -2  -7   1  231.68    8.00
   2  -7  -1  233.28    7.20
  -2  -7   1  233.68    8.00
   2  -7  -1  231.78    8.10
  -2  -7   1  238.78    8.20
  -2   7   1  237.98    8.10
   2   7  -1  239.38    8.20
   2   7  -1  216.08    7.90
   2   7  -1  232.58    7.90
  -2   7   1  238.38    7.10
  -2   7   1  239.28    7.10
  -2   7   1  231.38    7.10
   2   7  -1  229.28    8.00
   2   7  -1  248.48    8.20
  -1  -7   1   21.30    1.50
  -1  -7   1   21.60    1.50
  -1  -7   1   19.10    1.40
   1  -7  -1   17.90    1.40
  -1  -7   1   21.40    1.50
   1  -7  -1   21.50    1.30
   1  -7  -1   20.10    1.00
   1  -7  -1   21.60    1.10
  -1  -7   1   21.40    1.40
  -1   7   1   20.00    1.20
  -1   7   1   25.70    1.30
  -1   7   1   19.90    1.20
  -1   7   1   20.10    1.50
  -1   7   1   21.40    1.20
   1   7  -1   19.70    1.50
   1   7  -1   20.60    1.50
   1   7  -1   21.00    1.50
   1   7  -1   20.80    1.40
   1   7  -1   20.60    1.50
   0  -7   1   64.99    2.90
   0  -7  -1   65.19    2.70
   0  -7  -1   63.19    2.80
   0  -7  -1   65.09    2.80
   0  -7   1   65.19    2.50
   0  -7   1   66.19    2.50
   0  -7  -1   65.49    2.70
   0  -7  -1   67.59    2.80
   0  -7   1   61.69    2.60
   0  -7   1   63.99    2.60
   0   7  -1   61.89    2.50
   0   7  -1   67.69    2.60
   0   7  -1   64.19    2.60
   0   7   1   68.09    2.80
   0   7  -1   63.59    2.90
   0   7   1   63.69    2.80
   0   7   1   64.29    2.70
   0   7   1   67.69    2.80
  -1  -7  -1 1198.98   33.20
   1  -7   1 1144.59   32.30
  -1  -7  -1 1195.88   33.40
  -1  -7  -1 1174.58   33.00
  -1  -7  -1 1113.59   33.20
   1  -7   1 1041.70   32.30
  -1  -7  -1 1165.58   33.90
   1  -7   1 1170.58   33.20
  -1   7  -1 1182.58   33.20
   1   7   1 1168.48   33.30
   1   7   1 1115.59   33.20
   1   7   1 1124.99   33.00
  -1   7  -1 1167.08   32.20
   1   7   1 1202.78   33.40
  -1   7  -1 1171.48   32.20
  -1   7  -1 1199.58   32.30
   1   7   1 1185.98   33.20
  -2  -7  -1  255.77    8.10
  -2  -7  -1  255.47    8.80
  -2  -7  -1  252.27    8.60
  -2  -7  -1  249.88    8.70
   2  -7   1  258.07    8.40
  -2  -7  -1  245.98    8.60
  -2   7  -1  271.47    8.50
   2   7   1  242.98    8.70
   2   7   1  250.37    8.20
   2   7   1  248.38    8.50
   2   7   1  249.97    8.70
   2   7   1  243.68    8.50
  -3  -7  -1    2.90    0.80
   3  -7   1    2.30    0.20
   3  -7   1    2.50    0.80
   3  -7   1    2.50    0.20
  -3  -7  -1    1.70    0.80
  -3  -7  -1    2.20    0.90
  -3  -7  -1    3.20    1.00
  -3  -7  -1    2.00    0.90
   3  -7   1    4.70    1.10
   3   7   1    2.90    0.80
   3   7   1    1.60    0.80
   3   7   1    2.40    0.90
   3   7   1    1.80    0.90
   3   7   1    1.70    0.80
  -3   7  -1    2.10    0.90
  -4  -7  -1    0.70    0.80
   4  -7   1    0.40    0.80
   4  -7   1   -0.20    0.60
   4  -7   1    0.30    0.30
  -4  -7  -1   -1.10    0.60
  -4  -7  -1   -0.10    0.50
   4  -7   1    0.10    0.20
   4   7   1    0.00    0.60
   4   7   1    0.00    0.60
   4   7   1    1.10    0.70
  -4   7  -1    0.60    0.30
   4   7   1    0.70    1.10
  -5  -7  -1    6.10    1.60
   5  -7   1    6.20    1.50
  -5  -7  -1    8.40    1.70
   5  -7   1    6.10    1.60
  -5  -7  -1    5.80    1.60
   5  -7   1    7.00    0.90
   5  -7   1    5.90    0.80
   5   7   1    6.40    1.60
   5   7   1    7.30    1.40
  -5   7  -1    5.90    0.90
   5   7   1    6.30    1.60
   5   7   1    5.40    1.30
  -5   7  -1    5.70    0.90
   6  -7   1   18.50    2.20
   6  -7   1   20.10    1.50
  -6  -7  -1   19.40    2.30
  -6  -7  -1   21.50    2.90
   6  -7   1   22.30    1.60
  -6  -7  -1   22.70    2.60
  -6   7  -1   20.70    1.70
   6   7   1   24.30    2.60
  -6   7  -1   19.80    1.70
   6   7   1   20.70    2.10
   6   7   1   13.40    2.20
   6   7   1   16.10    2.70
   7  -7   1   13.10    1.30
  -7  -7  -1    9.90    3.20
   7  -7   1   12.50    1.30
   7  -7   1   12.80    2.30
  -7  -7  -1   10.10    2.20
  -7   7  -1   15.10    1.60
  -7   7  -1   13.40    1.90
   7   7   1   11.10    2.20
   7   7   1   11.30    2.10
   7   7   1   13.40    2.60
   8  -7   1    0.00    1.40
   8  -7   1    0.80    0.80
   8  -7   1    0.10    0.70
  -8  -7  -1    2.00    1.90
  -8   7  -1   -0.30    1.40
   8   7   1    0.10    1.80
  -8   7  -1    0.70    1.10
   8   7   1   -1.10    1.20
   8  -8  -1    3.70    1.10
   8  -8  -1    1.60    1.60
  -8  -8   1    0.50    1.60
   8  -8  -1    1.70    0.90
   8   8  -1    4.00    1.80
  -8   8   1    3.60    1.50
  -8   8   1    4.00    1.30
  -7  -8   1    1.10    1.70
  -7  -8   1    4.20    1.40
   7  -8  -1    3.60    0.80
   7  -8  -1    0.60    0.70
   7  -8  -1    0.40    1.20
  -7   8   1    4.20    1.20
   7   8  -1    0.90    1.20
   7   8  -1    0.60    1.30
   7   8  -1    0.00    1.30
   7   8  -1   -0.30    1.20
  -7   8   1    1.40    1.10
  -6  -8   1    0.10    1.10
   6  -8  -1    1.80    1.30
   6  -8  -1    1.80    0.80
  -6  -8   1    3.90    1.40
  -6  -8   1    1.30    1.30
   6  -8  -1    0.90    0.60
  -6   8   1    1.10    0.80
   6   8  -1    2.20    1.40
   6   8  -1    2.80    1.30
   6   8  -1    4.20    1.10
   6   8  -1    1.70    1.10
  -6   8   1    2.20    0.80
  -5  -8   1   18.10    2.50
  -5  -8   1   18.00    2.50
   5  -8  -1   19.30    1.40
  -5  -8   1   22.20    2.30
   5  -8  -1   20.90    2.80
   5  -8  -1   16.60    1.40
   5   8  -1   17.20    2.10
   5   8  -1   16.00    2.20
  -5   8   1   19.70    1.50
  -5   8   1   18.40    1.10
   5   8  -1   19.80    2.30
  -5   8   1   19.70    1.40
  -4  -8   1   24.00    2.30
   4  -8  -1   25.60    1.50
  -4  -8   1   26.80    2.40
  -4  -8   1   28.10    2.40
   4  -8  -1   24.30    2.50
   4  -8  -1   27.10    1.50
  -4  -8   1   23.80    2.10
  -4  -8   1   30.20    2.50
   4   8  -1   25.80    2.30
  -4   8   1   24.40    1.20
   4   8  -1   27.00    2.30
   4   8  -1   24.00    2.20
  -4   8   1   25.60    1.50
  -4   8   1   25.80    1.50
   4   8  -1   24.00    2.20
   3  -8  -1  180.78    7.10
   3  -8  -1  182.28    5.90
  -3  -8   1  183.18    7.10
  -3  -8   1  188.98    7.30
  -3  -8   1  182.38    6.90
  -3  -8   1  185.48    7.10
   3  -8  -1  184.38    5.90
   3  -8  -1  184.58    7.10
  -3  -8   1  185.08    7.20
  -3   8   1  189.18    5.70
   3   8  -1  186.58    7.20
  -3   8   1  191.38    5.80
   3   8  -1  181.18    6.90
   3   8  -1  175.18    7.00
   3   8  -1  194.18    7.30
   3   8  -1  179.68    7.60
  -2  -8   1    3.40    0.90
   2  -8  -1    1.50    0.70
  -2  -8   1   -0.10    0.40
  -2  -8   1    0.50    0.60
   2  -8  -1    0.80    0.40
  -2  -8   1    1.00    0.50
   2  -8  -1    1.70    0.80
   2  -8  -1    1.40    0.40
  -2  -8   1    0.50    0.60
   2   8  -1    1.30    0.70
  -2   8   1    2.10    0.50
   2   8  -1    0.60    0.60
   2   8  -1   -0.10    0.50
  -2   8   1    0.60    0.30
   2   8  -1    1.50    0.80
  -2   8   1    1.20    0.40
   2   8  -1    0.90    0.60
  -2   8   1    0.80    0.70
  -2   8   1    1.00    0.40
   1  -8  -1   27.90    1.30
   1  -8  -1   27.90    1.30
  -1  -8   1   27.00    1.70
  -1  -8   1   23.40    1.70
  -1  -8   1   25.20    1.70
  -1  -8   1   27.20    1.70
  -1  -8   1   26.20    1.80
   1  -8  -1   26.70    1.80
   1  -8  -1   25.50    1.50
   1   8  -1   26.60    1.80
  -1   8   1   22.90    1.40
  -1   8   1   27.30    1.80
   1   8  -1   26.50    1.70
   1   8  -1   24.40    1.70
   1   8  -1   26.30    1.80
  -1   8   1   27.50    1.50
   1   8  -1   26.60    1.70
  -1   8   1   28.00    1.40
  -1   8   1   27.40    1.50
   0  -8   1    3.50    0.60
   0  -8  -1    3.40    0.70
   0  -8  -1    2.60    0.60
   0  -8  -1    4.30    0.80
   0  -8   1    3.10    0.80
   0  -8  -1    3.50    0.80
   0  -8   1    2.80    0.60
   0  -8  -1    3.70    0.80
   0  -8   1    3.20    0.60
   0  -8   1    3.20    0.70
   0   8   1    3.70    0.70
   0   8   1    2.30    0.60
   0   8  -1    3.00    0.60
   0   8  -1    2.30    0.60
   0   8   1    3.10    0.70
   0   8  -1    2.60    0.50
   0   8  -1    2.40    0.50
   0   8  -1    5.60    1.00
   0   8   1    2.50    0.70
   0   8   1    2.80    0.70
  -1  -8  -1 1372.16   38.60
  -1  -8  -1 1337.67   38.80
   1  -8   1 1356.76   38.80
  -1  -8  -1 1366.76   39.60
  -1  -8  -1 1369.56   39.00
  -1  -8  -1 1408.66   38.80
   1  -8   1 1282.87   37.90
   1   8   1 1294.87   38.60
   1   8   1 1363.96   38.80
   1   8   1 1329.87   38.90
   1   8   1 1317.87   38.80
   1   8   1 1405.76   39.00
  -1   8  -1 1405.66   37.90
  -1   8  -1 1399.76   38.90
  -1   8  -1 1373.86   37.80
  -1   8  -1 1362.86   37.80
   2  -8   1    8.70    0.40
   2  -8   1    8.20    0.40
  -2  -8  -1    9.00    1.30
  -2  -8  -1    8.50    1.40
   2  -8   1    8.70    1.30
  -2  -8  -1    9.90    1.40
  -2  -8  -1    7.80    1.40
  -2  -8  -1    9.00    1.10
  -2   8  -1   10.90    1.50
   2   8   1   10.60    1.60
   2   8   1    8.40    1.40
   2   8   1    8.60    1.00
   2   8   1   10.30    1.20
   2   8   1   11.20    1.50
  -3  -8  -1   22.40    2.00
   3  -8   1   22.10    1.80
  -3  -8  -1   21.50    2.00
  -3  -8  -1   22.10    1.60
  -3  -8  -1   21.00    1.90
   3  -8   1   19.40    1.70
  -3  -8  -1   22.60    2.00
   3   8   1   20.80    1.90
   3   8   1   23.00    2.00
   3   8   1   24.30    2.10
  -3   8  -1   22.20    1.90
   3   8   1   23.70    1.80
   3   8   1   18.20    1.80
  -4  -8  -1    1.10    0.80
   4  -8   1    0.20    0.20
  -4  -8  -1    0.00    0.70
   4  -8   1    0.80    0.30
  -4  -8  -1    0.20    0.80
   4  -8   1    0.70    0.60
   4  -8   1   -1.10    0.70
  -4  -8  -1    0.00    0.60
   4   8   1    1.70    0.90
   4   8   1    2.10    0.90
  -4   8  -1    0.60    0.30
   4   8   1    1.00    0.90
   4   8   1   -0.60    0.50
  -5  -8  -1   56.59    3.60
  -5  -8  -1   51.69    3.60
  -5  -8  -1   49.40    3.10
   5  -8   1   50.69    2.20
  -5  -8  -1   52.19    3.60
   5  -8   1   53.99    3.90
   5   8   1   52.19    3.80
  -5   8  -1   55.09    2.40
   5   8   1   54.59    3.70
  -5   8  -1   55.89    2.40
   5   8   1   57.29    3.30
   5   8   1   54.19    3.40
  -6  -8  -1   13.60    2.30
   6  -8   1   18.00    2.00
   6  -8   1   17.10    1.30
   6  -8   1   16.60    1.20
  -6  -8  -1   14.10    2.40
  -6   8  -1   14.70    1.50
   6   8   1   16.80    2.60
   6   8   1   18.60    2.80
   6   8   1   13.20    2.30
  -6   8  -1   16.00    1.50
  -7  -8  -1    1.00    1.70
   7  -8   1    0.10    1.20
   7  -8   1    2.00    0.60
  -7  -8  -1   -0.20    1.40
  -7  -8  -1   -3.50    1.40
   7  -8   1    0.70    0.60
   7   8   1    2.90    1.50
   7   8   1   -0.10    1.10
  -7   8  -1    3.80    1.10
   7   8   1   -0.60    1.10
   7   8   1    0.70    1.30
   8  -8   1   -1.40    1.30
   8  -8   1   -0.50    0.60
  -8  -8  -1   -1.10    1.90
   8   8   1   -0.90    1.40
   8   8   1    0.40    1.70
  -8   8  -1    0.70    1.10
   8  -9  -1    0.00    1.80
  -8  -9   1    4.00    2.00
   8  -9  -1    0.40    0.70
   8   9  -1    3.40    2.10
  -8   9   1    3.20    1.30
   8   9  -1    3.20    2.00
   7  -9  -1    3.40    0.90
  -7  -9   1    3.40    1.50
  -7  -9   1    2.30    1.80
   7  -9  -1    4.50    0.90
   7  -9  -1    3.50    1.80
  -7  -9   1    1.80    2.10
  -7   9   1    3.80    1.00
   7   9  -1    3.20    1.60
   7   9  -1   -0.30    1.20
  -7   9   1    4.50    1.30
   7   9  -1    3.60    1.50
   7   9  -1    3.10    1.70
  -6  -9   1    2.20    1.50
  -6  -9   1    1.30    1.20
   6  -9  -1   -0.60    0.90
   6  -9  -1    0.20    0.60
  -6  -9   1    2.50    1.30
   6  -9  -1    2.20    0.70
   6   9  -1    1.80    1.10
   6   9  -1    0.50    0.80
  -6   9   1    0.80    0.70
   6   9  -1    0.10    1.20
  -6   9   1    1.00    0.70
   5  -9  -1    0.50    0.50
  -5  -9   1    0.10    0.90
  -5  -9   1   -0.30    0.80
   5  -9  -1    0.80    0.50
   5  -9  -1    1.20    1.10
  -5  -9   1    1.70    1.10
   5   9  -1    1.60    0.90
  -5   9   1    0.40    0.50
   5   9  -1    1.20    1.00
   5   9  -1   -0.20    0.80
   5   9  -1    0.00    0.90
  -5   9   1   -0.60    0.60
  -4  -9   1   -0.50    0.80
   4  -9  -1    0.20    0.70
  -4  -9   1    0.00    0.70
  -4  -9   1   -0.10    0.70
   4  -9  -1    0.10    0.30
  -4  -9   1    0.00    0.80
  -4  -9   1   -0.50    0.70
   4  -9  -1   -0.10    0.30
   4   9  -1    0.10    0.70
   4   9  -1   -0.50    0.70
   4   9  -1   -0.40    0.80
  -4   9   1    0.20    0.20
  -4   9   1    0.40    0.40
   4   9  -1    0.10    0.70
  -4   9   1    0.00    0.40
  -3  -9   1  162.38    6.70
   3  -9  -1  154.18    6.50
   3  -9  -1  153.08    5.20
  -3  -9   1  158.18    6.60
  -3  -9   1  160.38    6.50
   3  -9  -1  153.28    6.40
  -3  -9   1  164.88    6.60
  -3  -9   1  157.68    6.80
   3  -9  -1  167.38    5.30
  -3   9   1  160.38    5.00
  -3   9   1  161.78    5.20
   3   9  -1  167.98    6.50
  -3   9   1  155.68    5.00
   3   9  -1  163.08    6.50
   3   9  -1  163.18    6.50
   3   9  -1  166.98    6.70
  -3   9   1  159.48    5.20
   3   9  -1  165.38    6.70
  -2  -9   1  348.57   11.50
   2  -9  -1  337.87   11.50
   2  -9  -1  351.96   10.50
   2  -9  -1  334.97   10.50
  -2  -9   1  346.27   11.40
  -2  -9   1  339.97   11.50
  -2  -9   1  366.76   11.60
  -2  -9   1  374.36   11.50
   2  -9  -1  347.57   11.50
   2   9  -1  340.27   11.50
  -2   9   1  345.07   10.40
   2   9  -1  345.77   11.60
  -2   9   1  349.37   11.60
  -2   9   1  356.86   10.40
   2   9  -1  354.66   11.40
  -2   9   1  354.76   10.40
   2   9  -1  335.87   11.40
   2   9  -1  343.87   11.50
  -2   9   1  356.16   10.40
  -1  -9   1   20.80    1.50
  -1  -9   1   23.00    1.70
   1  -9  -1   22.70    1.40
   1  -9  -1   23.30    1.40
  -1  -9   1   25.60    1.80
  -1  -9   1   22.50    1.60
   1  -9  -1   25.40    1.70
   1  -9  -1   26.40    1.70
   1  -9  -1   22.90    1.20
  -1  -9   1   23.40    1.70
  -1   9   1   22.20    1.70
  -1   9   1   25.60    1.50
  -1   9   1   25.30    1.50
   1   9  -1   21.90    1.70
   1   9  -1   22.00    1.70
   1   9  -1   24.00    1.70
   1   9  -1   24.40    1.70
  -1   9   1   22.20    1.40
   1   9  -1   24.00    1.70
  -1   9   1   23.50    1.40
   0  -9   1    4.50    0.90
   0  -9   1    4.30    0.70
   0  -9   1    3.60    0.70
   0  -9   1    3.10    0.60
   0  -9   1    3.90    0.70
   0  -9  -1    3.60    0.80
   0  -9  -1    4.00    0.80
   0  -9  -1    4.40    0.90
   0   9  -1    4.70    0.80
   0   9   1    2.30    0.60
   0   9  -1    3.20    0.60
   0   9  -1    6.40    1.20
   0   9   1    4.40    0.80
   0   9   1    3.10    0.70
   0   9   1    4.30    1.00
   0   9  -1    4.70    0.80
   0   9  -1    3.80    0.70
   0   9   1    4.60    0.80
  -1  -9  -1  174.28    6.20
  -1  -9  -1  165.98    6.80
   1  -9   1  167.18    5.50
   1  -9   1  166.68    6.20
  -1  -9  -1  178.88    6.50
  -1  -9  -1  173.28    6.10
  -1  -9  -1  165.18    6.10
   1   9   1  170.68    6.20
   1   9   1  171.68    6.30
   1   9   1  173.08    6.30
  -1   9  -1  176.98    6.30
  -1   9  -1  175.48    5.40
  -1   9  -1  168.38    5.40
   1   9   1  167.48    6.10
   1   9   1  174.58    6.40
  -1   9  -1  172.58    5.40
  -2  -9  -1   39.40    2.60
   2  -9   1   36.60    1.40
  -2  -9  -1   43.00    2.60
  -2  -9  -1   40.00    2.60
  -2  -9  -1   39.90    2.50
   2  -9   1   39.10    2.40
  -2  -9  -1   42.00    2.30
   2  -9   1   39.00    1.40
   2   9   1   37.10    2.20
   2   9   1   40.10    2.60
   2   9   1   41.80    2.50
   2   9   1   40.80    2.70
   2   9   1   36.70    2.50
  -2   9  -1   40.60    2.50
   3  -9   1   37.20    2.60
  -3  -9  -1   35.80    2.60
  -3  -9  -1   38.10    2.70
  -3  -9  -1   35.90    2.30
  -3  -9  -1   39.00    2.80
  -3  -9  -1   40.00    2.70
   3  -9   1   37.20    2.70
   3   9   1   42.40    2.90
   3   9   1   39.70    2.60
  -3   9  -1   40.00    2.60
   3   9   1   38.70    2.70
   3   9   1   35.00    2.90
   3   9   1   36.20    2.30
   4  -9   1   40.50    2.80
  -4  -9  -1   42.30    3.00
   4  -9   1   37.20    2.70
  -4  -9  -1   40.70    2.50
  -4  -9  -1   40.10    3.50
  -4  -9  -1   41.80    3.00
   4   9   1   43.80    2.70
  -4   9  -1   41.70    1.40
   4   9   1   40.00    2.90
   4   9   1   41.30    4.50
   4   9   1   38.40    2.90
   5  -9   1   30.20    1.20
   5  -9   1   33.20    2.70
   5  -9   1   31.30    1.30
  -5  -9  -1   29.60    2.80
  -5  -9  -1   33.60    2.80
  -5  -9  -1   32.60    2.90
  -5  -9  -1   29.40    2.40
   5   9   1   26.40    2.80
   5   9   1   33.20    2.90
   5   9   1   32.50    2.70
   5   9   1   34.20    2.60
  -5   9  -1   32.50    1.70
  -5   9  -1   31.10    1.70
   6  -9   1    1.10    0.40
  -6  -9  -1    1.10    1.30
   6  -9   1    0.90    0.40
  -6  -9  -1    0.90    1.20
  -6  -9  -1    0.20    1.20
   6  -9   1    0.40    1.00
   6   9   1    0.70    1.00
   6   9   1    2.40    1.20
   6   9   1    0.80    1.00
  -6   9  -1    0.30    0.60
  -6   9  -1    1.10    0.70
   6   9   1   -0.80    1.00
  -7  -9  -1   -0.90    1.30
   7  -9   1    1.10    1.40
  -7  -9  -1    1.90    2.30
  -7  -9  -1   -0.50    1.70
   7  -9   1    1.80    0.50
   7  -9   1    0.50    0.40
   7   9   1    0.70    1.30
   7   9   1   -1.60    1.20
  -7   9  -1    2.30    1.00
   7   9   1   -1.40    1.00
   7   9   1    0.00    1.40
  -7   9  -1    1.40    0.90
   8  -9   1    0.60    0.50
  -8  -9  -1   -0.40    1.50
   8  -9   1    2.50    1.70
   8  -9   1    0.50    0.50
  -8   9  -1   -1.20    1.40
  -8   9  -1    1.30    1.10
   8   9   1   -2.90    1.50
   8   9   1    0.50    1.60
   8 -10  -1    8.00    1.70
   8 -10  -1    6.40    1.20
   8 -10  -1    7.20    2.50
  -8 -10   1    6.10    2.10
   8  10  -1    7.30    2.20
  -8  10   1   10.90    1.80
   8  10  -1    8.70    2.50
  -8  10   1    5.10    1.50
   7 -10  -1   -0.40    0.50
  -7 -10   1    0.20    1.30
  -7 -10   1    2.90    1.50
   7 -10  -1    0.80    0.50
   7 -10  -1    1.20    1.20
  -7 -10   1   -0.70    2.10
   7  10  -1    1.00    1.40
  -7  10   1    2.20    1.00
   7  10  -1    0.20    1.20
   7  10  -1   -1.10    1.40
  -7  10   1    2.50    1.10
   7  10  -1    0.60    1.30
  -6 -10   1   61.09    4.30
   6 -10  -1   64.09    4.30
   6 -10  -1   56.09    2.70
   6 -10  -1   56.49    2.70
  -6 -10   1   56.59    4.20
  -6 -10   1   60.29    4.30
   6  10  -1   54.59    3.90
   6  10  -1   63.99    4.20
  -6  10   1   59.59    3.00
   6  10  -1   58.89    4.30
   6  10  -1   61.29    4.50
  -6  10   1   57.69    3.00
  -5 -10   1   79.39    4.80
   5 -10  -1   87.19    5.00
   5 -10  -1   82.49    3.30
  -5 -10   1   89.99    5.10
   5 -10  -1   82.69    3.30
  -5 -10   1   85.39    4.90
  -5  10   1   85.99    3.50
   5  10  -1   93.59    5.20
   5  10  -1   86.19    4.70
  -5  10   1   86.79    3.50
   5  10  -1   77.99    4.70
   5  10  -1   91.89    4.90
  -4 -10   1   14.20    2.10
  -4 -10   1   13.10    2.10
  -4 -10   1   11.10    2.00
   4 -10  -1   13.30    2.30
   4 -10  -1   11.70    0.90
   4 -10  -1   12.00    1.00
  -4 -10   1   12.10    2.10
   4  10  -1   14.20    2.20
  -4  10   1   13.60    1.00
   4  10  -1   12.70    2.00
   4  10  -1   12.80    2.20
   4  10  -1   13.40    2.00
  -4  10   1   12.60    1.00
  -3 -10   1   92.19    4.50
  -3 -10   1   87.69    4.50
  -3 -10   1   96.39    4.70
   3 -10  -1   93.59    3.40
   3 -10  -1   96.39    4.60
  -3 -10   1  100.39    4.80
  -3 -10   1   96.09    4.50
   3 -10  -1   92.09    3.40
   3 -10  -1   93.19    4.70
   3  10  -1   89.79    4.60
  -3  10   1   90.49    4.60
  -3  10   1   96.29    3.10
   3  10  -1   92.39    4.50
   3  10  -1   92.29    4.50
   3  10  -1   94.89    4.50
  -3  10   1   94.59    3.30
   3  10  -1   94.99    4.70
  -3  10   1   95.39    3.10
  -3  10   1   93.09    3.30
  -2 -10   1   77.39    3.70
  -2 -10   1   76.09    3.70
  -2 -10   1   78.79    3.80
   2 -10  -1   78.89    3.90
  -2 -10   1   76.89    3.90
   2 -10  -1   69.49    3.00
  -2 -10   1   73.69    3.80
   2 -10  -1   79.29    3.00
   2  10  -1   76.19    3.80
   2  10  -1   79.09    3.80
  -2  10   1   78.89    2.90
   2  10  -1   79.39    3.90
  -2  10   1   81.69    3.20
  -2  10   1   74.59    2.90
   2  10  -1   74.29    3.70
   2  10  -1   73.69    3.70
  -2  10   1   79.19    3.00
  -2  10   1   81.89    4.00
  -1 -10   1    0.00    0.60
   1 -10  -1    0.00    0.30
   1 -10  -1   -0.20    0.30
  -1 -10   1    0.60    0.40
  -1 -10   1    0.20    0.50
   1 -10  -1    0.90    0.70
  -1 -10   1    0.40    0.50
   1 -10  -1   -0.10    0.30
  -1 -10   1   -0.50    0.50
  -1  10   1   -0.10    0.30
  -1  10   1    0.50    0.60
  -1  10   1    0.30    0.40
   1  10  -1    0.00    0.50
   1  10  -1   -0.10    0.40
  -1  10   1    0.20    0.40
   1  10  -1   -0.10    0.40
  -1  10   1    0.60    0.40
   1  10  -1   -0.10    0.40
   1  10  -1    0.50    0.60
   0 -10  -1    6.00    1.00
   0 -10   1    6.20    0.80
   0 -10   1    5.10    0.90
   0 -10   1    4.30    1.00
   0 -10   1    6.00    0.80
   0 -10  -1    4.80    0.80
   0 -10   1    5.00    0.90
   0 -10  -1    6.50    1.10
   0 -10  -1    5.60    1.10
   0 -10  -1    6.40    1.00
   0  10   1    5.60    1.00
   0  10  -1    5.50    0.90
   0  10  -1    5.60    0.90
   0  10   1    7.10    1.00
   0  10   1    5.50    1.10
   0  10  -1    4.60    0.80
   0  10   1    5.20    1.10
   0  10  -1    5.10    0.90
   0  10  -1    7.40    1.30
   0  10   1    5.90    1.00
  -1 -10  -1   19.90    1.70
  -1 -10  -1   18.10    1.60
   1 -10   1   19.20    1.60
  -1 -10  -1   17.70    1.60
  -1 -10  -1   15.50    1.40
   1 -10   1   19.00    1.40
  -1 -10  -1   18.90    1.60
   1 -10   1   16.80    1.20
  -1  10  -1   17.10    1.10
   1  10   1   19.00    1.60
  -1  10  -1   18.70    1.70
   1  10   1   16.90    1.50
   1  10   1   17.60    1.60
   1  10   1   17.00    1.50
  -1  10  -1   17.40    1.10
  -1  10  -1   17.60    1.10
   1  10   1   17.80    1.70
   2 -10   1    3.90    1.00
  -2 -10  -1    2.70    1.00
  -2 -10  -1    4.60    1.10
  -2 -10  -1    3.00    1.00
  -2 -10  -1    2.60    0.90
   2 -10   1    2.30    0.40
   2 -10   1    3.70    0.40
  -2 -10  -1    3.60    1.10
   2  10   1    2.20    0.90
   2  10   1    2.70    1.00
  -2  10  -1    2.80    0.20
   2  10   1    3.40    1.00
  -2  10  -1    3.20    0.30
   2  10   1    2.50    1.00
  -2  10  -1    3.30    1.00
   2  10   1    3.70    1.00
   3 -10   1   89.99    4.30
  -3 -10  -1   86.19    4.60
   3 -10   1   82.69    4.10
  -3 -10  -1   91.29    4.50
  -3 -10  -1   86.39    4.00
  -3 -10  -1   87.09    4.50
  -3 -10  -1   88.89    4.50
  -3  10  -1   91.59    4.30
   3  10   1   88.49    4.30
   3  10   1   97.49    4.60
   3  10   1   94.99    4.80
   3  10   1   87.59    4.50
   3  10   1   89.39    4.10
  -4 -10  -1   31.80    3.20
  -4 -10  -1   34.70    2.80
   4 -10   1   27.20    2.30
  -4 -10  -1   29.40    2.50
   4 -10   1   34.90    2.70
   4  10   1   31.00    2.30
   4  10   1   30.20    2.50
   4  10   1   30.00    2.60
  -5 -10  -1   15.70    2.50
  -5 -10  -1   16.90    2.50
  -5 -10  -1   20.20    2.80
   5 -10   1   20.60    2.40
  -5 -10  -1   16.40    1.90
   5  10   1   22.10    2.40
   5  10   1   18.60    2.70
  -5  10  -1   18.80    1.10
  -5  10  -1   18.40    1.20
   5  10   1   18.00    2.10
   5  10   1   19.90    2.20
   6 -10   1    0.10    1.00
  -6 -10  -1   -0.40    1.30
  -6 -10  -1    0.40    1.30
  -6 -10  -1    0.90    1.30
  -6  10  -1    2.30    0.80
  -6  10  -1    0.90    0.70
   6  10   1    1.00    1.20
   6  10   1   -1.40    0.80
   6  10   1    0.80    0.90
   6  10   1    0.00    1.20
  -7 -10  -1   13.00    2.70
   7 -10   1    7.70    2.00
   7  10   1    9.40    2.00
  -7  10  -1    8.80    1.40
   7  10   1    9.20    2.30
  -7  10  -1    9.00    1.50
   7  10   1    6.60    2.20
  -8 -10  -1   -0.10    1.80
   8 -10   1   -1.70    1.50
   8  10   1   -0.70    1.40
  -8  10  -1    0.70    1.30
   8  10   1    2.60    1.80
  -8  10  -1   -1.70    1.30
   8 -11  -1    9.40    1.10
  -8 -11   1   13.60    2.80
   8 -11  -1    8.80    1.10
   8 -11  -1   14.10    3.00
  -8  11   1   13.00    1.90
   8  11  -1    9.90    2.70
   8  11  -1   10.60    2.60
  -8  11   1   10.10    1.90
   7 -11  -1    1.50    0.70
  -7 -11   1   -0.60    1.20
  -7 -11   1    2.20    1.90
   7 -11  -1    0.40    0.50
   7  11  -1   -1.10    1.10
  -7  11   1    0.80    0.90
  -7  11   1    3.00    1.10
   7  11  -1    3.50    1.50
   7  11  -1   -0.90    1.50
   7  11  -1    3.60    1.80
  -6 -11   1    2.70    1.90
   6 -11  -1    1.80    1.40
   6 -11  -1    2.20    0.60
   6 -11  -1    1.80    0.60
  -6 -11   1    4.00    1.50
   6  11  -1    3.40    1.40
   6  11  -1    3.20    1.40
   6  11  -1    4.00    1.50
  -6  11   1    2.90    0.80
   6  11  -1    4.10    1.40
   5 -11  -1    0.60    0.40
   5 -11  -1   -0.10    0.50
   5 -11  -1   -0.10    0.90
  -5 -11   1    0.80    1.00
  -5 -11   1    1.00    1.00
  -5 -11   1    0.10    0.80
   5  11  -1    1.10    1.00
   5  11  -1    1.10    1.00
   5  11  -1    2.20    1.40
   5  11  -1   -0.20    0.90
  -5  11   1    1.20    0.60
  -5  11   1   -0.40    0.60
   4 -11  -1  199.08    6.40
  -4 -11   1  193.48    8.10
   4 -11  -1  191.98    6.30
  -4 -11   1  198.98    8.40
  -4 -11   1  199.38    8.20
   4 -11  -1  215.08    8.40
  -4 -11   1  198.48    8.20
   4  11  -1  200.28    8.10
  -4  11   1  200.18    6.40
   4  11  -1  190.18    8.10
   4  11  -1  198.58    8.40
  -4  11   1  198.88    6.40
   4  11  -1  206.28    8.20
   3 -11  -1    2.60    0.50
   3 -11  -1    3.80    1.30
  -3 -11   1    1.60    0.90
  -3 -11   1    1.20    0.90
   3 -11  -1    0.90    0.90
  -3 -11   1    3.70    1.10
   3 -11  -1    2.50    0.60
  -3 -11   1    2.20    1.10
  -3 -11   1    2.00    1.00
   3  11  -1    0.60    0.90
   3  11  -1    3.20    1.10
  -3  11   1    2.80    0.60
   3  11  -1    1.80    0.90
   3  11  -1    2.70    1.10
  -3  11   1    1.40    0.50
  -3  11   1    1.80    0.40
   3  11  -1    2.60    1.00
  -3  11   1    1.20    0.90
  -3  11   1    2.40    0.40
  -2 -11   1   13.10    2.00
  -2 -11   1   15.80    1.70
   2 -11  -1   15.40    1.20
   2 -11  -1   12.80    1.50
   2 -11  -1   14.30    1.10
  -2 -11   1   15.20    1.60
  -2 -11   1   14.80    1.60
  -2 -11   1   16.20    1.60
   2 -11  -1   12.40    1.90
   2  11  -1   17.40    1.60
  -2  11   1   16.60    1.10
   2  11  -1   16.70    1.70
  -2  11   1   14.40    1.00
  -2  11   1   16.00    1.10
   2  11  -1   16.40    1.70
   2  11  -1   13.30    1.80
  -2  11   1   13.70    1.60
   2  11  -1   18.40    1.80
  -2  11   1   16.00    1.10
  -1 -11   1   -0.10    0.50
   1 -11  -1    0.20    0.40
   1 -11  -1    0.30    0.40
   1 -11  -1    0.30    0.30
  -1 -11   1   -0.40    0.40
  -1 -11   1   -0.10    0.50
   1 -11  -1    0.00    0.30
  -1 -11   1   -0.40    0.50
   1 -11  -1    0.20    0.40
  -1 -11   1    0.80    0.50
   1  11  -1    0.10    0.50
   1  11  -1    0.10    0.50
  -1  11   1   -0.10    0.30
  -1  11   1    0.10    0.40
  -1  11   1    0.00    0.60
   1  11  -1    0.30    0.50
  -1  11   1    0.40    0.50
  -1  11   1    0.50    0.40
   1  11  -1   -0.10    0.50
   1  11  -1    0.30    0.50
   0 -11   1    8.80    0.90
   0 -11  -1    9.20    1.00
   0 -11  -1    8.30    1.30
   0 -11  -1    9.50    1.10
   0 -11   1    9.10    0.90
   0 -11   1    8.90    1.20
   0 -11   1   10.70    1.20
   0 -11  -1   11.10    1.10
   0 -11  -1   10.30    1.20
   0 -11   1    8.90    1.40
   0  11  -1    7.90    0.90
   0  11  -1    9.60    1.00
   0  11   1    8.50    1.20
   0  11  -1    9.00    1.00
   0  11   1    9.20    1.50
   0  11   1    9.40    1.30
   0  11  -1    8.70    1.20
   0  11   1    9.10    1.30
   0  11  -1   11.50    1.70
  -1 -11  -1   21.50    1.90
  -1 -11  -1   21.40    1.80
   1 -11   1   21.80    1.40
  -1 -11  -1   20.70    1.70
   1 -11   1   20.80    1.40
   1 -11   1   20.10    1.80
  -1 -11  -1   21.00    1.80
  -1 -11  -1   20.80    1.70
   1  11   1   21.00    1.80
   1  11   1   19.50    1.80
  -1  11  -1   22.30    1.30
  -1  11  -1   21.60    1.90
  -1  11  -1   22.40    1.30
  -1  11  -1   23.30    1.30
   1  11   1   20.80    1.80
   1  11   1   23.10    1.80
   1  11   1   20.30    1.80
  -2 -11  -1    8.30    1.40
   2 -11   1    5.40    1.30
   2 -11   1    6.40    0.60
  -2 -11  -1    6.10    1.30
  -2 -11  -1    6.10    1.30
  -2 -11  -1    4.80    1.20
  -2 -11  -1    4.70    1.30
   2 -11   1    6.00    0.60
   2  11   1    6.50    1.20
   2  11   1    4.80    1.10
   2  11   1    7.00    1.50
  -2  11  -1    6.10    0.50
  -2  11  -1    7.20    1.40
   2  11   1    7.30    1.40
  -2  11  -1    6.30    0.50
   2  11   1    6.80    1.40
  -3 -11  -1   10.00    1.80
  -3 -11  -1   11.00    1.90
   3 -11   1   11.40    1.70
  -3 -11  -1   12.40    1.70
   3 -11   1   13.00    1.90
  -3 -11  -1   10.20    1.90
  -3 -11  -1   14.00    2.00
   3  11   1   11.60    1.40
   3  11   1   10.60    1.80
  -3  11  -1   14.80    2.10
   3  11   1   12.20    2.00
   3  11   1   11.70    1.80
   3  11   1   11.00    1.80
  -4 -11  -1   -1.20    0.80
  -4 -11  -1    0.40    1.00
  -4 -11  -1    0.10    0.90
  -4 -11  -1    0.40    0.70
   4 -11   1   -0.20    0.80
   4  11   1   -1.30    0.70
  -4  11  -1   -0.60    0.90
   4  11   1   -0.50    0.70
  -5 -11  -1   75.99    4.20
  -5 -11  -1   78.09    4.80
  -5 -11  -1   81.79    4.80
   5 -11   1   78.09    4.50
   5  11   1   79.39    5.00
   5  11   1   78.59    4.20
  -5  11  -1   74.29    2.70
   5  11   1   80.09    4.60
  -5  11  -1   78.49    2.80
   5  11   1   76.29    4.70
  -6 -11  -1   -1.10    1.50
   6 -11   1    0.00    1.10
  -6 -11  -1    2.40    1.50
  -6 -11  -1    0.60    1.60
  -6  11  -1   -0.40    0.50
   6  11   1    2.50    1.10
   6  11   1   -0.30    1.10
   6  11   1   -0.10    0.90
   6  11   1    1.10    1.40
  -6  11  -1    0.50    0.60
  -7 -11  -1    0.50    1.40
   7 -11   1   -0.50    1.00
  -7 -11  -1   -1.10    2.00
  -7  11  -1   -1.70    0.80
   7  11   1    1.00    1.60
   7  11   1    0.80    1.20
  -7  11  -1   -0.20    0.80
  -8 -11  -1    5.20    2.10
  -8  11  -1    0.60    1.30
   8  11   1    2.90    1.90
  -8  11  -1    2.80    1.90
   8  11   1    3.30    1.70
   8 -12  -1    3.50    0.60
   8 -12  -1    1.80    0.40
  -8 -12   1    5.10    2.30
   8 -12  -1    5.40    2.30
  -8  12   1    3.50    1.50
   8  12  -1    5.90    2.20
   8  12  -1    2.40    1.90
  -8  12   1    2.30    1.30
  -7 -12   1   -1.40    1.70
   7 -12  -1   -0.70    1.30
  -7 -12   1    0.10    1.50
   7 -12  -1    0.80    0.40
   7 -12  -1    0.60    0.40
   7  12  -1    0.60    1.60
  -7  12   1    0.60    0.90
   7  12  -1    0.30    1.30
   7  12  -1    0.10    1.10
  -7  12   1    1.00    0.90
   6 -12  -1    1.70    0.50
  -6 -12   1    1.50    1.40
  -6 -12   1    1.90    1.50
   6 -12  -1    1.40    0.50
   6 -12  -1    0.80    1.20
   6  12  -1    6.40    1.40
  -6  12   1    0.80    0.70
   6  12  -1    2.00    1.30
  -6  12   1    1.60    0.80
   6  12  -1    1.90    1.50
   6  12  -1   -0.30    1.20
  -5 -12   1   59.49    4.20
   5 -12  -1   61.89    2.50
  -5 -12   1   61.19    4.20
   5 -12  -1   59.69    4.20
   5 -12  -1   64.29    2.50
  -5 -12   1   58.09    4.10
  -5  12   1   66.49    2.80
   5  12  -1   62.49    4.10
   5  12  -1   64.49    4.10
   5  12  -1   60.19    4.20
   5  12  -1   59.89    4.30
  -5  12   1   59.99    2.70
  -4 -12   1   12.20    2.20
   4 -12  -1   12.20    1.00
  -4 -12   1   11.30    2.10
  -4 -12   1   14.40    2.20
   4 -12  -1   14.50    2.40
  -4 -12   1   11.10    2.00
   4 -12  -1   10.90    0.90
   4  12  -1   12.40    2.20
  -4  12   1   10.10    1.00
   4  12  -1   15.80    2.30
  -4  12   1   11.90    1.00
   4  12  -1   13.00    2.10
   4  12  -1   13.00    2.10
   3 -12  -1    0.70    1.00
   3 -12  -1    1.70    0.50
  -3 -12   1    1.90    0.90
   3 -12  -1    1.20    0.50
  -3 -12   1    0.80    0.70
  -3 -12   1    1.80    0.80
  -3 -12   1    0.10    0.80
  -3 -12   1    2.00    0.90
  -3  12   1    1.80    1.00
   3  12  -1    0.60    0.90
   3  12  -1    2.80    0.80
   3  12  -1    1.30    0.90
  -3  12   1    2.30    0.40
  -3  12   1    3.20    0.70
   3  12  -1    0.10    0.80
  -3  12   1    1.70    0.50
   3  12  -1    2.20    1.00
  -3  12   1    1.80    0.50
  -2 -12   1   -0.30    0.60
   2 -12  -1   -0.20    0.80
  -2 -12   1    1.30    0.80
  -2 -12   1    0.90    0.70
  -2 -12   1   -0.50    0.60
   2 -12  -1    0.50    0.40
   2 -12  -1    0.40    0.40
   2 -12  -1    1.80    0.80
  -2 -12   1   -0.30    0.60
  -2  12   1    0.50    0.50
  -2  12   1   -0.30    0.60
  -2  12   1    0.70    0.50
   2  12  -1    0.30    0.60
   2  12  -1    0.10    0.40
  -2  12   1    0.30    0.40
   2  12  -1    0.20    0.70
   2  12  -1   -0.50    0.50
  -2  12   1    0.00    0.30
   2  12  -1    0.30    0.60
  -1 -12   1   38.90    2.50
   1 -12  -1   39.00    2.10
   1 -12  -1   42.10    2.30
  -1 -12   1   35.10    2.70
  -1 -12   1   40.30    2.70
   1 -12  -1   36.10    2.10
  -1 -12   1   39.70    2.40
   1 -12  -1   37.00    2.50
   1 -12  -1   38.00    1.80
  -1 -12   1   39.50    2.50
   1  12  -1   37.90    2.50
  -1  12   1   41.50    2.70
   1  12  -1   39.70    2.50
   1  12  -1   40.50    2.70
  -1  12   1   36.30    2.10
  -1  12   1   39.80    2.10
  -1  12   1   39.30    2.20
  -1  12   1   38.60    2.10
   1  12  -1   36.30    2.40
   1  12  -1   38.70    2.40
   0 -12  -1    1.30    0.70
   0 -12  -1    2.50    0.90
   0 -12   1    1.70    0.60
   0 -12  -1    0.70    0.60
   0 -12  -1    1.40    0.60
   0 -12  -1    0.90    0.50
   0 -12   1    1.00    0.50
   0 -12   1    0.80    0.60
   0  12  -1    2.00    0.80
   0  12  -1    2.00    0.70
   0  12   1    2.10    0.70
   0  12  -1    2.30    0.80
   0  12   1    1.90    0.60
   0  12   1    0.90    0.80
   0  12   1    1.10    0.70
   0  12  -1    0.80    0.50
   0  12  -1    0.50    0.50
  -1 -12  -1  607.04   19.10
   1 -12   1  600.04   19.60
   1 -12   1  585.54   18.00
  -1 -12  -1  604.84   18.90
  -1 -12  -1  618.64   19.20
   1 -12   1  648.94   18.20
  -1 -12  -1  616.94   18.90
  -1 -12  -1  624.74   18.80
  -1  12  -1  631.74   19.30
   1  12   1  594.84   18.90
  -1  12  -1  603.44   17.90
   1  12   1  599.44   18.90
  -1  12  -1  623.74   18.00
   1  12   1  619.44   19.10
  -1  12  -1  638.94   19.20
   1  12   1  622.24   19.10
  -1  12  -1  616.44   18.00
   1  12   1  610.84   18.80
  -2 -12  -1   15.90    1.70
  -2 -12  -1   14.20    1.60
  -2 -12  -1   14.60    2.00
   2 -12   1   11.20    0.80
  -2 -12  -1   14.10    1.50
  -2 -12  -1   14.60    1.50
   2 -12   1   14.40    1.60
   2 -12   1   12.10    0.90
   2  12   1   14.80    1.70
  -2  12  -1   15.50    2.10
  -2  12  -1   13.30    0.90
  -2  12  -1   14.80    0.90
  -2  12  -1   12.80    0.60
   2  12   1   12.00    1.70
   2  12   1   11.60    1.80
  -2  12  -1   12.20    0.50
   2  12   1   14.10    1.90
   2  12   1   11.80    1.80
  -3 -12  -1   16.50    2.30
  -3 -12  -1   15.60    2.30
   3 -12   1   16.50    1.80
  -3 -12  -1   16.60    2.30
  -3 -12  -1   15.10    2.10
   3 -12   1   14.30    1.70
  -3 -12  -1   12.50    2.00
   3  12   1   17.90    1.90
   3  12   1   12.70    2.10
  -3  12  -1   16.60    1.80
   3  12   1   14.50    2.20
   3  12   1   14.20    2.10
   3  12   1   13.10    1.60
  -4 -12  -1   33.70    2.90
  -4 -12  -1   35.50    3.20
  -4 -12  -1   41.00    2.80
  -4 -12  -1   41.50    3.30
   4 -12   1   34.60    2.90
  -4  12  -1   39.20    3.00
   4  12   1   37.00    3.00
   4  12   1   38.40    2.80
   4  12   1   36.10    3.00
  -5 -12  -1    1.20    1.40
   5 -12   1   -1.20    1.20
  -5 -12  -1    0.10    1.10
  -5 -12  -1    1.30    0.90
  -5  12  -1    0.70    0.30
   5  12   1    2.50    1.20
   5  12   1    0.50    1.10
   5  12   1    1.80    1.30
   5  12   1    0.00    0.90
  -5  12  -1    0.50    0.30
  -6 -12  -1    9.10    2.40
  -6 -12  -1   10.90    2.40
   6 -12   1   14.70    2.40
  -6 -12  -1   14.80    2.80
  -6  12  -1   11.70    1.10
   6  12   1   11.00    2.60
   6  12   1   11.90    2.10
   6  12   1    9.20    2.00
  -6  12  -1   12.10    1.10
   6  12   1   12.80    2.50
   7 -12   1    0.00    1.40
  -7 -12  -1    0.00    2.50
  -7 -12  -1    1.20    1.60
   7  12   1    0.60    1.30
  -7  12  -1    0.90    0.70
   7  12   1   -0.80    1.40
  -7  12  -1   -0.80    0.80
  -8 -12  -1    3.00    2.20
   8  12   1   -1.90    1.80
  -8  12  -1    0.50    1.20
   8  12   1    0.70    1.40
  -8 -13   1    9.20    3.00
   8 -13  -1    7.70    2.40
   8  13  -1   10.60    2.90
  -8  13   1    6.00    1.60
   8  13  -1    6.50    2.30
   7 -13  -1    4.70    2.00
  -7 -13   1    4.60    1.80
  -7 -13   1    3.40    2.10
  -7  13   1    2.90    0.90
   7  13  -1    2.60    1.90
  -7  13   1    1.10    0.90
   7  13  -1    3.00    1.70
   7  13  -1   -2.80    1.80
  -6 -13   1    4.50    1.70
   6 -13  -1    2.90    1.40
  -6 -13   1    2.30    1.60
   6 -13  -1    3.80    0.50
   6 -13  -1    3.10    0.50
  -6 -13   1    0.40    1.70
  -6  13   1    2.50    0.90
   6  13  -1    1.70    1.30
   6  13  -1    5.40    1.70
   6  13  -1    6.10    2.10
   6  13  -1    3.40    1.70
  -5 -13   1   -0.40    0.90
  -5 -13   1   -0.60    1.20
   5 -13  -1    2.60    1.20
   5 -13  -1    1.90    0.50
  -5 -13   1    1.60    1.30
   5 -13  -1    1.30    0.40
   5  13  -1    1.60    1.20
  -5  13   1    2.20    0.70
  -5  13   1    1.20    0.60
   5  13  -1    1.70    1.40
   5  13  -1    2.10    1.30
   5  13  -1   -0.40    1.10
  -4 -13   1   23.40    2.50
   4 -13  -1   19.90    1.20
  -4 -13   1   22.60    2.50
   4 -13  -1   21.50    1.30
  -4 -13   1   20.80    2.30
  -4 -13   1   23.10    2.50
   4 -13  -1   21.20    2.50
   4  13  -1   21.30    2.40
   4  13  -1   20.80    2.30
  -4  13   1   21.60    1.40
   4  13  -1   22.00    2.90
   4  13  -1   18.90    2.80
  -3 -13   1  192.48    7.80
  -3 -13   1  192.28    7.60
   3 -13  -1  188.38    7.80
  -3 -13   1  168.88    7.50
  -3 -13   1  183.28    7.50
   3 -13  -1  186.18    6.10
   3 -13  -1  179.28    6.10
   3  13  -1  182.68    8.20
  -3  13   1  171.08    6.20
   3  13  -1  175.78    7.60
   3  13  -1  185.88    7.60
   3  13  -1  172.08    7.40
  -3  13   1  185.08    6.10
  -3  13   1  179.78    6.00
  -3  13   1  191.48    7.80
   3  13  -1  182.28    7.70
  -2 -13   1    6.00    1.30
   2 -13  -1    7.70    1.10
  -2 -13   1    7.10    1.50
   2 -13  -1    6.30    1.60
  -2 -13   1    9.10    1.60
  -2 -13   1    6.90    1.40
   2 -13  -1    9.20    1.70
   2 -13  -1    6.80    1.00
  -2  13   1    6.50    1.00
   2  13  -1   10.10    1.60
  -2  13   1    8.10    1.70
   2  13  -1    6.30    1.40
  -2  13   1    6.80    0.80
   2  13  -1    7.30    1.40
  -2  13   1    7.60    0.90
  -2  13   1    6.80    1.00
   2  13  -1    9.80    1.60
   2  13  -1    7.00    1.60
  -1 -13   1   96.59    4.20
  -1 -13   1   97.19    4.60
   1 -13  -1   97.39    4.00
   1 -13  -1   93.89    4.00
   1 -13  -1   94.59    3.50
  -1 -13   1   92.49    4.30
  -1 -13   1   93.39    4.40
  -1 -13   1   98.39    4.20
   1 -13  -1   95.39    4.50
   1 -13  -1   95.09    3.50
   1  13  -1   84.49    5.70
  -1  13   1   94.79    4.60
   1  13  -1   90.79    4.30
  -1  13   1   92.79    3.90
   1  13  -1   93.39    4.20
  -1  13   1   96.09    3.90
  -1  13   1   97.89    3.90
  -1  13   1   95.19    3.90
   1  13  -1   85.99    4.20
   1  13  -1   91.79    4.60
   0 -13  -1  115.79    4.90
   0 -13   1  112.69    4.70
   0 -13  -1  113.79    4.60
   0 -13  -1  116.09    4.90
   0 -13   1  111.29    5.10
   0 -13   1  115.69    4.30
   0 -13  -1  115.69    4.60
   0 -13   1  121.69    4.40
   0 -13   1  108.69    4.60
   0 -13  -1  113.99    5.00
   0  13  -1  117.79    4.70
   0  13   1  128.29    4.90
   0  13  -1  107.29    4.60
   0  13  -1  114.09    5.20
   0  13   1  120.39    5.20
   0  13   1  115.49    4.80
   0  13  -1  116.49    4.70
   0  13   1  112.89    4.80
   0  13  -1  114.79    4.60
   1 -13   1    0.10    0.50
  -1 -13  -1    0.10    0.60
  -1 -13  -1   -0.20    0.50
   1 -13   1    0.90    0.50
  -1 -13  -1    1.30    0.70
  -1 -13  -1    4.20    1.10
   1 -13   1    0.30    0.60
   1  13   1   -0.10    0.50
  -1  13  -1    0.00    0.50
   1  13   1    0.60    0.70
   1  13   1   -0.30    0.60
   1  13   1   -0.40    0.50
  -1  13  -1    0.60    0.40
  -1  13  -1    0.60    0.50
   1  13   1   -0.20    0.60
  -1  13  -1    0.80    0.40
  -1  13  -1    0.80    0.40
   2 -13   1   45.70    2.00
   2 -13   1   44.10    3.00
  -2 -13  -1   45.20    3.00
  -2 -13  -1   45.60    2.80
  -2 -13  -1   47.20    3.20
   2 -13   1   47.30    2.10
  -2 -13  -1   43.20    3.00
   2  13   1   43.00    3.00
   2  13   1   48.10    3.00
   2  13   1   47.60    3.10
  -2  13  -1   48.30    2.00
   2  13   1   49.30    3.00
  -2  13  -1   47.60    2.00
  -2  13  -1   46.00    1.70
  -2  13  -1   48.50    1.70
  -2  13  -1   49.00    3.10
   2  13   1   48.80    3.20
  -3 -13  -1   19.20    2.20
  -3 -13  -1   20.40    2.20
  -3 -13  -1   19.90    1.90
  -3 -13  -1   15.60    2.40
  -3 -13  -1   18.60    2.80
   3 -13   1   18.70    2.10
  -3  13  -1   18.30    0.80
   3  13   1   15.30    1.70
   3  13   1   16.70    1.90
   3  13   1   17.20    2.00
   3  13   1   19.00    2.50
  -3  13  -1   19.10    2.00
   3  13   1   21.20    2.30
  -4 -13  -1   14.90    2.50
  -4 -13  -1    9.90    1.80
  -4 -13  -1   10.20    2.00
   4 -13   1   13.30    2.30
  -4 -13  -1   11.90    2.30
   4  13   1   12.00    2.00
   4  13   1    9.40    1.90
   4  13   1   14.10    2.40
  -4  13  -1   12.40    2.20
   5 -13   1   20.90    3.00
  -5 -13  -1   20.80    2.50
  -5 -13  -1   22.80    3.30
   5  13   1   16.60    2.80
   5  13   1   19.20    2.90
  -5  13  -1   15.60    0.80
  -5  13  -1   17.40    0.90
   5  13   1   20.00    2.20
  -6 -13  -1   -1.90    1.60
   6 -13   1    1.10    1.40
  -6 -13  -1    0.50    1.30
  -6 -13  -1    1.70    1.70
  -6  13  -1    1.80    0.70
  -6  13  -1    0.80    0.50
   6  13   1    1.20    1.60
   6  13   1    0.00    1.40
   6  13   1    1.10    1.10
   6  13   1    0.60    1.30
  -7 -13  -1    4.20    2.10
   7 -13   1    0.30    1.50
   7  13   1    0.10    1.50
  -7  13  -1    0.90    0.80
   7  13   1    0.10    1.20
  -7  13  -1   -0.10    0.80
  -8 -14   1    2.20    2.30
   8 -14  -1    1.00    2.10
   8  14  -1    6.00    1.90
   8  14  -1    0.90    1.90
  -8  14   1    3.00    1.40
  -7 -14   1    1.40    1.60
  -7 -14   1    0.50    1.90
   7 -14  -1    2.80    1.60
   7  14  -1   -1.20    1.30
  -7  14   1    2.50    0.90
  -7  14   1    2.00    1.00
  -6 -14   1   -0.60    1.30
   6 -14  -1   -0.50    1.10
  -6 -14   1   -0.70    1.10
  -6 -14   1    0.10    1.70
   6  14  -1   -1.00    1.30
  -6  14   1    0.10    0.60
   6  14  -1    0.60    1.40
   6  14  -1   -0.90    1.00
  -6  14   1    0.90    0.60
   6  14  -1   -0.90    1.20
   5 -14  -1    1.80    0.40
  -5 -14   1    0.40    1.20
   5 -14  -1    2.30    0.50
  -5 -14   1    1.20    1.60
  -5 -14   1    0.30    1.20
   5 -14  -1    2.60    1.50
   5  14  -1    3.10    1.40
  -5  14   1    1.10    0.60
   5  14  -1    3.60    1.50
   5  14  -1    2.80    1.50
   5  14  -1    1.80    1.60
  -5  14   1    2.90    0.70
   4 -14  -1   41.10    3.40
   4 -14  -1   38.70    1.90
  -4 -14   1   40.40    3.40
  -4 -14   1   49.70    3.60
   4 -14  -1   41.20    2.00
  -4 -14   1   40.20    3.20
  -4 -14   1   42.10    3.50
   4  14  -1   42.60    3.40
   4  14  -1   47.60    3.50
  -4  14   1   41.30    2.10
  -4  14   1   42.20    2.10
   4  14  -1   45.20    3.60
   4  14  -1   42.10    3.30
  -3 -14   1    1.90    1.10
   3 -14  -1    0.50    0.40
   3 -14  -1    1.50    1.20
  -3 -14   1    0.80    0.90
   3 -14  -1    1.00    0.40
  -3 -14   1   -0.20    0.90
  -3 -14   1    1.60    1.00
   3  14  -1   -0.30    0.50
  -3  14   1    1.40    0.50
  -3  14   1    0.70    1.00
   3  14  -1    0.50    0.90
   3  14  -1    0.90    0.70
   3  14  -1    2.20    1.00
  -3  14   1    0.50    0.50
  -3  14   1    0.80    0.50
   2 -14  -1    3.80    0.80
  -2 -14   1    4.60    1.30
   2 -14  -1    2.90    1.30
  -2 -14   1    2.60    1.10
  -2 -14   1    2.20    1.00
   2 -14  -1    4.00    0.90
  -2 -14   1    4.20    1.10
   2  14  -1    3.60    1.10
   2  14  -1    4.10    1.00
   2  14  -1    4.40    1.20
   2  14  -1    2.20    1.10
  -2  14   1    3.90    0.80
  -2  14   1    3.20    0.80
  -2  14   1    4.50    1.40
  -2  14   1    3.80    0.80
  -1 -14   1   20.10    1.80
  -1 -14   1   21.10    2.00
   1 -14  -1   20.50    1.30
   1 -14  -1   23.40    1.70
  -1 -14   1   19.90    1.70
  -1 -14   1   16.90    1.60
   1 -14  -1   18.50    1.60
   1 -14  -1   21.10    1.30
  -1 -14   1   19.40    1.90
   1 -14  -1   17.90    1.80
   1  14  -1   20.20    1.80
   1  14  -1   19.60    1.70
  -1  14   1   20.80    1.60
  -1  14   1   22.90    1.70
   1  14  -1   19.80    1.90
   1  14  -1   19.00    1.80
  -1  14   1   21.90    2.10
   1  14  -1   23.00    2.20
  -1  14   1   18.30    1.50
  -1  14   1   22.60    1.70
   0 -14  -1   88.09    3.90
   0 -14   1   87.89    4.10
   0 -14  -1   94.69    4.30
   0 -14   1   90.39    3.70
   0 -14   1   91.79    4.50
   0 -14   1   96.39    4.20
   0 -14  -1   98.69    4.10
   0 -14  -1   98.09    4.40
   0 -14  -1   86.29    4.30
   0  14  -1   92.29    4.00
   0  14   1   90.39    4.20
   0  14   1   90.49    4.20
   0  14  -1   93.79    4.10
   0  14  -1   93.79    4.00
   0  14  -1   86.39    4.00
   0  14   1   86.39    4.10
   0  14  -1   93.69    4.60
   0  14   1   94.19    4.50
   1 -14   1   25.20    2.20
  -1 -14  -1   32.10    2.40
   1 -14   1   26.10    1.70
   1 -14   1   25.10    1.70
  -1 -14  -1   26.00    2.20
  -1 -14  -1   25.60    2.10
  -1 -14  -1   23.90    2.10
  -1 -14  -1   24.80    2.00
   1  14   1   25.30    2.10
   1  14   1   24.90    2.20
  -1  14  -1   27.90    1.90
  -1  14  -1   24.90    1.60
  -1  14  -1   27.00    1.70
   1  14   1   29.10    2.20
  -1  14  -1   30.90    2.50
   1  14   1   23.90    2.10
  -1  14  -1   27.20    1.70
   1  14   1   27.10    2.20
  -2 -14  -1    6.60    1.50
  -2 -14  -1    7.60    1.50
   2 -14   1    6.60    0.80
   2 -14   1    6.60    0.80
  -2 -14  -1    8.00    1.60
  -2 -14  -1    7.00    1.40
  -2 -14  -1    8.40    1.60
  -2  14  -1    5.80    0.60
   2  14   1    6.20    1.40
  -2  14  -1    6.30    1.00
   2  14   1   10.60    1.70
  -2  14  -1    6.40    0.70
  -2  14  -1    7.80    1.00
   2  14   1    7.80    1.60
   2  14   1    8.20    1.50
   2  14   1    7.80    1.50
  -3 -14  -1   69.29    4.10
  -3 -14  -1   74.79    4.30
  -3 -14  -1   71.99    3.90
   3 -14   1   72.89    4.20
  -3 -14  -1   66.99    4.30
  -3 -14  -1   77.39    4.50
   3 -14   1   73.19    2.20
   3 -14   1   65.99    2.20
  -3  14  -1   72.69    2.50
   3  14   1   68.49    4.10
   3  14   1   72.99    4.00
   3  14   1   68.99    4.20
   3  14   1   76.29    4.50
   3  14   1   67.89    4.20
  -3  14  -1   72.69    2.50
  -3  14  -1   75.39    4.30
   4 -14   1   15.20    2.50
  -4 -14  -1   12.40    2.40
  -4 -14  -1   10.00    2.20
  -4 -14  -1    9.60    2.00
   4  14   1   11.20    2.10
   4  14   1    7.20    1.70
  -4  14  -1    9.30    2.00
   4  14   1   10.70    2.20
   5 -14   1    2.50    1.50
  -5 -14  -1    5.10    1.80
  -5 -14  -1    2.70    1.60
  -5 -14  -1    2.70    1.50
   5  14   1    2.70    1.30
   5  14   1    4.30    1.70
  -5  14  -1    2.90    0.40
  -5  14  -1    3.50    0.40
   5  14   1    3.00    1.60
   5  14   1    3.30    1.70
  -6 -14  -1    1.00    1.60
  -6 -14  -1    3.30    1.70
   6 -14   1    3.10    1.40
  -6 -14  -1   -0.50    1.80
   6  14   1   -1.80    1.00
   6  14   1   -1.00    1.50
  -6  14  -1    3.10    0.60
   6  14   1    0.70    1.20
   6  14   1    0.70    1.30
   7 -14   1    3.40    1.60
  -7 -14  -1    6.00    2.40
  -7  14  -1    8.20    1.10
   7  14   1    7.80    2.30
  -7  14  -1    7.80    1.20
   7  14   1    7.80    1.90
   7 -15  -1    7.10    2.20
  -7 -15   1    6.70    2.30
  -7 -15   1    3.10    2.10
   7  15  -1    6.50    1.90
  -7  15   1    5.20    1.30
   7  15  -1    2.40    1.70
  -6 -15   1   -0.80    1.60
  -6 -15   1    2.10    1.60
  -6  15   1    0.80    0.70
   6  15  -1    1.40    1.30
   6  15  -1    3.40    1.70
   6  15  -1    2.00    1.50
  -6  15   1    0.70    0.70
   6  15  -1    1.10    2.00
   5 -15  -1   19.80    1.10
  -5 -15   1   24.00    3.30
  -5 -15   1   20.70    3.30
   5 -15  -1   23.90    2.80
   5 -15  -1   19.80    1.00
   5  15  -1   22.60    3.20
   5  15  -1   21.30    3.30
   5  15  -1   24.10    3.70
   5  15  -1   19.40    3.00
  -5  15   1   20.40    1.40
  -5  15   1   20.70    1.50
  -4 -15   1   68.39    4.50
  -4 -15   1   84.79    5.10
   4 -15  -1   76.19    3.00
   4 -15  -1   71.99    2.90
   4 -15  -1   78.29    4.80
  -4 -15   1   80.39    4.80
  -4  15   1   70.79    3.10
   4  15  -1   74.29    4.60
   4  15  -1   77.39    4.70
  -4  15   1   73.79    3.20
   4  15  -1   78.19    5.00
   4  15  -1   83.79    4.80
  -4  15   1   73.09    4.70
  -3 -15   1  100.09    5.40
  -3 -15   1   92.59    5.10
  -3 -15   1   99.89    5.10
   3 -15  -1   98.79    3.90
   3 -15  -1   99.79    5.40
   3 -15  -1   96.09    3.80
   3  15  -1   94.39    5.10
  -3  15   1  110.69    5.50
  -3  15   1  100.79    3.90
   3  15  -1   94.29    5.10
  -3  15   1   95.59    3.40
  -3  15   1   99.09    3.90
   3  15  -1   95.79    5.10
   3  15  -1   97.19    5.20
   2 -15  -1  148.09    5.60
   2 -15  -1  152.68    5.60
  -2 -15   1  151.68    6.40
  -2 -15   1  145.69    6.50
  -2 -15   1  154.58    6.70
  -2  15   1  155.58    6.80
   2  15  -1  144.19    6.50
   2  15  -1  141.59    6.30
  -2  15   1  152.88    5.60
   2  15  -1  160.58    6.70
  -2  15   1  152.18    5.40
  -2  15   1  146.89    5.50
   2  15  -1  140.99    6.40
   2  15  -1  149.49    6.60
   1 -15  -1    6.20    1.10
  -1 -15   1    4.50    1.30
  -1 -15   1    7.30    1.30
  -1 -15   1    7.00    1.30
   1 -15  -1    7.10    1.40
   1 -15  -1    6.40    0.90
  -1  15   1    7.40    1.80
   1  15  -1    7.70    1.40
  -1  15   1    5.60    1.30
   1  15  -1    5.80    1.30
   1  15  -1    6.30    1.30
   1  15  -1    5.60    1.10
  -1  15   1    7.20    1.30
  -1  15   1    6.20    1.10
   0 -15  -1  139.59    6.40
   0 -15   1  176.08    6.30
   0 -15   1  166.98    6.40
   0 -15   1  170.18    6.30
   0 -15  -1  168.58    6.10
   0 -15  -1  161.88    6.50
   0 -15  -1  164.98    6.50
   0  15   1  166.48    6.90
   0  15  -1  162.78    6.20
   0  15   1  146.99    6.20
   0  15   1  155.98    6.30
   0  15  -1  164.98    6.70
   0  15  -1  159.48    6.30
   0  15   1  160.98    6.30
  -1 -15  -1    0.10    0.70
  -1 -15  -1   -0.60    0.60
  -1 -15  -1   -0.10    0.60
  -1 -15  -1    0.60    0.70
   1 -15   1    0.50    0.50
  -1 -15  -1    1.00    0.70
   1 -15   1   -0.30    0.40
   1  15   1    0.30    0.80
   1  15   1    0.70    0.60
  -1  15  -1    0.60    0.90
   1  15   1    0.20    0.80
   1  15   1   -0.10    0.60
  -1  15  -1    1.10    0.50
  -1  15  -1    0.40    0.50
   1  15   1    0.20    0.60
  -1  15  -1    0.00    0.50
  -2 -15  -1   30.90    2.40
  -2 -15  -1   34.30    2.70
  -2 -15  -1   34.70    2.80
   2 -15   1   35.10    1.90
  -2 -15  -1   33.80    2.60
  -2 -15  -1   28.90    2.50
   2 -15   1   32.40    1.80
   2  15   1   33.80    2.70
  -2  15  -1   35.30    2.80
   2  15   1   32.60    2.70
   2  15   1   33.60    2.70
   2  15   1   32.80    2.60
   2  15   1   31.70    2.50
  -2  15  -1   32.10    1.60
  -2  15  -1   31.60    1.80
  -2  15  -1   32.80    1.80
  -3 -15  -1   24.30    2.60
  -3 -15  -1   26.50    2.50
   3 -15   1   22.40    1.00
  -3 -15  -1   26.00    3.60
  -3 -15  -1   22.40    2.40
   3 -15   1   21.70    1.00
   3 -15   1   22.70    2.50
  -3  15  -1   21.70    1.20
  -3  15  -1   22.90    1.20
   3  15   1   20.50    2.30
  -3  15  -1   20.00    2.40
   3  15   1   23.40    2.60
   3  15   1   23.20    2.80
   3  15   1   24.80    2.50
  -4 -15  -1    1.20    1.30
  -4 -15  -1    3.40    1.50
   4 -15   1    0.80    1.20
  -4 -15  -1    1.50    1.30
  -4  15  -1    1.50    0.30
   4  15   1    1.10    1.10
  -4  15  -1    1.00    1.20
   4  15   1   -0.40    1.30
  -4  15  -1    1.40    0.30
   4  15   1    0.90    1.20
  -5 -15  -1    0.40    1.10
  -5 -15  -1   -0.70    1.30
   5 -15   1   -0.10    0.90
  -5 -15  -1    0.70    1.40
   5  15   1    0.50    1.20
   5  15   1    0.50    1.40
  -5  15  -1    0.10    0.20
   5  15   1    1.30    1.40
   5  15   1   -0.50    1.00
   6 -15   1    1.80    1.60
  -6 -15  -1    0.60    1.90
  -6 -15  -1    3.40    1.70
  -6  15  -1    2.60    0.60
   6  15   1    2.80    1.90
   6  15   1    1.80    1.80
   6  15   1    0.90    1.10
   6  15   1    6.10    1.90
  -6  15  -1    2.90    0.60
   7 -15   1    1.90    1.80
  -7  15  -1    0.70    0.80
  -7  15  -1    1.80    0.70
   7  15   1    4.60    1.70
   7  15   1    2.70    1.70
   7 -16  -1    3.40    1.70
  -7 -16   1   -0.20    2.20
  -7 -16   1    2.00    1.80
   7  16  -1    2.60    2.00
  -7  16   1    1.40    1.00
   7  16  -1    1.50    1.80
  -7  16   1    3.10    1.10
  -6 -16   1    0.60    1.40
  -6 -16   1    2.10    1.80
   6 -16  -1    5.00    1.90
   6  16  -1    3.60    1.70
   6  16  -1    5.60    2.00
  -6  16   1    3.10    0.80
   6  16  -1    4.90    1.90
  -6  16   1    2.40    0.70
   6  16  -1    0.60    1.70
   5 -16  -1   31.00    3.20
  -5 -16   1   28.70    3.20
   5 -16  -1   24.90    1.10
   5 -16  -1   24.70    1.10
  -5 -16   1   26.00    3.50
   5  16  -1   31.50    3.10
   5  16  -1   22.70    3.40
   5  16  -1   25.70    3.00
  -5  16   1   25.10    1.70
   5  16  -1   25.70    3.00
   4 -16  -1    9.10    0.90
  -4 -16   1    8.30    1.90
  -4 -16   1   10.60    2.20
  -4 -16   1   11.00    2.20
   4 -16  -1   11.70    2.40
  -4  16   1    9.60    1.10
   4  16  -1    7.30    2.00
  -4  16   1    9.10    1.20
   4  16  -1    8.20    2.00
  -4  16   1   11.00    2.30
   4  16  -1   11.70    2.30
   4  16  -1    6.70    1.70
  -3 -16   1   37.10    3.20
   3 -16  -1   35.40    2.00
  -3 -16   1   34.00    3.00
   3 -16  -1   34.60    2.00
   3 -16  -1   37.40    3.10
  -3 -16   1   33.90    2.80
  -3  16   1   43.80    3.40
   3  16  -1   34.30    3.00
  -3  16   1   38.00    1.80
   3  16  -1   35.80    3.00
  -3  16   1   36.00    2.10
  -3  16   1   37.20    2.10
   3  16  -1   36.50    3.10
   3  16  -1   35.00    3.00
   3  16  -1   38.50    3.40
  -2 -16   1   11.30    2.10
  -2 -16   1   11.30    1.90
  -2 -16   1    9.10    1.70
   2 -16  -1   10.10    1.40
  -2  16   1    9.50    1.30
   2  16  -1   11.80    2.00
   2  16  -1    7.70    1.80
  -2  16   1    9.70    1.10
   2  16  -1    8.60    1.70
  -2  16   1   10.10    1.10
   2  16  -1   10.80    1.70
   2  16  -1    8.10    1.70
  -2  16   1   10.60    2.00
   1 -16  -1   12.60    1.10
   1 -16  -1   13.80    1.50
  -1 -16   1   11.40    1.80
  -1 -16   1   13.90    1.50
  -1 -16   1   11.00    2.10
   1 -16  -1   13.60    1.50
  -1  16   1   14.80    1.50
  -1  16   1   13.00    1.40
   1  16  -1   14.40    2.20
   1  16  -1   14.70    1.60
  -1  16   1   12.50    2.20
   1  16  -1   15.00    2.10
   0 -16  -1   37.70    2.30
   0 -16   1   36.90    2.60
   0 -16  -1   35.80    2.50
   0 -16   1   36.20    2.40
   0 -16   1   34.80    2.10
   0  16  -1   36.30    2.90
   0  16  -1   34.70    2.40
   0  16   1   35.40    2.50
   0  16   1   36.90    2.90
   0  16  -1   38.00    2.50
   0  16  -1   31.20    2.60
   0  16   1   38.80    3.00
   1 -16   1   12.70    1.30
   1 -16   1   14.80    1.40
  -1 -16  -1   15.70    2.30
  -1 -16  -1   12.00    1.70
  -1 -16  -1   12.30    1.90
  -1  16  -1   15.00    1.40
   1  16   1   13.50    1.60
   1  16   1   15.10    2.10
   1  16   1   15.20    2.10
  -1  16  -1   11.50    1.20
  -1  16  -1   11.00    1.90
   1  16   1   13.90    1.90
  -1  16  -1   13.80    1.30
   1  16   1   13.20    2.30
   2 -16   1   25.20    1.60
  -2 -16  -1   26.90    2.60
  -2 -16  -1   25.30    2.40
   2 -16   1   27.90    1.70
  -2 -16  -1   26.00    2.40
   2  16   1   25.80    2.40
   2  16   1   26.20    2.40
  -2  16  -1   28.60    2.70
  -2  16  -1   28.80    1.70
   2  16   1   25.60    2.40
   2  16   1   30.30    2.70
  -2  16  -1   28.30    1.70
   2  16   1   28.20    2.50
  -3 -16  -1    0.50    1.10
   3 -16   1    0.30    0.30
  -3 -16  -1   -0.80    0.90
   3 -16   1    2.10    1.20
   3 -16   1    0.40    0.40
  -3  16  -1   -0.20    1.00
   3  16   1    0.10    1.10
   3  16   1   -0.90    0.80
  -3  16  -1    0.60    0.40
  -3  16  -1    1.10    0.50
   3  16   1    0.90    1.10
   3  16   1    2.10    1.10
   3  16   1    0.40    1.00
   4 -16   1    3.70    1.60
  -4 -16  -1    1.40    1.40
  -4 -16  -1    4.00    1.60
   4  16   1    4.00    1.60
  -4  16  -1    2.90    1.40
  -4  16  -1    3.70    0.50
   4  16   1    2.90    1.50
  -4  16  -1    4.00    0.50
   4  16   1    3.60    1.50
  -5 -16  -1    5.20    2.00
   5 -16   1    1.50    1.40
  -5 -16  -1    1.40    1.40
   5  16   1    2.30    1.50
   5  16   1    4.70    1.90
   5  16   1    6.00    1.70
  -5  16  -1    3.10    0.40
   5  16   1    3.60    1.60
  -6 -16  -1    4.90    1.90
  -6 -16  -1    4.70    2.30
   6 -16   1    5.50    1.90
  -6  16  -1    3.60    0.50
   6  16   1    1.40    1.40
  -6  16  -1    3.20    0.60
   6  16   1    3.50    1.80
   6  16   1    5.30    2.00
  -7 -16  -1   -3.10    1.90
   7 -16   1   -2.40    1.30
   7  16   1   -0.80    1.50
  -7  16  -1   -0.30    0.50
   7  16   1   -3.30    1.10
  -7 -17   1   -1.20    1.60
   7 -17  -1    1.00    1.90
  -7 -17   1   -2.50    2.30
   7  17  -1   -1.30    1.70
   7  17  -1   -2.20    1.60
  -7  17   1   -0.50    0.70
  -7  17   1    0.30    0.90
  -6 -17   1    3.20    2.00
  -6 -17   1    2.10    2.10
   6 -17  -1    2.80    1.70
   6  17  -1    5.00    2.10
   6  17  -1    6.20    2.20
   6  17  -1    5.00    2.00
  -6  17   1    4.60    1.00
   6  17  -1    4.80    2.00
  -6  17   1    5.40    1.10
  -5 -17   1   32.30    3.50
   5 -17  -1   29.50    1.20
   5 -17  -1   30.30    1.20
  -5 -17   1   34.70    3.40
   5 -17  -1   35.00    3.50
   5  17  -1   28.50    3.80
  -5  17   1   29.50    1.90
   5  17  -1   29.20    4.30
   5  17  -1   32.90    3.30
   5  17  -1   31.40    3.40
  -5  17   1   31.70    2.00
   4 -17  -1    2.40    0.60
   4 -17  -1    0.90    1.20
   4 -17  -1    1.40    0.50
  -4 -17   1    3.10    1.30
  -4 -17   1    3.00    1.40
  -4 -17   1    3.50    1.60
  -4  17   1    2.80    1.50
   4  17  -1    3.50    1.50
   4  17  -1    1.80    1.20
   4  17  -1    1.90    1.40
  -4  17   1    1.40    0.60
  -4  17   1    2.00    0.80
  -3 -17   1    9.00    1.90
  -3 -17   1    5.50    1.60
   3 -17  -1    8.30    1.20
  -3 -17   1    8.20    1.90
   3 -17  -1   10.80    2.20
   3 -17  -1    7.70    1.20
  -3  17   1    7.50    0.90
   3  17  -1    5.30    1.50
  -3  17   1   10.10    1.30
   3  17  -1    7.20    1.80
   3  17  -1    8.10    1.80
  -3  17   1    7.80    1.20
  -3  17   1    6.60    1.90
   3  17  -1    8.00    1.90
  -2 -17   1    0.80    0.80
  -2 -17   1    0.30    0.80
   2 -17  -1   -0.10    0.40
   2  17  -1   -0.50    0.70
  -2  17   1    0.80    1.00
  -2  17   1   -0.20    0.60
   2  17  -1    0.50    1.10
  -2  17   1    0.10    0.50
   2  17  -1    0.40    1.00
  -2  17   1    1.20    0.70
   1 -17  -1   97.19    3.70
   1 -17  -1   89.49    4.30
  -1 -17   1   92.19    4.70
  -1 -17   1   99.79    4.50
  -1 -17   1   95.79    4.90
   1 -17  -1   91.59    4.40
   1  17  -1   89.19    4.60
  -1  17   1   88.39    4.20
   1  17  -1   93.79    4.70
  -1  17   1   97.39    4.40
  -1  17   1   88.89    4.20
  -1  17   1   92.79    5.00
   1  17  -1   95.59    5.10
   1  17  -1   85.59    4.40
   0 -17  -1    8.10    1.30
   0 -17  -1    8.10    1.60
   0 -17   1    7.30    1.50
   0 -17   1    7.40    1.40
   0 -17  -1   13.10    1.50
   0 -17   1    7.00    1.10
   0  17  -1    7.90    1.80
   0  17  -1    8.20    1.50
   0  17  -1    8.50    1.30
   0  17   1    9.00    1.50
   0  17   1    4.90    1.20
   0  17   1    8.70    1.70
   1 -17   1    0.30    0.50
  -1 -17  -1    0.40    0.80
   1 -17   1    0.30    0.60
  -1 -17  -1    0.20    0.60
  -1 -17  -1    0.60    0.70
   1  17   1   -0.20    0.90
   1  17   1    1.00    1.00
   1  17   1    1.70    0.90
  -1  17  -1    0.30    0.50
  -1  17  -1    0.50    0.60
  -1  17  -1    1.30    0.90
  -1  17  -1    0.80    0.50
   1  17   1    0.10    0.60
   2 -17   1   13.80    1.20
   2 -17   1   15.50    1.40
  -2 -17  -1   16.10    2.40
  -2 -17  -1   12.90    2.20
  -2 -17  -1   12.90    2.20
  -2  17  -1   14.80    1.30
  -2  17  -1   16.80    1.40
   2  17   1   15.90    2.40
  -2  17  -1   13.70    2.30
  -2  17  -1   12.80    1.30
   2  17   1   14.60    2.10
   2  17   1   14.80    2.30
  -3 -17  -1    3.90    1.40
   3 -17   1    3.40    0.60
  -3 -17  -1    3.70    1.50
   3  17   1    2.30    1.20
   3  17   1    3.40    1.40
   3  17   1    3.30    1.40
  -3  17  -1    5.00    0.80
  -3  17  -1    3.60    0.70
   3  17   1    3.40    1.50
  -3  17  -1    4.50    1.70
  -4 -17  -1    3.50    1.60
  -4 -17  -1    1.50    1.50
   4 -17   1    3.60    1.60
   4  17   1   -0.50    1.40
   4  17   1    1.90    1.50
  -4  17  -1    3.30    0.50
  -4  17  -1    4.70    1.80
  -4  17  -1    4.00    0.60
   4  17   1    3.60    1.40
  -5 -17  -1    6.40    2.00
   5 -17   1    1.60    1.20
  -5 -17  -1    4.30    1.90
   5  17   1    3.80    1.50
   5  17   1    3.90    1.90
  -5  17  -1    3.10    0.50
   5  17   1    2.50    1.50
   5  17   1    1.50    1.40
  -5  17  -1    3.10    0.40
   6 -17   1   -0.10    1.50
  -6 -17  -1    0.20    1.90
  -6 -17  -1    1.00    1.70
  -6  17  -1    1.80    0.40
   6  17   1    3.60    1.80
   6  17   1    1.40    1.50
   6  17   1    1.20    1.60
  -6  17  -1    1.40    0.40
   7 -17   1    6.00    2.10
  -7 -17  -1    7.50    2.70
   7  17   1    5.80    2.00
  -7  17  -1    4.70    0.80
  -7  17  -1    4.00    0.80
   7  17   1    2.60    2.20
  -7 -18   1   -4.90    1.70
   7 -18  -1    4.10    2.50
  -7  18   1    2.60    1.00
   7  18  -1    3.30    2.10
   7  18  -1    3.00    2.10
  -7  18   1    1.70    0.90
   6 -18  -1    5.40    2.00
  -6 -18   1    2.90    2.00
   6  18  -1    6.20    2.40
  -6  18   1    5.30    1.10
  -6  18   1    4.80    1.00
   6  18  -1    6.50    2.30
   6  18  -1    5.90    2.10
  -5 -18   1   12.80    2.70
  -5 -18   1   16.20    2.70
   5  18  -1   18.20    3.10
   5  18  -1   16.30    3.00
   5  18  -1   13.60    2.70
  -5  18   1   13.90    1.40
   4 -18  -1   15.40    1.20
  -4 -18   1   13.40    2.50
   4 -18  -1   13.30    1.10
  -4 -18   1   13.00    2.50
   4 -18  -1   14.70    2.80
   4  18  -1   14.80    2.50
  -4  18   1   18.50    3.10
   4  18  -1   16.70    2.80
   4  18  -1   13.20    2.60
  -4  18   1   13.50    1.30
  -4  18   1   15.00    1.30
   3 -18  -1   66.49    4.50
  -3 -18   1   61.79    4.30
  -3 -18   1   52.19    3.90
  -3 -18   1   56.79    4.00
   3 -18  -1   60.09    3.00
   3 -18  -1   60.69    3.00
   3  18  -1   59.19    4.20
  -3  18   1   58.09    3.00
  -3  18   1   59.19    3.00
   3  18  -1   58.89    4.20
   3  18  -1   49.50    3.60
  -3  18   1   57.79    2.50
  -3  18   1   63.59    4.40
  -2 -18   1    0.90    1.00
  -2 -18   1    0.30    0.80
   2 -18  -1    2.70    0.90
  -2 -18   1    1.10    0.90
   2  18  -1    0.10    1.00
  -2  18   1    0.40    0.70
   2  18  -1    2.20    1.40
  -2  18   1    0.80    0.90
  -2  18   1    1.30    0.80
   2  18  -1    2.00    1.10
  -2  18   1    1.20    0.70
   1 -18  -1   61.79    3.50
   1 -18  -1   63.39    3.40
  -1 -18   1   56.79    3.30
  -1 -18   1   62.59    3.70
   1 -18  -1   64.79    2.80
  -1 -18   1   64.59    3.90
   1  18  -1   60.99    3.70
   1  18  -1   60.49    3.60
  -1  18   1   65.49    4.20
   1  18  -1   52.99    3.50
  -1  18   1   59.69    3.30
   1  18  -1   66.89    4.20
  -1  18   1   61.09    3.40
  -1  18   1   56.49    3.20
   0 -18   1   53.69    2.80
   0 -18  -1   51.99    3.40
   0 -18  -1   53.49    3.00
   0 -18   1   59.39    3.40
   0 -18  -1   50.99    3.30
   0 -18   1   57.79    3.50
   0  18   1   51.49    3.30
   0  18  -1   56.09    3.20
   0  18   1   48.20    3.10
   0  18  -1   62.59    3.40
   0  18   1   51.29    3.70
   0  18  -1   60.89    4.00
  -1 -18  -1   21.90    2.10
  -1 -18  -1   22.70    2.40
  -1 -18  -1   21.20    2.00
   1 -18   1   20.50    1.80
   1 -18   1   23.00    2.00
  -1  18  -1   25.30    2.60
  -1  18  -1   23.40    1.80
   1  18   1   23.00    2.30
   1  18   1   19.30    2.00
   1  18   1   19.70    2.30
  -1  18  -1   23.00    2.00
   1  18   1   22.70    2.30
  -1  18  -1   18.70    1.60
  -2 -18  -1    8.40    1.80
  -2 -18  -1    9.60    1.90
  -2 -18  -1   11.70    2.10
   2 -18   1   10.20    1.40
   2 -18   1   10.20    1.20
   2  18   1   11.80    2.50
   2  18   1   10.30    2.00
  -2  18  -1   10.30    2.10
   2  18   1   12.90    2.20
   2  18   1   12.30    2.00
  -2  18  -1   11.80    1.20
  -2  18  -1   11.20    1.30
  -2  18  -1    9.40    0.90
   3 -18   1    7.30    1.10
   3 -18   1    8.20    0.80
  -3 -18  -1    4.10    1.70
  -3 -18  -1    7.40    2.40
  -3 -18  -1    5.80    1.70
   3  18   1    5.20    1.60
  -3  18  -1    6.50    1.00
   3  18   1    3.50    1.70
  -3  18  -1    7.60    1.10
  -3  18  -1    6.40    1.70
   3  18   1    6.00    1.80
   3  18   1    5.60    1.90
  -4 -18  -1    0.10    1.50
   4 -18   1   -0.40    1.20
  -4 -18  -1   -0.10    1.20
  -4  18  -1    0.00    1.50
   4  18   1   -1.70    1.00
  -4  18  -1    0.80    0.50
   4  18   1    1.20    1.20
   4  18   1    1.10    1.00
  -4  18  -1    1.00    0.50
   5 -18   1    5.50    1.90
  -5 -18  -1    0.50    1.60
  -5 -18  -1    3.00    1.80
  -5  18  -1    0.10    1.40
   5  18   1    1.70    1.40
   5  18   1    1.80    1.40
  -5  18  -1    3.10    0.50
  -5  18  -1    2.90    0.50
   5  18   1    1.80    1.40
  -6 -18  -1   -2.40    1.20
   6 -18   1    0.80    1.60
  -6 -18  -1   -4.20    1.80
   6  18   1    0.20    1.60
   6  18   1   -1.40    1.40
  -6  18  -1    0.70    0.30
  -6  18  -1    0.10    0.30
   6  18   1    0.90    1.40
  -7 -18  -1   -3.80    1.80
   7 -18   1    0.20    1.50
  -7  18  -1    0.00    0.50
   7  18   1   -0.60    1.40
   7  18   1    0.50    1.60
  -7  18  -1    0.40    0.50
   7 -19  -1    1.80    1.90
  -7 -19   1    3.90    2.30
   7  19  -1    2.20    1.80
  -7  19   1    2.10    1.10
   7  19  -1    2.50    2.10
  -7  19   1    1.70    0.90
   6 -19  -1    0.20    1.50
  -6 -19   1    1.70    1.80
   6  19  -1   -2.50    1.40
  -6  19   1    0.40    0.70
   6  19  -1   -1.10    1.20
  -6  19   1    1.00    0.70
   6  19  -1   -3.30    1.30
  -5 -19   1    1.40    1.60
  -5 -19   1   -2.70    1.30
   5 -19  -1    1.40    1.20
   5  19  -1    1.30    1.50
   5  19  -1    1.90    1.50
  -5  19   1    1.00    0.70
   5  19  -1    1.30    1.30
  -4 -19   1    6.40    2.00
   4 -19  -1    9.60    2.50
  -4 -19   1    9.00    2.30
   4 -19  -1    8.60    1.00
   4 -19  -1    8.20    1.00
  -4 -19   1   10.80    2.60
  -4  19   1    8.40    2.10
   4  19  -1    8.50    2.20
   4  19  -1   10.30    2.30
  -4  19   1   10.90    1.50
  -4  19   1    8.00    1.30
  -3 -19   1    7.40    2.00
   3 -19  -1    5.80    1.70
   3 -19  -1    5.80    1.10
  -3 -19   1    7.80    1.80
  -3 -19   1    5.40    1.50
   3 -19  -1    6.50    1.20
  -3  19   1    8.70    1.40
   3  19  -1    7.20    1.90
  -3  19   1    5.80    1.20
  -3  19   1    5.60    1.70
   3  19  -1    6.90    1.70
   3  19  -1    3.60    1.70
   3  19  -1    7.90    1.90
  -2 -19   1   41.70    3.20
   2 -19  -1   40.70    2.60
  -2 -19   1   35.10    3.00
  -2 -19   1   46.50    3.50
   2  19  -1   38.90    3.30
  -2  19   1   38.00    3.30
   2  19  -1   38.60    3.20
  -2  19   1   40.20    2.40
  -2  19   1   35.50    2.40
   2  19  -1   32.90    2.90
  -2  19   1   37.10    2.50
  -1 -19   1  150.58    6.80
   1 -19  -1  145.29    6.20
  -1 -19   1  149.79    6.20
   1 -19  -1  150.08    5.30
   1 -19  -1  158.88    6.40
  -1 -19   1  146.59    6.60
   1  19  -1  147.69    7.00
   1  19  -1  144.89    6.50
  -1  19   1  139.89    6.00
  -1  19   1  137.59    6.10
   1  19  -1  150.08    7.20
  -1  19   1  138.49    5.90
   1  19  -1  138.59    6.50
  -1  19   1  148.89    7.00
   0 -19   1    5.10    1.00
   0 -19  -1    3.80    1.10
   0 -19   1    4.30    1.20
   0 -19  -1    4.50    1.20
   0 -19   1    4.20    1.20
   0 -19  -1    3.90    1.30
   0  19   1    3.10    1.20
   0  19  -1    4.20    1.50
   0  19   1    2.80    0.90
   0  19   1    8.20    1.50
   0  19  -1    6.00    1.20
   0  19  -1    4.10    1.10
   0  19   1    3.80    1.50
   1 -19   1   49.90    2.90
  -1 -19  -1   53.29    3.80
   1 -19   1   52.29    3.10
  -1 -19  -1   49.20    3.40
  -1 -19  -1   53.19    3.40
   1  19   1   48.40    3.40
   1  19   1   48.40    3.40
  -1  19  -1   48.50    2.80
  -1  19  -1   52.49    3.10
   1  19   1   45.10    3.20
   1  19   1   51.89    3.70
  -1  19  -1   52.29    3.70
  -1  19  -1   52.49    2.90
  -2 -19  -1   59.89    4.20
   2 -19   1   57.59    3.00
   2 -19   1   63.29    3.00
  -2 -19  -1   55.49    3.90
  -2 -19  -1   56.39    3.90
  -2  19  -1   57.39    2.90
  -2  19  -1   55.49    2.60
  -2  19  -1   61.59    3.10
   2  19   1   59.39    4.00
   2  19   1   53.89    3.70
   2  19   1   63.19    4.10
   2  19   1   53.59    3.90
  -2  19  -1   62.89    4.30
   3 -19   1   38.30    1.90
  -3 -19  -1   39.30    3.60
  -3 -19  -1   40.00    3.40
  -3 -19  -1   33.70    3.60
   3  19   1   35.00    3.30
  -3  19  -1   36.50    2.10
   3  19   1   35.20    3.10
  -3  19  -1   41.60    3.60
  -3  19  -1   35.30    2.10
   4 -19   1   -1.80    1.10
  -4 -19  -1   -0.90    0.90
  -4  19  -1    0.50    0.50
   4  19   1   -1.00    0.90
  -4  19  -1    0.00    0.40
  -4  19  -1    0.70    1.20
   4  19   1    1.20    1.30
   4  19   1    0.30    1.50
  -5 -19  -1    1.90    1.50
  -5 -19  -1    3.20    1.60
   5  19   1    0.40    1.30
  -5  19  -1    0.60    0.40
   5  19   1    1.90    1.50
   5  19   1    3.80    1.50
   6 -19   1   -0.70    1.40
  -6 -19  -1   -0.60    1.80
  -6 -19  -1   -1.60    2.20
   6  19   1    1.40    1.90
   6  19   1    1.30    1.90
  -6  19  -1    2.00    0.40
   6  19   1    2.10    1.50
  -7 -19  -1   -2.70    1.90
  -7  19  -1   -0.10    0.40
  -7 -20   1   -1.80    2.00
   7 -20  -1   -3.00    1.60
   7  20  -1    3.50    2.10
  -7  20   1   -0.20    0.80
  -7  20   1   -0.30    1.00
   7  20  -1    0.50    1.90
   6 -20  -1    2.60    1.90
  -6 -20   1    2.30    2.10
  -6 -20   1    6.90    2.40
  -6  20   1    3.00    0.90
   6  20  -1   -1.70    2.00
  -6  20   1    2.60    0.80
   6  20  -1    3.30    2.10
   6  20  -1    1.80    1.80
   5 -20  -1    2.60    1.50
  -5 -20   1    2.70    1.80
  -5 -20   1   -0.50    1.20
   5  20  -1   -0.20    1.40
   5  20  -1    2.60    1.60
  -4 -20   1    7.90    1.90
  -4 -20   1    6.40    1.90
   4 -20  -1    6.40    1.00
   4 -20  -1    7.70    1.10
   4  20  -1    3.90    1.60
  -4  20   1    9.90    2.40
  -4  20   1    4.50    1.10
   4  20  -1    6.60    2.00
   4  20  -1    7.60    2.20
  -4  20   1    6.80    1.50
  -3 -20   1    1.80    1.40
   3 -20  -1    0.20    0.50
   3 -20  -1    0.10    1.00
  -3 -20   1    2.20    1.30
   3 -20  -1    0.80    0.60
  -3 -20   1    0.80    1.20
   3  20  -1   -0.50    1.10
   3  20  -1   -1.10    0.90
  -3  20   1   -0.40    0.60
   3  20  -1   -0.70    1.00
   3  20  -1   -0.50    1.20
  -3  20   1    0.10    0.60
  -3  20   1    1.40    1.30
  -2 -20   1   10.10    2.10
   2 -20  -1    9.30    1.50
  -2 -20   1    7.80    1.90
  -2 -20   1    9.80    2.00
  -2  20   1    9.20    1.30
  -2  20   1   11.60    1.70
   2  20  -1   11.40    2.20
  -2  20   1   12.90    1.50
  -2  20   1   11.30    2.40
   2  20  -1   10.60    1.80
   2  20  -1    9.20    2.20
   2  20  -1    8.10    2.00
  -1 -20   1    0.30    0.90
   1 -20  -1    0.70    0.80
   1 -20  -1    0.20    0.70
   1 -20  -1    0.60    0.60
  -1 -20   1    0.30    0.70
  -1 -20   1    0.00    0.70
  -1  20   1    1.90    1.30
  -1  20   1   -0.10    0.70
  -1  20   1    0.90    0.70
  -1  20   1    1.20    0.80
   1  20  -1   -0.30    0.90
   1  20  -1    0.60    0.80
   0 -20   1    2.50    1.10
   0 -20  -1    1.10    0.90
   0 -20   1    2.80    0.80
   0 -20   1    0.60    0.90
   0 -20  -1    1.90    0.90
   0 -20  -1    3.50    1.20
   0  20  -1    1.50    1.20
   0  20   1    3.20    1.00
   0  20  -1    2.20    0.80
   0  20   1    2.70    1.20
   0  20   1    1.60    1.20
   0  20  -1    3.30    1.00
   0  20   1    2.40    0.90
  -1 -20  -1    3.20    1.30
  -1 -20  -1    4.50    1.20
   1 -20   1    4.60    1.20
   1 -20   1    4.20    1.10
  -1 -20  -1    6.00    1.50
  -1  20  -1    3.90    1.00
  -1  20  -1    5.40    1.10
   1  20   1    5.80    1.40
   1  20   1    4.10    1.60
   1  20   1    3.30    1.40
  -1  20  -1    3.60    1.20
   1  20   1    5.40    1.60
  -1  20  -1    4.10    1.80
   2 -20   1    4.00    1.00
  -2 -20  -1    5.30    1.60
  -2 -20  -1    5.40    1.60
   2 -20   1    4.80    1.00
  -2  20  -1    4.60    1.10
  -2  20  -1    5.00    1.10
   2  20   1    4.80    1.50
  -2  20  -1    4.90    0.90
   2  20   1    2.20    1.50
  -2  20  -1    5.80    1.70
   2  20   1    6.80    1.90
   2  20   1    6.40    1.60
  -3 -20  -1    0.30    1.20
  -3 -20  -1    0.80    1.20
   3 -20   1    0.80    0.50
  -3 -20  -1    2.20    1.30
  -3  20  -1    0.60    0.60
  -3  20  -1    0.30    1.30
   3  20   1   -0.30    0.90
   3  20   1   -1.50    0.90
   3  20   1    0.60    1.20
  -4 -20  -1    3.60    1.60
  -4 -20  -1   -1.60    1.20
   4 -20   1    1.30    1.40
  -4  20  -1    1.40    0.60
   4  20   1   -0.80    1.20
  -4  20  -1   -0.20    1.10
  -4  20  -1    0.10    0.50
   4  20   1    2.30    1.60
   5 -20   1   -0.40    1.40
  -5 -20  -1   -0.60    1.60
  -5 -20  -1   -0.60    1.50
   5  20   1   -2.40    1.10
  -5  20  -1    0.40    0.40
  -5  20  -1    0.40    1.40
  -5  20  -1    0.40    0.50
   5  20   1   -1.20    1.60
   5  20   1   -1.30    1.50
   6 -20   1   20.70    3.70
  -6 -20  -1   10.20    2.80
  -6  20  -1   13.70    0.80
  -6  20  -1   15.10    0.80
   6  20   1   17.20    3.40
   6  20   1   19.80    3.00
   6 -21  -1    2.10    1.80
  -6 -21   1   -1.00    1.70
  -6 -21   1    4.40    2.40
   6  21  -1    0.90    1.80
  -6  21   1    1.70    1.00
   6  21  -1    5.70    2.50
   6  21  -1   -0.10    1.40
  -6  21   1    1.20    0.80
   5 -21  -1    8.40    2.30
  -5 -21   1    8.20    2.30
  -5 -21   1    7.30    2.40
   5  21  -1   10.40    2.40
   5  21  -1   11.10    2.50
  -5  21   1    7.40    1.30
   5  21  -1    5.60    2.00
  -4 -21   1    0.80    1.40
  -4 -21   1    4.20    1.80
   4 -21  -1    1.30    0.70
   4 -21  -1    1.60    0.60
   4 -21  -1    1.60    1.70
  -4  21   1    0.70    1.60
   4  21  -1   -0.10    1.50
  -4  21   1    2.20    1.00
  -4  21   1    1.30    0.80
   4  21  -1    2.30    1.70
   4  21  -1    1.00    1.30
   3 -21  -1    0.30    0.60
  -3 -21   1   -1.30    1.00
   3 -21  -1    0.70    0.60
  -3 -21   1   -1.00    1.10
  -3 -21   1    0.50    1.20
   3 -21  -1    0.80    1.60
  -3  21   1    0.50    1.30
   3  21  -1    1.10    1.30
  -3  21   1    0.40    0.70
   3  21  -1   -0.70    1.00
   3  21  -1    0.20    1.20
  -3  21   1   -0.10    0.70
   3  21  -1   -0.70    1.00
   2 -21  -1    1.00    0.70
  -2 -21   1    1.10    1.10
  -2 -21   1   -2.20    0.80
  -2 -21   1    1.50    1.40
  -2  21   1    0.70    0.90
   2  21  -1    1.10    1.30
   2  21  -1    0.80    1.20
   2  21  -1    1.60    1.20
  -2  21   1    1.00    1.40
  -2  21   1   -0.40    0.80
   2  21  -1   -2.20    0.90
  -2  21   1    2.00    0.80
   1 -21  -1    1.90    1.00
  -1 -21   1   -1.80    0.70
   1 -21  -1    3.20    1.20
  -1 -21   1    0.90    0.90
  -1 -21   1    0.60    0.90
  -1  21   1    1.90    1.00
  -1  21   1    0.70    0.90
   1  21  -1    2.00    1.20
  -1  21   1    0.30    0.60
  -1  21   1    1.70    1.40
   1  21  -1    0.50    0.90
   1  21  -1    1.80    1.40
   0 -21  -1   -0.60    0.60
   0 -21  -1   -0.20    0.90
   0 -21  -1   -0.30    0.70
   0 -21   1   -0.30    0.60
   0 -21   1   -1.30    0.70
   0 -21   1   -1.60    0.60
   0  21   1   -0.40    1.00
   0  21   1    2.40    0.90
   0  21   1    1.00    0.80
   0  21  -1    0.00    0.80
   0  21   1    0.40    0.80
   0  21  -1    2.10    1.40
   1 -21   1   19.60    2.00
  -1 -21  -1   23.00    2.20
  -1 -21  -1   21.40    2.40
   1 -21   1   24.00    2.20
  -1 -21  -1   26.50    2.70
  -1  21  -1   20.00    2.00
   1  21   1   21.20    2.40
  -1  21  -1   21.20    2.60
   1  21   1   24.70    2.40
   1  21   1   16.60    2.80
  -1  21  -1   21.40    2.10
   1  21   1   21.10    2.50
  -1  21  -1   22.40    1.90
   2 -21   1   87.99    4.10
   2 -21   1   90.89    4.10
  -2 -21  -1   98.09    5.30
  -2 -21  -1   91.69    5.60
  -2 -21  -1   80.59    5.00
   2  21   1   87.49    5.30
  -2  21  -1   96.09    5.60
  -2  21  -1   89.49    4.30
  -2  21  -1   80.49    3.60
   2  21   1   95.39    5.40
  -2  21  -1   91.39    4.20
   2  21   1   80.89    5.00
   2  21   1   88.79    5.30
   3 -21   1   20.30    1.50
  -3 -21  -1   23.30    3.20
  -3 -21  -1   22.70    3.40
  -3 -21  -1   19.20    2.90
  -3  21  -1   20.90    1.80
  -3  21  -1   21.40    1.80
  -3  21  -1   25.80    3.00
   3  21   1   22.40    2.70
   3  21   1   23.50    2.80
   3  21   1   20.30    3.10
   4 -21   1   -2.30    1.40
  -4 -21  -1   -0.20    1.20
  -4 -21  -1    4.00    1.60
   4  21   1    1.40    1.20
   4  21   1    0.20    1.40
  -4  21  -1    2.50    0.70
  -4  21  -1    1.40    1.60
  -4  21  -1    2.40    0.70
   4  21   1    2.80    1.60
  -5 -21  -1    1.00    1.70
   5 -21   1    3.20    1.80
  -5 -21  -1   -1.30    1.50
   5  21   1   -0.50    1.50
  -5  21  -1    2.00    1.60
   5  21   1    0.40    1.70
  -5  21  -1    1.20    0.50
  -5  21  -1    0.50    0.60
   5  21   1   -1.60    1.10
   6 -21   1    4.90    2.10
  -6 -21  -1   10.90    3.30
  -6 -21  -1    5.50    2.50
  -6  21  -1    6.00    0.60
  -6  21  -1    6.20    0.60
   6  21   1    4.90    2.10
  -6 -22   1    0.90    2.50
   6 -22  -1    0.30    2.00
  -6 -22   1   -5.00    1.70
  -6  22   1   -0.40    0.90
   6  22  -1    0.30    1.90
   6  22  -1   -1.50    1.70
  -6  22   1    0.80    0.80
   6  22  -1    3.00    2.40
   5 -22  -1    5.90    2.20
  -5 -22   1    5.30    2.40
  -5 -22   1    1.20    1.80
   5  22  -1    2.20    1.40
   5  22  -1    3.60    1.70
   5  22  -1    3.90    1.70
   4 -22  -1    0.10    1.00
  -4 -22   1    0.60    1.40
  -4 -22   1    1.30    1.40
   4 -22  -1   -0.40    0.50
   4 -22  -1    0.20    0.60
  -4  22   1   -0.10    0.70
  -4  22   1   -1.90    1.30
  -4  22   1    0.20    0.80
   4  22  -1    2.10    1.80
   4  22  -1    5.50    2.20
  -3 -22   1    4.80    1.90
   3 -22  -1    4.50    1.10
  -3 -22   1    3.50    1.70
  -3 -22   1    4.00    1.50
   3  22  -1    6.50    1.90
  -3  22   1    6.60    1.40
   3  22  -1    3.40    1.80
   3  22  -1    2.10    1.60
   3  22  -1    4.60    1.70
   2 -22  -1    0.20    0.80
  -2 -22   1    0.00    1.10
  -2 -22   1    0.20    1.00
  -2 -22   1   -1.90    0.80
  -2  22   1    0.00    0.80
  -2  22   1   -0.10    0.80
   2  22  -1    1.50    1.40
  -2  22   1   -0.10    0.80
   2  22  -1   -0.30    1.10
   2  22  -1   -0.70    1.00
   2  22  -1   -1.60    1.00
  -2  22   1   -0.10    0.90
  -1 -22   1   -1.10    1.00
  -1 -22   1   -1.00    0.90
   1 -22  -1   -0.20    1.00
   1 -22  -1    1.40    0.90
   1 -22  -1   -0.30    0.60
  -1 -22   1    0.30    0.70
  -1  22   1   -0.20    0.80
  -1  22   1    0.40    0.80
  -1  22   1    1.00    1.40
   1  22  -1   -0.50    1.00
   1  22  -1   -0.10    0.90
   1  22  -1    1.90    1.10
  -1  22   1    0.00    0.90
   0 -22   1    4.70    1.40
   0 -22  -1    5.30    1.40
   0 -22  -1    4.90    1.40
   0 -22  -1    4.60    1.40
   0 -22   1    4.50    1.10
   0 -22   1    6.60    1.60
   0  22   1    5.70    1.50
   0  22   1    6.70    1.90
   0  22  -1    5.50    1.60
   0  22   1    4.30    1.40
   0  22   1    5.80    1.40
   0  22  -1    7.00    2.10
   0  22  -1    4.20    1.30
   1 -22   1   39.10    2.80
  -1 -22  -1   42.50    3.60
  -1 -22  -1   42.40    3.10
   1 -22   1   39.20    2.90
  -1 -22  -1   39.50    3.20
  -1  22  -1   39.30    2.80
  -1  22  -1   42.80    2.70
   1  22   1   40.50    3.40
   1  22   1   38.80    3.10
  -1  22  -1   39.10    2.90
   1  22   1   38.30    3.50
   1  22   1   43.20    3.50
  -1  22  -1   42.40    3.80
   2 -22   1    4.10    1.00
   2 -22   1    4.40    1.10
  -2 -22  -1    6.10    1.70
  -2 -22  -1    5.80    1.80
  -2 -22  -1    2.30    1.40
  -2  22  -1    2.50    1.10
   2  22   1    3.00    1.20
   2  22   1    3.40    1.70
   2  22   1    2.40    1.50
  -2  22  -1    3.50    1.10
  -2  22  -1    6.00    1.50
   2  22   1    2.80    1.50
  -3 -22  -1    1.00    1.40
  -3 -22  -1   -1.90    1.30
  -3 -22  -1    2.40    1.50
  -3  22  -1    3.90    2.00
   3  22   1    2.50    1.50
  -3  22  -1    3.10    0.80
   3  22   1   -1.00    1.30
   3  22   1    2.20    1.60
   4 -22   1    0.90    1.40
  -4 -22  -1    2.30    1.70
  -4 -22  -1    0.60    1.70
   4  22   1    4.10    1.60
  -4  22  -1    4.80    2.00
  -4  22  -1    2.50    0.80
  -4  22  -1    4.60    0.90
   4  22   1    4.20    1.80
   4  22   1    2.30    1.60
   5 -22   1    2.10    1.70
  -5 -22  -1    5.80    2.10
  -5 -22  -1    0.60    2.00
  -5  22  -1    1.90    0.70
   5  22   1    3.10    2.10
  -5  22  -1    1.30    0.60
   5  22   1   -1.00    1.70
  -5  22  -1    3.20    1.90
   6 -22   1   -2.10    1.80
  -6 -22  -1    2.00    2.50
  -6 -22  -1    0.30    1.90
   6  22   1    4.90    2.20
  -6  22  -1    1.40    0.50
   6  22   1    1.30    2.20
  -6  22  -1    0.90    0.50
  -6 -23   1    1.00    1.80
  -6 -23   1   -2.20    2.30
   6 -23  -1   -3.80    1.70
   6  23  -1   -5.40    2.00
  -6  23   1   -0.20    0.80
   6  23  -1   -0.60    1.70
  -6  23   1    0.20    0.90
   6  23  -1    2.50    2.60
  -5 -23   1   -1.80    1.60
   5 -23  -1    0.60    1.70
  -5 -23   1    0.80    1.70
   5  23  -1    0.20    1.70
  -5  23   1   -0.50    0.80
   5  23  -1   -1.10    1.60
   5  23  -1   -0.80    1.70
   4 -23  -1    2.90    0.80
  -4 -23   1    6.20    2.10
   4 -23  -1    5.10    2.20
  -4 -23   1    3.20    1.80
   4 -23  -1    1.60    0.70
   4  23  -1   -0.90    1.50
   4  23  -1    3.80    2.00
  -4  23   1    2.90    1.90
  -4  23   1    4.90    1.20
   4  23  -1    2.90    1.80
  -4  23   1    2.80    1.00
   3 -23  -1    4.30    2.00
   3 -23  -1    3.80    1.00
  -3 -23   1    4.10    2.00
   3 -23  -1    5.10    1.20
  -3 -23   1    3.20    1.80
  -3 -23   1    5.80    1.90
   3  23  -1    3.50    1.90
   3  23  -1    4.80    1.70
  -3  23   1    5.80    1.50
  -3  23   1    4.60    2.20
  -3  23   1    4.00    1.00
   3  23  -1    3.50    1.70
   2 -23  -1    2.30    1.10
  -2 -23   1    1.80    1.40
  -2 -23   1    3.40    1.70
  -2 -23   1    0.90    1.40
  -2  23   1    2.70    1.10
  -2  23   1    1.90    1.20
   2  23  -1    3.40    1.60
   2  23  -1    2.80    1.30
  -2  23   1    2.80    1.40
   2  23  -1    3.90    1.60
   2  23  -1    2.00    1.30
  -1 -23   1   27.80    2.70
   1 -23  -1   34.50    2.90
  -1 -23   1   22.70    2.60
   1 -23  -1   30.20    1.90
  -1 -23   1   24.60    2.80
   1  23  -1   36.90    3.00
   1  23  -1   33.10    3.50
  -1  23   1   29.00    2.40
   1  23  -1   28.10    3.00
  -1  23   1   29.50    3.30
  -1  23   1   23.00    2.40
  -1  23   1   29.20    2.70
   0 -23  -1    4.20    1.40
   0 -23  -1    1.00    0.80
   0 -23   1    3.80    1.30
   0 -23   1    3.80    1.30
   0  23  -1    2.60    1.00
   0  23   1    0.30    1.40
   0  23   1    3.00    1.30
   0  23   1    0.50    0.80
   0  23  -1    3.90    1.40
   0  23   1    2.60    1.40
   0  23  -1    1.80    1.60
  -1 -23  -1   13.80    2.60
   1 -23   1   10.90    1.80
   1 -23   1   11.10    1.90
  -1 -23  -1    9.90    1.80
  -1 -23  -1    9.50    1.90
  -1  23  -1   12.10    2.60
  -1  23  -1   10.40    1.70
  -1  23  -1   11.90    2.00
   1  23   1   12.30    2.10
   1  23   1   10.80    2.20
  -1  23  -1   10.10    1.80
   1  23   1   15.60    2.70
   1  23   1   10.80    2.10
  -2 -23  -1    2.90    1.30
  -2 -23  -1   -0.70    1.20
  -2 -23  -1    0.50    1.30
   2 -23   1    2.80    0.90
   2  23   1   -0.10    1.00
  -2  23  -1    1.20    1.00
   2  23   1    3.90    1.60
   2  23   1    1.80    1.30
  -2  23  -1    1.10    1.10
  -3 -23  -1    2.80    1.60
  -3 -23  -1    4.20    1.90
  -3 -23  -1    5.80    2.00
   3 -23   1    5.50    0.90
   3  23   1    2.10    1.60
   3  23   1    6.00    1.80
  -3  23  -1    3.50    1.20
  -3  23  -1    2.10    1.70
   3  23   1    2.00    1.50
  -3  23  -1    3.60    1.10
   4 -23   1    3.70    2.00
  -4 -23  -1    2.40    2.00
  -4 -23  -1    4.70    2.30
   4  23   1    2.60    2.00
  -4  23  -1    3.90    1.00
  -4  23  -1    3.40    0.90
   4  23   1    8.10    2.20
  -4  23  -1    5.70    2.00
   4  23   1    4.30    2.00
  -5 -23  -1    6.00    2.20
  -5 -23  -1   12.30    3.20
   5 -23   1    9.30    2.70
  -5  23  -1    8.90    2.20
  -5  23  -1   10.10    1.20
   5  23   1    7.40    2.60
   5  23   1   10.90    2.40
   5  23   1    9.20    2.70
  -5  23  -1   10.20    1.20
  -6 -23  -1   -2.70    2.90
   6 -23   1   -0.80    1.90
   6  23   1   -1.50    1.50
   6  23   1   -0.20    2.40
  -6  23  -1   -0.20    0.50
  -6 -24   1    3.00    2.40
  -6 -24   1   -3.40    1.90
   6  24  -1    0.20    2.70
   6  24  -1   -2.00    2.10
  -6  24   1   -0.40    1.10
   6  24  -1    0.40    1.80
  -5 -24   1    2.00    2.60
  -5 -24   1   -0.70    2.10
   5 -24  -1    3.50    2.20
  -5  24   1   -1.20    0.90
  -5  24   1    0.20    0.80
   5  24  -1   -0.90    1.60
   5  24  -1   -4.40    1.60
   5  24  -1   -2.20    1.70
  -4 -24   1   -2.90    1.30
   4 -24  -1    0.40    1.70
   4 -24  -1    1.10    0.70
  -4 -24   1   -1.00    1.40
   4 -24  -1    0.20    0.60
  -4  24   1    0.10    1.00
  -4  24   1    0.70    1.40
  -4  24   1    1.20    0.90
   4  24  -1    0.10    1.50
   4  24  -1   -0.20    1.30
   4  24  -1   -0.60    1.50
  -3 -24   1    0.40    1.50
   3 -24  -1    2.80    1.80
   3 -24  -1    0.40    1.00
  -3 -24   1    0.30    1.50
  -3 -24   1    0.00    1.40
  -3  24   1    1.10    1.10
   3  24  -1    2.80    1.70
   3  24  -1    1.10    1.70
  -3  24   1    3.30    1.80
  -3  24   1    3.60    1.20
   3  24  -1    2.30    2.00
   2 -24  -1   25.20    2.40
  -2 -24   1   22.90    2.60
  -2 -24   1   21.80    3.20
  -2 -24   1   23.00    3.30
  -2  24   1   21.30    2.30
   2  24  -1   20.90    4.00
  -2  24   1   20.00    2.10
   2  24  -1   25.40    3.50
  -2  24   1   24.00    2.50
   2  24  -1   22.20    3.20
  -2  24   1   25.80    3.90
   2  24  -1   24.30    2.90
   1 -24  -1   21.80    2.40
  -1 -24   1   20.00    3.00
   1 -24  -1   19.90    3.00
  -1 -24   1   16.00    2.50
  -1 -24   1   18.10    2.10
  -1  24   1   16.70    2.00
   1  24  -1   22.30    3.70
   1  24  -1   14.80    2.50
   1  24  -1   21.20    2.30
  -1  24   1   22.30    2.90
  -1  24   1   22.50    2.50
   0 -24  -1    5.80    1.40
   0 -24  -1    6.40    1.80
   0 -24   1    5.80    1.60
   0 -24   1    5.60    1.40
   0 -24  -1    3.50    1.60
   0  24  -1    6.90    1.70
   0  24  -1    5.70    1.60
   0  24   1    3.80    1.90
   0  24   1    6.50    1.80
   0  24  -1    5.20    2.20
   0  24   1    3.70    1.40
   0  24   1    3.70    1.30
   1 -24   1    9.30    1.70
  -1 -24  -1    8.20    1.90
  -1 -24  -1    6.40    1.70
  -1 -24  -1    8.70    2.00
   1  24   1    8.10    2.10
  -1  24  -1    7.00    1.50
   1  24   1    8.30    2.00
   1  24   1   11.40    2.50
   1  24   1    6.30    1.70
  -1  24  -1    6.00    1.60
   2 -24   1   24.90    2.20
  -2 -24  -1   25.70    2.80
  -2 -24  -1   18.50    2.80
   2 -24   1   23.60    2.10
  -2 -24  -1   24.20    3.60
  -2  24  -1   22.20    2.30
   2  24   1   24.80    3.60
  -2  24  -1   22.20    2.20
   2  24   1   21.50    3.30
   2  24   1   25.30    3.00
  -2  24  -1   17.10    3.30
   2  24   1   21.70    3.10
  -3 -24  -1    0.60    1.50
   3 -24   1    1.90    0.60
  -3 -24  -1    2.50    1.70
  -3 -24  -1    1.70    1.40
   3  24   1   -0.30    1.40
  -3  24  -1    3.10    1.00
  -3  24  -1    0.20    1.10
  -3  24  -1    1.30    0.90
   3  24   1    1.40    1.50
  -4 -24  -1   -1.90    1.40
   4 -24   1    2.60    1.90
  -4 -24  -1    1.60    1.70
  -4  24  -1    1.50    1.50
   4  24   1    1.30    1.30
   4  24   1    1.10    1.70
   4  24   1    0.00    1.40
  -4  24  -1    0.20    0.80
  -4  24  -1    0.40    0.80
  -5 -24  -1    6.10    2.70
  -5 -24  -1    2.80    2.30
   5 -24   1    5.20    2.30
   5  24   1    4.60    2.10
   5  24   1    6.00    2.30
   5  24   1    6.30    2.60
  -5  24  -1    3.70    1.00
  -5  24  -1    9.40    2.60
  -5  24  -1    4.40    1.10
   5 -25  -1    4.00    2.30
  -5 -25   1    0.90    2.10
  -5  25   1    2.10    1.20
   5  25  -1    5.30    2.20
  -5  25   1    2.90    1.30
  -5  25   1    0.10    2.00
   5  25  -1    5.00    2.80
   5  25  -1    5.30    2.40
   4 -25  -1    4.30    2.20
  -4 -25   1    0.90    1.80
   4 -25  -1   -0.10    0.60
  -4 -25   1    4.30    1.80
   4 -25  -1    0.30    0.70
  -4  25   1   -1.60    1.00
   4  25  -1    1.70    1.70
  -4  25   1   -1.40    1.10
  -4  25   1    0.40    0.90
   4  25  -1   -1.00    1.20
   4  25  -1   -0.10    1.80
   3 -25  -1    4.30    1.10
  -3 -25   1    3.20    1.70
   3 -25  -1    2.60    1.30
  -3 -25   1    5.20    1.90
   3 -25  -1    7.70    2.40
  -3  25   1    6.10    2.10
  -3  25   1    1.50    1.20
   3  25  -1    6.50    2.00
   3  25  -1    2.10    1.80
  -3  25   1    3.90    1.40
   3  25  -1    2.00    1.70
  -2 -25   1    4.50    1.60
  -2 -25   1    4.30    1.70
  -2 -25   1    7.80    2.20
   2 -25  -1    6.30    1.60
  -2  25   1    5.20    1.50
  -2  25   1    5.20    1.60
  -2  25   1    5.70    1.60
   2  25  -1    6.00    2.20
   2  25  -1    5.80    1.90
   2  25  -1    6.40    1.90
   2  25  -1    7.50    2.20
  -2  25   1    6.90    2.20
   1 -25  -1   10.80    2.00
   1 -25  -1   10.90    2.10
  -1 -25   1   14.40    2.10
  -1 -25   1   10.40    2.70
  -1 -25   1   10.40    2.30
   1  25  -1    8.60    2.10
  -1  25   1   14.20    2.80
   1  25  -1   12.80    2.40
   1  25  -1   14.50    2.20
  -1  25   1   10.90    2.00
  -1  25   1   11.50    2.10
  -1  25   1    8.20    2.00
   1  25  -1   14.90    3.00
   0 -25  -1   27.50    2.70
   0 -25   1   24.20    2.00
   0 -25   1   24.90    2.80
   0 -25   1   26.70    2.70
   0 -25  -1   22.80    2.20
   0  25  -1   21.60    2.30
   0  25  -1   24.20    3.70
   0  25   1   26.50    2.60
   0  25   1   24.40    3.70
   0  25  -1   22.00    2.60
   0  25   1   23.60    2.60
   0  25   1   26.70    3.10
  -1 -25  -1   17.10    2.50
  -1 -25  -1   19.80    3.10
   1 -25   1   17.50    2.40
  -1 -25  -1   14.50    2.30
   1 -25   1   19.90    2.30
  -1  25  -1   18.00    2.30
   1  25   1   21.10    3.00
  -1  25  -1   13.40    2.90
  -1  25  -1   18.80    2.60
  -1  25  -1   15.50    2.40
   1  25   1   23.10    4.10
   1  25   1   18.20    2.90
   1  25   1   18.40    3.00
  -2 -25  -1   49.50    4.10
  -2 -25  -1   48.00    4.30
   2 -25   1   47.50    3.10
  -2 -25  -1   55.19    4.20
   2 -25   1   54.09    3.40
   2  25   1   48.80    4.00
  -2  25  -1   50.59    4.40
   2  25   1   45.70    4.20
   2  25   1   43.90    4.10
   2  25   1   49.00    4.10
  -2  25  -1   46.60    3.30
  -2  25  -1   49.50    3.40
   3 -25   1    4.00    1.00
  -3 -25  -1    3.00    1.80
  -3 -25  -1    2.40    1.80
   3 -25   1    2.40    0.90
  -3 -25  -1   -1.00    1.70
  -3  25  -1    1.30    1.70
   3  25   1    1.90    1.60
   3  25   1    4.40    1.80
   3  25   1    4.40    2.00
  -3  25  -1    0.60    0.90
  -3  25  -1    2.80    1.20
  -4 -25  -1    0.60    1.90
   4 -25   1    0.80    1.70
  -4 -25  -1    0.30    1.50
   4  25   1   -0.60    1.80
   4  25   1   -0.60    1.50
   4  25   1   -0.90    1.50
  -4  25  -1   -0.20    1.00
  -4  25  -1    0.20    1.60
  -4  25  -1    1.10    0.90
  -5 -25  -1   -3.00    2.10
   5 -25   1   -0.80    1.90
  -5 -25  -1    2.10    2.20
   5  25   1    0.40    1.60
  -5  25  -1    4.70    2.50
  -5  25  -1    2.40    0.90
   5  25   1    1.00    1.90
   5  25   1    4.70    2.70
  -5  25  -1    1.00    0.80
   5  26  -1   -0.60    2.10
  -5  26   1   -0.90    1.20
   5  26  -1    1.40    2.10
  -5  26   1   -0.70    2.40
  -5  26   1    1.80    1.30
   5  26  -1    3.20    2.20
   4 -26  -1    1.10    0.70
   4 -26  -1    0.90    2.00
   4 -26  -1    1.10    0.70
  -4 -26   1   -1.90    1.30
  -4  26   1    0.30    1.30
  -4  26   1    5.30    1.50
   4  26  -1    0.00    2.00
   4  26  -1   -1.00    1.80
  -4  26   1   -0.80    1.30
   4  26  -1   -3.30    1.30
  -3 -26   1   -1.80    1.50
   3 -26  -1    0.00    0.70
   3 -26  -1    0.40    1.80
   3 -26  -1    0.70    0.90
  -3  26   1    1.50    1.60
  -3  26   1    1.60    1.10
  -3  26   1    0.20    1.10
   3  26  -1   -0.80    1.50
   3  26  -1    1.60    1.70
   3  26  -1    1.70    1.70
  -2 -26   1    6.70    1.90
   2 -26  -1    4.80    1.40
  -2 -26   1    4.70    1.40
  -2 -26   1    7.40    2.10
  -2  26   1    4.30    1.60
  -2  26   1    3.00    1.50
  -2  26   1    5.60    2.30
   2  26  -1    4.70    1.70
   2  26  -1    1.70    1.40
  -2  26   1    3.30    1.40
   2  26  -1    0.10    1.90
  -1 -26   1    9.60    2.10
  -1 -26   1    7.20    1.50
   1 -26  -1    5.70    1.60
   1 -26  -1   10.20    2.00
  -1 -26   1    7.80    2.10
  -1  26   1   10.20    2.70
  -1  26   1    8.30    1.80
  -1  26   1    7.50    1.90
  -1  26   1    9.00    2.00
   1  26  -1    7.10    2.10
   1  26  -1    5.30    1.90
   1  26  -1    6.10    1.90
   0 -26   1    1.20    1.10
   0 -26   1    5.30    1.60
   0 -26  -1    2.40    1.30
   0 -26  -1    1.90    1.10
   0 -26  -1    3.80    1.60
   0  26  -1    0.40    1.20
   0  26  -1   -0.50    1.00
   0  26   1    2.50    1.40
   0  26  -1    1.20    1.40
   0  26  -1    0.40    1.30
   0  26   1    2.30    1.40
   0  26   1    0.50    1.40
   0  26   1    4.20    1.80
   1 -26   1    4.30    1.50
  -1 -26  -1    7.10    2.10
  -1 -26  -1    3.90    1.60
   1 -26   1    2.60    1.50
  -1  26  -1    1.80    1.50
   1  26   1    5.30    2.10
   1  26   1    4.40    1.70
  -1  26  -1    3.60    1.90
   1  26   1    3.30    1.80
  -1  26  -1    4.20    1.70
   2 -26   1    1.20    0.90
  -2 -26  -1    2.50    1.50
  -2 -26  -1    3.00    1.60
   2 -26   1    2.60    1.10
  -2  26  -1    4.20    1.20
   2  26   1    4.20    2.40
   2  26   1    1.80    1.70
   2  26   1    2.80    1.50
   2  26   1    3.20    1.60
  -2  26  -1    1.80    1.70
  -2  26  -1    1.70    1.10
   3 -26   1    0.00    0.70
  -3 -26  -1   -0.40    1.40
  -3 -26  -1   -0.40    1.80
   3 -26   1    1.70    0.80
  -3  26  -1    0.80    1.20
  -3  26  -1    4.80    2.20
   3  26   1   -0.70    1.70
  -3  26  -1   -0.30    0.80
   3  26   1    1.20    1.50
   3  26   1   -1.60    1.40
  -4 -26  -1   12.10    3.00
  -4 -26  -1   -0.40    1.70
   4 -26   1    1.70    2.10
   4  26   1    1.30    1.60
  -4  26  -1   -0.10    1.10
   4  26   1   -0.30    1.60
  -4  26  -1    0.90    1.60
  -4  26  -1   -1.20    0.80
   4  26   1   -1.30    1.90
   5 -26   1    3.20    2.10
  -5 -26  -1    3.10    2.60
   5  26   1    4.40    2.70
   5  26   1    4.10    2.40
  -5  26  -1    7.30    2.90
   5  26   1    7.00    2.40
  -5  26  -1    4.80    1.20
  -5  26  -1    4.10    1.20
   4 -27  -1    1.00    0.80
   4 -27  -1    0.50    2.50
  -4 -27   1    3.00    2.10
   4 -27  -1    0.90    0.80
   4  27  -1   -2.50    2.30
   4  27  -1   -1.40    1.60
  -4  27   1   -1.10    1.50
  -4  27   1    2.20    1.10
   3 -27  -1    4.40    2.20
   3 -27  -1    0.40    0.80
   3 -27  -1    2.00    1.00
  -3 -27   1    2.30    1.80
  -3  27   1    0.30    1.30
   3  27  -1    0.70    1.90
   3  27  -1    7.90    2.50
  -3  27   1    2.10    1.80
   3  27  -1    0.30    1.60
  -3  27   1    1.90    1.40
  -2 -27   1    4.40    2.50
  -2 -27   1    1.40    1.30
  -2 -27   1    2.10    1.40
   2 -27  -1   -0.50    1.10
  -2  27   1    2.70    1.30
   2  27  -1   -1.70    1.20
  -2  27   1    1.30    1.30
  -2  27   1   -0.60    1.20
   2  27  -1    0.30    1.50
   2  27  -1    4.20    2.00
   1 -27  -1   -0.40    1.20
  -1 -27   1    1.90    1.30
  -1 -27   1    4.00    1.50
   1 -27  -1    3.40    1.40
  -1 -27   1    2.30    1.50
   1  27  -1    4.30    2.10
  -1  27   1    5.10    1.90
   1  27  -1    1.60    1.70
  -1  27   1    0.80    1.30
  -1  27   1    5.00    1.70
  -1  27   1    2.40    1.60
   1  27  -1    2.90    1.50
   0 -27   1    0.00    1.20
   0 -27   1    0.90    1.30
   0 -27  -1    0.40    1.20
   0 -27  -1    0.00    1.20
   0  27  -1    0.80    1.50
   0  27   1   -2.40    1.90
   0  27  -1   -0.50    1.40
   0  27  -1   -0.20    1.40
   0  27   1   -0.60    1.30
   0  27  -1    1.40    1.50
   0  27   1   -0.50    1.30
   1 -27   1    5.90    1.80
  -1 -27  -1    4.00    1.50
   1 -27   1    2.10    1.40
  -1 -27  -1    4.50    1.60
  -1 -27  -1    3.70    1.70
  -1  27  -1    3.80    1.60
  -1  27  -1    4.80    1.60
   1  27   1    3.10    1.60
   1  27   1    4.50    1.80
  -1  27  -1    3.50    1.90
  -1  27  -1    4.80    1.50
   1  27   1    3.60    1.80
   1  27   1    0.00    2.00
   2 -27   1    1.60    1.00
   2 -27   1    2.40    1.60
  -2 -27  -1    0.70    1.60
  -2 -27  -1    1.80    1.70
   2  27   1    1.70    1.60
  -2  27  -1    2.60    1.80
   2  27   1    3.20    1.70
  -2  27  -1    0.90    1.30
   2  27   1    2.90    1.80
  -2  27  -1    1.40    1.30
  -3 -27  -1   -0.70    2.00
   3 -27   1    1.40    0.90
   3 -27   1   -0.70    1.90
   3 -27   1    1.00    0.80
  -3 -27  -1   -0.10    1.50
   3  27   1   -0.40    1.50
   3  27   1   -1.00    1.60
   3  27   1   -2.30    1.50
  -3  27  -1   -0.60    0.90
  -3  27  -1   -1.10    1.90
  -3  27  -1    2.80    1.40
  -4 -27  -1   -1.60    1.80
   4 -27   1   -1.90    2.10
  -4  27  -1   -1.10    2.00
   4  27   1   -3.30    2.00
   4  27   1   -1.20    2.00
   4  27   1   -2.40    1.30
  -4  27  -1    1.60    1.00
  -4  27  -1   -2.00    1.20
  -4 -28   1    2.40    1.80
   4 -28  -1    1.90    0.90
   4 -28  -1    2.30    0.90
   4  28  -1    2.90    2.40
   4  28  -1    0.00    1.80
  -4  28   1   -1.00    1.90
   3 -28  -1   12.50    1.90
  -3 -28   1   16.40    3.30
   3 -28  -1   15.10    2.10
   3 -28  -1   14.90    3.50
   3  28  -1    8.90    2.60
   3  28  -1   14.50    3.00
  -3  28   1    9.00    2.20
  -3  28   1   11.00    2.70
  -3  28   1   11.20    2.60
   2 -28  -1    3.30    1.50
  -2 -28   1    0.30    1.60
   2 -28  -1    1.00    1.30
   2 -28  -1   -0.50    1.20
  -2  28   1   -1.00    1.70
   2  28  -1   -0.80    1.90
   2  28  -1    0.40    1.40
   2  28  -1   -0.30    2.40
  -2  28   1    2.20    1.50
  -2  28   1    1.20    1.60
   1 -28  -1   19.00    2.80
  -1 -28   1   18.00    3.10
   1 -28  -1   17.40    2.90
  -1 -28   1   20.20    3.00
   1  28  -1   19.70    3.20
  -1  28   1   20.50    2.90
  -1  28   1   17.30    3.40
   1  28  -1   10.60    3.40
   1  28  -1   18.30    3.50
  -1  28   1   20.10    3.60
   0 -28  -1    5.80    1.80
   0 -28  -1    9.30    2.30
   0 -28   1   10.40    3.00
   0 -28   1    8.50    2.20
   0  28  -1    9.60    2.60
   0  28   1   10.90    2.60
   0  28  -1    8.00    2.30
   0  28  -1    8.30    2.20
   0  28   1    4.10    1.80
   1 -28   1   -1.20    1.00
   1 -28   1    2.00    1.30
  -1 -28  -1   -0.60    1.50
  -1  28  -1    1.40    1.50
   1  28   1   -3.80    1.30
  -1  28  -1    1.60    1.80
  -1  28  -1    0.90    1.90
   1  28   1    1.20    1.40
   2 -28   1    0.50    1.00
  -2 -28  -1    3.10    1.90
   2 -28   1    2.00    1.50
   2  28   1    2.90    2.30
   2  28   1    3.80    1.90
   2  28   1    2.80    2.00
  -2  28  -1    2.00    1.50
  -2  28  -1    3.50    2.00
  -2  28  -1    1.10    1.30
   3 -28   1    6.90    1.30
  -3 -28  -1    6.40    2.20
   3 -28   1    8.40    3.00
   3 -28   1    7.30    1.40
   3  28   1    8.20    3.20
  -3  28  -1    6.50    2.40
   3  28   1    5.40    2.30
   3  28   1    6.70    2.10
  -3  28  -1    7.80    1.90
  -3  28  -1    5.50    1.60
  -4 -28  -1    0.90    2.10
   4  28   1    0.20    1.60
   4  28   1    1.30    2.40
  -4  28  -1    3.60    1.70
   4 -29  -1   24.10    4.30
  -4 -29   1   16.70    3.70
   4 -29  -1   18.50    1.90
   4  29  -1   12.10    3.10
  -4  29   1   13.40    3.30
  -4  29   1   18.20    2.60
   3 -29  -1    2.70    1.20
  -3 -29   1    4.20    2.10
   3 -29  -1   -0.20    1.00
   3 -29  -1    3.50    2.20
   3  29  -1    4.10    2.20
  -3  29   1   -0.80    1.40
   3  29  -1    1.60    2.00
  -3  29   1   -2.00    1.60
  -2 -29   1    2.60    1.70
   2 -29  -1    1.10    1.20
   2 -29  -1    2.10    2.20
   2 -29  -1    2.10    1.30
  -2  29   1    0.50    1.40
  -2  29   1    0.90    2.10
   2  29  -1    2.70    1.80
   2  29  -1    2.10    2.20
   1 -29  -1   14.20    2.60
  -1 -29   1   22.20    3.70
   1 -29  -1   17.60    2.80
  -1  29   1   18.20    3.00
   1  29  -1   19.60    3.60
  -1  29   1   15.30    3.10
   1  29  -1   16.40    2.90
   0 -29  -1    9.70    2.30
   0 -29   1    6.20    1.90
   0  29   1    5.60    2.60
   0  29  -1    5.40    1.90
   0  29   1    8.80    2.20
   0  29  -1    7.80    2.60
  -1 -29  -1    0.90    1.50
   1 -29   1    1.90    1.40
   1 -29   1    2.70    1.40
   1  29   1    0.50    2.00
   1  29   1    2.60    1.70
  -1  29  -1    4.30    1.80
  -1  29  -1    5.60    2.30
   2 -29   1    1.30    1.00
  -2 -29  -1    3.30    1.90
   2 -29   1    0.50    1.10
  -2  29  -1    4.80    1.90
  -2  29  -1   -1.30    1.00
   2  29   1   -0.70    1.90
   2  29   1    0.70    1.70
  -2  29  -1    1.60    2.20
   3 -29   1   -0.10    0.80
   3 -29   1   -0.50    1.90
  -3 -29  -1    2.60    1.90
   3 -29   1    0.60    0.90
  -3  29  -1   -2.20    1.70
  -3  29  -1   -1.50    2.00
   3  29   1   -2.70    1.50
   3  29   1    3.00    2.20
   3 -30  -1    2.30    1.30
  -3 -30   1    3.60    2.40
   3 -30  -1    0.10    2.30
   3 -30  -1    2.50    1.20
   3  30  -1    0.30    2.30
  -3  30   1    0.20    1.90
  -3  30   1   -0.90    1.30
   3  30  -1    2.40    1.80
   2 -30  -1    5.30    1.70
  -2 -30   1    7.60    2.40
   2 -30  -1    2.00    2.60
   2 -30  -1    9.70    2.20
  -2  30   1    5.50    1.90
  -2  30   1    7.10    2.70
   2  30  -1    4.10    2.10
   2  30  -1    5.80    2.70
  -1 -30   1    5.60    2.40
  -1  30   1    6.90    2.40
   1  30  -1    0.80    1.70
  -1  30   1    4.10    1.80
   1  30  -1    7.90    2.40
   0 -30   1    5.20    2.10
   0 -30  -1    8.20    2.30
   0  30   1    4.40    2.00
   0  30  -1    3.90    2.40
   0  30  -1    3.60    1.90
   0  30   1    6.20    2.40
   1 -30   1    3.20    1.50
  -1 -30  -1    1.90    1.70
   1  30   1    5.90    2.00
   1  30   1    4.40    2.50
  -1  30  -1    0.60    2.00
  -1  30  -1    2.50    1.50
  -2 -30  -1    3.50    2.50
   2 -30   1    3.70    1.50
   2 -30   1    2.00    1.40
  -2  30  -1    1.70    1.70
  -2  30  -1    0.50    2.10
   2  30   1    0.20    1.70
   2  30   1    4.50    2.30
   3 -30   1    0.30    2.40
  -3 -30  -1    1.20    2.30
   3 -30   1    2.40    1.00
   3 -30   1    3.40    1.10
  -3  30  -1    6.20    2.60
  -3  30  -1    2.70    1.50
   3  30   1    3.50    2.10
   3  30   1    2.70    2.40
   2 -31  -1    2.40    2.40
   2 -31  -1    4.00    1.60
  -2 -31   1    0.10    2.20
   2  31  -1    2.40    2.00
  -2  31   1    3.20    2.40
  -2  31   1    3.10    1.90
  -1 -31   1    5.00    2.30
   1  31  -1   -0.60    2.20
  -1  31   1    3.20    1.90
   1  31  -1    0.40    1.70
   0 -31  -1    2.10    1.70
   0 -31   1    0.30    1.60
   0  31   1    2.10    1.80
   0  31   1    1.30    2.00
   0  31  -1   -2.10    1.80
   0  31  -1   -0.40    1.70
  -1 -31  -1    6.50    2.20
   1  31   1    3.40    1.80
   1  31   1    4.30    2.40
  -2 -31  -1    3.90    2.30
   2 -31   1    2.90    1.40
   2 -31   1    4.70    1.70
  -2  31  -1    4.20    1.90
  -2  31  -1    2.00    1.60
   2  31   1    5.10    2.70
   2  31   1    2.60    2.10
  -1 -32   1    0.10    2.80
  -1  32   1    4.70    2.10
   1  32  -1    5.50    2.30
  -1  32   1    2.50    2.30
   1  32  -1    7.10    2.80
   0 -32  -1   -1.40    1.50
   0 -32   1   -1.80    1.70
   0  32   1    4.60    2.30
   0  32  -1    2.30    2.50
   0  32  -1    0.40    1.60
   1 -32   1    3.30    1.60
  -1 -32  -1    5.60    2.50
  -1  32  -1    4.80    2.50
   1  32   1   -4.10    1.80
   1  32   1    0.60    1.80
  -1  32  -1   -0.30    1.50
  -8   0   2    1.90    1.60
   8   0  -2    2.00    1.40
   8   0  -2    3.70    1.50
   8   0  -2    0.70    1.30
  -8   0   2   -1.60    2.00
  -7   0   2    2.40    1.40
  -7   0   2    0.60    1.10
   7   0  -2    1.60    1.10
   7   0  -2    7.00    1.90
   7   0  -2    2.30    1.10
  -7   0   2    2.40    1.40
   6   0  -2   15.20    2.50
   6   0  -2   14.60    2.20
   6   0  -2   14.40    2.00
  -6   0   2   12.70    2.00
  -6   0   2   13.90    2.10
   6   0  -2   14.30    2.20
  -6   0   2   13.60    2.00
   5   0  -2    0.00    0.40
   5   0  -2   -0.90    0.70
  -5   0   2   -0.60    0.60
  -5   0   2    0.50    0.60
  -5   0   2   -0.20    0.60
   5   0  -2    0.60    0.70
   5   0  -2    0.50    0.80
  -4   0   2  153.38    6.00
  -4   0   2  153.18    6.00
  -4   0   2  154.38    6.30
   4   0  -2  153.28    6.40
   4   0  -2  160.08    6.10
   4   0  -2  141.29    5.50
  -4   0   2  157.98    6.00
   4   0  -2  161.68    5.70
   4   0  -2  159.38    6.10
   3   0  -2   -0.70    0.30
   3   0  -2   -0.60    0.30
   3   0  -2    0.00    0.60
   3   0  -2    0.10    0.40
  -3   0   2   -0.20    0.50
  -3   0   2   -0.10    0.50
   3   0  -2   -0.30    0.40
  -3   0   2   -0.60    0.40
  -2   0   2   10.50    1.00
   2   0  -2    8.70    0.80
  -2   0   2    7.60    0.80
   2   0  -2    8.90    1.00
   2   0  -2    9.10    1.00
   2   0  -2   10.00    1.00
  -2   0   2    9.10    0.90
   2   0  -2    9.90    1.00
  -2   0   2    9.50    1.00
  -2   0   2   10.90    1.10
  -1   0   2    1.20    0.60
   1   0  -2    1.00    0.50
  -1   0   2    2.60    0.60
   1   0  -2    1.10    0.50
  -1   0   2    1.10    0.50
  -1   0   2    1.80    0.50
   1   0  -2    1.10    0.60
   1   0  -2    1.00    0.50
  -1   0   2    0.40    0.40
   1   0  -2    0.80    0.50
   0   0   2    0.80    0.40
   0   0  -2    1.10    0.50
   0   0   2    1.00    0.50
   0   0  -2    2.70    0.50
   0   0  -2    1.30    0.50
   0   0  -2    2.10    0.50
   0   0   2    0.90    0.40
   0   0  -2    1.30    0.40
  -1   0  -2    0.50    0.40
   1   0   2    0.60    0.30
   1   0   2    0.00    0.30
   1   0   2   -0.20    0.30
   1   0   2    0.30    0.30
  -1   0  -2    0.90    0.10
   2   0   2    2.60    0.50
   2   0   2    1.10    0.40
   2   0   2    0.60    0.50
   2   0   2    1.10    0.30
   2   0   2    1.10    0.30
  -2   0  -2    0.20    0.40
  -2   0  -2    1.20    0.50
   2   0   2    1.60    0.50
  -2   0  -2    0.90    0.40
   3   0   2    0.90    0.50
   3   0   2    0.20    0.40
  -3   0  -2   -0.70    0.40
   3   0   2   -0.30    0.30
  -3   0  -2   -0.30    0.40
  -3   0  -2    0.20    0.40
  -3   0  -2    0.50    0.40
   3   0   2    0.80    0.30
   3   0   2   -0.20    0.30
   4   0   2   36.70    2.70
  -4   0  -2   39.60    2.30
   4   0   2   39.90    2.50
  -4   0  -2   38.80    2.30
   4   0   2   38.60    1.70
  -4   0  -2   37.70    2.00
   4   0   2   40.30    2.10
  -4   0  -2   41.70    2.40
   4   0   2   38.10    2.00
   5   0   2    0.60    0.60
   5   0   2    0.30    0.70
   5   0   2   -0.10    0.60
  -5   0  -2   -1.00    0.60
  -5   0  -2    1.90    0.60
  -5   0  -2    0.40    0.60
   5   0   2   -0.10    0.50
  -6   0  -2   22.00    2.00
   6   0   2   28.00    2.40
   6   0   2   24.40    2.00
   6   0   2   25.40    2.30
  -6   0  -2   22.30    2.30
  -7   0  -2    1.80    1.40
   7   0   2   -0.50    1.00
   7   0   2    0.20    1.10
   7   0   2   -1.20    0.80
  -7   0  -2   -2.00    0.90
  -8   0  -2    8.60    2.10
   8   0   2    4.40    1.90
   8   0   2    4.70    1.70
   8   0   2    9.40    1.80
   8  -1  -2   -0.60    1.20
   8  -1  -2    1.90    1.20
  -8  -1   2   -0.30    1.20
   8  -1  -2    0.90    1.60
   8   1  -2    1.30    1.20
   8   1  -2   -2.70    1.10
   8   1  -2   -0.10    1.20
  -8   1   2    0.10    1.80
  -8   1   2    0.00    1.20
  -7  -1   2   85.09    4.90
   7  -1  -2   76.89    4.60
  -7  -1   2   70.69    5.20
   7  -1  -2   81.19    5.20
  -7  -1   2   84.49    4.70
   7  -1  -2   79.79    4.70
  -7   1   2   79.19    4.60
  -7   1   2   75.89    4.60
   7   1  -2   82.19    4.90
   7   1  -2   79.79    5.10
  -7   1   2   73.79    4.40
   6  -1  -2   12.00    1.10
   6  -1  -2   15.90    2.60
  -6  -1   2   18.60    2.40
   6  -1  -2   12.50    1.90
  -6  -1   2   11.70    1.90
   6  -1  -2   12.40    1.90
   6   1  -2   11.20    2.00
  -6   1   2   12.20    1.80
  -6   1   2    9.50    1.60
   6   1  -2   11.70    1.60
   6   1  -2   13.00    2.10
  -6   1   2   12.60    1.90
   5  -1  -2   -0.50    0.70
  -5  -1   2   -0.40    0.60
   5  -1  -2    0.40    0.60
   5  -1  -2    0.10    0.40
   5  -1  -2    1.30    0.80
  -5  -1   2   -0.10    0.70
  -5   1   2   -0.30    0.60
   5   1  -2    0.40    0.60
   5   1  -2   -0.30    0.50
  -5   1   2    0.20    0.60
   5   1  -2    0.30    0.60
   5   1  -2    0.10    0.90
  -5   1   2    0.30    0.70
   4  -1  -2   14.60    1.20
  -4  -1   2   16.40    1.60
   4  -1  -2   12.80    1.50
  -4  -1   2   17.10    1.70
  -4  -1   2   18.00    1.60
   4  -1  -2   16.60    1.90
   4  -1  -2   18.00    1.60
   4  -1  -2   17.60    1.40
  -4  -1   2   15.80    1.60
   4   1  -2   17.50    1.90
   4   1  -2   15.90    1.40
   4   1  -2   16.10    1.40
  -4   1   2   17.60    1.50
  -4   1   2   15.80    1.50
  -4   1   2   15.10    1.50
  -4   1   2   15.50    1.70
   4   1  -2   15.10    1.60
   4   1  -2   18.80    1.70
  -4   1   2   17.00    1.60
  -3  -1   2    1.50    0.80
  -3  -1   2    1.20    0.60
  -3  -1   2    0.70    0.60
   3  -1  -2    1.50    0.60
   3  -1  -2    0.70    0.70
  -3  -1   2   -0.10    0.60
   3  -1  -2    1.30    0.60
   3  -1  -2    1.50    0.50
   3  -1  -2    1.90    0.50
   3   1  -2    1.30    0.60
   3   1  -2    0.80    0.50
   3   1  -2    1.00    0.50
   3   1  -2    1.90    0.60
  -3   1   2    0.50    0.50
  -3   1   2    1.60    0.80
  -3   1   2    0.90    0.60
   3   1  -2    1.10    0.70
   2  -1  -2  144.49    5.10
  -2  -1   2  141.39    5.10
   2  -1  -2  141.69    5.30
   2  -1  -2  141.69    4.90
  -2  -1   2  133.99    5.00
  -2  -1   2  143.59    5.30
   2  -1  -2  143.89    5.10
  -2  -1   2  144.29    5.10
  -2  -1   2  140.99    5.10
   2  -1  -2  146.39    4.90
   2   1  -2  141.49    5.10
  -2   1   2  138.59    4.90
   2   1  -2  145.29    5.20
  -2   1   2  136.69    5.20
   2   1  -2  147.39    5.10
   2   1  -2  142.29    5.30
  -2   1   2  139.59    5.00
   2   1  -2  149.19    5.00
  -1  -1   2 1330.47   37.80
  -1  -1   2 1323.17   37.80
   1  -1  -2 1378.56   37.80
  -1  -1   2 1375.36   37.80
  -1   1   2 1281.57   38.10
  -1   1   2 1312.97   37.90
  -1   1   2 1390.66   37.80
   1   1  -2 1356.06   37.80
   0  -1  -2 1957.70  105.19
   0  -1   2 1898.11  103.59
   0  -1  -2 1931.01   59.29
   0  -1   2 1872.01   61.19
   0   1  -2 1918.11   58.59
   0   1   2 1654.43   98.29
   0   1   2 1918.41   59.09
   1  -1   2  129.29    3.80
  -1  -1  -2  128.49    4.50
   1  -1   2  129.19    4.20
   1  -1   2  128.89    4.20
   1  -1   2  120.79    4.30
   1  -1   2  134.19    4.40
  -1  -1  -2  125.99    4.40
   1   1   2  131.49    4.50
   1   1   2  126.89    4.50
   1   1   2  126.39    4.30
  -1   1  -2  124.99    3.80
  -1   1  -2  130.39    4.30
  -1   1  -2  128.79    4.30
  -1   1  -2  126.49    4.30
   1   1   2  129.29    4.40
  -2  -1  -2  360.96   10.80
  -2  -1  -2  344.67   10.80
   2  -1   2  354.96   10.10
  -2  -1  -2  339.07    9.90
   2  -1   2  335.57   10.60
  -2  -1  -2  361.26   10.90
   2  -1   2  351.56   10.30
   2  -1   2  342.67   10.70
   2  -1   2  351.66   10.10
   2  -1   2  345.07   10.20
  -2   1  -2  359.76   10.60
  -2   1  -2  356.06   10.60
  -2   1  -2  371.76   10.70
   2   1   2  347.37    9.90
  -2   1  -2  347.17   10.50
   2   1   2  349.57   10.60
   2   1   2  343.77   10.90
   2   1   2  353.46    9.90
   2   1   2  344.87   10.90
   2   1   2  361.76   10.60
   3  -1   2    2.20    0.60
   3  -1   2    2.70    0.70
  -3  -1  -2    1.70    0.60
   3  -1   2    1.80    0.50
  -3  -1  -2    1.90    0.60
  -3  -1  -2    2.10    0.70
   3  -1   2    1.70    0.40
  -3  -1  -2    1.70    0.60
   3  -1   2    1.70    0.40
   3   1   2    2.90    0.80
   3   1   2    2.20    0.50
   3   1   2    0.90    0.50
  -3   1  -2    1.80    0.50
   3   1   2    1.50    0.50
   3   1   2    1.90    0.50
  -3   1  -2    1.80    0.60
  -3   1  -2    2.50    0.60
   4  -1   2    4.30    0.80
  -4  -1  -2    2.80    0.90
  -4  -1  -2    2.30    0.80
  -4  -1  -2    3.10    0.80
  -4  -1  -2    2.90    0.90
   4  -1   2    4.00    0.80
   4  -1   2    4.80    1.00
   4  -1   2    4.00    0.90
  -4   1  -2    2.70    0.80
   4   1   2    4.50    0.80
   4   1   2    4.80    0.80
  -4   1  -2    6.00    1.10
   4   1   2    4.50    1.10
   4   1   2    3.60    1.00
   4   1   2    3.80    0.70
  -4   1  -2    4.10    0.80
   5  -1   2    2.40    0.80
  -5  -1  -2    1.80    0.90
   5  -1   2    1.70    0.70
  -5  -1  -2    2.60    1.00
  -5  -1  -2    1.40    0.70
   5  -1   2    1.80    0.80
  -5  -1  -2    0.30    0.70
   5   1   2    2.40    0.90
  -5   1  -2    1.80    0.70
   5   1   2    1.30    0.80
   5   1   2    2.00    0.80
   5   1   2    2.20    0.90
  -5   1  -2    2.30    0.90
  -5   1  -2    1.10    0.70
   6  -1   2    4.80    1.30
  -6  -1  -2    1.00    0.90
  -6  -1  -2    0.00    0.80
  -6  -1  -2    0.80    1.00
  -6  -1  -2   -0.60    1.10
   6  -1   2    2.10    1.00
   6  -1   2   -0.10    0.70
   6  -1   2    1.40    0.80
  -6   1  -2    0.90    1.00
  -6   1  -2    2.20    1.00
   6   1   2    2.40    1.00
   6   1   2   -0.10    0.80
   6   1   2    1.60    0.90
  -7  -1  -2   11.50    2.30
  -7  -1  -2   12.90    2.30
  -7  -1  -2    9.20    2.20
   7  -1   2   12.90    2.20
  -7   1  -2   11.30    2.20
   7   1   2   19.10    2.20
  -7   1  -2    9.50    1.90
   7   1   2   12.90    2.20
   7   1   2   12.10    2.10
   7   1   2   12.30    1.90
  -8  -1  -2    5.60    2.00
   8  -1   2    3.70    1.30
   8  -1   2    2.90    1.50
   8  -1   2    3.90    1.40
   8   1   2    5.20    1.70
  -8   1  -2    6.70    1.90
   8   1   2    3.10    1.60
   8   1   2    5.90    1.60
   8  -2  -2    0.00    1.40
   8  -2  -2   -1.70    1.00
   8  -2  -2    0.00    1.10
  -8  -2   2   -1.30    1.60
   8   2  -2    0.90    1.30
   8   2  -2   -0.70    1.30
  -8   2   2   -0.30    1.30
   8   2  -2   -0.30    1.20
  -7  -2   2   76.59    4.70
   7  -2  -2   76.59    4.40
   7  -2  -2   73.49    4.90
  -7  -2   2   73.69    4.50
   7  -2  -2   77.49    4.40
   7   2  -2   66.59    4.40
  -7   2   2   73.59    4.40
   7   2  -2   69.29    4.70
  -7   2   2   67.89    4.00
  -7   2   2   68.99    4.30
   7   2  -2   71.09    4.50
   7   2  -2   71.69    3.50
   6  -2  -2   25.50    2.30
   6  -2  -2   24.90    2.70
  -6  -2   2   19.40    2.10
  -6  -2   2   23.70    2.40
   6  -2  -2   26.20    2.40
  -6  -2   2   26.40    2.60
  -6   2   2   24.50    2.20
   6   2  -2   25.30    2.00
   6   2  -2   21.80    2.80
   6   2  -2   27.40    2.80
   6   2  -2   25.60    2.50
  -6   2   2   23.50    2.10
  -6   2   2   20.90    2.10
  -5  -2   2   20.30    2.00
  -5  -2   2   22.40    2.00
   5  -2  -2   17.50    2.00
   5  -2  -2   19.30    1.30
   5  -2  -2   21.00    1.90
   5  -2  -2   19.90    1.90
  -5  -2   2   20.90    2.00
   5   2  -2   17.60    1.90
  -5   2   2   19.90    1.80
   5   2  -2   19.50    2.20
  -5   2   2   18.80    1.70
   5   2  -2   20.00    2.00
  -5   2   2   20.90    1.80
   4  -2  -2    2.60    0.80
   4  -2  -2    1.70    0.70
  -4  -2   2    2.50    0.90
   4  -2  -2    1.70    0.80
   4  -2  -2    1.80    0.50
  -4  -2   2    1.80    0.80
  -4  -2   2    2.00    0.70
  -4  -2   2    0.80    0.80
   4  -2  -2    3.40    0.70
   4   2  -2    2.50    0.90
  -4   2   2    2.30    0.80
   4   2  -2    2.00    1.00
  -4   2   2    2.40    0.70
   4   2  -2    2.70    0.80
  -4   2   2    2.20    0.60
  -4   2   2    1.90    0.70
   4   2  -2    2.00    0.60
  -4   2   2    1.50    0.90
   4   2  -2    2.30    0.80
  -3  -2   2  163.88    6.10
  -3  -2   2  168.28    6.20
  -3  -2   2  167.18    6.20
   3  -2  -2  165.58    5.90
   3  -2  -2  159.48    6.30
   3  -2  -2  153.08    5.50
  -3  -2   2  163.28    6.10
  -3  -2   2  160.58    6.20
   3  -2  -2  170.68    5.60
   3  -2  -2  165.58    5.90
  -3   2   2  164.88    5.90
   3   2  -2  171.68    6.00
  -3   2   2  172.68    5.90
  -3   2   2  162.38    5.80
  -3   2   2  161.88    5.80
   3   2  -2  162.38    6.20
  -3   2   2  165.98    6.30
   3   2  -2  168.98    5.90
   3   2  -2  170.88    6.20
   3   2  -2  160.98    6.30
   2  -2  -2    7.00    0.90
  -2  -2   2    7.70    1.00
   2  -2  -2    7.40    0.70
   2  -2  -2    6.50    0.70
  -2  -2   2    6.60    1.00
   2  -2  -2    6.20    1.00
  -2  -2   2    7.90    1.10
  -2  -2   2    7.10    1.10
  -2  -2   2    6.90    1.00
   2  -2  -2    6.90    0.80
  -2   2   2    6.40    1.00
  -2   2   2    6.90    0.80
   2   2  -2    7.50    0.90
   2   2  -2    8.20    1.10
   2   2  -2    6.70    1.00
   2   2  -2    6.50    1.00
   2   2  -2    6.90    1.10
  -2   2   2    6.80    0.80
  -1  -2   2    1.40    0.60
   1  -2  -2    2.50    0.50
   1  -2  -2    1.40    0.40
  -1  -2   2    2.10    0.60
   1  -2  -2    1.70    0.50
  -1  -2   2    1.80    0.50
   1  -2  -2    2.10    0.60
  -1  -2   2    1.60    0.60
   1  -2  -2    2.00    0.60
  -1  -2   2    2.00    0.60
  -1   2   2    2.20    0.60
   1   2  -2    1.20    0.50
  -1   2   2    2.70    0.60
   1   2  -2    2.30    0.60
   1   2  -2    1.20    0.50
  -1   2   2    1.60    0.50
   1   2  -2    1.50    0.50
   1   2  -2    1.20    0.60
  -1   2   2    1.50    0.50
  -1   2   2    2.50    0.60
   0  -2  -2  762.42   22.40
   0  -2   2  796.62   22.20
   0  -2  -2  775.22   22.10
   0  -2  -2  823.32   22.50
   0  -2   2  794.52   22.20
   0  -2   2  765.62   22.10
   0  -2  -2  777.02   22.50
   0  -2   2  754.52   22.30
   0   2   2  784.22   22.40
   0   2   2  766.22   22.40
   0   2  -2  775.42   22.20
   0   2   2  799.32   22.10
   0   2   2  830.22   22.60
   0   2   2  790.82   22.40
   0   2  -2  738.63   22.20
   0   2  -2  791.12   22.70
   0   2  -2  777.92   22.30
  -1  -2  -2  242.88    7.60
   1  -2   2  238.18    7.40
  -1  -2  -2  246.18    7.70
  -1  -2  -2  236.88    6.70
   1  -2   2  242.08    7.10
   1  -2   2  233.28    7.30
   1  -2   2  239.98    7.10
  -1  -2  -2  240.98    7.70
  -1  -2  -2  213.78    7.50
   1  -2   2  236.78    7.10
  -1   2  -2  239.68    7.20
   1   2   2  240.68    7.70
  -1   2  -2  237.68    7.30
   1   2   2  241.78    7.70
   1   2   2  241.48    7.50
  -1   2  -2  244.58    7.10
  -1   2  -2  235.68    7.20
  -1   2  -2  242.98    7.30
  -2  -2  -2   88.79    3.50
   2  -2   2   82.29    2.60
   2  -2   2   86.89    2.60
   2  -2   2   82.29    3.20
  -2  -2  -2   87.09    3.50
   2  -2   2   82.59    2.90
   2  -2   2   81.09    2.90
   2  -2   2   79.29    3.10
  -2  -2  -2   83.49    2.60
  -2   2  -2   81.69    3.10
   2   2   2   81.69    3.50
   2   2   2   83.39    3.50
   2   2   2   84.19    3.30
   2   2   2   82.59    3.30
   2   2   2   80.69    2.60
  -2   2  -2   94.39    3.10
  -2   2  -2   81.59    3.30
  -3  -2  -2   21.30    1.70
   3  -2   2   21.30    1.30
   3  -2   2   19.90    1.40
   3  -2   2   19.60    1.30
  -3  -2  -2   19.80    1.30
  -3  -2  -2   19.90    1.60
   3  -2   2   18.70    1.40
  -3  -2  -2   20.30    1.60
  -3  -2  -2   18.60    1.70
  -3   2  -2   19.00    1.30
   3   2   2   16.90    1.30
  -3   2  -2   19.40    1.30
   3   2   2   20.50    1.60
   3   2   2   20.50    1.10
   3   2   2   22.30    1.40
  -3   2  -2   18.20    1.30
   3   2   2   19.20    1.60
  -3   2  -2   20.80    1.60
   4  -2   2    6.10    1.00
  -4  -2  -2    6.40    1.20
  -4  -2  -2    9.50    1.50
   4  -2   2    7.90    1.20
  -4  -2  -2    6.80    1.00
  -4  -2  -2    9.30    1.50
   4  -2   2    7.30    1.10
   4  -2   2    7.40    1.10
   4   2   2    7.30    1.00
   4   2   2    6.80    1.30
  -4   2  -2    7.40    1.10
  -4   2  -2    7.30    1.10
   4   2   2    9.20    1.40
  -5  -2  -2   64.99    3.70
  -5  -2  -2   65.59    3.60
   5  -2   2   65.59    3.40
  -5  -2  -2   59.79    3.10
   5  -2   2   61.99    3.20
  -5  -2  -2   71.79    3.90
   5  -2   2   68.09    3.40
   5  -2   2   65.39    3.20
   5   2   2   71.09    3.90
   5   2   2   61.89    3.60
  -5   2  -2   66.19    3.40
   5   2   2   70.29    3.20
   5   2   2   60.89    2.80
  -5   2  -2   60.49    3.20
   5   2   2   62.29    3.00
  -6  -2  -2   17.80    2.30
   6  -2   2   18.00    1.80
  -6  -2  -2   16.80    2.40
   6  -2   2   16.70    1.80
  -6  -2  -2   17.40    2.40
  -6  -2  -2   18.60    2.00
   6  -2   2   16.60    1.70
   6  -2   2   16.00    1.80
  -6   2  -2   16.00    1.80
  -6   2  -2   18.40    1.90
   6   2   2   18.40    2.50
   6   2   2   16.40    1.70
   6   2   2   14.70    2.20
  -6   2  -2   14.00    1.50
   6   2   2   17.00    1.80
   7  -2   2    2.30    1.40
   7  -2   2    2.20    1.00
  -7  -2  -2    0.90    1.50
  -7  -2  -2    5.80    2.70
  -7  -2  -2    5.70    1.60
   7  -2   2    1.30    0.90
  -7  -2  -2   -0.30    1.70
   7   2   2    1.60    1.30
   7   2   2    2.50    1.10
  -7   2  -2    1.70    1.20
  -7   2  -2   -0.80    1.30
   7   2   2    0.60    1.10
   7   2   2    5.40    1.50
   8  -2   2    3.30    1.40
  -8  -2  -2    3.70    1.80
   8  -2   2    4.20    1.40
   8  -2   2    4.30    1.40
   8   2   2    4.30    1.50
   8   2   2    0.50    1.30
  -8   2  -2    3.00    1.70
  -8  -3   2    2.80    1.70
   8  -3  -2    2.10    1.30
   8  -3  -2    2.00    1.20
   8  -3  -2   -0.30    1.40
  -8   3   2    3.90    1.60
   8   3  -2    3.00    1.40
  -8   3   2   -0.10    1.50
   8   3  -2    2.00    1.60
   7  -3  -2   33.90    3.40
  -7  -3   2   29.70    2.80
  -7  -3   2   27.20    2.90
   7  -3  -2   23.90    2.50
  -7  -3   2   31.40    3.00
   7  -3  -2   33.10    2.70
   7   3  -2   30.30    2.90
  -7   3   2   31.60    2.90
  -7   3   2   27.70    2.50
  -7   3   2   25.60    3.00
   7   3  -2   21.80    3.20
   6  -3  -2   12.30    1.80
  -6  -3   2   11.80    2.00
  -6  -3   2   11.10    2.00
  -6  -3   2   14.60    2.20
   6  -3  -2   12.50    2.30
   6  -3  -2   14.70    1.80
  -6   3   2   13.70    2.00
   6   3  -2   13.30    2.20
  -6   3   2   10.70    1.70
  -6   3   2   15.10    2.10
   6   3  -2    9.50    1.50
   6   3  -2   13.00    2.30
   6   3  -2    9.30    1.90
  -5  -3   2    0.10    0.60
  -5  -3   2   -0.80    0.60
  -5  -3   2   -0.50    0.60
   5  -3  -2    1.00    0.70
   5  -3  -2    0.30    0.50
   5  -3  -2    0.00    0.80
   5   3  -2    0.10    0.60
  -5   3   2    1.10    0.70
   5   3  -2    0.50    0.90
  -5   3   2    0.70    0.60
   5   3  -2    0.50    0.80
  -5   3   2   -0.20    0.60
   5   3  -2    0.10    0.70
   4  -3  -2    2.60    0.90
  -4  -3   2    3.20    0.90
   4  -3  -2    2.10    0.50
   4  -3  -2    1.80    1.00
  -4  -3   2    0.90    0.80
  -4  -3   2    1.90    0.90
  -4  -3   2    1.40    0.70
  -4  -3   2    0.50    0.80
   4  -3  -2    2.00    0.50
   4  -3  -2    1.60    0.70
   4   3  -2    1.10    0.70
  -4   3   2    1.10    0.60
  -4   3   2    2.30    0.80
  -4   3   2    1.30    0.60
   4   3  -2    2.50    1.10
   4   3  -2    1.40    0.60
   4   3  -2    2.20    0.70
   4   3  -2    2.30    0.90
  -4   3   2    2.60    1.00
   3  -3  -2  186.28    6.90
   3  -3  -2  175.38    6.20
  -3  -3   2  175.48    6.70
  -3  -3   2  171.08    6.50
  -3  -3   2  181.08    6.60
   3  -3  -2  181.48    5.80
  -3  -3   2  182.98    6.70
  -3  -3   2  174.98    6.60
   3  -3  -2  171.48    6.20
   3   3  -2  185.38    6.50
   3   3  -2  183.18    6.70
   3   3  -2  178.28    6.80
   3   3  -2  175.08    6.40
  -3   3   2  180.58    6.20
  -3   3   2  179.58    6.20
  -3   3   2  181.58    6.20
  -3   3   2  177.38    6.70
  -3   3   2  170.88    6.10
   3   3  -2  181.58    6.70
   2  -3  -2  138.59    4.90
  -2  -3   2  142.19    5.20
   2  -3  -2  132.89    5.20
  -2  -3   2  143.49    5.20
  -2  -3   2  136.99    5.20
   2  -3  -2  141.79    4.70
   2  -3  -2  141.99    4.70
  -2  -3   2  131.39    5.00
   2  -3  -2  140.59    4.90
  -2  -3   2  139.79    5.10
   2   3  -2  142.99    5.00
  -2   3   2  141.19    4.80
  -2   3   2  143.49    4.90
  -2   3   2  138.19    4.80
   2   3  -2  134.29    5.20
   2   3  -2  134.59    5.10
   2   3  -2  133.99    5.20
  -2   3   2  138.99    5.20
   2   3  -2  140.69    5.20
  -1  -3   2   10.80    1.00
  -1  -3   2   13.60    1.10
  -1  -3   2   12.60    1.00
   1  -3  -2   13.60    1.10
  -1  -3   2   12.40    1.00
   1  -3  -2   14.90    1.20
  -1  -3   2   13.00    1.10
   1  -3  -2   14.20    1.00
   1  -3  -2   11.00    1.00
  -1   3   2   14.00    1.00
  -1   3   2   14.20    1.10
   1   3  -2   14.20    1.10
  -1   3   2   13.30    1.10
   1   3  -2   12.40    1.10
   1   3  -2   14.50    1.20
   1   3  -2   12.10    1.10
  -1   3   2   12.60    1.00
   0  -3   2   12.00    1.00
   0  -3  -2   13.20    0.90
   0  -3  -2   14.20    1.10
   0  -3  -2   13.20    1.10
   0  -3  -2   13.90    0.90
   0  -3   2   11.60    0.90
   0  -3  -2   14.00    1.10
   0  -3   2   15.60    1.00
   0  -3  -2   13.70    1.00
   0  -3   2   13.90    0.90
   0   3  -2   14.10    1.00
   0   3   2   14.30    1.10
   0   3  -2   14.40    1.00
   0   3   2   12.60    1.10
   0   3   2   13.20    0.90
   0   3  -2   14.10    1.00
   0   3   2   14.40    1.10
   1  -3   2 2324.87  111.69
   1  -3   2 2356.46   70.39
  -1  -3  -2 2410.76   74.49
  -1  -3  -2 2288.67   74.09
   1   3   2 1940.21  126.29
   1   3   2 2615.04  139.19
  -1   3  -2 2481.95   70.89
  -1   3  -2 2347.77  109.79
  -2  -3  -2   20.60    1.50
  -2  -3  -2   15.30    1.40
   2  -3   2   18.40    1.10
   2  -3   2   17.00    1.10
  -2  -3  -2   18.40    1.40
  -2  -3  -2   19.20    0.90
   2  -3   2   17.50    1.10
  -2  -3  -2   15.30    1.30
  -2   3  -2   17.90    1.10
  -2   3  -2   18.00    1.10
   2   3   2   17.50    1.50
  -2   3  -2   16.90    1.00
   2   3   2   18.40    0.90
   2   3   2   19.60    1.40
   2   3   2   19.30    1.50
  -2   3  -2   18.80    1.10
   2   3   2   16.50    1.30
  -3  -3  -2    1.80    0.60
   3  -3   2    3.10    0.60
   3  -3   2    2.60    0.60
  -3  -3  -2    3.80    1.00
   3  -3   2    3.80    0.70
  -3  -3  -2    5.00    1.00
   3  -3   2    3.70    0.80
   3   3   2    3.70    0.60
  -3   3  -2    3.20    0.70
   3   3   2    4.10    0.90
  -3   3  -2    2.50    0.60
   3   3   2    3.60    1.00
  -3   3  -2    3.70    0.70
   3   3   2    3.00    0.70
   3   3   2    2.90    0.80
  -3   3  -2    2.50    0.50
  -4  -3  -2    1.80    0.80
  -4  -3  -2    1.30    0.90
   4  -3   2    2.30    0.70
   4  -3   2    2.50    0.80
   4  -3   2    2.30    0.80
  -4  -3  -2    2.10    0.70
   4  -3   2    2.60    0.70
   4   3   2    1.90    0.80
   4   3   2    2.30    0.90
  -4   3  -2    2.80    0.60
   4   3   2    1.70    0.60
   4   3   2    1.50    0.70
  -4   3  -2    2.00    0.60
  -4   3  -2    2.80    0.60
   5  -3   2    7.50    1.20
  -5  -3  -2    6.10    1.40
   5  -3   2    6.40    1.10
  -5  -3  -2    6.80    2.20
  -5  -3  -2    6.80    1.60
   5  -3   2    6.10    1.30
   5  -3   2    5.60    1.20
  -5  -3  -2    6.20    1.20
   5   3   2    7.30    1.60
  -5   3  -2    7.50    1.30
   5   3   2    6.30    1.50
   5   3   2    8.40    1.20
  -5   3  -2    6.90    1.20
  -5   3  -2    7.20    1.20
   6  -3   2   -0.60    0.60
   6  -3   2    1.00    0.80
   6  -3   2    0.00    0.80
  -6  -3  -2    0.10    0.90
  -6  -3  -2   -0.40    1.00
  -6  -3  -2   -0.20    0.90
   6  -3   2   -1.60    0.70
  -6  -3  -2   -0.90    0.90
  -6   3  -2    0.80    0.90
   6   3   2    1.10    0.70
  -6   3  -2    1.20    1.00
   6   3   2    1.00    0.90
   6   3   2    0.90    1.00
   6   3   2    0.90    0.80
  -7  -3  -2    6.10    2.00
  -7  -3  -2    8.50    2.10
  -7  -3  -2    7.90    2.00
  -7  -3  -2    8.20    1.90
   7  -3   2    9.90    1.60
   7  -3   2   10.90    1.90
  -7   3  -2    8.30    1.90
  -7   3  -2   10.90    1.80
   7   3   2   10.50    1.70
   7   3   2    9.70    1.80
   7   3   2   10.80    2.30
   7   3   2    6.20    1.80
   8  -3   2   -0.10    1.10
   8  -3   2   -0.30    1.20
   8  -3   2    2.70    1.20
  -8  -3  -2    1.80    1.80
   8   3   2   -0.10    1.30
  -8   3  -2    2.10    1.50
   8  -4  -2    2.70    1.40
   8  -4  -2    2.50    1.70
  -8  -4   2    3.40    1.80
   8  -4  -2    2.10    1.20
  -8   4   2    1.00    1.50
  -8   4   2   -1.40    1.70
   8   4  -2    2.00    1.50
   8   4  -2    2.40    1.70
   7  -4  -2   16.70    2.00
  -7  -4   2    9.70    2.20
  -7  -4   2   10.00    2.20
   7  -4  -2   14.80    2.20
   7  -4  -2   14.80    2.50
  -7  -4   2   17.40    2.60
  -7   4   2   14.70    2.20
   7   4  -2   11.50    2.30
  -7   4   2   15.20    2.30
  -7   4   2   13.80    2.00
   7   4  -2   11.10    2.10
   7   4  -2   10.70    1.80
   7   4  -2   12.60    2.40
  -6  -4   2    2.00    1.40
  -6  -4   2    1.70    1.00
  -6  -4   2    4.00    1.40
   6  -4  -2    2.80    1.10
   6  -4  -2    2.50    1.20
   6  -4  -2    2.30    1.10
   6   4  -2    0.80    1.20
   6   4  -2    2.20    0.90
  -6   4   2    2.30    1.00
  -6   4   2    2.70    0.90
  -6   4   2    2.40    1.10
   6   4  -2    1.50    1.10
   6   4  -2    2.90    1.50
  -5  -4   2   28.40    2.50
   5  -4  -2   27.30    2.10
  -5  -4   2   26.50    2.30
   5  -4  -2   22.70    2.30
   5  -4  -2   27.70    2.10
  -5   4   2   26.60    2.10
   5   4  -2   27.60    2.40
   5   4  -2   28.20    2.50
  -5   4   2   24.90    1.90
   5   4  -2   25.50    2.40
   5   4  -2   29.70    2.20
  -5   4   2   27.10    1.90
  -4  -4   2   21.70    2.00
   4  -4  -2   25.70    2.80
  -4  -4   2   22.60    2.00
  -4  -4   2   25.30    2.10
   4  -4  -2   21.80    2.10
   4  -4  -2   24.30    1.20
  -4  -4   2   22.50    2.00
   4  -4  -2   23.60    2.00
  -4  -4   2   24.90    2.10
   4   4  -2   24.90    2.10
   4   4  -2   21.30    1.80
  -4   4   2   22.90    2.10
   4   4  -2   25.90    2.00
   4   4  -2   28.30    2.30
  -4   4   2   31.10    1.90
   4   4  -2   24.60    2.20
  -4   4   2   25.60    1.80
  -3  -4   2  160.68    6.10
  -3  -4   2  157.28    6.10
   3  -4  -2  157.98    5.10
   3  -4  -2  152.68    5.60
   3  -4  -2  159.88    5.60
  -3  -4   2  149.59    6.00
   3  -4  -2  153.88    6.20
  -3  -4   2  154.88    6.10
  -3  -4   2  142.89    5.90
  -3   4   2  155.78    5.50
  -3   4   2  154.68    5.50
   3   4  -2  162.78    5.90
   3   4  -2  155.58    6.10
   3   4  -2  164.18    6.20
  -3   4   2  149.69    5.40
   3   4  -2  156.88    6.20
  -3   4   2  159.38    5.50
  -3   4   2  156.28    6.10
   3   4  -2  169.28    6.00
   2  -4  -2  738.33   20.90
  -2  -4   2  716.63   21.30
   2  -4  -2  726.43   20.90
  -2  -4   2  715.73   21.20
  -2  -4   2  744.53   21.30
  -2  -4   2  712.33   21.30
   2  -4  -2  747.63   20.70
  -2  -4   2  731.13   21.40
   2  -4  -2  694.03   21.30
   2  -4  -2  700.03   21.40
  -2   4   2  704.63   20.80
   2   4  -2  733.73   21.20
  -2   4   2  674.53   21.30
   2   4  -2  718.33   21.40
   2   4  -2  723.13   21.40
  -2   4   2  730.33   20.80
   2   4  -2  705.83   21.30
  -2   4   2  739.73   20.80
   2   4  -2  695.23   21.20
  -2   4   2  735.53   20.90
   1  -4  -2   13.20    1.00
   1  -4  -2   13.70    1.10
   1  -4  -2   13.20    1.10
  -1  -4   2   11.80    1.10
   1  -4  -2   14.00    1.00
  -1  -4   2   13.70    1.10
   1  -4  -2   14.00    1.20
  -1  -4   2   14.90    1.20
   1  -4  -2   13.60    1.10
  -1  -4   2   12.80    1.10
   1   4  -2   13.50    1.10
  -1   4   2   12.60    1.00
  -1   4   2   14.20    1.20
  -1   4   2   14.70    1.20
   1   4  -2   11.70    1.00
   1   4  -2   13.20    1.10
   1   4  -2   14.90    1.20
  -1   4   2   14.40    1.00
   1   4  -2   13.60    1.10
   0  -4  -2  114.49    4.10
   0  -4   2  112.19    3.90
   0  -4  -2  109.39    4.10
   0  -4   2  113.29    4.00
   0  -4  -2  108.19    4.00
   0  -4  -2  113.49    3.90
   0  -4   2  114.19    3.80
   0  -4   2  107.59    3.90
   0  -4   2  114.39    3.80
   0  -4  -2  115.79    4.20
   0   4  -2  113.29    3.90
   0   4  -2  110.29    4.00
   0   4   2  114.89    4.20
   0   4   2  118.99    4.10
   0   4   2  106.59    3.80
   0   4  -2  107.99    3.90
   0   4   2  109.89    4.10
  -1  -4  -2 1412.36   40.70
   1  -4   2 1490.15   39.60
   1  -4   2 1452.15   40.30
  -1  -4  -2 1417.16   40.80
  -1  -4  -2 1444.76   39.90
  -1  -4  -2 1472.65   40.70
   1  -4   2 1360.76   40.10
  -1  -4  -2 1381.26   40.70
   1   4   2 1464.65   40.80
   1   4   2 1442.76   40.70
   1   4   2 1402.26   39.90
  -1   4  -2 1459.75   40.10
   1   4   2 1426.36   40.80
  -1   4  -2 1469.45   40.00
  -1   4  -2 1449.06   40.50
   1   4   2 1442.06   40.60
   2  -4   2   47.20    2.00
  -2  -4  -2   47.50    2.50
   2  -4   2   50.49    2.20
  -2  -4  -2   45.60    2.50
   2  -4   2   45.80    2.10
  -2  -4  -2   49.10    2.60
  -2  -4  -2   44.80    2.50
  -2  -4  -2   48.50    1.90
   2   4   2   46.90    1.80
  -2   4  -2   47.70    1.90
   2   4   2   51.19    2.70
  -2   4  -2   48.60    1.90
  -2   4  -2   49.20    1.90
   2   4   2   48.40    2.40
   2   4   2   51.99    2.60
   2   4   2   52.69    2.70
  -2   4  -2   46.60    2.20
  -2   4  -2   46.50    1.90
  -3  -4  -2    0.30    0.50
   3  -4   2    0.00    0.50
   3  -4   2   -0.50    0.40
  -3  -4  -2   -0.30    0.40
  -3  -4  -2    0.10    0.30
   3  -4   2    0.00    0.30
  -3  -4  -2    0.40    0.60
   3  -4   2   -0.50    0.30
  -3   4  -2   -0.10    0.20
  -3   4  -2    0.00    0.30
   3   4   2    0.00    0.50
   3   4   2    0.70    0.50
   3   4   2    0.10    0.50
  -3   4  -2    0.40    0.30
  -3   4  -2   -0.20    0.40
   3   4   2   -0.40    0.40
  -4  -4  -2   15.90    1.30
  -4  -4  -2   15.50    1.80
   4  -4   2   15.50    1.40
   4  -4   2   15.50    1.30
   4  -4   2   17.80    1.30
  -4  -4  -2   16.90    1.80
   4  -4   2   13.70    1.30
  -4  -4  -2   13.50    1.50
  -4   4  -2   13.00    1.00
  -4   4  -2   15.00    1.20
   4   4   2   17.30    1.30
  -4   4  -2   18.30    1.30
   4   4   2   13.90    1.60
   4   4   2   15.90    1.50
   4   4   2   18.10    1.80
  -5  -4  -2   38.50    2.40
   5  -4   2   39.80    2.60
   5  -4   2   40.40    2.40
   5  -4   2   44.50    2.50
  -5  -4  -2   43.60    3.10
  -5  -4  -2   39.20    2.80
   5  -4   2   37.90    2.50
   5   4   2   41.40    2.40
  -5   4  -2   38.00    2.00
   5   4   2   43.60    3.10
  -5   4  -2   40.40    2.40
  -5   4  -2   40.10    2.40
   5   4   2   46.20    3.20
   5   4   2   41.30    2.40
   6  -4   2    6.60    1.30
  -6  -4  -2    3.00    1.30
  -6  -4  -2    7.10    1.80
   6  -4   2    7.00    1.30
  -6  -4  -2    7.50    1.60
   6  -4   2    5.90    1.40
   6  -4   2    6.40    1.40
   6   4   2    5.90    1.60
   6   4   2    6.80    1.60
  -6   4  -2    6.80    1.40
  -6   4  -2    4.80    1.30
   6   4   2    5.50    1.30
   7  -4   2    3.20    1.30
   7  -4   2    3.00    1.00
  -7  -4  -2    2.40    1.40
   7  -4   2    2.10    0.80
  -7  -4  -2   -0.60    1.80
  -7  -4  -2    1.60    1.90
   7   4   2    2.40    1.30
   7   4   2    3.40    1.60
  -7   4  -2    3.60    1.30
   7   4   2    3.90    1.50
  -7   4  -2    0.90    1.20
   7   4   2    4.20    1.40
   8  -4   2    3.10    1.20
   8  -4   2    1.50    1.10
   8  -4   2    4.60    1.70
  -8  -4  -2    6.80    2.10
  -8   4  -2    3.10    1.50
   8   4   2    1.10    1.40
   8   4   2    1.60    1.40
  -8  -5   2   11.50    2.80
   8  -5  -2   15.10    2.80
   8  -5  -2   12.70    2.10
   8  -5  -2    9.00    3.00
   8   5  -2    7.50    2.30
  -8   5   2   11.50    2.50
   8   5  -2   10.80    2.40
  -8   5   2   11.00    2.20
   7  -5  -2   25.90    2.40
   7  -5  -2   25.10    2.30
  -7  -5   2   22.80    2.70
  -7  -5   2   24.00    3.50
   7  -5  -2   24.40    2.90
  -7   5   2   29.00    2.60
  -7   5   2   21.90    2.50
   7   5  -2   22.50    2.70
   7   5  -2   23.70    2.80
   7   5  -2   16.70    2.00
   7   5  -2   22.90    2.80
   6  -5  -2   29.20    2.30
  -6  -5   2   32.20    3.00
   6  -5  -2   34.90    3.20
   6  -5  -2   31.70    2.40
   6   5  -2   30.20    2.80
  -6   5   2   35.00    2.50
   6   5  -2   31.40    3.00
   6   5  -2   29.10    2.90
  -6   5   2   32.90    2.30
  -6   5   2   32.90    2.40
   5  -5  -2    1.10    1.00
   5  -5  -2    0.50    0.70
   5  -5  -2    0.90    0.60
  -5  -5   2    1.00    0.90
  -5  -5   2    1.60    1.00
  -5   5   2    1.90    0.70
  -5   5   2    0.80    0.60
   5   5  -2    0.40    0.70
   5   5  -2    0.60    0.80
   5   5  -2    1.40    1.00
  -5   5   2    0.60    0.70
   5   5  -2    1.20    0.70
  -4  -5   2  208.58    8.10
   4  -5  -2  220.38    7.60
  -4  -5   2  212.88    8.10
   4  -5  -2  220.58    6.20
   4  -5  -2  201.98    6.10
   4  -5  -2  196.58    8.00
   4  -5  -2  212.68    8.30
   4  -5  -2  217.18    7.40
  -4  -5   2  217.58    8.20
  -4  -5   2  217.28    8.10
  -4  -5   2  226.18    8.30
  -4   5   2  216.18    7.90
  -4   5   2  220.28    7.30
   4   5  -2  211.48    8.10
   4   5  -2  203.28    7.80
   4   5  -2  208.48    8.20
  -4   5   2  223.58    7.40
   4   5  -2  216.48    8.20
   4   5  -2  216.58    7.90
  -4   5   2  209.98    8.20
   3  -5  -2    2.60    0.70
  -3  -5   2    2.00    0.80
   3  -5  -2    2.90    1.00
   3  -5  -2    2.30    0.50
  -3  -5   2    3.90    0.90
  -3  -5   2    3.90    1.00
   3  -5  -2    3.50    1.20
   3  -5  -2    2.40    0.50
  -3  -5   2    3.90    1.00
  -3  -5   2    1.60    0.80
   3  -5  -2    2.40    0.70
  -3   5   2    2.20    0.60
   3   5  -2    3.50    1.00
   3   5  -2    3.50    1.00
   3   5  -2    3.50    1.00
  -3   5   2    3.20    0.70
   3   5  -2    4.10    1.00
  -3   5   2    3.50    1.10
   3   5  -2    3.00    0.90
   2  -5  -2   50.29    2.70
  -2  -5   2   48.20    2.60
   2  -5  -2   49.00    2.60
  -2  -5   2   47.60    3.00
  -2  -5   2   51.69    2.60
  -2  -5   2   52.29    2.70
  -2  -5   2   49.50    2.60
   2  -5  -2   51.29    2.10
   2  -5  -2   47.10    2.00
   2  -5  -2   47.70    2.30
  -2   5   2   50.99    2.30
   2   5  -2   50.69    2.70
   2   5  -2   42.20    2.80
  -2   5   2   51.89    2.70
  -2   5   2   48.50    2.20
  -2   5   2   49.70    2.30
  -2   5   2   47.90    2.20
   2   5  -2   46.00    2.50
   2   5  -2   51.79    2.70
   2   5  -2   51.89    2.70
  -1  -5   2  153.68    5.30
   1  -5  -2  157.08    5.10
   1  -5  -2  145.69    5.20
  -1  -5   2  149.79    5.30
  -1  -5   2  149.99    5.40
  -1  -5   2  151.18    5.40
   1  -5  -2  149.19    5.10
   1  -5  -2  155.38    5.40
   1  -5  -2  146.29    5.30
   1  -5  -2  153.88    5.30
  -1  -5   2  156.28    5.40
   1   5  -2  149.59    5.40
  -1   5   2  149.69    5.40
  -1   5   2  154.88    5.20
   1   5  -2  152.18    5.40
   1   5  -2  151.18    5.40
   1   5  -2  157.68    5.30
   1   5  -2  147.89    5.30
   0  -5  -2  154.18    5.10
   0  -5  -2  152.68    5.40
   0  -5  -2  159.58    5.30
   0  -5   2  154.88    5.20
   0  -5   2  150.78    5.20
   0  -5  -2  151.68    5.30
   0  -5  -2  157.38    5.20
   0  -5   2  159.08    5.00
   0  -5   2  154.28    5.00
   0  -5  -2  150.38    5.40
   0  -5   2  151.68    5.10
   0   5   2  157.58    5.30
   0   5  -2  146.29    5.00
   0   5  -2  154.58    5.30
   0   5  -2  152.58    5.10
   0   5   2  156.48    5.40
   0   5   2  145.59    5.10
   0   5   2  160.08    5.50
   0   5   2  149.29    5.30
   1  -5   2    5.40    0.60
  -1  -5  -2    6.50    1.10
   1  -5   2    7.30    0.80
  -1  -5  -2    8.40    1.20
  -1  -5  -2    6.40    0.70
   1  -5   2    6.30    0.70
  -1  -5  -2    6.40    1.00
   1   5   2    7.00    1.10
   1   5   2    7.30    1.00
   1   5   2    6.00    1.00
  -1   5  -2    6.50    0.60
  -1   5  -2    6.80    0.80
  -1   5  -2    6.30    0.60
  -1   5  -2    5.80    0.60
   1   5   2    6.40    1.10
  -1   5  -2    6.10    0.60
   1   5   2    6.20    0.70
   2  -5   2 1152.98   32.40
  -2  -5  -2 1149.89   33.10
  -2  -5  -2 1127.09   31.90
   2  -5   2 1115.79   31.90
  -2  -5  -2 1167.58   33.00
  -2  -5  -2 1089.99   32.90
  -2  -5  -2 1137.49   33.00
  -2   5  -2 1142.59   31.70
  -2   5  -2 1152.98   32.40
   2   5   2 1177.18   33.10
  -2   5  -2 1128.89   31.70
   2   5   2 1102.89   33.00
   2   5   2 1125.19   32.70
   2   5   2 1120.69   31.90
   2   5   2 1123.09   32.80
  -2   5  -2 1170.78   31.70
  -2   5  -2 1154.58   31.70
  -3  -5  -2    4.90    1.10
   3  -5   2    3.80    0.90
   3  -5   2    3.80    0.60
  -3  -5  -2    4.30    0.70
  -3  -5  -2    4.50    1.10
   3  -5   2    4.50    0.90
  -3  -5  -2    5.50    1.20
   3  -5   2    3.00    0.60
  -3  -5  -2    7.20    1.30
   3   5   2    2.20    0.80
   3   5   2    4.30    0.80
   3   5   2    4.10    1.10
  -3   5  -2    4.00    0.50
   3   5   2    5.00    1.00
  -3   5  -2    4.10    0.40
  -3   5  -2    2.60    0.60
   3   5   2    4.20    1.10
  -4  -5  -2   13.00    1.90
   4  -5   2   11.10    1.30
   4  -5   2   12.90    1.40
   4  -5   2   11.90    1.00
   4  -5   2   12.10    1.10
  -4  -5  -2   12.40    1.20
  -4  -5  -2   12.30    1.90
   4   5   2   12.20    1.90
   4   5   2   12.20    1.30
   4   5   2   13.70    1.20
  -4   5  -2   10.70    1.00
  -4   5  -2   12.10    1.00
   4   5   2   12.60    1.80
  -5  -5  -2   -0.50    0.60
   5  -5   2    0.30    0.50
  -5  -5  -2   -0.60    1.10
   5  -5   2   -0.50    0.40
  -5  -5  -2   -0.50    0.70
  -5  -5  -2   -1.00    0.60
   5  -5   2    0.10    0.60
  -5   5  -2   -0.60    0.50
   5   5   2    0.60    0.80
   5   5   2   -1.40    0.60
   5   5   2    2.20    1.10
  -5   5  -2    0.00    0.60
   5   5   2    0.00    0.60
  -6  -5  -2   41.80    3.70
  -6  -5  -2   49.10    3.50
   6  -5   2   49.10    2.80
   6  -5   2   46.30    2.70
  -6  -5  -2   40.20    3.00
   6  -5   2   52.79    3.20
   6  -5   2   40.70    2.90
  -6  -5  -2   48.10    3.60
   6   5   2   54.29    3.80
   6   5   2   49.50    2.90
  -6   5  -2   47.30    2.80
   6   5   2   49.50    3.60
  -7  -5  -2   -2.70    1.60
  -7  -5  -2   -1.30    1.50
   7  -5   2   -1.70    1.00
   7  -5   2    1.90    0.90
  -7  -5  -2    0.90    1.20
  -7  -5  -2   -2.00    1.60
  -7   5  -2    0.90    0.90
   7   5   2    1.10    1.20
   7   5   2    0.40    1.10
   7   5   2    1.30    1.40
  -7   5  -2    1.00    1.20
   7   5   2    0.70    1.10
  -8  -5  -2    1.30    1.80
   8  -5   2   -1.00    0.90
   8  -5   2    1.70    1.30
   8  -5   2   -0.40    0.80
  -8   5  -2    0.60    1.70
   8   5   2   -3.00    1.20
   8   5   2    2.10    1.60
  -8   5  -2   -3.60    2.00
   8  -6  -2    1.10    1.00
   8  -6  -2   -0.10    1.50
  -8  -6   2    0.60    1.60
   8  -6  -2   -0.60    0.90
   8   6  -2    0.90    1.70
   8   6  -2   -0.80    1.60
  -8   6   2    0.10    1.30
  -8   6   2   -3.30    1.60
  -7  -6   2   10.90    2.10
  -7  -6   2   10.90    2.40
   7  -6  -2    6.70    1.50
   7  -6  -2    9.40    2.30
   7  -6  -2    8.40    1.70
  -7  -6   2    6.80    1.90
   7   6  -2    9.50    2.50
   7   6  -2    9.80    2.20
   7   6  -2    8.20    2.00
  -7   6   2   10.80    1.80
   7   6  -2    8.10    1.60
  -7   6   2    7.70    1.70
   6  -6  -2   10.70    1.70
  -6  -6   2   13.40    2.00
  -6  -6   2   17.70    3.10
  -6  -6   2   15.00    2.60
   6  -6  -2   12.30    1.70
   6  -6  -2   14.50    2.50
   6   6  -2   14.40    2.30
   6   6  -2   13.70    2.30
   6   6  -2   13.20    2.40
   6   6  -2   11.50    1.90
  -6   6   2   12.60    1.80
  -6   6   2   14.80    1.70
  -6   6   2   10.10    1.40
  -5  -6   2    1.50    1.00
  -5  -6   2    1.10    1.00
  -5  -6   2   -0.20    0.90
   5  -6  -2    0.70    0.60
   5  -6  -2   -0.10    1.00
   5  -6  -2    0.80    0.60
   5   6  -2    0.20    0.80
   5   6  -2    2.00    1.10
  -5   6   2    1.60    0.70
   5   6  -2    1.60    0.90
   5   6  -2   -0.20    0.70
  -5   6   2    0.50    0.50
  -5   6   2    1.00    0.70
   4  -6  -2  169.08    7.80
   4  -6  -2  181.28    6.30
  -4  -6   2  168.18    7.00
  -4  -6   2  175.58    7.10
  -4  -6   2  175.58    7.10
  -4  -6   2  188.48    7.20
   4  -6  -2  176.68    6.30
  -4  -6   2  171.08    7.00
  -4   6   2  171.68    6.10
   4   6  -2  164.88    7.00
   4   6  -2  175.68    7.20
  -4   6   2  175.68    6.20
   4   6  -2  166.88    7.30
   4   6  -2  170.38    7.10
   4   6  -2  172.48    6.80
  -4   6   2  184.18    6.70
   3  -6  -2  115.29    4.50
  -3  -6   2  122.59    5.10
  -3  -6   2  121.69    5.20
   3  -6  -2  120.89    3.80
   3  -6  -2  112.29    5.50
   3  -6  -2  123.99    3.80
   3  -6  -2  117.19    5.30
  -3  -6   2  118.69    5.20
   3  -6  -2  123.29    4.60
  -3  -6   2  118.79    5.10
   3   6  -2  118.59    5.20
   3   6  -2  123.89    5.10
  -3   6   2  123.29    4.40
  -3   6   2  128.69    5.80
   3   6  -2  116.49    5.00
  -3   6   2  119.69    4.40
   3   6  -2  110.19    5.00
  -3   6   2  119.49    4.40
   3   6  -2  127.19    5.30
  -3   6   2  121.29    4.40
   2  -6  -2  689.93   20.40
   2  -6  -2  725.53   20.00
  -2  -6   2  708.53   21.00
  -2  -6   2  667.23   20.80
  -2  -6   2  689.73   20.90
   2  -6  -2  692.93   20.90
   2  -6  -2  684.73   20.30
   2  -6  -2  711.53   19.90
  -2  -6   2  696.93   20.90
   2  -6  -2  697.73   21.00
  -2  -6   2  693.53   20.90
  -2   6   2  701.83   20.20
   2   6  -2  712.73   20.80
  -2   6   2  715.63   21.00
   2   6  -2  686.33   20.90
   2   6  -2  686.73   20.90
  -2   6   2  685.03   20.30
  -2   6   2  724.93   20.40
   2   6  -2  695.73   21.00
   2   6  -2  703.93   21.00
  -2   6   2  699.03   20.20
  -1  -6   2   31.10    1.80
  -1  -6   2   30.20    1.80
   1  -6  -2   32.40    1.70
  -1  -6   2   34.00    2.00
   1  -6  -2   32.80    1.60
   1  -6  -2   30.50    1.90
   1  -6  -2   32.70    1.80
  -1  -6   2   33.00    1.80
   1  -6  -2   30.60    1.80
   1  -6  -2   30.70    1.80
  -1  -6   2   32.90    1.90
   1   6  -2   29.90    1.80
  -1   6   2   31.30    1.90
   1   6  -2   34.90    2.00
  -1   6   2   31.70    1.70
   1   6  -2   31.80    1.90
   1   6  -2   31.20    1.90
   1   6  -2   31.30    1.80
   0  -6  -2  673.63   19.60
   0  -6  -2  690.33   19.60
   0  -6  -2  647.94   19.60
   0  -6   2  658.73   19.10
   0  -6   2  643.04   19.30
   0  -6   2  694.53   19.20
   0  -6   2  678.73   19.60
   0  -6   2  674.63   19.40
   0  -6  -2  666.53   19.40
   0   6  -2  676.93   19.30
   0   6   2  675.03   19.70
   0   6  -2  669.33   19.20
   0   6   2  679.63   19.70
   0   6   2  645.94   19.40
   0   6  -2  677.63   19.40
   0   6  -2  680.03   19.60
   0   6   2  636.64   19.50
   0   6   2  651.93   19.50
  -1  -6  -2  479.65   15.10
   1  -6   2  496.55   14.80
   1  -6   2  497.65   14.40
  -1  -6  -2  499.75   15.20
  -1  -6  -2  494.85   14.50
   1  -6   2  483.45   14.30
  -1  -6  -2  505.65   15.40
  -1  -6  -2  499.85   15.10
   1   6   2  494.15   15.20
   1   6   2  502.05   15.00
  -1   6  -2  514.35   14.90
  -1   6  -2  498.05   14.30
   1   6   2  486.75   15.10
  -1   6  -2  495.75   14.20
   1   6   2  507.05   15.30
  -1   6  -2  497.85   14.20
  -1   6  -2  483.25   14.60
   2  -6   2    1.90    0.60
  -2  -6  -2    2.50    0.60
  -2  -6  -2    2.80    0.90
   2  -6   2    1.80    0.40
  -2  -6  -2    2.70    1.00
   2  -6   2    1.50    0.40
  -2  -6  -2    3.90    1.00
  -2  -6  -2    1.50    0.80
  -2   6  -2    2.40    0.70
  -2   6  -2    2.10    0.30
  -2   6  -2    2.00    0.40
   2   6   2    2.30    0.80
  -2   6  -2    1.80    0.30
   2   6   2    2.10    0.80
  -2   6  -2    1.90    0.30
   2   6   2    2.20    0.80
   2   6   2    3.40    0.90
   3  -6   2   25.30    1.30
   3  -6   2   24.50    1.70
  -3  -6  -2   23.10    1.50
  -3  -6  -2   20.90    1.90
  -3  -6  -2   21.50    1.90
  -3  -6  -2   21.90    1.90
  -3  -6  -2   24.30    2.00
   3  -6   2   23.80    1.70
   3  -6   2   24.50    1.20
   3   6   2   24.70    2.00
  -3   6  -2   23.10    1.70
  -3   6  -2   24.20    1.20
   3   6   2   21.90    1.80
   3   6   2   22.00    2.00
   3   6   2   24.90    2.00
   3   6   2   24.90    1.50
  -3   6  -2   20.80    1.10
  -4  -6  -2   20.50    2.00
   4  -6   2   18.80    1.20
  -4  -6  -2   18.80    1.90
   4  -6   2   18.70    1.60
  -4  -6  -2   19.80    1.40
  -4  -6  -2   20.20    2.10
   4  -6   2   17.90    1.70
   4  -6   2   19.50    1.20
   4   6   2   19.10    2.00
   4   6   2   19.20    1.50
  -4   6  -2   17.70    0.70
  -4   6  -2   20.70    1.30
  -4   6  -2   20.20    1.30
   4   6   2   26.30    2.00
   5  -6   2  102.19    3.90
   5  -6   2   91.19    4.40
  -5  -6  -2   99.69    4.30
   5  -6   2   95.99    4.60
  -5  -6  -2   86.89    4.90
   5  -6   2  101.09    3.90
  -5  -6  -2  106.09    5.30
  -5  -6  -2  103.39    5.10
  -5   6  -2  102.29    4.00
   5   6   2  100.09    5.20
  -5   6  -2   95.49    3.90
   5   6   2  100.79    4.20
   5   6   2   92.19    5.00
   5   6   2   96.39    5.20
  -6  -6  -2    2.30    1.20
   6  -6   2    1.70    0.60
   6  -6   2    1.80    0.80
  -6  -6  -2    3.90    1.60
   6   6   2    2.00    1.20
   6   6   2    0.90    1.00
  -6   6  -2    1.40    0.80
   6   6   2    1.90    0.90
   6   6   2    0.30    1.00
  -6   6  -2    3.40    0.90
   7  -6   2    6.30    1.30
  -7  -6  -2    6.50    2.10
   7  -6   2    6.10    1.70
   7  -6   2    6.50    1.20
  -7  -6  -2    3.20    2.10
  -7  -6  -2    3.40    2.20
  -7  -6  -2   11.30    2.40
   7   6   2    8.70    2.20
   7   6   2    5.20    1.50
  -7   6  -2    9.60    1.60
   7   6   2    8.90    2.20
  -7   6  -2    7.00    1.60
   8  -6   2    0.00    0.80
   8  -6   2   -1.40    1.30
   8  -6   2    0.60    0.80
  -8  -6  -2   -1.80    1.40
   8   6   2    0.80    1.40
  -8   6  -2    1.10    1.40
   8   6   2   -0.50    1.20
   8  -7  -2    0.30    0.90
  -8  -7   2    2.10    1.70
   8  -7  -2    0.40    0.90
   8  -7  -2    2.20    1.80
  -8   7   2    1.80    1.60
   8   7  -2   -0.60    1.60
   8   7  -2   -0.20    1.60
  -8   7   2    3.80    1.50
   7  -7  -2   18.90    3.20
   7  -7  -2   16.90    1.90
   7  -7  -2   20.40    2.00
  -7  -7   2   19.40    3.50
  -7  -7   2   21.70    2.60
   7   7  -2   17.60    2.90
  -7   7   2   19.40    2.50
   7   7  -2   20.10    2.20
  -7   7   2   20.70    2.20
   7   7  -2   20.10    3.10
   7   7  -2   16.20    2.70
   6  -7  -2    2.00    0.80
  -6  -7   2    1.70    1.40
   6  -7  -2    4.90    1.10
   6  -7  -2    3.20    1.40
  -6  -7   2    1.20    1.30
  -6  -7   2    2.30    1.20
   6   7  -2    3.10    1.20
   6   7  -2    2.30    1.60
   6   7  -2    3.20    1.40
  -6   7   2    3.90    1.00
  -6   7   2    2.60    0.80
   6   7  -2    3.60    1.30
  -5  -7   2   11.90    1.90
   5  -7  -2   11.80    1.30
   5  -7  -2   10.20    2.10
  -5  -7   2   11.70    2.10
  -5  -7   2   12.30    1.90
   5  -7  -2   11.10    1.30
   5   7  -2   12.30    2.00
   5   7  -2   10.50    1.90
   5   7  -2   11.50    2.00
  -5   7   2   10.30    1.40
  -5   7   2   10.30    1.10
  -5   7   2    9.20    1.40
   4  -7  -2    1.20    1.00
  -4  -7   2    2.00    0.90
  -4  -7   2    1.40    0.90
  -4  -7   2    1.80    0.90
  -4  -7   2    1.90    0.90
   4  -7  -2    1.60    0.60
   4  -7  -2    1.40    0.60
  -4  -7   2    1.50    0.90
   4   7  -2    2.30    0.90
  -4   7   2    2.70    0.70
  -4   7   2    1.60    0.50
   4   7  -2    0.90    0.80
   4   7  -2    0.70    0.90
  -4   7   2    2.20    0.60
   4   7  -2    1.00    0.90
   4   7  -2    0.70    0.70
   3  -7  -2    1.90    0.20
   3  -7  -2    1.90    1.00
  -3  -7   2    2.00    0.90
  -3  -7   2    2.90    0.90
   3  -7  -2    2.30    0.60
  -3  -7   2    1.60    0.80
   3  -7  -2    1.80    0.80
   3  -7  -2    2.80    0.30
   3  -7  -2    2.70    0.90
  -3  -7   2    1.90    0.90
  -3  -7   2    1.70    0.80
   3   7  -2    2.50    0.90
  -3   7   2    3.30    0.70
   3   7  -2    3.30    1.00
   3   7  -2    2.90    0.90
  -3   7   2    2.20    0.50
   3   7  -2    1.10    0.70
   3   7  -2    2.30    0.80
  -3   7   2    2.80    0.60
  -3   7   2    2.40    0.90
  -3   7   2    2.50    0.60
   2  -7  -2    9.30    1.10
   2  -7  -2    7.90    0.90
  -2  -7   2    9.40    1.40
   2  -7  -2    7.80    1.40
  -2  -7   2    8.70    1.30
   2  -7  -2    8.00    0.70
  -2  -7   2    9.50    1.40
   2  -7  -2    8.40    0.90
   2  -7  -2    8.10    0.70
  -2  -7   2    7.40    1.20
  -2  -7   2    9.70    1.40
   2   7  -2    8.60    1.40
  -2   7   2    7.80    0.90
  -2   7   2    8.30    0.90
   2   7  -2    8.20    1.20
  -2   7   2    8.10    0.90
   2   7  -2   10.80    1.50
   2   7  -2    9.20    1.30
  -2   7   2   10.10    1.50
  -1  -7   2  175.38    6.10
   1  -7  -2  182.18    6.30
   1  -7  -2  168.28    6.20
   1  -7  -2  171.48    6.00
  -1  -7   2  179.28    6.30
   1  -7  -2  178.98    5.80
  -1  -7   2  170.38    6.30
   1  -7  -2  172.18    6.00
   1  -7  -2  179.98    5.90
  -1  -7   2  175.18    6.10
  -1  -7   2  172.88    6.20
   1   7  -2  183.18    6.20
   1   7  -2  179.38    6.30
  -1   7   2  170.98    6.30
   1   7  -2  176.88    6.40
   1   7  -2  184.38    6.30
  -1   7   2  179.78    6.00
   1   7  -2  168.98    6.10
  -1   7   2  175.78    6.00
   0  -7  -2   95.29    3.90
   0  -7   2   98.79    3.50
   0  -7   2   98.99    3.50
   0  -7   2  100.29    3.70
   0  -7  -2   97.09    3.80
   0  -7   2   94.39    3.70
   0  -7   2  103.09    4.00
   0  -7  -2   98.89    3.90
   0  -7  -2   91.69    3.70
   0   7  -2  100.19    4.00
   0   7   2   96.29    3.90
   0   7  -2   98.29    3.70
   0   7   2   89.49    3.80
   0   7  -2   98.59    3.60
   0   7  -2   92.99    3.60
   0   7   2  104.39    4.00
   0   7   2   89.99    3.70
   0   7   2   98.39    3.90
  -1  -7  -2    2.70    0.60
  -1  -7  -2    3.40    0.80
  -1  -7  -2    3.90    1.00
   1  -7   2    2.70    0.50
  -1  -7  -2    2.70    0.80
  -1  -7  -2    4.20    0.90
   1  -7   2    3.60    0.80
   1   7   2    2.40    0.70
  -1   7  -2    2.60    0.50
   1   7   2    3.00    0.90
   1   7   2    4.90    0.90
  -1   7  -2    3.30    0.80
   1   7   2    3.30    0.90
  -1   7  -2    3.00    0.50
   1   7   2    3.70    0.90
  -1   7  -2    2.70    0.50
  -1   7  -2    5.40    0.60
  -2  -7  -2   99.89    4.30
  -2  -7  -2   99.69    4.50
   2  -7   2   91.29    3.20
  -2  -7  -2   96.99    4.40
  -2  -7  -2   97.29    4.40
   2  -7   2   97.39    3.30
   2  -7   2   97.39    4.00
  -2  -7  -2   99.29    3.70
  -2   7  -2  100.19    2.90
  -2   7  -2   97.79    4.00
  -2   7  -2   96.79    3.00
   2   7   2  100.59    4.30
   2   7   2   96.29    4.40
   2   7   2   95.39    3.70
  -2   7  -2   99.69    3.00
   2   7   2  101.39    4.50
   2   7   2   99.19    4.30
  -2   7  -2   96.89    2.90
  -3  -7  -2    1.20    0.70
   3  -7   2    1.60    0.80
   3  -7   2    0.70    0.50
  -3  -7  -2    5.00    1.20
   3  -7   2    0.70    0.30
   3  -7   2    1.30    0.30
  -3  -7  -2    2.10    0.60
  -3  -7  -2    1.70    0.90
  -3  -7  -2    3.00    0.90
  -3   7  -2    2.30    0.80
   3   7   2    1.50    0.60
   3   7   2    3.00    0.90
   3   7   2    0.70    0.60
  -3   7  -2    1.30    0.30
   3   7   2    0.70    0.70
  -3   7  -2    1.10    0.30
   3   7   2    1.60    0.90
   4  -7   2    4.80    0.70
   4  -7   2    4.40    1.10
   4  -7   2    3.70    0.70
  -4  -7  -2    7.80    1.60
  -4  -7  -2    5.80    1.00
   4  -7   2    4.50    1.20
  -4  -7  -2    3.70    1.20
  -4  -7  -2    5.30    1.50
  -4   7  -2    4.80    0.70
   4   7   2    5.30    1.10
   4   7   2    5.00    1.00
   4   7   2    5.30    1.40
  -4   7  -2    5.80    0.80
   4   7   2    6.90    1.50
  -5  -7  -2   27.00    2.00
  -5  -7  -2   34.50    3.00
   5  -7   2   29.00    1.70
   5  -7   2   32.30    2.40
   5  -7   2   30.60    2.50
   5  -7   2   30.50    1.70
   5   7   2   28.70    2.40
  -5   7  -2   29.70    1.80
   5   7   2   28.50    2.70
   5   7   2   32.20    2.90
  -5   7  -2   31.10    1.90
   5   7   2   31.20    2.20
  -6  -7  -2    4.70    2.00
   6  -7   2    6.20    1.00
   6  -7   2    5.10    0.90
  -6  -7  -2    6.50    1.70
  -6  -7  -2    8.60    2.00
  -6  -7  -2    5.60    1.50
   6  -7   2    4.70    1.40
   6   7   2    3.80    1.30
  -6   7  -2    6.20    1.30
   6   7   2    6.20    1.70
   6   7   2    6.20    1.40
  -6   7  -2    4.60    1.10
   6   7   2    7.70    1.90
  -7  -7  -2    2.70    1.60
  -7  -7  -2    0.80    2.40
   7  -7   2    1.50    1.20
   7  -7   2    0.10    0.60
   7  -7   2    0.50    0.60
  -7  -7  -2    0.70    2.10
  -7   7  -2    1.20    1.00
   7   7   2    1.10    1.30
   7   7   2    0.70    1.30
  -7   7  -2    1.50    1.00
  -8  -7  -2    2.80    2.20
   8  -7   2   -0.20    1.50
   8  -7   2    0.60    0.70
   8   7   2    3.00    1.40
  -8   7  -2   -0.60    1.50
   8   7   2   16.50    4.00
   8  -8  -2   -0.70    1.40
   8  -8  -2    1.30    1.00
  -8  -8   2   -1.40    1.50
   8  -8  -2    0.60    0.90
  -8   8   2   -1.80    1.60
   8   8  -2    0.20    1.50
  -8   8   2    0.60    1.20
   8   8  -2   -1.00    1.70
  -7  -8   2   22.20    3.20
  -7  -8   2   21.60    3.30
   7  -8  -2   29.80    2.30
  -7  -8   2   22.80    4.20
   7  -8  -2   25.70    4.00
   7  -8  -2   26.20    2.40
   7   8  -2   27.30    3.20
   7   8  -2   30.50    2.80
  -7   8   2   27.00    2.40
  -7   8   2   26.30    2.50
   7   8  -2   25.10    3.60
   7   8  -2   25.10    2.90
  -6  -8   2   13.30    2.30
  -6  -8   2    8.10    2.10
   6  -8  -2   12.10    1.40
  -6  -8   2   12.90    2.30
   6  -8  -2   10.60    2.40
   6  -8  -2   11.30    1.60
  -6   8   2   12.20    1.80
   6   8  -2   12.80    2.50
  -6   8   2   14.20    1.60
   6   8  -2   13.00    2.20
   6   8  -2   11.90    2.30
   5  -8  -2   17.40    1.60
   5  -8  -2   18.60    2.80
   5  -8  -2   18.20    1.60
  -5  -8   2   23.80    2.40
  -5  -8   2   18.00    2.10
  -5  -8   2   19.50    2.30
  -5   8   2   17.30    1.60
   5   8  -2   20.40    2.60
   5   8  -2   23.30    2.50
  -5   8   2   19.10    1.60
   5   8  -2   20.90    2.30
   5   8  -2   21.00    2.80
   4  -8  -2   25.50    2.40
  -4  -8   2   29.90    2.50
  -4  -8   2   27.10    2.40
   4  -8  -2   24.70    1.80
  -4  -8   2   26.10    2.30
   4  -8  -2   26.30    1.80
  -4  -8   2   27.50    2.40
  -4   8   2   25.80    1.70
   4   8  -2   29.20    2.30
   4   8  -2   25.40    2.40
   4   8  -2   23.40    2.30
  -4   8   2   25.80    1.70
  -4   8   2   26.30    1.60
  -3  -8   2   26.50    2.30
  -3  -8   2   27.80    2.20
  -3  -8   2   24.00    2.20
  -3  -8   2   23.90    2.10
   3  -8  -2   28.10    2.40
   3  -8  -2   27.00    2.10
  -3  -8   2   27.60    2.20
   3  -8  -2   24.70    1.70
   3  -8  -2   29.40    1.80
   3   8  -2   30.50    2.20
   3   8  -2   30.20    2.30
   3   8  -2   28.50    2.30
  -3   8   2   28.50    1.60
   3   8  -2   29.50    2.30
  -3   8   2   28.60    1.60
   3   8  -2   24.50    2.10
  -3   8   2   22.30    2.10
  -3   8   2   27.30    1.70
  -2  -8   2    0.10    0.60
  -2  -8   2    0.00    0.50
   2  -8  -2    0.00    0.30
   2  -8  -2   -0.20    0.60
   2  -8  -2    0.30    0.40
   2  -8  -2    0.20    0.30
  -2  -8   2    0.20    0.70
  -2  -8   2   -0.20    0.30
  -2  -8   2    0.10    0.60
   2  -8  -2    0.20    0.40
   2  -8  -2    0.30    0.50
   2   8  -2   -0.10    0.60
   2   8  -2    0.00    0.60
  -2   8   2   -0.10    0.40
   2   8  -2   -0.40    0.60
   2   8  -2    0.80    0.70
  -2   8   2    1.50    0.70
   2   8  -2    0.80    0.60
  -2   8   2    0.50    0.40
  -2   8   2    0.70    0.40
   1  -8  -2   25.30    1.50
  -1  -8   2   23.50    1.80
   1  -8  -2   24.30    1.70
   1  -8  -2   25.20    1.60
  -1  -8   2   27.20    1.70
  -1  -8   2   24.60    1.70
   1  -8  -2   24.80    1.50
   1  -8  -2   22.90    1.70
  -1  -8   2   25.70    1.70
  -1  -8   2   27.40    1.90
   1  -8  -2   24.40    1.60
   1   8  -2   25.00    1.70
   1   8  -2   21.70    1.60
  -1   8   2   24.10    1.80
   1   8  -2   23.20    1.70
  -1   8   2   23.20    1.50
  -1   8   2   23.60    1.60
   1   8  -2   25.50    1.80
   1   8  -2   26.50    1.80
   0  -8   2    9.60    1.30
   0  -8  -2    7.70    1.10
   0  -8  -2    7.30    1.10
   0  -8  -2    7.10    1.10
   0  -8   2    7.50    0.80
   0  -8  -2    8.70    1.30
   0  -8   2    7.90    0.80
   0  -8  -2    9.70    1.00
   0  -8   2    7.40    0.90
   0  -8   2    7.90    1.10
   0   8   2    4.60    0.90
   0   8  -2    7.10    0.90
   0   8   2    6.50    1.00
   0   8  -2    6.70    0.90
   0   8  -2    7.50    0.90
   0   8  -2    7.20    1.00
   0   8  -2    7.90    1.20
   0   8   2    6.00    1.00
   0   8   2    8.20    1.20
   0   8   2    6.90    1.00
  -1  -8  -2   48.20    2.80
  -1  -8  -2   53.09    2.70
   1  -8   2   48.80    2.10
  -1  -8  -2   51.19    2.70
  -1  -8  -2   49.00    2.30
  -1  -8  -2   49.99    2.80
   1  -8   2   51.69    2.60
   1   8   2   49.20    2.70
  -1   8  -2   49.10    2.00
  -1   8  -2   49.70    2.00
   1   8   2   52.09    2.80
   1   8   2   48.80    2.60
   1   8   2   45.80    2.30
  -1   8  -2   51.69    2.60
  -1   8  -2   51.09    2.30
  -1   8  -2   46.40    2.00
   1   8   2   48.20    2.70
  -2  -8  -2  191.98    7.10
  -2  -8  -2  194.98    7.20
   2  -8   2  176.28    5.70
  -2  -8  -2  187.98    7.20
  -2  -8  -2  184.28    6.30
   2  -8   2  183.88    5.70
  -2  -8  -2  176.78    6.90
   2  -8   2  189.58    6.70
   2   8   2  180.38    6.30
  -2   8  -2  192.28    5.50
   2   8   2  190.98    7.20
  -2   8  -2  192.28    6.80
   2   8   2  185.08    6.90
  -2   8  -2  189.48    5.50
   2   8   2  192.78    7.20
   3  -8   2   10.90    1.30
  -3  -8  -2   14.00    1.70
  -3  -8  -2   11.20    1.70
   3  -8   2    9.70    1.20
  -3  -8  -2   12.00    1.80
   3  -8   2   11.20    0.70
  -3  -8  -2   12.60    1.80
   3  -8   2   11.20    0.70
  -3  -8  -2   12.70    1.20
  -3   8  -2   12.40    0.60
   3   8   2   12.70    1.50
   3   8   2   14.50    1.90
  -3   8  -2   11.70    0.60
  -3   8  -2   12.70    1.80
   3   8   2   15.30    2.00
   3   8   2   14.90    2.00
   3   8   2   14.60    1.20
  -4  -8  -2   18.80    2.10
  -4  -8  -2   22.10    2.20
   4  -8   2   20.60    1.10
   4  -8   2   20.60    1.00
   4  -8   2   21.40    2.00
  -4  -8  -2   18.60    1.60
  -4  -8  -2   21.40    2.10
  -4   8  -2   22.20    1.20
   4   8   2   22.90    2.30
   4   8   2   18.90    2.00
   4   8   2   21.10    1.60
   4   8   2   20.10    2.00
  -4   8  -2   21.30    1.10
  -5  -8  -2    8.30    1.80
  -5  -8  -2    7.40    1.70
   5  -8   2    4.60    1.40
   5  -8   2    6.70    0.70
  -5  -8  -2    6.00    1.30
   5  -8   2    5.90    1.30
   5  -8   2    4.30    0.60
  -5  -8  -2    3.60    1.30
   5   8   2    5.30    1.60
   5   8   2    5.60    1.60
  -5   8  -2    5.00    0.80
   5   8   2    4.90    1.20
  -5   8  -2    4.90    0.80
   5   8   2    4.80    1.30
  -6  -8  -2    6.40    1.50
   6  -8   2    5.70    0.90
   6  -8   2    5.70    1.60
  -6  -8  -2    7.40    1.80
   6  -8   2    7.00    0.80
   6   8   2    7.40    1.60
   6   8   2    8.50    1.80
   6   8   2    3.60    1.20
  -6   8  -2    7.90    1.30
   6   8   2    6.80    1.90
  -6   8  -2    6.30    1.20
   7  -8   2   -0.10    0.50
   7  -8   2    0.10    0.50
  -7  -8  -2   -2.10    1.20
   7  -8   2    0.80    1.20
   7   8   2    0.10    1.50
  -7   8  -2    0.70    0.80
  -7   8  -2    1.10    1.00
   7   8   2   -0.70    1.30
   8  -8   2   -0.10    1.40
   8  -8   2    3.30    0.80
   8  -8   2    3.30    0.70
  -8  -8  -2    0.60    1.80
  -8   8  -2    1.40    1.60
   8   8   2    3.80    1.50
   8   8   2    2.00    2.80
   8  -9  -2    0.90    0.90
  -8  -9   2    0.50    1.60
   8  -9  -2   -0.70    1.80
   8  -9  -2    1.20    1.10
  -8   9   2    2.80    1.40
   8   9  -2    3.40    1.80
  -8   9   2    0.70    1.50
   8   9  -2   -0.10    1.60
  -7  -9   2    8.60    2.40
   7  -9  -2    7.00    1.30
   7  -9  -2    6.70    1.40
  -7  -9   2    7.10    2.30
  -7  -9   2    4.20    2.10
  -7   9   2    9.00    1.70
  -7   9   2    5.70    1.60
   7   9  -2    7.60    1.80
   7   9  -2    9.00    2.20
   7   9  -2   15.30    3.00
   7   9  -2    4.30    1.80
  -6  -9   2   36.30    3.30
   6  -9  -2   37.60    2.40
   6  -9  -2   38.10    2.50
   6  -9  -2   32.80    3.30
  -6  -9   2   36.80    3.30
  -6  -9   2   36.40    3.30
   6   9  -2   39.70    3.40
   6   9  -2   36.80    3.30
  -6   9   2   37.30    2.50
  -6   9   2   37.00    2.50
   6   9  -2   37.50    3.10
   6   9  -2   38.70    3.50
   5  -9  -2    1.40    0.70
   5  -9  -2    1.30    0.50
  -5  -9   2    0.20    1.00
  -5  -9   2    2.30    1.40
   5  -9  -2    0.60    1.00
  -5  -9   2   -0.20    0.90
   5   9  -2    1.40    1.20
  -5   9   2    0.90    0.50
   5   9  -2    0.10    1.00
   5   9  -2    0.80    1.00
  -5   9   2    1.50    0.70
  -5   9   2    1.30    0.60
   5   9  -2   -0.60    0.90
  -4  -9   2  236.58    9.20
   4  -9  -2  240.88    7.90
  -4  -9   2  228.98    9.00
   4  -9  -2  230.78    7.80
  -4  -9   2  223.58    8.90
  -4  -9   2  223.18    8.90
   4  -9  -2  228.88    9.20
   4   9  -2  237.88    9.10
  -4   9   2  236.78    7.80
   4   9  -2  225.58    9.10
   4   9  -2  232.98    8.90
   4   9  -2  248.88    9.30
  -4   9   2  229.28    7.70
  -4   9   2  231.68    7.50
  -3  -9   2  184.78    7.10
   3  -9  -2  167.18    6.10
   3  -9  -2  179.88    7.20
   3  -9  -2  177.38    7.10
  -3  -9   2  168.88    6.90
  -3  -9   2  171.88    7.10
  -3  -9   2  170.08    7.00
   3  -9  -2  174.38    6.10
  -3  -9   2  178.08    7.10
   3   9  -2  177.28    6.90
  -3   9   2  180.68    6.10
   3   9  -2  177.98    7.00
   3   9  -2  176.88    7.10
   3   9  -2  182.28    7.20
  -3   9   2  184.08    6.10
   3   9  -2  172.78    7.10
  -3   9   2  184.98    6.10
  -2  -9   2    0.70    0.60
  -2  -9   2    0.40    0.60
   2  -9  -2    0.80    0.30
   2  -9  -2    0.80    0.30
   2  -9  -2    0.60    0.50
   2  -9  -2    0.50    0.40
  -2  -9   2    0.30    0.60
  -2  -9   2   -0.50    0.50
   2  -9  -2    0.80    0.70
  -2  -9   2    0.40    0.70
   2   9  -2    0.50    0.60
  -2   9   2    0.20    0.70
   2   9  -2    0.20    0.70
   2   9  -2    0.10    0.70
  -2   9   2    0.80    0.40
   2   9  -2   -0.10    0.70
  -2   9   2    0.90    0.50
   2   9  -2    1.30    0.70
  -2   9   2    0.20    0.40
   1  -9  -2   25.70    1.60
  -1  -9   2   27.30    1.90
   1  -9  -2   25.30    1.70
  -1  -9   2   26.40    1.90
  -1  -9   2   27.60    1.90
   1  -9  -2   27.00    1.80
   1  -9  -2   26.80    1.60
  -1  -9   2   25.90    1.80
   1  -9  -2   24.10    1.80
  -1  -9   2   27.10    1.80
   1  -9  -2   27.10    2.00
   1   9  -2   26.20    1.80
   1   9  -2   26.80    1.90
   1   9  -2   26.20    1.90
  -1   9   2   25.70    1.70
   1   9  -2   28.50    2.00
  -1   9   2   21.40    1.80
   1   9  -2   26.80    1.80
  -1   9   2   24.70    1.70
   0  -9   2   68.69    3.30
   0  -9  -2   77.29    3.30
   0  -9   2   73.49    2.90
   0  -9  -2   67.99    3.20
   0  -9   2   73.29    2.90
   0  -9  -2   72.69    3.30
   0  -9  -2   76.59    3.50
   0  -9  -2   74.69    3.40
   0  -9   2   73.59    3.10
   0  -9   2   74.79    3.20
   0   9   2   74.49    3.40
   0   9   2   67.09    3.20
   0   9   2   68.89    3.30
   0   9  -2   74.59    3.10
   0   9  -2   69.79    3.10
   0   9  -2   75.69    3.10
   0   9   2   71.29    3.30
   0   9  -2   73.09    3.40
   0   9  -2   69.59    3.00
   0   9   2   68.59    3.30
  -1  -9  -2  835.52   24.80
   1  -9   2  807.32   23.90
  -1  -9  -2  848.32   24.80
  -1  -9  -2  868.01   25.10
   1  -9   2  824.62   23.90
  -1  -9  -2  818.72   24.30
   1  -9   2  839.72   24.70
  -1  -9  -2  858.11   25.00
  -1   9  -2  848.72   23.80
   1   9   2  857.11   25.00
   1   9   2  818.32   24.70
   1   9   2  849.02   25.00
   1   9   2  812.92   24.40
   1   9   2  831.92   24.90
  -1   9  -2  831.72   23.80
  -1   9  -2  819.42   23.80
  -1   9  -2  863.91   24.80
  -2  -9  -2 1339.27   39.40
  -2  -9  -2 1357.76   38.60
  -2  -9  -2 1383.76   39.60
   2  -9   2 1346.27   37.80
   2  -9   2 1325.47   39.00
   2  -9   2 1289.07   37.70
  -2  -9  -2 1355.06   39.60
  -2  -9  -2 1362.56   39.40
   2   9   2 1356.46   39.30
   2   9   2 1346.17   38.60
   2   9   2 1378.06   39.40
   2   9   2 1372.56   39.70
  -2   9  -2 1392.56   37.60
  -2   9  -2 1379.06   39.10
  -2   9  -2 1342.97   37.60
   2   9   2 1360.46   39.50
  -3  -9  -2  142.19    6.20
  -3  -9  -2  148.09    7.10
   3  -9   2  138.49    4.20
   3  -9   2  142.79    5.90
  -3  -9  -2  145.39    5.40
  -3  -9  -2  152.88    6.30
  -3  -9  -2  140.99    6.20
   3  -9   2  139.89    5.70
   3  -9   2  145.59    4.20
   3   9   2  153.18    6.50
   3   9   2  150.38    6.20
   3   9   2  150.78    6.40
   3   9   2  147.19    5.40
  -3   9  -2  150.38    5.90
   3   9   2  143.59    6.00
   4  -9   2    7.20    1.40
  -4  -9  -2    7.00    1.50
  -4  -9  -2    5.80    1.40
  -4  -9  -2    5.30    1.60
  -4  -9  -2    6.20    1.20
   4  -9   2    4.90    1.20
  -4   9  -2    5.60    0.60
   4   9   2    6.50    1.50
   4   9   2    7.30    1.60
   4   9   2    7.70    1.30
   4   9   2    7.50    1.50
  -5  -9  -2   22.50    2.50
  -5  -9  -2   23.20    2.60
   5  -9   2   21.20    1.00
  -5  -9  -2   23.20    1.90
   5  -9   2   20.90    1.00
  -5  -9  -2   19.20    2.20
   5   9   2   20.80    2.90
  -5   9  -2   22.10    1.40
   5   9   2   22.10    2.30
   5   9   2   26.20    2.00
  -5   9  -2   18.80    1.30
   5   9   2   21.80    2.30
  -6  -9  -2    0.70    1.30
   6  -9   2    1.90    0.40
   6  -9   2    1.00    0.40
  -6  -9  -2   -0.20    1.30
   6  -9   2   -1.20    0.90
  -6  -9  -2    0.90    1.20
   6   9   2    3.20    1.30
   6   9   2   -0.50    0.90
  -6   9  -2    1.50    0.80
   6   9   2    4.50    1.70
   6   9   2    1.00    1.10
   7  -9   2    4.20    1.50
   7  -9   2    1.70    0.50
  -7  -9  -2    2.10    1.60
   7  -9   2    1.70    0.60
   7   9   2    2.20    1.60
  -7   9  -2    2.10    1.00
   7   9   2    2.20    1.40
  -7   9  -2    0.10    0.90
   8  -9   2    1.20    1.50
  -8  -9  -2    3.30    2.00
   8   9   2   -2.50    2.20
  -8   9  -2    0.20    1.50
   8 -10  -2    6.20    1.40
   8 -10  -2    1.40    1.80
   8 -10  -2    3.00    1.00
  -8 -10   2    3.40    1.90
   8  10  -2    1.20    1.60
  -8  10   2    2.10    1.20
   8  10  -2    4.70    2.20
  -8  10   2    3.90    1.70
  -7 -10   2    5.40    2.20
   7 -10  -2    1.20    0.70
  -7 -10   2   -1.80    1.50
   7 -10  -2   -0.10    0.70
   7 -10  -2    0.40    1.30
  -7 -10   2   -0.30    1.90
   7  10  -2    1.80    1.40
   7  10  -2    1.10    1.70
   7  10  -2   -1.30    1.00
  -7  10   2   -0.30    0.90
   7  10  -2    0.00    1.00
  -7  10   2    0.50    1.00
  -6 -10   2   -0.50    1.10
   6 -10  -2    3.80    1.40
  -6 -10   2    0.00    1.20
   6 -10  -2    1.90    0.80
   6 -10  -2    0.90    0.60
   6  10  -2    0.30    1.40
  -6  10   2    1.30    0.80
  -6  10   2    0.90    0.80
   6  10  -2    1.00    1.40
   6  10  -2    0.30    1.20
   6  10  -2    2.20    1.20
   5 -10  -2   -1.40    1.00
  -5 -10   2    0.60    1.20
  -5 -10   2    0.00    0.90
  -5 -10   2   -0.50    1.10
   5 -10  -2    0.00    0.50
   5 -10  -2   -0.30    0.50
   5  10  -2   -0.80    0.80
   5  10  -2    1.00    1.20
   5  10  -2    0.00    1.00
   5  10  -2    0.30    1.10
  -5  10   2   -0.30    0.50
  -5  10   2    0.30    0.50
  -5  10   2   -0.10    0.40
  -4 -10   2   22.90    2.40
   4 -10  -2   23.80    1.60
  -4 -10   2   20.80    2.30
   4 -10  -2   26.70    2.50
  -4 -10   2   23.80    2.30
   4 -10  -2   23.30    1.70
  -4 -10   2   18.00    2.10
   4  10  -2   22.60    2.40
   4  10  -2   23.50    2.40
   4  10  -2   21.70    2.20
   4  10  -2   24.50    2.40
  -4  10   2   25.90    1.70
  -4  10   2   23.50    1.60
  -4  10   2   21.10    1.40
  -3 -10   2    5.70    1.40
  -3 -10   2    7.90    1.70
  -3 -10   2    5.30    1.20
  -3 -10   2    6.50    1.40
   3 -10  -2    7.10    1.20
   3 -10  -2    7.00    1.60
   3 -10  -2    4.70    0.90
  -3 -10   2    5.70    1.30
   3  10  -2    7.40    1.40
   3  10  -2    7.00    1.50
  -3  10   2    5.50    0.90
  -3  10   2    6.00    0.90
   3  10  -2    7.20    1.40
  -3  10   2    5.30    0.90
   3  10  -2    4.30    1.20
   3  10  -2    7.00    1.60
   2 -10  -2  428.26   14.10
   2 -10  -2  419.06   14.00
  -2 -10   2  445.06   14.00
  -2 -10   2  419.16   13.90
   2 -10  -2  434.16   12.50
  -2 -10   2  444.26   14.80
   2 -10  -2  427.26   13.20
  -2 -10   2  400.26   13.70
   2 -10  -2  446.26   13.20
  -2 -10   2  442.96   14.10
  -2  10   2  426.06   14.10
  -2  10   2  436.76   13.10
   2  10  -2  429.26   14.10
  -2  10   2  440.96   13.10
   2  10  -2  427.96   13.80
   2  10  -2  409.96   13.80
   2  10  -2  408.26   13.90
   2  10  -2  435.86   14.00
  -2  10   2  422.86   13.10
   1 -10  -2    1.50    0.50
  -1 -10   2    1.50    0.60
   1 -10  -2    0.70    0.60
  -1 -10   2    0.50    0.60
   1 -10  -2    0.60    0.50
   1 -10  -2    0.80    0.60
  -1 -10   2    1.70    0.70
  -1 -10   2    0.90    0.50
  -1 -10   2    1.10    0.60
   1 -10  -2    1.90    0.70
  -1  10   2    1.20    0.50
   1  10  -2    0.80    0.60
  -1  10   2    0.70    0.70
   1  10  -2    1.90    0.80
  -1  10   2    0.80    0.50
   1  10  -2    1.50    0.70
   1  10  -2    1.30    0.70
  -1  10   2    1.10    0.50
   1  10  -2    1.10    0.60
   0 -10   2    1.30    0.60
   0 -10   2    1.00    0.70
   0 -10   2    1.60    0.60
   0 -10  -2    1.50    0.60
   0 -10  -2    1.50    0.70
   0 -10  -2    1.50    0.70
   0 -10   2    2.30    0.50
   0 -10   2    1.30    0.40
   0 -10  -2    2.00    0.60
   0 -10  -2    1.10    0.60
   0  10  -2    1.70    0.60
   0  10  -2    2.10    0.90
   0  10  -2    1.60    0.50
   0  10   2    1.30    0.60
   0  10   2    2.70    0.80
   0  10   2    0.30    0.60
   0  10   2    1.50    0.60
   0  10  -2    0.70    0.50
   0  10   2    0.70    0.60
   0  10  -2    1.40    0.60
   1 -10   2   20.30    1.40
  -1 -10  -2   23.80    2.00
   1 -10   2   22.50    1.80
  -1 -10  -2   21.80    1.90
   1 -10   2   19.50    1.30
  -1 -10  -2   23.40    1.80
  -1 -10  -2   24.20    1.90
  -1 -10  -2   22.20    1.60
   1  10   2   24.70    1.80
   1  10   2   24.40    1.90
  -1  10  -2   21.80    1.30
   1  10   2   24.00    2.00
  -1  10  -2   20.90    1.30
   1  10   2   19.00    1.80
  -1  10  -2   20.90    1.80
   1  10   2   21.00    1.80
  -1  10  -2   21.90    1.30
   2 -10   2  935.51   26.70
  -2 -10  -2 1029.30   28.80
  -2 -10  -2  924.21   28.50
  -2 -10  -2  924.91   28.30
  -2 -10  -2  945.61   28.40
   2 -10   2  915.51   26.60
  -2 -10  -2  930.71   27.60
   2 -10   2  921.11   28.00
  -2  10  -2  946.61   26.50
  -2  10  -2  954.90   26.50
  -2  10  -2  978.90   28.20
   2  10   2  986.80   28.70
   2  10   2  951.20   28.30
   2  10   2  943.41   27.70
   2  10   2  953.60   28.60
   2  10   2  948.81   28.40
   3 -10   2   16.00    1.80
  -3 -10  -2   17.50    2.00
  -3 -10  -2   16.90    2.00
  -3 -10  -2   14.60    2.10
  -3 -10  -2   13.60    2.00
  -3 -10  -2   14.00    1.40
   3 -10   2   18.90    1.80
   3  10   2   16.30    1.90
   3  10   2   16.30    1.90
   3  10   2   15.90    1.80
   3  10   2   16.70    1.60
  -3  10  -2   15.60    1.80
   3  10   2   14.20    2.00
  -4 -10  -2   20.40    2.20
   4 -10   2   24.50    2.20
   4 -10   2   20.10    1.90
  -4 -10  -2   21.70    2.40
  -4 -10  -2   19.70    1.70
  -4  10  -2   23.40    2.20
   4  10   2   20.90    2.20
  -4  10  -2   18.80    0.90
   4  10   2   17.70    2.10
   4  10   2   20.90    1.80
   4  10   2   19.40    2.30
  -4  10  -2   21.70    0.90
  -5 -10  -2   11.90    2.30
  -5 -10  -2   12.20    2.10
  -5 -10  -2   16.30    2.60
   5 -10   2   11.60    2.10
   5  10   2   11.00    2.10
  -5  10  -2   11.20    1.10
   5  10   2   10.80    2.30
   5  10   2    9.50    1.80
  -5  10  -2    8.80    0.90
   5  10   2   12.40    1.70
  -6 -10  -2    5.60    2.00
  -6 -10  -2    5.00    1.70
  -6 -10  -2    8.60    2.20
  -6 -10  -2    3.00    1.30
   6 -10   2    8.90    1.80
  -6  10  -2    5.20    1.00
   6  10   2    6.60    1.60
   6  10   2    7.60    1.60
   6  10   2    5.40    1.60
   6  10   2    7.90    2.00
  -7 -10  -2    3.10    1.70
   7 -10   2    0.10    1.30
  -7  10  -2    1.40    0.90
  -7  10  -2    1.40    1.00
   7  10   2    3.80    1.80
   7  10   2    1.00    1.40
   8 -10   2   -2.10    1.30
  -8 -10  -2   -1.40    1.80
  -8  10  -2    0.60    1.30
  -8  10  -2    2.50    1.50
   8 -11  -2    0.10    0.70
   8 -11  -2    1.90    1.80
   8 -11  -2    6.30    1.30
  -8  11   2    2.10    1.30
   8  11  -2    1.10    1.60
   8  11  -2    1.40    1.90
  -8  11   2   -1.30    1.40
   7 -11  -2   23.80    3.80
   7 -11  -2   19.70    1.70
   7 -11  -2   14.50    1.60
  -7 -11   2   21.50    4.10
  -7 -11   2   20.60    3.10
   7  11  -2   22.70    3.80
   7  11  -2   22.20    3.30
  -7  11   2   18.80    1.90
   7  11  -2   24.00    3.60
  -7  11   2   20.10    2.10
   7  11  -2   19.00    2.80
   6 -11  -2    8.20    1.20
  -6 -11   2    7.60    2.20
  -6 -11   2    6.50    1.90
   6 -11  -2    9.60    1.50
  -6 -11   2   10.40    2.30
   6 -11  -2    8.80    2.20
   6  11  -2    9.10    2.00
  -6  11   2   10.00    1.50
   6  11  -2    8.80    2.10
   6  11  -2    7.60    2.10
   6  11  -2    6.80    1.80
  -6  11   2    7.60    1.40
   5 -11  -2   17.90    1.50
   5 -11  -2   20.60    3.10
   5 -11  -2   19.50    1.50
  -5 -11   2   19.10    2.90
  -5 -11   2   18.70    2.80
  -5 -11   2   21.10    3.00
   5  11  -2   17.60    2.70
  -5  11   2   18.60    1.60
   5  11  -2   20.50    2.90
   5  11  -2   23.10    3.10
   5  11  -2   19.40    2.80
  -5  11   2   18.30    1.60
   4 -11  -2   46.20    3.50
  -4 -11   2   50.69    3.40
  -4 -11   2   47.40    3.50
   4 -11  -2   45.00    2.40
  -4 -11   2   44.00    3.30
  -4 -11   2   47.80    3.40
   4 -11  -2   46.10    2.40
  -4  11   2   42.60    2.10
   4  11  -2   47.10    3.40
   4  11  -2   49.70    3.50
  -4  11   2   47.40    2.50
   4  11  -2   43.20    3.30
   4  11  -2   45.70    3.20
  -4  11   2   43.20    2.30
   3 -11  -2   23.10    1.70
  -3 -11   2   27.70    2.30
   3 -11  -2   25.10    1.70
  -3 -11   2   21.80    2.10
   3 -11  -2   25.50    2.30
  -3 -11   2   23.20    2.20
  -3 -11   2   24.10    2.30
   3  11  -2   22.80    2.20
  -3  11   2   24.10    1.60
  -3  11   2   24.60    1.50
   3  11  -2   26.10    2.60
   3  11  -2   24.20    2.10
   3  11  -2   24.60    2.20
   3  11  -2   21.30    2.10
  -2 -11   2  152.18    6.20
   2 -11  -2  140.89    5.40
  -2 -11   2  148.49    6.10
   2 -11  -2  148.49    6.20
   2 -11  -2  143.99    6.10
   2 -11  -2  139.59    5.40
   2 -11  -2  149.79    4.80
  -2 -11   2  139.29    5.80
   2 -11  -2  144.09    4.70
  -2 -11   2  137.09    6.00
  -2  11   2  149.99    5.40
  -2  11   2  143.09    5.30
   2  11  -2  152.28    6.20
  -2  11   2  156.38    6.30
  -2  11   2  152.48    5.40
   2  11  -2  147.99    6.10
   2  11  -2  156.38    6.30
   2  11  -2  135.19    5.90
  -2  11   2  147.99    5.40
   2  11  -2  143.59    5.90
   1 -11  -2   86.79    3.80
  -1 -11   2   88.39    4.00
  -1 -11   2   88.79    3.80
  -1 -11   2   92.79    4.60
  -1 -11   2   87.49    4.10
   1 -11  -2   91.19    3.90
   1 -11  -2   83.19    4.40
   1 -11  -2   93.79    3.90
   1 -11  -2   89.39    3.60
  -1 -11   2   92.39    3.90
   1 -11  -2   89.99    4.20
  -1  11   2   86.09    4.10
   1  11  -2   92.49    4.10
   1  11  -2   85.09    4.20
  -1  11   2   79.49    3.70
   1  11  -2   88.99    3.90
   1  11  -2   87.09    4.00
   1  11  -2   82.89    3.90
  -1  11   2   85.39    3.80
   0 -11  -2  311.67   10.10
   0 -11  -2  312.37   10.40
   0 -11   2  295.27   10.40
   0 -11  -2  302.87   10.20
   0 -11   2  311.37    9.50
   0 -11   2  303.97   10.00
   0 -11   2  293.27    9.90
   0 -11  -2  321.37   10.40
   0 -11   2  310.87    9.90
   0 -11  -2  307.57   10.10
   0  11  -2  340.57   10.50
   0  11  -2  313.07    9.80
   0  11   2  293.17   10.10
   0  11  -2  307.07    9.90
   0  11  -2  310.27   10.50
   0  11   2  299.37   10.10
   0  11   2  313.37   10.30
   0  11   2  294.47   10.20
   0  11   2  299.17   10.20
   0  11  -2  291.77    9.80
  -1 -11  -2    4.90    1.10
   1 -11   2    4.60    0.80
  -1 -11  -2    6.30    1.20
  -1 -11  -2    4.70    1.10
   1 -11   2    3.50    0.70
  -1 -11  -2    4.70    1.10
   1 -11   2    3.50    1.00
   1  11   2    5.60    1.10
  -1  11  -2    4.30    0.70
  -1  11  -2    4.80    0.70
   1  11   2    4.70    1.10
   1  11   2    5.40    1.20
  -1  11  -2    5.10    0.90
  -1  11  -2    4.70    0.80
   1  11   2    5.20    1.20
   1  11   2    4.50    1.10
  -1  11  -2    4.80    1.10
  -2 -11  -2  151.38    6.20
   2 -11   2  137.09    4.60
  -2 -11  -2  147.39    6.10
  -2 -11  -2  143.69    6.20
  -2 -11  -2  140.59    5.50
  -2 -11  -2  142.79    6.20
   2 -11   2  141.49    4.70
   2  11   2  132.19    5.80
   2  11   2  142.69    6.20
  -2  11  -2  145.99    4.60
   2  11   2  146.49    6.20
   2  11   2  138.19    5.50
  -2  11  -2  149.09    4.60
  -2  11  -2  144.19    5.90
   2  11   2  145.79    6.10
  -3 -11  -2   17.00    2.40
   3 -11   2   19.00    1.90
   3 -11   2   12.90    1.80
  -3 -11  -2   13.30    1.40
  -3 -11  -2   16.10    2.30
  -3 -11  -2   17.20    2.30
  -3 -11  -2   12.70    2.00
   3  11   2   15.80    2.30
   3  11   2   14.20    1.50
  -3  11  -2   14.60    2.10
   3  11   2   13.70    2.00
   3  11   2   16.80    2.30
   3  11   2   12.10    1.90
  -4 -11  -2   11.80    2.10
   4 -11   2   14.30    2.60
  -4 -11  -2   14.90    2.20
  -4 -11  -2   12.50    2.20
  -4 -11  -2   14.20    1.50
  -4  11  -2   13.00    0.60
  -4  11  -2   15.40    2.40
   4  11   2   15.70    1.60
   4  11   2   15.70    2.30
   4  11   2   14.20    2.30
   4  11   2   17.40    2.60
   5 -11   2   -0.80    0.80
  -5 -11  -2    0.50    0.90
  -5 -11  -2    1.60    1.30
  -5 -11  -2    1.20    1.20
  -5 -11  -2    0.30    1.20
  -5  11  -2    0.90    0.40
   5  11   2    0.30    1.10
   5  11   2    1.10    1.10
   5  11   2    3.50    1.50
   5  11   2    2.40    1.10
  -5  11  -2    0.50    0.40
  -6 -11  -2    8.50    2.40
  -6 -11  -2   11.60    2.50
  -6 -11  -2   11.20    2.20
  -6 -11  -2    9.80    2.50
   6 -11   2   11.10    2.30
  -6  11  -2    8.70    1.10
   6  11   2   14.00    2.30
   6  11   2   14.80    2.60
   6  11   2   11.90    2.50
   6  11   2    9.80    2.00
   7 -11   2   -0.70    1.20
  -7 -11  -2    1.50    1.80
  -7  11  -2    1.20    0.80
   7  11   2   -1.30    1.00
   7  11   2   -0.80    1.30
  -7  11  -2    0.70    0.80
   8 -12  -2    0.40    0.70
  -8 -12   2    5.20    2.20
   8 -12  -2   -0.80    1.70
   8  12  -2    2.40    1.90
   8  12  -2    1.90    1.80
  -8  12   2    0.30    1.20
  -8  12   2    0.60    1.50
   7 -12  -2    3.80    0.90
  -7 -12   2    4.80    2.40
   7 -12  -2    2.40    1.80
  -7 -12   2    1.00    1.80
   7  12  -2    7.10    1.90
   7  12  -2    4.20    1.80
  -7  12   2    3.80    1.10
  -7  12   2    6.40    1.40
  -6 -12   2   10.10    2.50
  -6 -12   2   15.90    2.70
   6 -12  -2   14.30    1.40
   6 -12  -2   14.00    2.80
  -6 -12   2   10.50    2.60
   6 -12  -2   13.20    1.50
   6  12  -2    9.40    2.20
   6  12  -2   11.50    2.30
   6  12  -2   12.60    2.60
   6  12  -2   14.40    2.70
  -5 -12   2   26.40    2.80
  -5 -12   2   24.20    2.70
   5 -12  -2   22.10    1.70
   5 -12  -2   23.10    1.70
  -5 -12   2   23.50    2.70
   5 -12  -2   22.20    3.10
  -5  12   2   23.00    1.80
   5  12  -2   25.20    2.80
   5  12  -2   24.60    3.10
   5  12  -2   27.50    2.90
   5  12  -2   24.80    3.40
  -5  12   2   24.60    1.80
  -4 -12   2   17.30    2.50
   4 -12  -2   14.60    1.30
   4 -12  -2   13.70    2.40
  -4 -12   2   13.10    2.10
   4 -12  -2   12.70    1.30
  -4 -12   2   18.30    2.60
  -4 -12   2   13.80    2.60
   4  12  -2   19.50    2.70
   4  12  -2   13.50    2.20
  -4  12   2   13.30    1.40
  -4  12   2   14.40    1.30
   4  12  -2   14.90    2.40
  -4  12   2   15.00    1.40
   4  12  -2   14.40    2.30
   3 -12  -2   47.90    3.30
  -3 -12   2   45.50    3.20
   3 -12  -2   41.80    2.30
  -3 -12   2   42.00    3.00
  -3 -12   2   46.50    3.10
   3 -12  -2   44.10    2.40
  -3 -12   2   41.20    3.40
   3  12  -2   46.40    3.20
   3  12  -2   40.70    2.90
   3  12  -2   44.20    3.10
   3  12  -2   42.20    3.10
  -3  12   2   42.90    2.20
  -3  12   2   41.80    2.30
  -3  12   2   42.50    3.10
  -3  12   2   43.70    2.30
   3  12  -2   44.20    3.10
   2 -12  -2   82.79    3.70
   2 -12  -2   87.09    4.50
  -2 -12   2   85.29    4.30
  -2 -12   2   84.89    4.30
  -2 -12   2   87.89    4.50
   2 -12  -2   89.89    3.80
  -2 -12   2   84.69    4.10
   2 -12  -2   87.09    3.10
  -2 -12   2   86.59    4.40
   2 -12  -2   83.79    3.00
   2 -12  -2   80.09    4.30
  -2  12   2   91.49    4.50
   2  12  -2   87.19    5.00
  -2  12   2   83.49    3.60
   2  12  -2   89.49    4.40
   2  12  -2   85.89    4.20
  -2  12   2   86.89    3.70
   2  12  -2   96.79    4.60
  -2  12   2   83.19    3.60
   2  12  -2   80.09    4.20
  -2  12   2   87.09    3.70
   1 -12  -2  439.06   12.90
   1 -12  -2  403.96   13.60
   1 -12  -2  411.16   12.80
  -1 -12   2  421.36   13.50
   1 -12  -2  412.56   13.30
  -1 -12   2  411.06   13.80
  -1 -12   2  419.96   13.60
  -1 -12   2  416.76   13.20
  -1 -12   2  432.46   13.30
  -1  12   2  429.46   13.30
   1  12  -2  404.96   13.40
   1  12  -2  405.66   13.80
  -1  12   2  426.66   13.20
   1  12  -2  425.86   13.60
   1  12  -2  412.46   13.30
  -1  12   2  424.16   13.80
  -1  12   2  413.76   13.20
   0 -12  -2   36.60    2.50
   0 -12  -2   36.90    2.40
   0 -12   2   37.20    1.90
   0 -12  -2   36.80    2.30
   0 -12   2   39.10    2.30
   0 -12  -2   35.70    2.40
   0 -12   2   41.10    2.40
   0 -12  -2   37.90    2.30
   0 -12   2   37.10    2.50
   0  12   2   34.80    2.30
   0  12  -2   37.00    2.60
   0  12   2   36.10    2.40
   0  12  -2   35.70    2.20
   0  12  -2   35.70    2.10
   0  12   2   35.30    2.50
   0  12   2   37.70    2.40
   0  12   2   40.40    2.50
   0  12  -2   34.70    2.10
   0  12  -2   35.20    2.10
   1 -12   2  129.49    4.80
  -1 -12  -2  129.09    5.70
  -1 -12  -2  130.99    5.30
  -1 -12  -2  129.69    6.00
  -1 -12  -2  141.29    5.80
   1 -12   2  127.79    4.70
   1 -12   2  130.19    5.50
  -1 -12  -2  130.19    5.40
  -1  12  -2  124.99    4.60
  -1  12  -2  131.89    5.00
   1  12   2  135.59    5.70
  -1  12  -2  128.59    4.60
   1  12   2  129.99    6.30
   1  12   2  129.99    5.50
  -1  12  -2  127.09    4.70
  -1  12  -2  136.39    5.60
   1  12   2  121.89    5.20
   1  12   2  122.19    5.40
  -2 -12  -2  136.19    5.90
  -2 -12  -2  130.19    5.30
  -2 -12  -2  133.99    5.80
  -2 -12  -2  130.89    6.00
   2 -12   2  128.49    4.40
   2 -12   2  127.79    4.40
  -2 -12  -2  131.99    5.90
   2 -12   2  127.59    5.60
  -2  12  -2  130.39    4.30
  -2  12  -2  141.39    5.90
   2  12   2  132.49    5.70
   2  12   2  133.79    6.00
   2  12   2  132.79    5.80
   2  12   2  129.99    5.30
  -2  12  -2  135.59    3.90
  -2  12  -2  133.09    4.40
   2  12   2  140.89    6.10
  -3 -12  -2    6.30    1.50
  -3 -12  -2    5.70    1.40
  -3 -12  -2    5.20    1.40
  -3 -12  -2    5.70    1.20
  -3 -12  -2    3.90    1.40
   3 -12   2    5.90    1.30
   3  12   2    4.90    1.40
  -3  12  -2    4.90    0.40
   3  12   2    5.10    1.20
   3  12   2    2.50    1.20
   3  12   2    3.30    1.20
   3  12   2    5.40    1.20
  -3  12  -2    7.70    1.70
   4 -12   2    4.10    1.30
  -4 -12  -2    6.30    1.50
  -4 -12  -2    3.30    1.40
  -4 -12  -2    6.80    1.70
  -4  12  -2    7.50    1.70
   4  12   2    4.30    1.40
   4  12   2    5.30    1.20
   4  12   2    2.10    1.30
   4  12   2    6.20    1.80
  -5 -12  -2    0.60    1.10
  -5 -12  -2   -0.90    0.90
  -5 -12  -2    1.00    1.40
  -5 -12  -2   -1.10    0.90
   5 -12   2    0.10    0.90
   5  12   2    0.40    1.00
   5  12   2    0.70    1.20
   5  12   2    0.40    0.90
  -5  12  -2    0.60    0.40
  -5  12  -2    0.80    0.40
   6 -12   2   -1.80    1.10
  -6 -12  -2    2.60    1.70
  -6 -12  -2   -2.80    1.50
  -6 -12  -2   -0.30    1.50
   6  12   2    2.70    1.40
  -6  12  -2    0.40    0.50
   6  12   2   -2.40    1.00
  -6  12  -2   -0.20    0.50
   6  12   2    1.80    1.30
   6  12   2   -0.10    1.20
   7 -12   2    0.90    1.40
  -7 -12  -2    2.80    2.00
  -7  12  -2    1.10    0.80
   7  12   2    3.40    1.80
  -7  12  -2    3.80    0.90
   8 -13  -2   -0.60    1.70
   8 -13  -2    1.30    0.70
  -8 -13   2    1.80    2.00
   8 -13  -2   -0.10    0.60
   8  13  -2    2.40    2.00
  -8  13   2    0.20    1.40
   8  13  -2    3.70    2.10
   7 -13  -2    1.00    0.60
  -7 -13   2    4.10    2.10
  -7 -13   2    2.10    1.90
   7 -13  -2    0.70    0.50
   7 -13  -2    1.70    1.60
  -7  13   2    1.40    1.00
   7  13  -2    3.70    1.70
   7  13  -2    0.20    1.40
  -7  13   2   -1.00    1.50
   7  13  -2   -0.30    1.50
   6 -13  -2    0.70    1.00
  -6 -13   2    1.80    1.70
  -6 -13   2   -0.20    1.50
  -6 -13   2   -0.20    1.50
   6 -13  -2    0.00    0.50
   6 -13  -2    0.70    0.80
  -6  13   2    2.30    0.90
   6  13  -2    1.70    1.40
   6  13  -2    1.90    1.40
  -6  13   2    0.40    0.80
   6  13  -2    0.50    1.30
   6  13  -2    1.80    1.40
   5 -13  -2   37.20    3.50
   5 -13  -2   41.80    2.30
   5 -13  -2   39.30    2.20
  -5 -13   2   34.10    3.20
  -5 -13   2   41.40    3.50
  -5 -13   2   35.50    3.40
   5  13  -2   38.20    3.40
   5  13  -2   33.20    3.10
   5  13  -2   38.00    3.50
  -5  13   2   40.40    2.40
   5  13  -2   40.50    3.50
  -5  13   2   40.40    2.30
  -4 -13   2   55.59    3.80
   4 -13  -2   56.09    3.90
  -4 -13   2   57.09    3.90
  -4 -13   2   63.59    4.20
   4 -13  -2   58.39    2.80
  -4 -13   2   58.19    3.90
   4 -13  -2   56.69    2.80
   4  13  -2   61.39    4.00
  -4  13   2   55.49    2.40
   4  13  -2   59.09    4.00
   4  13  -2   53.49    3.80
  -4  13   2   55.39    2.80
  -4  13   2   58.59    2.80
   4  13  -2   52.79    3.80
  -3 -13   2   15.80    2.20
   3 -13  -2   11.80    1.20
  -3 -13   2   14.30    2.20
  -3 -13   2   14.50    2.20
  -3 -13   2   13.00    2.00
   3 -13  -2   12.70    2.10
   3 -13  -2   13.10    1.30
   3  13  -2   15.30    2.20
   3  13  -2   13.10    2.00
  -3  13   2   12.20    1.10
  -3  13   2   12.30    1.20
   3  13  -2   11.60    1.90
  -3  13   2   14.40    2.10
   3  13  -2   10.40    1.90
   3  13  -2   16.10    2.30
  -3  13   2   11.90    1.20
  -2 -13   2   85.59    4.20
  -2 -13   2   80.19    4.00
   2 -13  -2   74.69    2.80
  -2 -13   2   80.39    4.20
  -2 -13   2   84.19    4.40
   2 -13  -2   78.39    2.90
   2 -13  -2   79.49    3.70
  -2  13   2   79.09    3.50
   2  13  -2   78.69    4.20
   2  13  -2   75.29    4.10
   2  13  -2   72.49    3.90
  -2  13   2   81.79    3.50
   1 -13  -2   20.50    1.50
  -1 -13   2   16.30    1.70
  -1 -13   2   20.80    1.70
   1 -13  -2   19.00    1.70
  -1 -13   2   20.80    2.00
   1 -13  -2   16.90    1.70
   1 -13  -2   20.40    1.50
  -1 -13   2   19.50    1.70
  -1 -13   2   14.90    2.10
   1  13  -2   20.90    1.90
  -1  13   2   18.70    1.90
   1  13  -2   20.10    1.80
  -1  13   2   18.40    1.60
   1  13  -2   15.70    1.90
   1  13  -2   19.90    1.70
  -1  13   2   19.90    1.70
  -1  13   2   13.60    1.50
   1  13  -2   17.80    1.70
   0 -13  -2    5.30    1.00
   0 -13   2    4.00    1.00
   0 -13  -2    1.30    0.70
   0 -13  -2    3.00    1.00
   0 -13   2    3.40    0.90
   0 -13   2    3.70    0.70
   0 -13   2    5.30    1.10
   0 -13   2    3.20    0.70
   0 -13  -2    3.40    0.90
   0 -13  -2    4.30    1.20
   0  13  -2    4.20    1.00
   0  13   2    3.30    1.00
   0  13   2    4.90    1.10
   0  13  -2    3.60    1.20
   0  13   2    4.20    1.00
   0  13  -2    4.50    0.90
   0  13  -2    4.30    0.90
   0  13   2    3.50    1.00
   0  13   2    3.80    1.10
   0  13  -2    3.80    0.80
   1 -13   2   41.50    2.30
  -1 -13  -2   47.30    2.90
  -1 -13  -2   45.70    2.90
   1 -13   2   41.80    2.90
   1 -13   2   44.90    2.40
  -1 -13  -2   49.10    3.10
  -1 -13  -2   44.30    2.80
  -1  13  -2   46.60    3.00
   1  13   2   44.30    2.80
  -1  13  -2   43.90    2.20
   1  13   2   43.20    2.90
   1  13   2   47.20    2.90
  -1  13  -2   49.30    2.40
   1  13   2   47.10    3.00
  -1  13  -2   43.10    2.20
  -1  13  -2   44.20    2.50
   2 -13   2    1.80    0.40
  -2 -13  -2    1.70    1.10
  -2 -13  -2    0.70    0.80
  -2 -13  -2    1.00    0.90
   2 -13   2    1.70    0.80
   2 -13   2    1.50    0.50
  -2 -13  -2    1.20    0.80
  -2 -13  -2    1.10    1.00
   2  13   2    2.40    1.00
   2  13   2    1.10    0.80
  -2  13  -2    1.90    0.40
  -2  13  -2    2.40    1.10
   2  13   2    1.10    0.80
   2  13   2    1.00    0.70
  -2  13  -2    1.40    0.30
   2  13   2    1.10    0.70
  -3 -13  -2  110.49    5.60
  -3 -13  -2  107.39    5.40
  -3 -13  -2  104.39    5.30
  -3 -13  -2   93.29    4.90
   3  13   2  103.69    5.50
   3  13   2  103.69    4.70
  -3  13  -2  101.39    3.20
   3  13   2  105.59    5.30
  -3  13  -2  100.09    3.20
   3  13   2   91.99    5.10
   3  13   2  101.39    5.70
   4 -13   2    0.80    0.90
  -4 -13  -2    1.30    1.00
  -4 -13  -2    0.40    1.00
  -4 -13  -2   -0.20    1.10
  -4 -13  -2    0.40    1.30
   4  13   2   -1.40    0.90
   4  13   2    0.50    1.10
  -4  13  -2    0.80    0.90
   4  13   2    1.20    0.90
   4  13   2   -1.00    1.10
   5 -13   2    7.00    1.90
  -5 -13  -2    6.80    1.70
  -5 -13  -2    7.00    1.60
  -5 -13  -2    6.90    1.90
   5  13   2    4.30    1.80
  -5  13  -2    5.80    0.60
   5  13   2    6.30    1.50
  -5  13  -2    5.40    0.50
   5  13   2   10.90    2.40
   5  13   2    7.30    1.80
  -6 -13  -2    3.10    1.60
  -6 -13  -2    4.30    2.30
   6 -13   2    3.40    1.30
   6  13   2    3.00    1.70
   6  13   2    5.80    1.80
   6  13   2    1.90    1.10
  -6  13  -2    2.40    0.60
  -6  13  -2    3.30    0.60
   6  13   2    4.60    2.20
   7 -13   2    3.10    1.80
  -7 -13  -2    2.60    2.30
  -7  13  -2    1.80    0.90
   7  13   2   -0.30    1.20
   7  13   2    2.30    1.90
  -7  13  -2   -0.20    0.90
   8 -14  -2   -0.30    0.40
   8 -14  -2   -0.40    0.50
   8 -14  -2   -4.60    1.50
  -8 -14   2    2.50    2.00
   8  14  -2   -1.80    2.10
   8  14  -2    0.40    2.10
  -8  14   2    0.60    1.40
   7 -14  -2    0.90    0.50
  -7 -14   2    2.90    2.00
  -7 -14   2   -1.60    1.90
   7 -14  -2    3.10    1.70
   7 -14  -2    1.10    0.50
   7  14  -2    5.20    2.00
  -7  14   2    1.10    1.00
   7  14  -2    3.70    1.70
  -7  14   2    1.50    0.90
   6 -14  -2    1.70    0.70
   6 -14  -2    2.00    0.70
  -6 -14   2    1.60    1.30
  -6 -14   2    1.50    1.40
  -6  14   2    1.40    0.80
   6  14  -2    3.60    1.70
   6  14  -2    2.80    1.60
   6  14  -2    2.20    1.60
  -6  14   2    1.70    1.00
   6  14  -2    1.10    1.40
   5 -14  -2   12.30    2.50
  -5 -14   2   13.70    2.70
  -5 -14   2   14.00    2.60
   5 -14  -2   15.10    1.30
   5  14  -2   13.10    2.60
  -5  14   2   13.00    1.40
   5  14  -2   12.90    2.40
   5  14  -2   11.60    2.50
  -5  14   2   11.70    1.40
   4 -14  -2   68.59    3.20
  -4 -14   2   68.19    4.40
  -4 -14   2   75.29    4.50
  -4 -14   2   76.29    4.80
   4 -14  -2   69.29    4.50
  -4 -14   2   62.49    4.20
   4 -14  -2   71.49    3.30
  -4  14   2   66.09    2.80
  -4  14   2   70.59    3.30
  -4  14   2   73.99    3.30
   4  14  -2   67.39    4.30
   4  14  -2   70.79    4.60
   4  14  -2   75.19    4.70
   4  14  -2   75.49    4.60
  -3 -14   2    0.20    0.80
  -3 -14   2    2.20    1.10
   3 -14  -2    2.20    0.70
   3 -14  -2    0.30    0.50
  -3 -14   2    2.40    1.20
   3 -14  -2    3.30    1.40
  -3 -14   2    2.80    1.00
  -3  14   2    1.50    0.70
   3  14  -2    1.80    1.00
   3  14  -2    2.20    1.10
  -3  14   2    2.80    1.30
   3  14  -2    1.70    1.10
   3  14  -2    3.60    1.10
  -3  14   2    1.20    0.60
  -3  14   2    1.10    0.60
   3  14  -2    4.70    1.20
  -2 -14   2   65.69    3.90
  -2 -14   2   69.39    3.80
  -2 -14   2   64.09    3.60
   2 -14  -2   64.09    3.20
  -2 -14   2   66.49    3.80
   2 -14  -2   66.39    2.50
   2 -14  -2   68.39    4.00
   2  14  -2   61.79    3.70
   2  14  -2   62.19    3.60
  -2  14   2   68.79    3.20
   2  14  -2   61.59    3.90
   2  14  -2   61.59    3.70
  -2  14   2   63.09    3.20
  -2  14   2   65.79    3.90
  -2  14   2   63.69    3.10
  -1 -14   2   26.70    2.20
   1 -14  -2   29.80    2.40
  -1 -14   2   30.20    2.40
  -1 -14   2   29.70    2.10
  -1 -14   2   28.90    2.30
   1 -14  -2   32.40    2.20
  -1  14   2   32.60    2.60
   1  14  -2   32.50    2.40
   1  14  -2   31.50    2.20
  -1  14   2   31.00    2.20
   1  14  -2   28.40    2.30
  -1  14   2   30.00    2.10
   1  14  -2   31.40    2.30
  -1  14   2   27.40    2.30
   0 -14   2    3.50    0.70
   0 -14  -2    4.00    1.20
   0 -14   2    3.60    1.00
   0 -14  -2    4.10    1.00
   0 -14   2    3.10    0.90
   0 -14  -2    2.60    0.80
   0 -14  -2    2.40    0.90
   0 -14  -2    3.10    0.90
   0 -14   2    2.00    0.80
   0 -14   2    2.20    0.60
   0  14   2    2.60    1.00
   0  14   2    3.40    0.90
   0  14  -2    4.60    1.30
   0  14  -2    2.20    0.80
   0  14   2    2.30    0.90
   0  14   2    4.70    1.20
   0  14  -2    2.80    0.80
   0  14   2    3.40    1.00
   0  14  -2    2.80    0.80
   0  14  -2    3.90    1.00
   1 -14   2    8.70    1.70
  -1 -14  -2    9.40    1.50
   1 -14   2   10.40    1.40
  -1 -14  -2   12.10    1.80
  -1 -14  -2   12.50    1.90
  -1 -14  -2    9.00    1.60
  -1 -14  -2   11.20    1.70
   1 -14   2    8.70    1.00
   1  14   2    9.50    1.70
   1  14   2   11.10    1.70
  -1  14  -2   10.70    1.20
   1  14   2    7.90    1.50
  -1  14  -2   10.90    1.80
   1  14   2   11.10    1.80
  -1  14  -2   10.00    1.10
  -1  14  -2    9.20    1.00
   2 -14   2   89.39    3.40
  -2 -14  -2   89.89    4.70
  -2 -14  -2   89.89    4.80
  -2 -14  -2   90.89    4.70
  -2 -14  -2   96.29    5.00
   2 -14   2   91.49    3.50
  -2 -14  -2   93.79    4.40
  -2  14  -2   90.89    3.30
   2  14   2   91.59    4.40
  -2  14  -2   94.59    3.50
   2  14   2   91.89    5.20
   2  14   2   85.59    4.60
  -2  14  -2   94.09    3.50
   2  14   2   83.29    4.70
   2  14   2   99.89    4.90
  -3 -14  -2   27.30    2.20
  -3 -14  -2   24.10    2.50
  -3 -14  -2   29.90    2.90
  -3 -14  -2   32.80    2.80
  -3 -14  -2   31.10    2.80
   3  14   2   27.30    2.60
  -3  14  -2   26.80    1.30
   3  14   2   32.60    3.00
   3  14   2   25.40    2.50
   3  14   2   26.20    2.20
  -3  14  -2   27.40    2.60
  -3  14  -2   26.40    1.30
  -4 -14  -2    9.00    2.10
  -4 -14  -2    8.70    2.10
   4 -14   2    8.30    1.90
  -4 -14  -2    7.30    1.60
  -4 -14  -2    9.90    2.10
   4  14   2    9.20    2.20
   4  14   2    9.80    2.20
  -4  14  -2   10.70    2.00
   4  14   2   10.00    2.10
   4  14   2    9.60    1.70
  -5 -14  -2    3.40    1.50
   5 -14   2    4.10    1.50
  -5 -14  -2    2.80    1.80
  -5 -14  -2    3.80    1.70
   5  14   2    6.40    1.90
   5  14   2    8.70    1.80
   5  14   2    3.80    1.80
   5  14   2    5.20    1.90
  -5  14  -2    3.70    0.40
  -6 -14  -2    1.70    1.90
  -6 -14  -2    4.60    1.90
  -6 -14  -2    0.70    2.30
   6 -14   2    1.50    1.50
   6  14   2   -0.90    1.10
   6  14   2   -0.70    1.40
  -6  14  -2    1.40    0.60
   6  14   2   -0.30    1.60
  -6  14  -2    0.20    0.40
  -7 -14  -2   -0.60    1.80
   7 -14   2    0.60    1.40
   7  14   2    0.30    1.80
  -7  14  -2    0.50    0.70
   7  14   2   -3.50    1.10
  -7  14  -2    0.10    0.80
  -7 -15   2    7.80    3.10
  -7 -15   2    6.30    2.70
   7 -15  -2    8.50    0.90
   7 -15  -2   11.60    2.70
   7  15  -2    7.80    2.40
  -7  15   2    6.10    1.50
   7  15  -2    2.70    1.90
  -7  15   2    7.70    1.50
  -6 -15   2   -1.30    1.30
   6 -15  -2    0.60    1.30
   6 -15  -2    0.40    0.50
   6 -15  -2    1.90    0.60
  -6 -15   2    2.90    1.90
  -6  15   2    0.70    0.70
   6  15  -2    0.50    1.70
   6  15  -2   -1.20    1.20
   6  15  -2    1.30    1.50
  -6  15   2    0.70    0.80
   6  15  -2    1.90    1.40
   5 -15  -2    9.60    2.40
   5 -15  -2    7.50    1.10
   5 -15  -2    9.30    1.10
  -5 -15   2    6.00    1.80
  -5 -15   2    7.80    2.00
   5  15  -2    9.40    2.30
  -5  15   2    6.90    1.20
   5  15  -2    8.00    2.00
   5  15  -2   10.70    2.50
  -5  15   2    8.50    1.30
   5  15  -2    9.70    2.20
  -4 -15   2   98.79    5.70
  -4 -15   2   88.29    5.30
   4 -15  -2  103.59    4.10
  -4 -15   2   99.89    5.50
   4 -15  -2   99.09    5.70
   4 -15  -2   98.99    4.10
   4  15  -2  101.09    5.70
   4  15  -2   91.09    5.40
   4  15  -2   93.69    5.50
  -4  15   2   92.79    4.10
   4  15  -2  101.49    5.50
  -3 -15   2   10.00    1.90
   3 -15  -2   10.20    1.40
   3 -15  -2    8.60    2.10
  -3 -15   2   13.00    2.10
  -3 -15   2    8.30    1.70
   3 -15  -2    6.90    1.20
   3  15  -2   10.60    2.00
  -3  15   2   10.00    1.20
  -3  15   2    7.80    2.00
  -3  15   2   10.40    1.20
   3  15  -2    9.10    1.70
   3  15  -2   10.00    1.90
  -3  15   2    9.10    1.10
   3  15  -2    9.20    1.90
   3  15  -2   12.10    2.20
   2 -15  -2   61.19    3.20
   2 -15  -2   58.39    3.80
  -2 -15   2   54.39    3.50
  -2 -15   2   59.99    3.50
  -2 -15   2   63.39    3.90
   2 -15  -2   59.29    2.30
   2 -15  -2   57.49    3.20
   2  15  -2   54.89    3.40
   2  15  -2   57.89    3.60
   2  15  -2   56.79    3.60
   2  15  -2   57.59    4.10
  -2  15   2   57.69    3.00
  -2  15   2   57.29    3.00
   2  15  -2   60.09    3.80
  -2  15   2   61.59    3.80
  -2  15   2   55.49    2.90
   1 -15  -2   14.00    1.20
  -1 -15   2   10.00    1.70
  -1 -15   2   16.70    1.60
   1 -15  -2   14.60    1.50
  -1 -15   2   14.10    1.60
   1  15  -2   16.00    2.40
  -1  15   2   14.40    2.10
   1  15  -2   13.70    1.60
   1  15  -2   13.40    1.90
  -1  15   2   15.00    1.50
  -1  15   2   11.30    1.40
   1  15  -2   13.60    1.50
   0 -15  -2  135.79    5.80
   0 -15  -2  124.69    5.20
   0 -15   2  127.09    5.40
   0 -15   2  131.19    4.70
   0 -15  -2  129.29    5.60
   0 -15   2  129.59    5.30
   0 -15  -2  116.59    5.50
   0  15   2  120.69    5.40
   0  15   2  118.69    5.50
   0  15  -2  115.09    5.70
   0  15  -2  125.09    5.20
   0  15   2  124.59    5.40
   0  15  -2  125.99    5.10
   0  15   2  129.49    5.60
   0  15  -2  133.09    5.30
   0  15   2  125.09    5.70
   1 -15   2    8.10    1.30
  -1 -15  -2    7.80    1.60
   1 -15   2   10.00    1.10
  -1 -15  -2    9.80    1.70
  -1 -15  -2   11.00    1.90
  -1 -15  -2    8.50    1.50
  -1  15  -2    9.70    1.20
   1  15   2    8.50    1.60
  -1  15  -2    8.30    1.00
   1  15   2    7.20    2.40
  -1  15  -2    9.80    1.80
  -1  15  -2    9.40    1.10
   1  15   2    8.40    1.60
   1  15   2    7.60    1.50
   1  15   2    9.70    1.70
  -2 -15  -2   12.80    2.10
   2 -15   2   11.50    1.00
  -2 -15  -2   11.60    1.80
  -2 -15  -2   11.30    1.90
  -2 -15  -2   13.40    2.00
  -2 -15  -2    9.70    1.80
   2 -15   2   12.50    1.10
   2  15   2   12.50    1.90
   2  15   2   12.00    2.10
  -2  15  -2   11.10    0.80
  -2  15  -2   11.70    1.10
   2  15   2   14.80    2.30
  -2  15  -2   12.00    1.10
   2  15   2    9.20    1.80
  -2  15  -2   16.70    2.00
   2  15   2    9.90    1.90
  -3 -15  -2    1.20    1.30
  -3 -15  -2    1.70    1.00
   3 -15   2    1.80    0.30
  -3 -15  -2    3.30    1.40
  -3 -15  -2    1.50    1.00
   3 -15   2    2.00    0.30
  -3 -15  -2    2.00    1.00
   3  15   2    0.20    1.00
  -3  15  -2    2.40    0.50
  -3  15  -2    1.10    1.10
   3  15   2    3.80    1.40
   3  15   2    3.40    1.30
  -3  15  -2    1.90    0.50
  -4 -15  -2    5.50    1.90
   4 -15   2    6.60    1.90
  -4 -15  -2    3.90    1.70
  -4 -15  -2    4.30    1.80
   4  15   2    8.10    2.00
  -4  15  -2    9.10    1.90
   4  15   2    7.00    1.90
  -4  15  -2    8.10    0.50
   4  15   2    7.50    1.90
  -4  15  -2    6.80    0.50
  -5 -15  -2    0.20    1.50
  -5 -15  -2    3.50    2.00
   5 -15   2    3.10    1.30
  -5 -15  -2    3.20    1.50
   5  15   2    1.60    1.10
   5  15   2    3.90    1.80
   5  15   2    3.20    1.20
   5  15   2    3.30    1.50
  -6 -15  -2   -0.60    1.70
   6 -15   2    1.30    1.30
  -6 -15  -2    1.20    1.60
  -6  15  -2    0.90    0.40
  -6  15  -2    0.70    0.40
   6  15   2   -0.80    1.00
   6  15   2   -0.60    1.20
   7 -15   2   -1.30    1.50
  -7 -15  -2    3.90    2.10
   7  15   2   -1.80    1.30
   7  15   2    4.80    2.40
  -7  15  -2    0.90    0.60
   7 -16  -2    0.20    0.30
   7 -16  -2   -3.00    1.40
  -7 -16   2    0.50    2.00
  -7 -16   2    2.80    2.40
   7 -16  -2    1.10    0.30
  -7  16   2    0.00    1.00
   7  16  -2   -1.10    1.60
  -7  16   2    0.30    0.90
   7  16  -2    1.80    1.60
  -6 -16   2    2.20    1.70
   6 -16  -2    1.90    0.60
   6 -16  -2    1.10    1.40
   6 -16  -2    1.70    0.60
  -6 -16   2    0.90    1.70
  -6  16   2    3.20    1.00
   6  16  -2    2.60    1.60
   6  16  -2    2.80    1.70
   6  16  -2    1.40    1.60
  -6  16   2    3.00    1.00
   5 -16  -2   27.20    1.80
   5 -16  -2   25.30    3.60
  -5 -16   2   25.40    3.00
  -5 -16   2   31.10    4.00
   5 -16  -2   23.90    1.70
  -5  16   2   21.00    1.80
   5  16  -2   20.60    3.30
   5  16  -2   24.10    2.80
   5  16  -2   24.60    3.40
   5  16  -2   30.00    3.20
  -5  16   2   25.90    1.90
   4 -16  -2   41.10    2.30
  -4 -16   2   37.40    3.20
   4 -16  -2   36.40    2.20
   4 -16  -2   39.60    3.50
  -4 -16   2   45.60    3.80
  -4 -16   2   43.00    3.40
   4  16  -2   37.70    3.40
   4  16  -2   37.50    3.30
   4  16  -2   36.00    3.30
  -4  16   2   36.80    2.30
   4  16  -2   37.70    3.40
  -3 -16   2   -0.60    0.80
   3 -16  -2    0.00    0.50
  -3 -16   2    0.70    1.10
   3 -16  -2   -1.50    0.90
  -3 -16   2    0.60    0.90
   3 -16  -2    0.60    0.50
   3  16  -2   -0.60    0.90
  -3  16   2    0.10    0.40
   3  16  -2    0.80    1.00
   3  16  -2   -1.40    0.80
   3  16  -2    1.00    1.10
  -3  16   2   -0.10    0.50
  -3  16   2   -0.40    0.60
  -3  16   2   -0.30    1.00
  -2 -16   2   17.00    2.00
   2 -16  -2   13.70    1.50
   2 -16  -2   15.70    1.90
  -2 -16   2   18.90    3.00
  -2 -16   2   14.80    2.10
   2 -16  -2   17.10    1.60
   2  16  -2   18.20    2.00
  -2  16   2   14.30    2.30
   2  16  -2   17.20    2.80
  -2  16   2   15.50    1.50
   2  16  -2   14.70    2.10
  -2  16   2   14.20    1.50
   2  16  -2   16.20    2.40
  -2  16   2   16.70    1.50
  -1 -16   2   34.90    2.70
  -1 -16   2   37.10    2.40
  -1 -16   2   32.40    2.50
   1 -16  -2   34.90    2.50
   1 -16  -2   31.70    2.10
   1  16  -2   43.50    3.20
   1  16  -2   34.30    2.90
  -1  16   2   34.80    2.90
  -1  16   2   32.50    2.40
   1  16  -2   35.00    2.70
   1  16  -2   33.50    2.40
  -1  16   2   34.70    2.40
   0 -16   2   68.89    3.70
   0 -16   2   67.69    3.00
   0 -16  -2   66.79    3.80
   0 -16   2   63.29    3.40
   0 -16  -2   71.49    3.60
   0 -16  -2   66.29    4.40
   0  16   2   64.79    3.70
   0  16  -2   66.79    3.40
   0  16   2   65.39    3.90
   0  16  -2   72.49    3.60
   0  16   2   69.19    3.90
   0  16  -2   70.19    3.60
   0  16  -2   72.29    4.20
   0  16   2   67.59    3.70
   1 -16   2    1.70    0.70
  -1 -16  -2    2.70    1.00
  -1 -16  -2    1.90    0.90
   1 -16   2    2.00    0.70
  -1 -16  -2    0.80    0.70
  -1  16  -2    1.60    0.60
  -1  16  -2    1.20    0.80
   1  16   2    2.00    0.90
  -1  16  -2    3.60    0.90
   1  16   2    0.80    0.80
   1  16   2    2.00    1.00
  -1  16  -2    2.30    1.00
   1  16   2    2.80    1.30
  -2 -16  -2   13.30    2.20
   2 -16   2   10.10    1.10
  -2 -16  -2   11.70    2.00
   2 -16   2   12.90    1.20
  -2 -16  -2   13.30    2.20
   2  16   2    9.80    1.90
   2  16   2   15.00    2.40
  -2  16  -2   11.60    1.10
   2  16   2   13.40    2.10
   2  16   2   14.70    2.20
  -2  16  -2   10.20    1.10
  -2  16  -2    9.70    0.80
  -2  16  -2   12.10    2.10
  -3 -16  -2   15.10    2.60
  -3 -16  -2   20.20    2.80
   3 -16   2   17.20    0.90
  -3 -16  -2   24.50    3.20
   3 -16   2   17.20    0.90
  -3  16  -2   19.20    1.20
   3  16   2   17.20    2.80
   3  16   2   17.40    2.80
  -3  16  -2   19.20    1.20
   3  16   2   16.10    2.70
   3  16   2   21.60    2.90
  -3  16  -2   18.50    2.70
  -4 -16  -2   -2.90    1.10
   4 -16   2    0.20    1.20
  -4 -16  -2   -0.50    1.10
  -4  16  -2    1.00    0.40
   4  16   2    2.50    1.50
   4  16   2    0.50    1.00
   4  16   2    1.30    1.40
   4  16   2   -0.50    1.10
  -4  16  -2    0.30    0.30
  -4  16  -2    1.80    1.20
   5 -16   2   -0.10    0.90
  -5 -16  -2   -1.30    1.30
  -5 -16  -2   -0.80    1.40
  -5  16  -2   -0.20    1.10
   5  16   2    0.90    1.20
   5  16   2   -1.40    1.30
   5  16   2   -0.20    1.50
   5  16   2   -0.30    1.40
  -6 -16  -2   -2.00    1.60
  -6 -16  -2   -0.20    1.50
   6 -16   2   -1.60    1.30
   6  16   2   -1.70    1.50
  -6  16  -2    0.40    0.30
   6  16   2   -1.90    1.50
  -6  16  -2    0.10    0.30
   6  16   2    0.90    1.20
  -7 -16  -2   -0.10    1.80
   7 -16   2   -1.40    1.50
   7  16   2   -0.10    2.10
  -7  16  -2    0.00    0.60
   7  16   2    0.30    1.40
  -7  16  -2    0.80    0.60
  -7 -17   2    6.00    2.80
   7 -17  -2    0.50    2.00
  -7 -17   2    3.50    2.40
  -7  17   2    2.30    1.10
   7  17  -2    1.90    1.80
  -7  17   2    3.20    1.30
   7  17  -2    3.20    2.30
   6 -17  -2    1.80    0.50
   6 -17  -2    1.60    0.60
   6 -17  -2    2.70    1.60
  -6 -17   2    5.10    1.80
  -6 -17   2    1.40    1.70
  -6  17   2    2.90    0.90
   6  17  -2    2.00    1.70
  -6  17   2    2.80    1.00
   6  17  -2    4.00    2.10
   6  17  -2    1.90    1.50
   5 -17  -2    3.40    0.80
  -5 -17   2    1.30    1.40
  -5 -17   2    2.80    1.60
   5 -17  -2    1.80    0.70
   5  17  -2    0.60    1.10
   5  17  -2    2.40    1.70
  -5  17   2    2.00    0.80
   5  17  -2    2.70    1.70
   4 -17  -2    3.90    1.80
  -4 -17   2    1.60    1.20
   4 -17  -2    1.20    0.60
  -4 -17   2    0.30    1.20
  -4 -17   2   -1.00    1.10
   4 -17  -2    0.30    0.50
   4  17  -2    0.80    1.20
   4  17  -2   -0.60    1.20
   4  17  -2    0.00    1.10
  -4  17   2    1.40    0.70
  -3 -17   2   42.50    4.10
   3 -17  -2   36.60    3.30
  -3 -17   2   49.50    3.50
  -3 -17   2   39.40    3.20
   3 -17  -2   38.30    2.50
   3 -17  -2   41.80    2.50
   3  17  -2   40.90    3.40
  -3  17   2   41.10    2.60
  -3  17   2   41.90    3.50
   3  17  -2   45.60    3.50
   3  17  -2   36.80    3.60
  -3  17   2   40.20    2.30
  -3  17   2   40.50    2.50
  -2 -17   2   12.80    2.00
  -2 -17   2   14.30    2.20
  -2 -17   2   13.60    2.20
   2 -17  -2   14.40    2.50
   2 -17  -2   15.20    1.60
   2 -17  -2   12.20    1.50
   2  17  -2   11.20    1.90
  -2  17   2   17.70    2.70
   2  17  -2   14.20    2.10
   2  17  -2   15.90    2.50
   2  17  -2   14.00    2.20
  -2  17   2   14.30    1.40
  -2  17   2   12.20    1.40
  -2  17   2   13.40    1.50
   1 -17  -2    9.30    1.30
  -1 -17   2    8.10    1.40
  -1 -17   2    9.10    1.60
  -1 -17   2   10.40    1.90
   1 -17  -2    7.30    1.40
  -1  17   2   10.10    1.70
  -1  17   2    9.10    1.50
   1  17  -2    8.20    1.50
  -1  17   2    9.80    1.90
   1  17  -2   11.20    2.00
   1  17  -2    9.80    1.80
   0 -17   2   -0.20    0.60
   0 -17  -2    0.00    0.60
   0 -17  -2    0.20    0.70
   0 -17  -2    1.30    0.70
   0 -17   2    0.20    0.50
   0 -17   2    0.70    0.70
   0  17   2    0.60    1.00
   0  17  -2    0.20    0.60
   0  17  -2   -0.40    0.60
   0  17   2    0.10    0.60
   0  17  -2    0.10    0.70
   0  17   2    0.50    0.80
   0  17  -2   -0.10    0.90
   0  17   2   -0.10    0.60
  -1 -17  -2    6.40    1.90
  -1 -17  -2    7.00    1.50
   1 -17   2    6.40    1.20
   1 -17   2    5.80    1.00
  -1 -17  -2    5.60    1.40
   1  17   2    5.20    1.40
  -1  17  -2    6.10    1.00
   1  17   2    6.80    1.40
  -1  17  -2    6.20    1.10
  -1  17  -2    7.60    1.70
   1  17   2    4.80    1.40
   1  17   2    4.60    1.60
  -1  17  -2    7.30    1.30
   2 -17   2    4.90    0.90
  -2 -17  -2    6.90    1.70
   2 -17   2    5.70    0.90
  -2 -17  -2    7.40    1.80
  -2 -17  -2    5.00    1.50
   2  17   2    6.50    1.70
   2  17   2    5.00    1.50
  -2  17  -2    7.80    1.20
   2  17   2    5.90    1.40
  -2  17  -2    4.80    0.90
  -2  17  -2    5.70    1.60
   2  17   2    6.80    1.70
  -2  17  -2    4.80    0.70
   3 -17   2   50.89    2.00
  -3 -17  -2   60.39    4.30
   3 -17   2   47.30    2.00
  -3 -17  -2   47.50    3.80
  -3 -17  -2   54.99    3.90
  -3  17  -2   51.59    3.80
   3  17   2   53.89    4.10
   3  17   2   53.19    3.90
   3  17   2   50.69    3.90
   3  17   2   51.49    3.40
  -3  17  -2   48.90    2.30
  -3  17  -2   52.19    2.40
  -4 -17  -2   -1.20    1.10
   4 -17   2    1.00    1.20
  -4 -17  -2    1.50    1.40
   4  17   2    7.20    2.20
   4  17   2    1.10    1.30
   4  17   2    0.00    0.90
  -4  17  -2    1.50    0.40
  -4  17  -2   -0.60    1.10
   4  17   2    0.00    1.10
  -4  17  -2    2.10    0.50
   5 -17   2    1.50    1.20
  -5 -17  -2    2.30    1.80
  -5 -17  -2    1.30    1.80
  -5  17  -2    3.10    1.50
   5  17   2    1.80    1.50
   5  17   2    1.20    1.50
   5  17   2    2.00    1.30
  -6 -17  -2    3.00    2.00
  -6 -17  -2   -0.50    2.10
   6  17   2   -0.20    1.50
   6  17   2    1.20    1.40
   6  17   2    0.40    1.20
  -7 -17  -2   -1.60    1.90
   7 -17   2   -1.40    1.60
  -7  17  -2   -0.10    0.40
  -7  17  -2   -0.40    0.40
   7  17   2   -0.40    1.40
   7  17   2    2.30    2.00
  -7 -18   2   -2.70    2.70
  -7 -18   2   -1.30    2.20
   7 -18  -2    0.00    1.50
  -7  18   2   -0.50    1.00
   7  18  -2   -2.10    1.40
  -7  18   2   -0.10    1.00
   7  18  -2    4.00    1.90
  -6 -18   2    5.80    2.20
  -6 -18   2    5.60    2.20
   6 -18  -2    6.80    2.20
   6 -18  -2    4.20    0.70
   6 -18  -2    4.60    0.70
   6  18  -2    4.10    1.80
   6  18  -2    5.20    2.00
  -6  18   2    3.30    1.10
   6  18  -2    0.60    1.60
  -6  18   2    4.60    1.10
   5 -18  -2    0.70    0.50
  -5 -18   2    0.20    1.40
   5 -18  -2    1.70    1.50
   5 -18  -2    0.40    0.60
   5  18  -2    1.70    1.40
   5  18  -2    0.50    1.40
  -5  18   2    0.70    0.80
  -5  18   2    0.90    0.70
   5  18  -2    1.20    1.60
   4 -18  -2    1.00    1.40
  -4 -18   2   -0.80    1.00
   4 -18  -2    0.80    0.70
   4 -18  -2   -0.20    0.60
  -4 -18   2   -2.20    1.10
  -4 -18   2    0.80    1.30
   4  18  -2   -0.40    1.30
  -4  18   2    1.20    0.90
  -4  18   2    1.90    1.50
   4  18  -2    2.00    1.30
  -4  18   2    2.10    0.90
   4  18  -2    0.40    1.40
   3 -18  -2   26.30    2.10
   3 -18  -2   29.20    2.20
  -3 -18   2   26.70    2.90
   3 -18  -2   26.60    3.00
  -3 -18   2   23.10    2.70
  -3 -18   2   25.20    2.70
  -3  18   2   25.30    2.10
  -3  18   2   27.00    2.10
  -3  18   2   24.90    2.80
   3  18  -2   31.40    3.00
   3  18  -2   26.60    3.70
   3  18  -2   26.80    2.80
   3  18  -2   29.30    2.90
  -2 -18   2   10.00    1.90
   2 -18  -2   11.90    1.80
   2 -18  -2   13.60    2.40
  -2 -18   2    8.30    1.70
   2 -18  -2   10.00    1.60
   2 -18  -2    9.80    0.80
  -2 -18   2   13.50    2.30
  -2  18   2   12.10    1.70
  -2  18   2   15.10    2.50
  -2  18   2   12.40    1.70
   2  18  -2   12.90    2.20
   2  18  -2   12.90    2.10
  -2  18   2   12.30    1.70
   2  18  -2   14.20    2.50
   2  18  -2   10.00    1.80
   1 -18  -2    7.30    1.20
  -1 -18   2    6.70    1.50
  -1 -18   2    5.60    1.40
   1 -18  -2    7.80    1.60
   1 -18  -2    5.70    1.30
  -1 -18   2    6.30    1.30
   1  18  -2    9.50    2.10
   1  18  -2    5.30    1.40
  -1  18   2    8.10    1.40
  -1  18   2    9.80    2.10
  -1  18   2    6.30    1.40
   1  18  -2    7.50    1.30
   0 -18   2    1.00    0.70
   0 -18   2    1.60    0.80
   0 -18   2    1.70    0.60
   0 -18  -2    0.50    0.90
   0 -18  -2    0.90    0.70
   0 -18  -2    0.10    0.70
   0  18  -2   -0.30    0.70
   0  18   2    0.70    0.90
   0  18  -2    0.00    0.80
   0  18  -2    0.80    0.80
   0  18   2    2.20    1.00
   0  18   2    0.70    0.80
   0  18  -2    1.70    0.90
   0  18   2    0.90    0.90
   1 -18   2   28.30    2.10
  -1 -18  -2   32.40    2.90
  -1 -18  -2   32.40    2.70
   1 -18   2   30.10    2.20
  -1 -18  -2   26.50    2.50
   1  18   2   31.20    2.80
  -1  18  -2   28.70    2.20
   1  18   2   26.40    2.60
   1  18   2   28.00    2.50
  -1  18  -2   31.00    2.50
   1  18   2   24.80    2.60
  -1  18  -2   31.60    2.90
  -1  18  -2   27.10    1.90
  -2 -18  -2  103.99    5.70
   2 -18   2  101.69    4.10
  -2 -18  -2   93.39    5.30
  -2 -18  -2  101.09    5.40
   2 -18   2   99.19    4.20
  -2  18  -2  102.49    4.20
  -2  18  -2   91.89    3.50
  -2  18  -2   98.39    5.50
   2  18   2  101.49    5.20
  -2  18  -2   94.89    4.10
   2  18   2  100.29    5.50
   3 -18   2  147.39    4.90
  -3 -18  -2  146.19    7.40
  -3 -18  -2  159.08    7.80
  -3 -18  -2  149.69    7.30
   3 -18   2  146.29    4.90
   3  18   2  156.48    6.90
  -3  18  -2  154.68    5.40
   3  18   2  158.08    7.40
   3  18   2  155.08    7.60
  -3  18  -2  160.08    7.50
  -3  18  -2  143.09    5.20
   4 -18   2    9.00    2.20
  -4 -18  -2    2.60    1.90
  -4 -18  -2    5.30    2.00
   4  18   2    5.30    1.60
  -4  18  -2   10.90    2.30
  -4  18  -2    6.20    0.70
   4  18   2    6.60    1.90
   4  18   2    8.40    2.20
  -4  18  -2    5.90    0.80
  -5 -18  -2   -1.20    1.20
  -5 -18  -2    0.20    1.60
   5 -18   2   -3.40    1.10
  -5  18  -2    0.50    0.30
   5  18   2   -1.40    1.30
   5  18   2   -0.20    1.20
   5  18   2    0.20    1.20
  -5  18  -2    0.20    1.60
  -6 -18  -2    2.90    2.50
   6 -18   2   -1.30    1.60
  -6 -18  -2   -0.10    1.50
   6  18   2    0.30    1.60
   6  18   2    2.10    2.10
   6  18   2    1.10    1.40
  -7 -19   2    2.50    2.10
   7 -19  -2    2.90    2.30
  -7  19   2   -0.90    1.00
   7  19  -2    5.00    2.00
  -7  19   2    2.70    1.30
   7  19  -2    5.80    2.30
   6 -19  -2    2.80    2.10
  -6 -19   2    1.50    1.80
   6 -19  -2    1.10    0.40
  -6 -19   2    7.20    2.70
  -6  19   2    0.90    0.90
   6  19  -2   -0.20    1.80
   6  19  -2   -1.10    1.50
   6  19  -2    4.20    2.00
  -6  19   2    1.00    0.90
  -5 -19   2    6.40    2.20
   5 -19  -2    6.90    1.00
  -5 -19   2    8.90    2.00
   5 -19  -2    4.00    2.00
   5 -19  -2    7.20    1.10
   5  19  -2   11.10    2.60
  -5  19   2    6.70    1.30
   5  19  -2    8.50    2.30
  -5  19   2    8.30    1.40
   4 -19  -2    1.90    0.80
  -4 -19   2    2.40    1.40
   4 -19  -2    2.70    0.90
   4 -19  -2    1.40    1.60
  -4 -19   2    2.80    1.50
  -4 -19   2    1.00    1.30
   4  19  -2    1.90    1.50
   4  19  -2    3.00    1.50
  -4  19   2    2.30    1.20
  -4  19   2    2.80    0.90
   4  19  -2    1.60    1.50
  -4  19   2    2.50    0.90
  -3 -19   2   -1.00    0.90
  -3 -19   2    1.40    1.10
  -3 -19   2    0.40    1.00
   3 -19  -2    0.30    0.70
   3 -19  -2    1.60    0.80
   3 -19  -2    0.70    0.90
   3  19  -2   -0.50    0.80
  -3  19   2    0.60    1.20
   3  19  -2   -0.20    1.10
   3  19  -2    1.50    1.10
  -3  19   2   -0.90    0.70
   3  19  -2    1.30    1.10
  -3  19   2   -0.50    0.60
  -3  19   2    0.80    0.80
   2 -19  -2   31.40    2.40
  -2 -19   2   19.20    2.30
  -2 -19   2   26.80    2.80
   2 -19  -2   26.60    2.90
   2 -19  -2   23.20    2.10
  -2 -19   2   24.60    2.40
   2  19  -2   25.80    2.60
   2  19  -2   26.40    2.90
  -2  19   2   22.90    2.00
  -2  19   2   25.90    2.20
  -2  19   2   23.80    2.00
  -2  19   2   25.80    2.70
   2  19  -2   20.20    2.30
   2  19  -2   25.50    2.60
   1 -19  -2    1.30    0.70
   1 -19  -2   -0.10    0.90
   1 -19  -2   -0.90    0.80
  -1 -19   2    0.30    0.60
  -1 -19   2   -0.40    0.80
  -1 -19   2    0.30    1.00
   1  19  -2    2.60    1.30
   1  19  -2    1.00    0.80
  -1  19   2    0.80    1.10
   1  19  -2    0.40    1.00
  -1  19   2    1.70    0.70
  -1  19   2   -0.20    0.60
   0 -19  -2   -0.50    0.70
   0 -19   2    0.70    0.60
   0 -19   2   -0.20    0.80
   0 -19  -2    1.30    0.90
   0 -19  -2   -0.20    0.70
   0 -19   2   -1.10    0.70
   0  19  -2   -0.80    0.70
   0  19   2   -1.10    0.80
   0  19  -2   -0.20    0.70
   0  19  -2    0.10    1.00
   0  19   2    0.50    1.10
   0  19  -2    0.80    1.10
   0  19   2   -0.30    0.50
  -1 -19  -2   16.60    2.50
   1 -19   2   18.80    1.90
  -1 -19  -2   20.40    2.40
   1 -19   2   17.80    1.70
  -1 -19  -2   17.60    2.50
   1  19   2   16.80    2.00
  -1  19  -2   17.60    1.90
  -1  19  -2   20.10    2.40
  -1  19  -2   15.00    1.50
   1  19   2   16.90    2.50
   1  19   2   16.10    2.50
   1  19   2   20.20    2.30
  -1  19  -2   19.60    2.10
   2 -19   2   41.50    2.50
   2 -19   2   42.80    2.50
  -2 -19  -2   48.60    3.80
  -2 -19  -2   44.90    3.50
  -2 -19  -2   43.60    3.50
  -2  19  -2   41.20    2.20
   2  19   2   43.50    3.50
  -2  19  -2   40.30    2.50
   2  19   2   45.10    3.60
   2  19   2   38.60    3.20
  -2  19  -2   47.50    3.60
  -2  19  -2   41.80    2.40
  -3 -19  -2   34.60    3.10
  -3 -19  -2   32.40    3.30
  -3 -19  -2   30.60    3.30
   3 -19   2   32.70    1.60
   3 -19   2   30.40    1.70
  -3  19  -2   32.50    2.00
   3  19   2   35.20    3.80
   3  19   2   36.70    3.40
  -3  19  -2   41.40    3.50
   3  19   2   37.30    3.20
  -3  19  -2   32.40    2.00
  -4 -19  -2   -1.30    1.20
   4 -19   2    0.60    1.30
   4  19   2    1.20    1.40
  -4  19  -2    0.10    1.10
   4  19   2    1.60    1.50
  -4  19  -2    1.20    0.50
  -4  19  -2    1.00    0.50
   4  19   2   -0.90    0.90
  -5 -19  -2    3.10    1.70
  -5 -19  -2    4.40    2.20
  -5  19  -2    5.00    2.00
  -5  19  -2    4.50    0.70
   5  19   2    5.40    2.20
  -5  19  -2    6.50    0.60
   5  19   2    2.80    1.40
   5  19   2    5.30    2.10
  -6 -19  -2   19.50    3.40
  -6 -19  -2   18.10    3.40
   6 -19   2   11.00    2.80
   6  19   2   16.40    3.30
   6  19   2   12.00    2.40
   7 -20  -2    1.10    2.10
  -7 -20   2   -0.30    2.10
   7  20  -2   -0.70    1.90
   7  20  -2   -4.20    1.50
  -7  20   2    1.30    1.10
  -6 -20   2   -0.10    1.90
  -6 -20   2    1.60    2.20
   6 -20  -2    0.40    0.30
   6 -20  -2    1.00    0.30
   6 -20  -2    2.80    1.80
   6  20  -2    0.00    1.60
   6  20  -2   -2.30    1.60
  -6  20   2   -1.50    0.90
   6  20  -2    1.50    2.00
  -6  20   2    1.30    0.90
  -5 -20   2    2.70    1.60
   5 -20  -2    0.30    0.50
  -5 -20   2    2.20    1.50
   5 -20  -2    0.40    0.50
   5 -20  -2   -1.20    1.40
  -5  20   2    2.30    0.90
   5  20  -2    0.90    1.50
   5  20  -2    0.30    1.50
   5  20  -2    1.80    1.60
  -5  20   2   -0.40    0.50
  -4 -20   2   20.80    3.30
  -4 -20   2   19.00    3.10
  -4 -20   2   18.70    3.00
   4 -20  -2   18.00    3.80
   4  20  -2   19.80    2.90
  -4  20   2   18.40    2.50
  -4  20   2   18.50    3.90
   4  20  -2   29.60    3.90
   4  20  -2   25.60    3.00
  -4  20   2   22.90    2.00
   3 -20  -2   38.90    2.60
  -3 -20   2   31.10    3.40
   3 -20  -2   38.10    2.60
  -3 -20   2   40.20    3.40
   3 -20  -2   38.70    3.70
  -3 -20   2   37.60    3.30
  -3  20   2   36.20    3.40
   3  20  -2   41.80    3.50
  -3  20   2   41.30    2.70
   3  20  -2   38.80    3.50
   3  20  -2   41.20    3.70
   3  20  -2   39.60    3.50
  -3  20   2   37.70    2.40
  -3  20   2   38.20    2.70
   2 -20  -2    1.10    1.40
   2 -20  -2   -1.50    0.60
  -2 -20   2    1.00    1.00
  -2 -20   2   -1.00    1.00
  -2 -20   2   -0.40    0.90
   2 -20  -2    1.10    0.80
  -2  20   2   -1.00    0.70
   2  20  -2    0.60    1.10
   2  20  -2    0.90    1.10
  -2  20   2    1.70    0.70
   2  20  -2    0.50    1.10
   2  20  -2    0.90    1.20
  -2  20   2   -0.30    0.70
  -2  20   2    1.30    1.20
   1 -20  -2   13.90    1.50
   1 -20  -2   17.50    2.40
  -1 -20   2   12.50    2.10
  -1 -20   2   14.60    2.30
   1 -20  -2   17.90    2.00
  -1 -20   2   19.60    1.90
  -1  20   2   16.00    2.70
  -1  20   2   18.40    2.10
   1  20  -2   16.00    2.70
   1  20  -2   13.10    2.00
   1  20  -2   18.00    2.60
  -1  20   2   13.70    2.10
   0 -20  -2    1.20    1.10
   0 -20   2    5.60    1.60
   0 -20  -2    0.50    0.70
   0 -20  -2   -1.00    0.70
   0 -20   2    0.50    0.70
   0  20  -2    0.40    0.90
   0  20   2   -0.60    0.80
   0  20   2   -0.40    0.90
   0  20  -2    1.00    1.00
   0  20  -2   -0.20    0.70
   0  20  -2    0.90    0.90
   0  20   2   -1.90    0.90
  -1 -20  -2    6.00    1.60
  -1 -20  -2    4.60    1.50
   1 -20   2    3.80    1.10
  -1 -20  -2    4.00    1.40
   1 -20   2    5.10    1.20
   1  20   2    3.50    1.50
  -1  20  -2    5.10    1.70
   1  20   2    4.80    1.40
  -1  20  -2    3.80    1.10
   1  20   2    4.40    1.30
  -1  20  -2    2.50    0.90
  -1  20  -2    4.00    1.10
   1  20   2    4.90    1.50
   2 -20   2   17.10    1.60
  -2 -20  -2   18.40    2.80
   2 -20   2   17.10    1.60
  -2 -20  -2   20.20    3.00
  -2 -20  -2   15.40    2.60
   2  20   2   17.30    2.70
  -2  20  -2   17.10    2.70
   2  20   2   18.20    2.80
  -2  20  -2   16.50    1.70
  -2  20  -2   14.90    1.50
   2  20   2   14.90    2.40
   2  20   2   17.90    2.70
  -3 -20  -2    1.60    1.20
   3 -20   2    0.50    0.40
   3 -20   2    1.00    0.40
  -3 -20  -2    1.40    1.20
  -3 -20  -2    0.90    1.50
   3  20   2    0.60    1.30
  -3  20  -2    1.40    0.70
   3  20   2   -0.10    1.00
  -3  20  -2    0.30    0.70
   3  20   2   -0.30    1.10
  -3  20  -2    3.20    1.60
   4 -20   2   -0.70    1.10
  -4 -20  -2    1.10    1.30
   4  20   2    1.00    1.30
  -4  20  -2    0.50    0.50
   4  20   2    0.70    1.40
  -4  20  -2   -1.60    1.20
   4  20   2    0.40    1.30
  -5 -20  -2    1.30    2.20
  -5 -20  -2   -1.60    1.50
   5 -20   2    0.90    1.50
   5  20   2   -1.30    1.20
  -5  20  -2    0.60    0.40
  -5  20  -2    0.20    0.50
   5  20   2    0.20    1.40
  -5  20  -2    2.50    1.70
   5  20   2    2.20    1.70
  -6 -20  -2    4.70    2.30
   6 -20   2    6.90    2.30
   6  20   2    7.20    1.80
   6  20   2    5.80    2.20
   6 -21  -2    1.00    1.70
  -6 -21   2    1.20    2.20
  -6 -21   2    1.20    1.90
  -6  21   2    0.30    1.10
   6  21  -2   -0.10    1.60
   6  21  -2   -2.60    1.90
  -6  21   2    1.80    1.00
   6  21  -2   -0.10    2.00
   5 -21  -2    7.10    1.00
   5 -21  -2    8.20    2.40
  -5 -21   2    3.70    1.90
   5 -21  -2    7.70    1.10
   5  21  -2    7.70    2.40
  -5  21   2    6.70    1.20
  -5  21   2    6.10    1.60
   5  21  -2    6.00    2.00
   5  21  -2    1.60    1.70
   4 -21  -2   11.70    1.40
   4 -21  -2   20.00    3.30
  -4 -21   2   12.30    2.60
  -4 -21   2    9.10    2.40
   4 -21  -2   13.40    1.50
  -4 -21   2   11.10    2.40
   4  21  -2   16.00    2.90
   4  21  -2   10.20    2.60
  -4  21   2   11.10    1.70
  -4  21   2   14.60    1.60
  -4  21   2   10.70    2.50
   3 -21  -2    3.30    1.10
  -3 -21   2    3.40    1.70
   3 -21  -2    5.90    2.20
  -3 -21   2    5.50    1.90
   3 -21  -2    6.30    1.40
  -3 -21   2    5.10    1.70
   3  21  -2    4.40    1.70
  -3  21   2    5.00    1.20
  -3  21   2    6.60    1.90
  -3  21   2    4.80    1.20
  -3  21   2    3.10    1.00
   3  21  -2    4.70    1.80
   3  21  -2    6.70    2.00
  -2 -21   2    3.30    1.50
   2 -21  -2    9.60    2.30
  -2 -21   2    4.70    1.50
  -2 -21   2    3.00    1.40
   2 -21  -2    4.10    1.20
   2 -21  -2    2.30    1.00
   2  21  -2    3.10    1.60
   2  21  -2    3.00    1.30
  -2  21   2    3.00    1.00
  -2  21   2    3.50    1.60
   2  21  -2    5.90    1.70
  -2  21   2    1.90    0.90
   2  21  -2    1.70    1.10
  -2  21   2    3.20    1.10
  -1 -21   2   11.80    2.00
  -1 -21   2   12.30    2.20
   1 -21  -2   12.30    2.10
   1 -21  -2   12.40    1.50
   1 -21  -2   12.70    2.10
   1  21  -2   11.40    2.00
   1  21  -2   15.60    2.50
   1  21  -2   15.20    2.70
  -1  21   2   14.80    2.70
  -1  21   2   18.30    2.10
   0 -21  -2    8.00    1.80
   0 -21  -2    7.80    1.80
   0 -21  -2    7.10    1.50
   0 -21   2    9.80    1.90
   0 -21   2    8.20    1.50
   0 -21   2    4.80    1.00
   0  21  -2    6.80    1.60
   0  21   2    7.30    1.80
   0  21  -2   11.80    2.50
   0  21  -2    9.00    1.70
   0  21   2    8.70    2.10
   0  21  -2    7.20    1.60
   1 -21   2   28.30    2.30
  -1 -21  -2   28.60    2.90
  -1 -21  -2   24.00    2.50
  -1 -21  -2   21.30    2.50
   1 -21   2   23.80    2.30
   1  21   2   26.90    2.80
   1  21   2   27.00    2.90
   1  21   2   28.90    2.80
  -1  21  -2   25.70    2.70
  -1  21  -2   20.40    1.90
   1  21   2   21.10    2.40
  -1  21  -2   26.50    2.40
  -2 -21  -2    3.50    1.40
  -2 -21  -2   -1.50    0.90
  -2 -21  -2    0.80    1.30
   2 -21   2    0.80    0.70
   2 -21   2    1.60    0.80
   2  21   2    1.80    1.20
  -2  21  -2    3.60    1.30
  -2  21  -2    0.90    0.90
  -2  21  -2    1.40    0.80
   2  21   2    0.60    1.10
   2  21   2    1.30    1.20
   2  21   2    0.30    1.00
  -3 -21  -2   22.10    3.40
   3 -21   2   26.10    1.60
  -3 -21  -2   21.20    3.30
   3 -21   2   23.70    1.60
  -3 -21  -2   25.10    2.90
  -3  21  -2   24.60    1.90
  -3  21  -2   25.00    2.10
  -3  21  -2   28.00    3.20
   3  21   2   27.40    2.90
   3  21   2   36.50    3.40
   3  21   2   22.00    3.20
   4 -21   2    0.60    1.40
  -4 -21  -2    2.00    1.60
  -4  21  -2    0.30    0.60
   4  21   2    0.90    1.10
   4  21   2    0.30    1.50
   4  21   2   -0.10    1.30
  -5 -21  -2   -0.80    1.80
   5 -21   2   -2.00    1.30
  -5 -21  -2    0.10    1.80
  -5  21  -2   -0.30    1.40
   5  21   2    0.10    1.80
   5  21   2    0.90    1.80
   5  21   2    0.90    1.60
  -5  21  -2    1.30    0.50
  -5  21  -2    0.70    0.60
  -6 -21  -2    7.10    3.20
  -6 -21  -2    5.50    2.50
   6 -21   2    2.90    2.00
   6  21   2    5.60    2.50
   6  21   2    3.60    1.70
   6 -22  -2   -0.70    1.90
  -6 -22   2    1.90    2.10
  -6 -22   2    1.20    2.40
  -6  22   2    1.60    1.00
   6  22  -2    1.10    1.80
   6  22  -2    3.10    1.90
   6  22  -2    3.40    2.30
  -6  22   2    0.10    1.00
   5 -22  -2    4.70    2.10
   5 -22  -2    5.50    1.00
   5 -22  -2    3.60    0.80
  -5 -22   2    4.60    2.10
   5  22  -2    2.10    1.50
   5  22  -2    7.50    2.30
   5  22  -2    4.40    2.00
  -5  22   2    5.70    1.30
   4 -22  -2   12.90    2.90
  -4 -22   2   10.30    2.40
   4 -22  -2   10.30    1.60
   4 -22  -2   11.80    1.60
  -4 -22   2   11.90    2.50
  -4 -22   2   14.00    2.80
  -4  22   2   11.80    1.80
   4  22  -2   13.90    2.80
   4  22  -2   12.40    2.70
   4  22  -2    9.90    2.40
  -4  22   2   12.80    1.90
  -4  22   2   14.30    3.10
   3 -22  -2    0.10    1.10
  -3 -22   2   -0.10    1.30
  -3 -22   2    0.60    1.30
   3 -22  -2    0.50    0.80
  -3 -22   2    0.00    1.50
   3 -22  -2    0.80    0.80
   3  22  -2    2.50    1.80
  -3  22   2   -1.70    0.70
  -3  22   2    1.00    1.50
  -3  22   2    2.00    1.10
   3  22  -2   -0.10    1.30
   3  22  -2   -1.30    1.30
  -2 -22   2   92.39    4.90
   2 -22  -2   93.49    4.80
  -2 -22   2   86.29    5.50
   2 -22  -2   85.99    4.60
  -2 -22   2   78.99    5.00
   2 -22  -2   93.19    5.70
   2  22  -2   80.79    4.90
  -2  22   2   86.69    4.70
  -2  22   2   89.29    5.70
   2  22  -2   89.39    5.30
   2  22  -2   88.59    5.70
  -2  22   2   81.69    4.30
  -2  22   2   80.89    4.50
   2  22  -2   87.99    5.20
   1 -22  -2   19.00    2.20
  -1 -22   2   20.80    2.10
  -1 -22   2   20.30    2.90
   1 -22  -2   18.70    1.70
  -1 -22   2   18.20    2.60
   1  22  -2   23.70    3.40
  -1  22   2   17.80    2.10
   1  22  -2   16.40    2.30
  -1  22   2   18.60    2.60
  -1  22   2   22.00    3.30
   1  22  -2   18.30    2.50
   1  22  -2   19.80    2.70
   0 -22  -2   32.60    3.10
   0 -22   2   31.70    2.80
   0 -22  -2   32.50    2.90
   0 -22   2   34.70    3.00
   0  22  -2   33.30    2.80
   0  22   2   29.80    2.90
   0  22  -2   34.00    3.10
   0  22   2   28.30    3.10
   0  22  -2   35.00    3.40
   0  22  -2   28.50    2.50
  -1 -22  -2    0.30    1.10
  -1 -22  -2    2.10    1.20
   1 -22   2    4.00    1.10
  -1 -22  -2   -0.30    1.30
   1 -22   2    2.10    1.10
  -1  22  -2    4.00    1.60
  -1  22  -2    0.70    0.90
   1  22   2    0.30    1.20
   1  22   2    2.30    1.40
   1  22   2    1.80    1.50
   1  22   2    2.20    1.40
   2 -22   2   14.00    1.60
   2 -22   2   13.80    1.60
  -2 -22  -2   17.20    3.00
  -2 -22  -2   15.80    2.60
  -2 -22  -2    8.40    2.20
  -2  22  -2   14.00    2.00
   2  22   2   15.30    2.60
   2  22   2   17.60    2.80
  -2  22  -2   13.60    1.60
  -2  22  -2   17.60    3.00
   2  22   2   14.60    2.50
   2  22   2   13.80    2.60
  -3 -22  -2   32.20    3.40
  -3 -22  -2   38.00    3.80
   3 -22   2   39.40    2.10
  -3 -22  -2   29.50    3.50
   3  22   2   37.70    3.70
  -3  22  -2   37.30    2.40
   3  22   2   37.90    3.80
  -3  22  -2   40.10    2.50
   3  22   2   38.10    3.40
  -4 -22  -2    1.50    1.60
  -4 -22  -2   -0.60    1.40
   4 -22   2    3.00    1.70
   4  22   2    1.80    1.80
   4  22   2   -0.40    1.10
   4  22   2    0.00    1.60
  -4  22  -2    0.20    0.70
  -4  22  -2    0.50    1.40
  -5 -22  -2    1.90    2.00
  -5 -22  -2    3.00    2.20
   5 -22   2    3.70    1.80
   5  22   2    1.40    1.60
  -5  22  -2    3.00    0.70
  -5  22  -2    0.80    1.70
  -5  22  -2    3.00    0.70
   5  22   2    4.30    2.00
  -6 -22  -2    4.20    3.50
  -6 -22  -2    1.10    2.30
   6 -22   2   -1.00    1.90
   6  22   2   -0.20    2.10
   6  22   2    0.00    1.70
   6 -23  -2   -0.90    2.10
  -6 -23   2   -3.40    2.50
  -6 -23   2    0.30    2.00
   6  23  -2    1.00    2.20
   6  23  -2   -1.40    1.70
  -6  23   2    3.10    1.30
  -6  23   2    3.00    1.40
   6  23  -2    6.70    2.40
   5 -23  -2    2.30    2.10
   5 -23  -2    1.20    0.70
   5 -23  -2    1.80    0.60
  -5 -23   2    4.70    2.20
  -5 -23   2    2.30    1.70
   5  23  -2    3.50    2.10
  -5  23   2    0.30    1.00
   5  23  -2    0.10    1.80
   5  23  -2   -3.20    1.50
  -5  23   2   -0.30    1.00
   4 -23  -2    2.40    1.00
   4 -23  -2    2.20    2.10
   4 -23  -2    1.00    0.70
  -4 -23   2    3.80    2.20
  -4 -23   2    1.30    1.70
   4  23  -2    3.50    1.60
   4  23  -2    0.90    1.60
  -4  23   2    2.00    1.10
   4  23  -2    4.80    1.80
  -4  23   2    1.80    1.10
  -4  23   2    0.70    1.30
  -3 -23   2   20.10    3.20
   3 -23  -2   18.30    2.00
  -3 -23   2   20.60    3.40
   3 -23  -2   22.50    3.70
   3 -23  -2   21.40    2.10
  -3 -23   2   15.10    2.60
   3  23  -2   17.50    3.00
  -3  23   2   15.90    2.30
   3  23  -2   22.40    3.30
  -3  23   2   17.30    2.40
   3  23  -2   22.20    3.50
  -3  23   2   27.30    3.30
   3  23  -2   12.40    2.70
   2 -23  -2    8.30    1.80
  -2 -23   2    3.30    1.40
  -2 -23   2    4.80    1.50
  -2 -23   2    6.30    2.00
   2  23  -2    7.70    1.80
   2  23  -2    4.00    1.50
   2  23  -2    3.60    1.70
  -2  23   2    5.20    1.30
  -2  23   2    5.10    1.30
   1 -23  -2   26.60    2.60
  -1 -23   2   25.20    2.80
  -1 -23   2   22.40    2.50
  -1 -23   2   20.60    2.10
   1  23  -2   21.60    2.60
  -1  23   2   22.60    3.40
  -1  23   2   22.00    2.50
   1  23  -2   18.90    2.80
  -1  23   2   21.20    2.30
   1  23  -2   24.90    3.60
   0 -23  -2   10.00    2.10
   0 -23  -2    8.80    1.70
   0 -23   2    9.80    1.90
   0 -23   2    6.40    1.20
   0 -23   2    9.50    1.90
   0 -23  -2    6.40    1.60
   0  23   2   13.20    2.60
   0  23  -2    9.70    1.70
   0  23  -2   10.80    2.10
   0  23   2    8.30    1.80
   0  23  -2   13.80    2.80
   0  23   2    9.60    1.90
   1 -23   2    6.20    1.40
  -1 -23  -2    5.30    1.40
   1 -23   2    8.00    1.60
  -1 -23  -2    5.30    1.80
  -1  23  -2    3.80    1.80
   1  23   2    6.40    1.70
   1  23   2    6.90    1.80
   1  23   2    6.60    1.70
  -1  23  -2    7.30    1.60
   1  23   2    7.10    2.10
  -1  23  -2    5.00    1.10
   2 -23   2   -0.50    0.60
   2 -23   2    0.70    0.70
  -2 -23  -2    0.90    1.50
  -2 -23  -2    1.20    1.50
   2  23   2    0.20    1.20
  -2  23  -2    1.80    1.10
   2  23   2    0.10    1.50
  -2  23  -2    0.70    0.90
   2  23   2    1.30    1.30
   2  23   2    1.20    1.20
   3 -23   2    2.00    0.60
  -3 -23  -2    2.80    1.60
  -3 -23  -2    1.20    1.70
   3 -23   2    0.40    0.50
  -3 -23  -2    1.10    1.50
  -3  23  -2    1.20    0.90
  -3  23  -2    0.30    0.80
   3  23   2    1.50    1.40
   3  23   2    2.00    1.50
  -3  23  -2    3.00    1.70
   3  23   2    1.70    1.60
   4 -23   2   -0.80    1.30
  -4 -23  -2    4.90    2.10
  -4 -23  -2    1.10    1.50
  -4  23  -2    2.00    0.80
   4  23   2    2.10    1.60
   4  23   2    0.90    1.80
  -4  23  -2    0.80    1.50
   4  23   2    4.00    1.60
  -4  23  -2    0.30    0.70
   5 -23   2   -0.70    1.70
  -5 -23  -2   -1.10    2.10
  -5 -23  -2    1.40    1.80
  -5  23  -2    0.10    1.50
  -5  23  -2   -0.20    0.60
  -5  23  -2    0.50    0.70
   5  23   2   -1.20    2.40
   5  23   2   -3.30    1.50
  -6 -24   2    0.70    2.10
   6 -24  -2   -2.80    1.80
  -6 -24   2   -2.30    2.20
  -6  24   2    0.60    1.40
   6  24  -2   -2.50    1.80
  -6  24   2    1.40    1.10
   6  24  -2   -2.20    2.30
   6  24  -2    0.30    1.90
  -5 -24   2    0.80    2.20
   5 -24  -2    1.80    2.20
   5 -24  -2    5.10    1.00
   5 -24  -2    3.60    0.90
  -5 -24   2    3.40    2.30
  -5  24   2    1.80    1.30
   5  24  -2    1.50    2.10
   5  24  -2    8.20    2.60
   5  24  -2    2.50    1.90
  -4 -24   2    1.60    1.80
  -4 -24   2   -0.50    1.40
   4 -24  -2    3.80    0.90
   4 -24  -2    2.20    1.00
   4 -24  -2    4.10    2.00
   4  24  -2   -1.90    1.40
  -4  24   2    2.10    1.20
   4  24  -2    5.00    2.10
   4  24  -2    6.30    2.20
  -4  24   2    0.90    1.80
  -4  24   2    1.00    1.20
  -3 -24   2    8.40    2.20
   3 -24  -2    4.60    1.30
  -3 -24   2    4.80    2.10
   3 -24  -2    1.50    1.90
  -3 -24   2    5.20    1.80
   3 -24  -2    6.20    1.50
  -3  24   2    3.80    2.00
   3  24  -2    5.70    1.90
   3  24  -2    4.20    2.20
   3  24  -2    4.60    1.90
  -3  24   2    4.40    1.40
  -3  24   2    3.00    1.40
   3  24  -2    5.00    2.00
   2 -24  -2   16.30    2.40
  -2 -24   2   18.60    3.20
  -2 -24   2   15.30    2.60
  -2 -24   2   12.60    2.30
   2 -24  -2   21.40    3.60
   2 -24  -2   14.50    2.30
   2  24  -2   19.90    2.90
  -2  24   2   13.70    2.10
  -2  24   2   15.30    2.20
   2  24  -2   17.50    2.90
   2  24  -2   16.90    3.10
  -2  24   2   14.10    3.00
  -2  24   2   16.70    2.60
   2  24  -2   17.70    2.90
  -1 -24   2    5.70    1.30
   1 -24  -2    4.70    1.20
  -1 -24   2    3.90    1.30
   1 -24  -2    4.30    1.50
  -1 -24   2    2.80    1.60
  -1  24   2    2.50    1.50
   1  24  -2    4.00    1.60
   1  24  -2    5.00    1.80
  -1  24   2    2.80    1.30
   1  24  -2    2.80    1.40
   0 -24  -2   11.00    2.10
   0 -24   2   12.70    1.70
   0 -24  -2   15.30    2.60
   0 -24  -2   12.00    1.90
   0 -24   2   13.40    2.20
   0  24   2   15.40    2.30
   0  24   2   17.50    2.60
   0  24  -2   17.30    3.50
   0  24   2   17.60    3.10
   0  24  -2   12.40    2.00
   0  24   2   14.20    2.60
   1 -24   2    1.70    1.00
  -1 -24  -2    0.70    1.30
   1 -24   2    2.60    1.20
  -1 -24  -2    1.70    1.30
  -1 -24  -2    2.30    1.10
   1  24   2    1.60    1.40
   1  24   2    2.60    1.50
   1  24   2    0.10    1.30
   1  24   2    3.30    1.60
  -1  24  -2    3.40    1.50
  -2 -24  -2    3.10    1.70
  -2 -24  -2    6.50    1.90
   2 -24   2    5.20    1.20
  -2 -24  -2    5.50    1.90
   2  24   2    2.80    1.60
   2  24   2    7.40    2.00
   2  24   2    7.10    2.20
   2  24   2    5.40    1.80
  -2  24  -2    6.70    1.50
  -2  24  -2    5.50    1.60
  -2  24  -2    5.80    1.30
  -3 -24  -2   14.20    2.90
   3 -24   2    9.20    1.10
  -3 -24  -2    5.10    2.20
  -3 -24  -2    6.50    2.10
  -3  24  -2    7.80    1.50
   3  24   2    6.70    2.00
   3  24   2   10.50    2.60
  -3  24  -2   10.60    2.80
   3  24   2    9.70    2.20
   4 -24   2    3.20    1.60
  -4 -24  -2    3.60    2.00
  -4 -24  -2    2.90    1.80
   4  24   2    2.90    2.10
  -4  24  -2    0.30    0.80
  -4  24  -2    1.80    1.00
   4  24   2    3.10    2.00
  -4  24  -2    2.10    1.50
  -5 -24  -2   -0.80    2.50
  -5 -24  -2   -0.50    1.80
   5 -24   2   -1.90    1.90
   5  24   2   -4.30    1.70
  -5  24  -2    1.60    2.00
  -5  24  -2    0.50    0.60
  -5  24  -2   -1.10    1.20
   5  24   2    1.90    1.60
   5  24   2   -1.50    1.90
  -5 -25   2    0.70    2.10
  -5 -25   2    2.20    2.20
   5 -25  -2    0.40    2.10
   5 -25  -2    1.10    0.70
   5  25  -2    1.00    1.90
   5  25  -2    0.90    2.30
   5  25  -2    3.90    2.30
  -5  25   2    0.00    1.20
   4 -25  -2   -1.10    1.20
   4 -25  -2    1.40    0.80
  -4 -25   2   -1.40    1.60
   4 -25  -2   -1.40    0.70
  -4 -25   2    0.40    1.80
   4  25  -2    1.20    1.90
  -4  25   2   -0.30    1.00
  -4  25   2    1.80    2.00
   4  25  -2    0.70    1.50
   4  25  -2   -1.00    1.20
  -4  25   2   -1.80    1.20
   3 -25  -2   10.00    1.90
   3 -25  -2    7.10    2.50
   3 -25  -2    9.10    1.80
  -3 -25   2   15.40    3.10
  -3 -25   2   10.30    2.30
  -3 -25   2    6.10    2.20
  -3  25   2    9.70    1.90
   3  25  -2    8.00    2.40
   3  25  -2    8.70    2.50
  -3  25   2    7.40    1.80
  -3  25   2   10.90    2.60
   3  25  -2   11.10    2.60
  -2 -25   2    2.20    1.20
   2 -25  -2    2.60    2.00
   2 -25  -2    0.70    1.00
   2 -25  -2    1.10    1.20
  -2 -25   2    1.70    1.50
   2  25  -2    1.20    1.30
   2  25  -2   -0.30    1.50
  -2  25   2    1.40    1.10
   2  25  -2    1.80    1.40
   2  25  -2    2.00    1.60
  -2  25   2    4.50    2.00
  -2  25   2    3.30    1.30
  -2  25   2    0.40    1.20
   1 -25  -2    3.80    1.60
  -1 -25   2    4.30    1.60
  -1 -25   2    4.20    1.20
  -1 -25   2    3.90    1.60
   1 -25  -2    3.30    1.10
   1  25  -2    6.40    2.30
   1  25  -2    5.90    2.80
  -1  25   2    2.10    1.30
  -1  25   2    6.70    1.90
  -1  25   2    4.10    1.90
   1  25  -2    2.80    1.50
   1  25  -2    4.00    1.50
  -1  25   2    3.00    1.30
   0 -25   2    7.70    1.90
   0 -25  -2    8.70    1.70
   0 -25  -2    7.70    1.80
   0  25  -2    5.60    2.20
   0  25  -2   12.10    2.20
   0  25   2    9.00    2.20
   0  25  -2    8.30    1.90
   0  25   2   13.20    2.30
   0  25   2    9.10    2.00
  -1 -25  -2    4.30    1.80
   1 -25   2    3.90    1.40
   1 -25   2    3.70    1.30
  -1 -25  -2    3.70    1.40
  -1 -25  -2    4.10    1.70
   1  25   2    2.50    1.90
  -1  25  -2    3.00    1.40
  -1  25  -2    1.90    1.10
   1  25   2    1.50    1.50
  -1  25  -2    1.10    1.30
   1  25   2    2.10    1.60
  -2 -25  -2   17.10    2.90
  -2 -25  -2   14.40    3.00
   2 -25   2   15.30    2.10
  -2 -25  -2   14.20    2.90
  -2  25  -2   15.60    2.90
   2  25   2   16.60    2.90
   2  25   2   15.20    2.70
   2  25   2   14.60    2.70
  -2  25  -2   14.90    2.10
  -2  25  -2   18.60    2.40
   3 -25   2   -1.20    0.50
  -3 -25  -2    0.10    1.40
  -3 -25  -2    3.40    1.90
   3  25   2   -0.30    1.30
  -3  25  -2   -1.10    0.90
  -3  25  -2   -0.40    1.60
   3  25   2   -1.40    1.80
  -3  25  -2    1.80    0.90
   3  25   2   -0.90    1.60
  -4 -25  -2    1.10    1.90
  -4 -25  -2    4.30    2.50
   4 -25   2   12.40    2.80
  -4  25  -2    7.70    1.40
  -4  25  -2    5.10    2.00
  -4  25  -2    8.50    1.50
   4  25   2    7.80    2.70
   4  25   2    6.60    2.60
   4  25   2    6.30    2.20
  -5 -25  -2   -2.20    1.80
  -5 -25  -2   -0.40    2.40
   5 -25   2   -0.90    1.80
   5  25   2   -3.10    1.50
  -5  25  -2    4.40    2.20
   5  25   2   -2.10    1.80
  -5  25  -2    0.70    0.80
   5  25   2   -1.40    2.30
   5 -26  -2   -0.10    0.70
  -5 -26   2   -1.20    1.90
   5 -26  -2   -1.30    0.60
   5  26  -2    1.30    1.80
  -5  26   2   -1.80    1.60
   5  26  -2    0.30    2.70
  -4 -26   2   -3.40    1.70
   4 -26  -2   -1.30    1.70
   4 -26  -2    1.50    0.90
   4 -26  -2    1.30    1.10
  -4 -26   2    0.50    1.60
   4  26  -2    3.50    2.20
  -4  26   2    1.70    2.10
   4  26  -2    0.50    1.70
  -4  26   2    1.00    1.30
   4  26  -2   -1.10    1.90
  -4  26   2    0.00    1.10
  -3 -26   2    5.30    2.00
   3 -26  -2    5.20    2.50
   3 -26  -2    8.40    1.80
  -3 -26   2    4.90    2.30
   3 -26  -2    8.40    1.70
   3  26  -2    4.10    2.10
   3  26  -2    1.10    2.00
  -3  26   2    5.90    1.80
  -3  26   2    5.00    1.50
  -3  26   2    3.70    2.10
  -2 -26   2    1.80    1.60
   2 -26  -2    2.50    1.90
  -2 -26   2    1.80    1.30
   2 -26  -2    0.90    1.10
   2 -26  -2    0.40    1.00
   2  26  -2   -0.70    1.20
  -2  26   2    2.40    1.30
   2  26  -2   -0.70    1.60
  -2  26   2    2.50    1.20
  -2  26   2    1.30    1.40
  -2  26   2    0.80    1.50
   2  26  -2    1.60    2.10
  -1 -26   2    0.50    1.20
   1 -26  -2    0.80    1.30
  -1 -26   2    2.90    1.30
  -1 -26   2    2.10    1.60
   1  26  -2    4.40    2.10
   1  26  -2    3.80    1.70
   1  26  -2    1.00    1.40
  -1  26   2    0.70    1.20
  -1  26   2    3.00    1.40
  -1  26   2    1.60    1.20
   1  26  -2    3.50    1.50
  -1  26   2    3.10    1.80
   0 -26   2    2.90    2.00
   0 -26   2    3.90    1.40
   0 -26  -2    1.70    1.30
   0 -26  -2    1.10    1.10
   0 -26  -2    5.20    1.60
   0  26   2    5.40    1.60
   0  26   2    1.00    1.20
   0  26   2    2.20    1.30
   0  26  -2    2.50    1.40
   0  26  -2   -0.50    1.50
   0  26   2   -0.20    1.30
   0  26  -2   -0.10    1.10
   1 -26   2    0.10    0.90
  -1 -26  -2    1.40    1.50
   1 -26   2    3.10    1.40
  -1 -26  -2    0.70    1.30
  -1 -26  -2    1.70    1.40
   1  26   2    0.20    1.40
  -1  26  -2    1.30    1.40
   1  26   2   -1.70    1.50
   1  26   2   -2.20    1.30
  -1  26  -2   -0.60    1.20
  -1  26  -2   -0.80    1.30
  -2 -26  -2   -1.90    2.00
   2 -26   2    1.60    1.10
  -2 -26  -2    0.80    1.60
   2 -26   2    2.80    1.10
  -2  26  -2    1.40    1.30
  -2  26  -2    3.50    1.60
   2  26   2    2.00    1.60
   2  26   2   -1.40    1.60
   2  26   2    1.70    1.70
  -2  26  -2    2.30    1.30
  -3 -26  -2    2.70    1.70
   3 -26   2    2.80    0.90
  -3 -26  -2    1.40    1.80
  -3  26  -2    3.10    2.00
  -3  26  -2    1.80    2.20
   3  26   2    4.60    2.10
   3  26   2    3.20    1.80
   3  26   2    4.70    2.30
  -3  26  -2    3.40    1.20
  -4 -26  -2    1.00    2.00
   4 -26   2    3.20    1.70
  -4 -26  -2    4.10    2.20
  -4  26  -2   -1.20    1.00
   4  26   2   -0.30    1.50
   4  26   2    0.80    1.60
   4  26   2    0.50    2.10
  -4  26  -2    3.10    2.00
  -4  26  -2    0.40    1.00
   4 -27  -2    2.90    1.00
  -4 -27   2   -2.10    1.60
   4 -27  -2   -1.50    1.80
   4 -27  -2    2.20    0.90
   4  27  -2   -1.20    2.40
  -4  27   2    0.20    1.60
  -4  27   2    3.30    2.20
   4  27  -2    1.80    2.10
  -4  27   2    0.80    1.30
   4  27  -2    4.40    2.20
   3 -27  -2   -2.30    1.60
  -3 -27   2   -2.60    1.50
   3 -27  -2    0.60    1.00
   3  27  -2    1.50    1.80
  -3  27   2    0.50    1.10
   3  27  -2    1.90    1.80
   3  27  -2   -2.70    1.90
  -3  27   2    0.60    1.40
  -3  27   2   -0.30    1.70
   2 -27  -2    2.70    2.30
  -2 -27   2    0.30    1.60
   2 -27  -2    0.80    1.00
   2 -27  -2    0.70    1.20
  -2  27   2    1.00    1.70
   2  27  -2    2.00    1.70
   2  27  -2   -1.30    1.90
   2  27  -2    0.80    1.50
  -2  27   2    0.90    1.10
  -2  27   2    0.10    1.30
  -1 -27   2   23.70    3.40
  -1 -27   2   17.20    2.40
   1 -27  -2   26.60    3.70
  -1 -27   2   24.20    3.30
   1  27  -2   24.00    3.90
   1  27  -2   24.70    3.50
  -1  27   2   17.40    2.80
  -1  27   2   20.70    3.10
  -1  27   2   34.60    3.90
  -1  27   2   18.20    3.00
   1  27  -2   19.50    3.00
   1  27  -2   22.10    3.20
   0 -27  -2   -0.80    1.10
   0 -27   2    1.00    1.20
   0 -27  -2   -0.50    1.10
   0 -27   2    0.60    1.10
   0 -27  -2    0.60    1.30
   0  27   2   -1.20    1.40
   0  27  -2    0.10    1.50
   0  27  -2   -0.90    1.50
   0  27  -2   -0.10    1.20
   0  27   2   -0.80    1.60
   0  27   2   -0.80    1.00
   0  27   2    3.20    1.80
  -1 -27  -2   11.70    2.60
   1 -27   2    6.90    1.60
   1 -27   2    8.40    1.80
  -1 -27  -2    6.90    2.10
  -1 -27  -2    6.70    1.80
  -1  27  -2    5.90    1.70
  -1  27  -2    6.30    2.30
   1  27   2    6.30    2.10
   1  27   2    5.60    2.20
   1  27   2    8.60    4.40
   1  27   2    7.50    2.30
  -1  27  -2    3.10    1.90
  -2 -27  -2    1.10    1.40
   2 -27   2   -0.10    0.90
  -2 -27  -2   -0.60    1.30
   2 -27   2   -0.60    0.80
  -2  27  -2   -0.90    1.30
  -2  27  -2   -0.30    1.20
   2  27   2   -1.90    1.40
   2  27   2    0.60    1.80
   2  27   2    0.50    1.70
  -2  27  -2   -0.40    1.60
  -3 -27  -2   -0.90    1.70
   3 -27   2    1.90    0.90
   3  27   2   -0.20    1.50
   3  27   2    2.80    1.80
  -3  27  -2   -0.60    1.80
  -3  27  -2    0.50    1.10
   3  27   2   -2.00    2.00
   4 -27   2    7.80    2.50
  -4 -27  -2    2.50    2.60
  -4  27  -2    4.70    2.40
   4  27   2    3.90    2.10
  -4  27  -2    1.20    1.00
   4  27   2    0.40    1.60
   4  27   2    2.00    2.70
  -4  27  -2   -0.40    1.20
  -4 -28   2   -1.70    2.30
   4 -28  -2   -2.20    2.10
   4  28  -2   -0.90    1.90
  -4  28   2    1.20    2.10
  -4  28   2    1.00    1.40
  -3 -28   2    2.30    1.80
   3 -28  -2    5.80    1.70
   3 -28  -2    4.40    2.50
   3 -28  -2    5.00    1.50
   3  28  -2    5.30    1.90
   3  28  -2    7.00    2.30
  -3  28   2    6.40    2.50
  -3  28   2    6.30    1.70
   2 -28  -2    3.30    1.30
   2 -28  -2    4.10    2.10
  -2 -28   2    0.30    1.70
   2 -28  -2    3.90    1.40
  -2  28   2    3.00    1.50
  -2  28   2    2.00    2.00
   2  28  -2    6.10    2.30
  -1 -28   2    0.60    1.60
  -1 -28   2    1.30    1.90
  -1  28   2   -0.20    1.50
   1  28  -2   -1.90    1.70
  -1  28   2    0.20    1.90
   1  28  -2    2.10    1.70
   0 -28  -2   -1.00    1.20
   0 -28   2    2.70    1.40
   0 -28  -2    0.30    1.70
   0 -28   2    6.00    2.10
   0  28  -2   -0.70    1.60
   0  28   2   -0.10    1.30
   0  28   2   -0.50    1.30
   0  28  -2    0.40    1.40
  -1 -28  -2    3.40    2.10
   1 -28   2    3.30    1.50
   1 -28   2    2.50    1.30
   1  28   2    4.00    1.70
   1  28   2    1.50    1.60
  -1  28  -2    4.10    1.70
   1  28   2    5.30    3.00
  -1  28  -2    4.20    2.50
   2 -28   2    0.30    1.00
   2 -28   2   -0.30    0.80
  -2 -28  -2    3.40    1.60
   2  28   2    0.50    1.60
  -2  28  -2    2.50    1.70
   2  28   2    0.70    1.70
  -2  28  -2   -0.50    1.60
  -2  28  -2   -1.60    1.20
   2  28   2   -0.20    2.10
   3 -28   2    3.40    1.10
  -3 -28  -2    4.20    2.10
   3  28   2    3.40    2.70
  -3  28  -2    4.30    1.80
  -3  28  -2    5.30    2.60
   3  28   2   -0.10    1.80
   3 -29  -2    2.10    2.00
   3 -29  -2    3.10    1.40
  -3 -29   2    6.70    2.60
   3 -29  -2    3.50    1.50
   3  29  -2    2.00    2.10
   3  29  -2    4.50    2.00
  -3  29   2    6.20    2.10
   2 -29  -2    1.10    1.50
   2 -29  -2    2.20    1.50
   2 -29  -2    3.90    2.30
  -2 -29   2    3.70    2.00
  -2  29   2   -1.50    1.30
  -2  29   2   -0.60    1.60
   2  29  -2    1.40    1.60
   2  29  -2   -1.90    1.00
  -1 -29   2   -2.20    1.40
   1  29  -2   -2.00    1.30
   1  29  -2   -0.30    1.30
  -1  29   2   -3.50    1.20
  -1  29   2   -1.50    1.80
   0 -29  -2    2.00    1.80
   0 -29   2    5.00    1.80
   0 -29   2    3.00    1.50
   0  29  -2    3.60    2.00
   0  29   2    3.40    2.10
   0  29   2    5.10    2.10
   0  29  -2    4.40    2.30
   1 -29   2    1.00    1.30
   1 -29   2    1.20    1.10
  -1 -29  -2    0.70    1.80
  -1  29  -2   -0.90    1.50
   1  29   2   -2.40    1.60
  -1  29  -2    2.60    2.00
   1  29   2   -1.50    1.50
   2 -29   2    0.70    1.10
  -2 -29  -2    0.80    1.60
   2 -29   2    3.40    1.10
   2  29   2    2.30    1.70
  -2  29  -2    5.60    2.00
   2  29   2   -0.50    2.10
  -2  29  -2    0.30    1.40
   3 -29   2    1.40    1.30
  -3 -29  -2   -1.50    2.20
  -3  29  -2    1.50    1.50
  -3  29  -2    2.20    2.40
   3  29   2    5.20    2.20
   3  29   2    2.90    2.20
   3 -30  -2    0.30    1.10
  -3 -30   2   -4.20    1.70
   3 -30  -2   -1.80    1.10
   3 -30  -2   -1.50    2.10
   3  30  -2    0.90    2.40
   3  30  -2    2.60    2.40
  -3  30   2    1.80    2.20
  -3  30   2   -0.70    1.40
   2 -30  -2    2.80    1.60
  -2 -30   2    1.10    1.90
   2 -30  -2    5.70    2.90
  -2  30   2    1.00    1.70
   2  30  -2    4.30    2.60
   2  30  -2    3.60    2.10
  -2  30   2    1.00    2.20
  -1 -30   2    2.90    2.00
  -1  30   2    1.90    1.70
   1  30  -2    3.80    2.10
  -1  30   2    2.40    2.30
   1  30  -2   -0.40    1.40
   0 -30   2    6.30    1.70
   0 -30  -2    5.10    2.10
   0  30  -2    5.60    2.20
   0  30   2    5.40    2.40
   0  30  -2    7.60    2.80
   0  30   2    6.60    2.40
   1 -30   2    4.80    1.60
   1 -30   2   -2.10    1.20
  -1 -30  -2    1.80    1.80
   1  30   2    0.40    2.00
  -1  30  -2   -2.10    1.40
  -1  30  -2    2.80    2.10
   1  30   2   -0.60    1.70
  -2 -30  -2    4.60    2.30
   2 -30   2   -0.30    1.20
   2  30   2    1.10    1.90
   2  30   2    1.60    1.90
   2 -31  -2    4.80    1.80
  -2 -31   2   -1.40    2.00
   2  31  -2    4.40    2.30
  -2  31   2    2.50    2.10
  -2  31   2    2.10    1.50
   2  31  -2   -0.50    2.30
  -1 -31   2    6.30    2.20
   1  31  -2    3.30    1.70
[truncated: 823,793 more chars]
